# Supplementary material for: Widespread Arginine Phosphorylation in Staphylococcus aureus
Source: Mol Cell Proteomics. 2022 Apr 12;21(5):100232. doi: 10.1016/j.mcpro.2022.100232 (PMC9112008; doi:10.1016/j.mcpro.2022.100232)
Supplement: Supplemental Table S2 [file mmc3.xlsx]

## Sheet: Information
Supplemental table 2
Table	Information
Synthetic pArg peptides	List of synthetic arginine phosphorylted peptides
Synthetic pSTY peptides	List of synthetic serine, threonine or tyrosine phosphorylated peptides

## Sheet: Synthetic pArg peptides
Peptide	Sequence	Amount per aliqout peptidemix	Fastafile identification
Peptide 01	H-IETTEAR(PO3)AK-OH	800 fmol	Peptide_01
Peptide 02	H-NAIAEAR(PO3)K-OH	1600 fmol	Peptide_02
Peptide 03	H-TIDR(PO3)TVIYNGK-OH	1600 fmol	Peptide_03
Peptide 04	H-EIADGTALVNLVSR(PO3)R-OH	2400 fmol	Peptide_04
Peptide 05	H-NFEGR(PO3)IHPLVK-OH	2400 fmol	Peptide_05
Peptide 06	H-R(PO3)GDLPSSFPK-OH	1600 fmol	Peptide_06
Peptide 07	H-IQDNALTR(PO3)QFR-OH	1600 fmol	Peptide_07
Peptide 08	H-KTEDYISGR(PO3)FG-OH	800 fmol	Peptide_08
Peptide 09	H-VLTYDLR(PO3)GHGK-OH	2400 fmol	Peptide_09
Peptide 10	H-QR(PO3)IYSIK-OH	800 fmol	Peptide_10
Peptide 11	H-PLIR(PO3)AIQK-OH	1600 fmol	Peptide_11
Peptide 12	H-HTYQNEPLPNR(PO3)K-OH	800 fmol	Peptide_12
Peptide 13	H-AVADR(PO3)LENSEAK-OH	1600 fmol	Peptide_13
Peptide 14	H-NMFIR(PO3)PESK-OH	1600 fmol	Peptide_14
Peptide 15	H-R(PO3)IIPSDK-OH	1600 fmol	Peptide_15
Peptide 16	H-AADIIR(PO3)GR-OH	800 fmol	Peptide_16
Peptide 17	H-FR(PO3)GHDGPIK-OH	800 fmol	Peptide_17

## Sheet: Synthetic pSTY peptides
Peptide Name	Peptide Sequence	Amount per aliqout peptidemix	Fastafile identification
Peptide_001	TTLTAAIAtVLAK	800 fmol	Peptide_18
Peptide_002	TTVtGVEMFRK	400 fmol	Peptide_19
Peptide_003	tTVTGVEMFRK	400 fmol	Peptide_19
Peptide_004	DSLSQEQEVtRR	400 fmol	Peptide_20
Peptide_005	LFGsVSTK	400 fmol	Peptide_21
Peptide_006	SDFNHTDHSTtNHSQTPR	800 fmol	Peptide_22
Peptide_007	INQMMtMMNK	400 fmol	Peptide_23
Peptide_008	LNIMGINTAEEFsER	400 fmol	Peptide_24
Peptide_009	EEFEEIsVRGR	400 fmol	Peptide_25
Peptide_010	LDMSEYSDtTAVSK	400 fmol	Peptide_26
Peptide_011	KLsNENFVSK	400 fmol	Peptide_27
Peptide_012	IHsINIK	400 fmol	Peptide_28
Peptide_013	KADsILAASGVSDDAAK	400 fmol	Peptide_29
Peptide_014	SNDtIVETFK	800 fmol	Peptide_30
Peptide_015	GYSVSVFNRsSEK	400 fmol	Peptide_31
Peptide_016	GDVYQSLsQLPESVR	800 fmol	Peptide_32
Peptide_017	IHsINIK	400 fmol	Doubly synthezied
Peptide_018	DFAsLLHEDLK	800 fmol	Peptide_33
Peptide_019	NVTsGANPVGLR	400 fmol	Peptide_34
Peptide_020	QSEDAsYRQQYAK	400 fmol	Peptide_35
Peptide_021	LDMSEYsDTTAVSK	400 fmol	Peptide_26
Peptide_022	KADSILAAsGVSDDAAK	400 fmol	Peptide_29
Peptide_023	KADSILAASGVsDDAAK	400 fmol	Peptide_29
Peptide_024	GDVYQsLSQLPESVR	400 fmol	Peptide_32
Peptide_025	TIDRtVIYNGK	400 fmol	Peptide_03
Peptide_026	TIDRTVIyNGK	800 fmol	Peptide_03
Peptide_027	tIDRTVIYNGK	400 fmol	Peptide_03
Peptide_028	EIARtALVNLVSDGR	400 fmol	Peptide_36
Peptide_029	EIARTALVNLVsDGR	400 fmol	Peptide_36
Peptide_030	PGLRVyAK	400 fmol	Peptide_37
Peptide_031	RGDLPsSFPK	400 fmol	Peptide_06
Peptide_032	IQDNALtRQFR	400 fmol	Peptide_07
Peptide_033	VLtYDLRGHGK	400 fmol	Peptide_09
Peptide_034	VLTyDLRGHGK	400 fmol	Peptide_09
Peptide_035	QRIySIK	400 fmol	Peptide_10
Peptide_036	QRIYsIK	800 fmol	Peptide_10
Peptide_037	HtYQNEPLPNRK	400 fmol	Peptide_12
Peptide_038	HTyQNEPLPNRK	400 fmol	Peptide_12
Peptide_039	AVADRLENsEAK	400 fmol	Peptide_13
Peptide_040	NMFIRPEsK	400 fmol	Peptide_14
Peptide_041	RIIPsDK	800 fmol	Peptide_15
Peptide_042	IEtTEARAK	400 fmol	Peptide_01
Peptide_043	KtEDYISGXFG	800 fmol	X modification was not considered for MQ search
Peptide_044	KTEDyISGXFG	800 fmol	X modification was not considered for MQ search
Peptide_045	KTEDYIsGXFG	800 fmol	X modification was not considered for MQ search
