# Supplementary material for: Widespread Arginine Phosphorylation in Staphylococcus aureus
Source: Mol Cell Proteomics. 2022 Apr 12;21(5):100232. doi: 10.1016/j.mcpro.2022.100232 (PMC9112008; doi:10.1016/j.mcpro.2022.100232)
Supplement: Supplemental Table S4 [file mmc5.xlsx]

## Sheet: Table of content
Supplemental table 4
Table of content
Raw file	Sample
20190215_OR15_Ag1_Prust001_SA_2mg_Ctrl_1_IMAC_exp7.raw	SdrE mutant R1
20190215_OR15_Ag1_Prust001_SA_2mg_Ctrl_2_IMAC_exp7.raw	SdrE mutant R2
20190215_OR15_Ag1_Prust001_SA_2mg_Ctrl_3_IMAC_exp7.raw	SdrE mutant R3
20190215_OR15_Ag1_Prust001_SA_2mg_Ctrl_4_IMAC_exp7.raw	SdrE mutant R4
20190215_OR15_Ag1_Prust001_SA_2mg_Stk1_1_IMAC_exp7.raw	Stk1 mutant R1
20190215_OR15_Ag1_Prust001_SA_2mg_Stk1_2_IMAC_exp7.raw	Stk1 mutant R2
20190215_OR15_Ag1_Prust001_SA_2mg_Stk1_3_IMAC_exp7.raw	Stk1 mutant R3
20190215_OR15_Ag1_Prust001_SA_2mg_Stk1_4_IMAC_exp7.raw	Stk1 mutant R4
20190215_OR15_Ag1_Prust001_SA_2mg_Stp1_1_IMAC_exp7.raw	Stp1 mutant R1
20190215_OR15_Ag1_Prust001_SA_2mg_Stp1_2_IMAC_exp7.raw	Stp1 mutant R2
20190215_OR15_Ag1_Prust001_SA_2mg_Stp1_3_IMAC_exp7.raw	Stp1 mutant R3
20190215_OR15_Ag1_Prust001_SA_2mg_Stp1_4_IMAC_exp7.raw	Stp1 mutant R4
20180428_OR14_Ag1_Prust001_SA_2mg_Bsubtilis_IMAC_1.raw	R1
20180428_OR14_Ag1_Prust001_SA_2mg_Bsubtilis_IMAC_2.raw	R2
20180428_OR14_Ag1_Prust001_SA_2mg_Bsubtilis_IMAC_3.raw	R3
OR14_A3_20170411_MH_W3110_0129_blk_IMAC_1	R1
OR14_A3_20170411_MH_W3110_0129_blk_IMAC_2	R2
OR14_A3_20170411_MH_W3110_0129_blk_IMAC_3	R3
Sheet	Explanation
psites SdrE	Identified phosphosites for the SdrE mutant
class I SdrE	Identified class I phosphosites for the SdrE mutant
psites Stk1	Identified phosphosites for the Stk1 mutant
class I Stk1	Identified class I phosphosites for the Stk1 mutant
psites Stp1	Identified phosphosites for the Stp1 mutant
class I Stp1	Identified class I phosphosites for the Stp1 mutant
psites Ecoli	Identified phosphosites for E. coli
class I Ecoli	Identified class I phosphosites the E. coli
psites B. subtilis	Identified phosphosites for B. subtilis
class I B. subtilis	Identified class I phosphosites for B. subtilis

## Sheet: psites SdrE
Phospho (RHSTY) Probabilities	Proteins	Positions within proteins	Localization prob	Score	Number of Phospho (RHSTY)	Amino acid	Charge	Mass error [ppm]	Phospho (RHSTY) Score diffs
NIENLNPGDS(0.86)VDH(0.137)FFLVH(0.003)K	A0A0H2XHZ3;A0A0E1VGC3	12;12	0.859864	40.52	1	S	3	0.56342	NIENLNPGDS(7.97)VDH(-7.97)FFLVH(-24.72)K
AGLAEISIPENEPGS(0.5)S(0.5)IMPGK	A0A0E1VGD1;A0A0H2XEK9	316;316	0.499972	48.547	1	S	2	3.1098	AGLAEIS(-39.55)IPENEPGS(0)S(0)IMPGK
AGLAEISIPENEPGS(0.5)S(0.5)IMPGK	A0A0E1VGD1;A0A0H2XEK9	317;317	0.499972	48.547	1	S	2	3.1098	AGLAEIS(-39.55)IPENEPGS(0)S(0)IMPGK
EDKFDS(1)IIK	A0A0E1VGD1;A0A0H2XEK9	178;178	1	80.706	1	S	2	-0.28327	EDKFDS(80.71)IIK
GAT(0.337)S(0.578)H(0.085)YDYVCNEVAK	Q2FFX3;A8Z4J3;A0A0E1VGE7	86;86;86	0.57814	125.28	1	S	2	-0.63354	GAT(-2.35)S(2.35)H(-8.32)Y(-71.71)DY(-86.88)VCNEVAK
EELS(1)LAYSPGVAEPCK	A0A0H2XH21;A0A0E1VGK2	33;33	0.999976	84.753	1	S	2	1.098	EELS(47.73)LAY(-47.73)S(-51.41)PGVAEPCK
NMVMCDS(0.901)R(0.099)	A0A0H2XH21;A0A0E1VGK2	216;216	0.901377	76.943	1	S	2	-0.53593	NMVMCDS(9.61)R(-9.61)
S(0.814)LR(0.186)DEALEMHK	A0A0H2XH21;A0A0E1VGK2	2;2	0.813849	54.812	1	S	3	-0.12536	S(6.41)LR(-6.41)DEALEMH(-50.87)K
TIYHTGDT(0.001)GLFS(0.985)DMS(0.015)LIAK	Q2FG31;A8Z2M2;A0A0E1VGK7	149;149;149	0.984813	77.221	1	S	3	-4.3112	T(-54.79)IY(-51.23)H(-48.55)T(-43)GDT(-32.37)GLFS(18.31)DMS(-18.31)LIAK
AIEIAEQALES(0.998)VEPGVT(0.002)K	Q2FG20;A8Z2N4;A0A0E1VGL6	548;548;548	0.997589	86.378	1	S	2	1.4886	AIEIAEQALES(26.17)VEPGVT(-26.17)K
DVNEQFS(0.992)ER(0.007)PIHVK	Q2FG20;A8Z2N4;A0A0E1VGL6	465;465;465	0.992355	105.39	1	S	3	0.18178	DVNEQFS(21.25)ER(-21.25)PIH(-36.81)VK
ENYYINES(0.999)DAQS(0.001)VR	Q2FG20;A8Z2N4;A0A0E1VGL6	345;345;345	0.998631	213.99	1	S	2	-0.90723	ENY(-96.57)Y(-75.87)INES(28.83)DAQS(-28.83)VR(-42.05)
HQFGEAAS(1)LLETEIEK	Q2FG20;A8Z2N4;A0A0E1VGL6	168;168;168	1	193.06	1	S	2	-3.2608	H(-83.7)QFGEAAS(66.43)LLET(-66.43)EIEK
KDYS(1)NVDK	Q2FG20;A8Z2N4;A0A0E1VGL6	517;517;517	0.999998	83.438	1	S	2	0.89381	KDY(-57.27)S(57.27)NVDK
KNEIETLPFDQNLAQLS(1)K	Q2FG20;A8Z2N4;A0A0E1VGL6	54;54;54	1	135.76	1	S	3	0.99953	KNEIET(-124.67)LPFDQNLAQLS(124.67)K
LLAS(0.979)NLT(0.018)S(0.003)VPER	Q2FG20;A8Z2N4;A0A0E1VGL6	437;437;437	0.979158	54.608	1	S	2	-0.64269	LLAS(17.42)NLT(-17.42)S(-25.13)VPER(-40.35)
RLLASNLT(0.029)S(0.967)VPER(0.004)	Q2FG20;A8Z2N4;A0A0E1VGL6	441;441;441	0.966599	199.13	1	S	3	0.56389	R(-53.99)LLAS(-48.57)NLT(-15.24)S(15.24)VPER(-23.33)
VDS(0.934)T(0.066)LQSLK	Q2FG20;A8Z2N4;A0A0E1VGL6	256;256;256	0.934003	80.037	1	S	2	-0.17515	VDS(11.51)T(-11.51)LQS(-42.31)LK
VDSTLQS(1)LK	Q2FG20;A8Z2N4;A0A0E1VGL6	260;260;260	0.999999	132.32	1	S	2	-0.16534	VDS(-67.5)T(-61.59)LQS(61.59)LK
AAS(0.572)R(0.428)VIDAAVEK	A0A0H2XHS2;A0A0E1VGM3	38;38	0.572144	105.14	1	S	2	0.080292	AAS(1.26)R(-1.26)VIDAAVEK
ITDSIEDT(0.067)IAS(0.933)K	A0A0H2XHS2;A0A0E1VGM3	391;391	0.933189	169.46	1	S	2	-0.3594	IT(-142.8)DS(-80.2)IEDT(-11.45)IAS(11.45)K
S(1)LNVALR	A0A0H2XHS2;A0A0E1VGM3	103;103	1	70.256	1	S	2	-0.20922	S(69.2)LNVALR(-69.2)
S(0.976)VT(0.021)LVH(0.003)K	A0A0H2XHS2;A0A0E1VGM3	214;214	0.976112	60.478	1	S	2	0.14417	S(16.71)VT(-16.71)LVH(-25.04)K
SDFNH(0.001)T(0.012)DH(0.422)S(0.558)T(0.007)TNHSQTPR	A0A0H2XGV4;A0A0E1VGM4	10;10	0.557786	214.35	1	S	3	0.68619	S(-78.37)DFNH(-26.03)T(-16.63)DH(-1.22)S(1.22)T(-18.96)T(-47.66)NH(-50.7)S(-61.47)QT(-76.9)PR(-93.71)
S(0.001)DFNH(0.001)T(0.002)DH(0.006)S(0.027)T(0.027)T(0.027)NH(0.022)S(0.479)QT(0.405)PR(0.003)	A0A0H2XGV4;A0A0E1VGM4	15;15	0.479147	40.381		S	3	0.69276	S(-29.08)DFNH(-29.24)T(-24.08)DH(-18.77)S(-12.48)T(-12.48)T(-12.48)NH(-13.35)S(0.73)QT(-0.73)PR(-21.5)
QLGIIDDVIS(0.992)EPLGGAH(0.008)K	Q2FG38;A8Z2L5;A0A0E1VGM8	262;262;262	0.992474	53.779	1	S	3	-1.1615	QLGIIDDVIS(21.2)EPLGGAH(-21.2)K
DVEQAFS(0.758)WS(0.103)ET(0.14)GK	A0A0H2XH26;A0A0E1VGM9	35;35	0.757772	59.898	1	S	2	0.54908	DVEQAFS(7.34)WS(-8.69)ET(-7.34)GK
EGLS(1)AHAAPR	A0A0H2XH26;A0A0E1VGM9	525;525	0.99999	147.74	1	S	2	-0.21496	EGLS(49.93)AH(-49.93)AAPR(-127.54)
MLMS(1)AGDDIVEK	A0A0H2XH26;A0A0E1VGM9	310;310	1	110.38	1	S	2	-1.1561	MLMS(110.38)AGDDIVEK
SDDGLILHYT(0.073)S(0.309)GS(0.309)T(0.309)GQPK	A0A0H2XH26;A0A0E1VGM9	213;213	0.308852	79.652		S	3	-1.2916	S(-44.54)DDGLILH(-34.81)Y(-29.54)T(-6.26)S(0)GS(0)T(0)GQPK
SDDGLILH(0.001)YT(0.044)S(0.37)GS(0.46)T(0.125)GQPK	A0A0H2XH26;A0A0E1VGM9	215;215	0.459704	79.652		S	3	-2.0159	S(-52.41)DDGLILH(-27.13)Y(-44.26)T(-10.17)S(-0.95)GS(0.95)T(-5.64)GQPK
VGPFEVES(1)K	A0A0H2XH26;A0A0E1VGM9	471;471	1	133.07	1	S	2	0.77216	VGPFEVES(113.22)K
Y(0.001)DLS(0.799)S(0.182)LR(0.019)	A0A0H2XH26;A0A0E1VGM9	322;322	0.798667	44.753	1	S	2	0.24622	Y(-28.89)DLS(6.43)S(-6.43)LR(-16.32)
Y(0.004)DLS(0.492)S(0.492)LR(0.013)	A0A0H2XH26;A0A0E1VGM9	323;323	0.491664	41.448		S	2	1.6685	Y(-20.89)DLS(0)S(0)LR(-15.89)
EMLNDLIDS(1)NK	A0A0H2XI85;A0A0E1VGN3	60;60	1	91.202	1	S	2	-1.9629	EMLNDLIDS(91.2)NK
S(1)NKLESYR	A0A0H2XI85;A0A0E1VGN3	2;2	0.999998	68.657	1	S	2	-0.79497	S(58.29)NKLES(-58.29)Y(-65.47)R(-65.9)
FIVGS(0.994)VS(0.002)ES(0.004)IVR(0.001)	Q2FG28;A0A0E1VGN7	126;126	0.993653	113.24	1	S	2	-0.46873	FIVGS(24.12)VS(-27.51)ES(-24.12)IVR(-31.3)
FIVGS(0.326)VS(0.502)ES(0.169)IVR(0.004)	Q2FG28;A0A0E1VGN7	128;128	0.50191	131.13	1	S	2	0.32176	FIVGS(-1.88)VS(1.88)ES(-4.74)IVR(-21)
FIVGS(0.007)VS(0.004)ES(0.977)IVR(0.012)	Q2FG28;A0A0E1VGN7	130;130	0.976643	139.78	1	S	2	0.60016	FIVGS(-21.52)VS(-23.72)ES(18.99)IVR(-18.99)
LAHEINADLIMS(0.001)GT(0.054)S(0.945)GLNAVER	Q2FG28;A0A0E1VGN7	114;114	0.945109	117.03	1	S	3	1.4979	LAH(-89.97)EINADLIMS(-30.51)GT(-12.43)S(12.43)GLNAVER(-42.36)
LTIVNVIDS(0.893)R(0.107)	Q2FG28;A0A0E1VGN7	43;43	0.893145	170.66	1	S	2	0.21037	LT(-138.8)IVNVIDS(9.22)R(-9.22)
TYS(0.992)S(0.008)YEVYDAQFTEK	Q2FG28;A0A0E1VGN7	47;47	0.991531	261.27	1	S	2	-0.077707	T(-53.13)Y(-152.71)S(20.69)S(-20.69)Y(-141.51)EVY(-195.01)DAQFT(-215.55)EK
TYS(0.006)S(0.994)YEVYDAQFTEK	Q2FG28;A0A0E1VGN7	48;48	0.993713	191.19	1	S	2	-0.192	T(-57.06)Y(-74.1)S(-22.02)S(22.02)Y(-43.57)EVY(-117.52)DAQFT(-146.5)EK
IADYTLS(1)QLK	A0A0H2XGM8;A0A0E1VGP8	77;77	0.999935	127.87	1	S	2	1.4668	IADY(-89.09)T(-41.85)LS(41.85)QLK
S(1)KFDEQIIVVPR	A0A0H2XGI9;A0A0E1VGQ2	2;2	1	147.18	1	S	2	0.8032	S(145.99)KFDEQIIVVPR(-145.99)
GVHVPS(0.888)T(0.112)AK	Q2FG54;A8Z2J8;A0A0E1VGQ6	188;188;188	0.888305	74.165	1	S	2	-1.4616	GVH(-41.41)VPS(9.01)T(-9.01)AK
LLS(0.998)T(0.002)AGAYWR	Q2FG54;A8Z2J8;A0A0E1VGQ6	199;199;199	0.997849	76.143		S	2	1.5967	LLS(26.79)T(-26.79)AGAY(-56.36)WR(-42.18)
PH(0.204)S(0.293)Y(0.21)R(0.293)ELPIR	Q2FG54;A8Z2J8;A0A0E1VGQ6	349;349;349	0.292771	63.216		S	3	0.71914	PH(-1.57)S(0)Y(-1.44)R(0)ELPIR(-45.14)
YEAS(1)GAVSGLQR	Q2FG54;A8Z2J8;A0A0E1VGQ6	369;369;369	0.999994	132.79	1	S	2	0.47713	Y(-81.52)EAS(52.55)GAVS(-52.55)GLQR(-82.86)
YEASGAVS(0.997)GLQR(0.003)	Q2FG54;A8Z2J8;A0A0E1VGQ6	373;373;373	0.996835	122.46	1	S	2	-0.13979	Y(-111.7)EAS(-50.12)GAVS(25)GLQR(-25)
EAR(0.477)VS(0.522)MATVSR	A0A0H2XH43;A0A0E1VGR3	15;15	0.522484	52.891	1	S	3	-0.091815	EAR(-0.39)VS(0.39)MAT(-41.25)VS(-50.23)R(-51.66)
EIFNNLLS(1)K	A0A0H2XH43;A0A0E1VGR3	114;114	1	80.916	1	S	2	-0.25899	EIFNNLLS(72.65)K
ELINQS(0.5)S(0.5)VPVVVSGTNGK	A0A0H2XH43;A0A0E1VGR3	138;138	0.499903	57.802	1	S	2	-1.6637	ELINQS(0)S(0)VPVVVS(-35.22)GT(-40.59)NGK
ELINQS(0.154)S(0.846)VPVVVSGTNGK	A0A0H2XH43;A0A0E1VGR3	139;139	0.845897	94.544	1	S	2	-1.1734	ELINQS(-7.4)S(7.4)VPVVVS(-43.94)GT(-51.73)NGK
NGLQLGDTLNCS(1)GAESYK	A0A0H2XH43;A0A0E1VGR3	217;217	0.999791	203.89	1	S	2	-0.59973	NGLQLGDT(-57.69)LNCS(36.84)GAES(-36.84)Y(-121.04)K
S(1)FALVGGEHSK	A0A0H2XH43;A0A0E1VGR3	179;179	1	88.187	1	S	2	-0.86892	S(78.65)FALVGGEH(-79.37)S(-78.65)K
SFALVGGEH(0.427)S(0.573)K	A0A0H2XH43;A0A0E1VGR3	188;188	0.572645	116.01	1	S	2	-0.27413	S(-96.29)FALVGGEH(-1.27)S(1.27)K
T(0.029)GS(0.971)EGAPEIK	A0A0H2XJ82;A0A0E1VGS3	130;130	0.971323	68.536	1	S	2	-1.7004	T(-15.3)GS(15.3)EGAPEIK
MVS(1)EFAQR	Q2FG61;A8Z2J6;A0A0E1VGT3	318;318;318	1	152.34	1	S	2	-0.95285	MVS(110.46)EFAQR(-110.46)
QFNIS(1)VEDIK	Q2FG61;A8Z2J6;A0A0E1VGT3	393;393;393	1	126.19	1	S	2	0.20178	QFNIS(107.06)VEDIK
KVGS(1)DLENNK	A0A0H2XF90;A0A0E1VGT6	236;236	1	66.023	1	S	2	-1.4026	KVGS(66.02)DLENNK
VLFVGGDS(1)VK	Q2FG80;A8Z2H5;A0A0E1VGU5	45;45;45	1	105.65	1	S	2	0.70427	VLFVGGDS(105.65)VK
S(1)IALAMIK	Q2FGI5;A8Z476;A0A0E1VGU8	325;325;325	1	76.1	1	S	2	0.2836	S(76.1)IALAMIK
LQS(1)ELDRVDK	Q2FG72;A8Z2I4;A0A0E1VGV4	827;827;827	0.999998	119.74	1	S	2	0.51931	LQS(56.42)ELDR(-56.42)VDK
YFLAT(0.03)GS(0.433)S(0.433)PGH(0.082)DLR(0.023)	Q2FG72;A8Z2I4;A0A0E1VGV4	551;551;551	0.4326	73.927		S	2	-1.0711	Y(-45.49)FLAT(-11.66)GS(0)S(0)PGH(-7.22)DLR(-12.72)
YFLATGS(0.114)S(0.84)PGH(0.045)DLR(0.001)	Q2FG72;A8Z2I4;A0A0E1VGV4	552;552;552	0.839599	136.99	1	S	2	-1.1887	Y(-112.7)FLAT(-45.13)GS(-8.67)S(8.67)PGH(-12.69)DLR(-28.39)
WSIHT(0.003)DT(0.032)S(0.364)DS(0.252)T(0.321)GYT(0.028)LLK	A0A0H2XFM4;A0A0E1VGV6	37;37	0.363518	66.246		S	2	-0.51562	WS(-34.18)IH(-34.61)T(-20.38)DT(-10.59)S(0.54)DS(-1.6)T(-0.54)GY(-35.02)T(-11.07)LLK
WSIHTDTS(0.001)DS(0.936)T(0.062)GYT(0.001)LLK	A0A0H2XFM4;A0A0E1VGV6	39;39	0.935717	152.89	1	S	3	-0.29832	WS(-59.65)IH(-58.26)T(-46.62)DT(-43.33)S(-30.09)DS(11.78)T(-11.78)GY(-53.45)T(-29.22)LLK
S(0.333)R(0.333)IS(0.333)LIS(0.002)ISNTVDK	A0A0H2XHB5;A0A0E1VGX3	112;112	0.332756	49.036		S	3	0.68398	S(0)R(0)IS(0)LIS(-22.96)IS(-39.47)NT(-44.78)VDK
ISLIS(0.04)IS(0.48)NT(0.48)VDK	A0A0H2XHB5;A0A0E1VGX3	117;117	0.479731	42.095		S	2	-0.47013	IS(-34.93)LIS(-10.75)IS(0)NT(0)VDK
S(0.401)R(0.401)IS(0.198)LISISNTVDK	A0A0H2XHB5;A0A0E1VGX3	109;109	0.40105	62.658		S	3	0.52656	S(0)R(0)IS(-3.07)LIS(-32.17)IS(-51)NT(-54.57)VDK
S(0.796)T(0.204)IIGEIK	A0A0H2XHB5;A0A0E1VGX3	73;73	0.795946	42.336	1	S	2	-0.10095	S(5.91)T(-5.91)IIGEIK
YLS(0.002)GFT(0.011)GT(0.421)S(0.552)GALIIS(0.014)K	A0A0H2XHB5;A0A0E1VGX3	37;37	0.551539	53.995	1	S	2	0.13306	Y(-40.59)LS(-24.26)GFT(-16.9)GT(-1.17)S(1.17)GALIIS(-15.97)K
EIS(1)EELNEEEK	A0A0H2XGA0;A0A0E1VGX9	60;60	1	175.49	1	S	2	0.44092	EIS(175.49)EELNEEEK
H(0.003)R(0.003)PS(0.485)R(0.485)QDNS(0.018)DEIR(0.001)R(0.005)	A0A0H2XGA0;A0A0E1VGX9	131;131	0.484598	42.277		S	4	-0.066162	H(-21.86)R(-21.59)PS(0)R(0)QDNS(-14.26)DEIR(-26.26)R(-19.88)
S(1)KPVVEPMAPK	A0A0H2XGA0;A0A0E1VGX9	93;93	1	102.87	1	S	2	-0.27499	S(79.49)KPVVEPMAPK
S(0.014)PS(0.966)QLGFR(0.021)	Q2FGE1;A8Z4C1;A0A0E1VGY8	67;67;67	0.965782	50.966	1	S	2	-1.8406	S(-18.48)PS(16.73)QLGFR(-16.73)
THS(0.016)S(0.734)S(0.148)GR(0.064)S(0.037)PS(0.001)QLGFR	Q2FGE1;A8Z4C1;A0A0E1VGY8	61;61;61	0.734023	189.59	1	S	2	1.2019	T(-39.35)H(-51.94)S(-16.63)S(6.95)S(-6.95)GR(-10.61)S(-12.96)PS(-29.35)QLGFR(-54.03)
THS(0.011)S(0.096)S(0.801)GR(0.091)SPSQLGFR	Q2FGE1;A8Z4C1;A0A0E1VGY8	62;62;62	0.801139	208.82	1	S	3	1.0223	T(-63.28)H(-51.97)S(-18.64)S(-9.21)S(9.21)GR(-9.43)S(-32.56)PS(-71.53)QLGFR(-125.36)
AAILPLS(1)K	Q2FGF8;A8Z4A4;A0A0E1VH01	379;379;379	1	55.461	1	S	2	0.03559	AAILPLS(48.09)K
DMDTIVS(1)LAK	Q2FGF8;A8Z4A4;A0A0E1VH01	10;10;10	0.999973	95.618	1	S	2	0.1138	DMDT(-45.65)IVS(45.65)LAK
FSIDFDES(0.982)QS(0.018)IGKR	Q2FGF8;A8Z4A4;A0A0E1VH01	404;404;404	0.982144	152.99	1	S	2	-1.2711	FS(-127.56)IDFDES(17.41)QS(-17.41)IGKR(-46.82)
FSIDFDES(0.02)QS(0.965)IGKR(0.015)	Q2FGF8;A8Z4A4;A0A0E1VH01	406;406;406	0.965232	130.24	1	S	2	0.16938	FS(-111.51)IDFDES(-16.89)QS(16.89)IGKR(-18.08)
LRDHDEDELS(0.902)H(0.097)YSNATTDIEYK	Q2FGF8;A8Z4A4;A0A0E1VH01	271;271;271	0.902425	151.95	1	S	3	-0.040851	LR(-53.95)DH(-47.08)DEDELS(9.67)H(-9.67)Y(-57.57)S(-39.15)NAT(-58.5)T(-64.75)DIEY(-115.96)K
LRDHDEDELS(0.089)H(0.288)Y(0.288)S(0.333)NAT(0.001)TDIEYK	Q2FGF8;A8Z4A4;A0A0E1VH01	274;274;274	0.332775	59.339		S	4	0.026171	LR(-43.44)DH(-43.64)DEDELS(-5.71)H(-0.63)Y(-0.63)S(0.63)NAT(-23.8)T(-28.69)DIEY(-38.42)K
LLS(1)GLADKK	A0A0H2XFA5;A0A0E1VH03	64;64	1	52.725	1	S	2	-1.2193	LLS(52.73)GLADKK
EFYEKPS(1)VK	Q2FGE8;A8Z4B4;A0A0E1VH11	42;42;42	0.999999	86.344	1	S	2	-1.6019	EFY(-62.06)EKPS(62.06)VK
KNES(1)LEDALRR	Q2FGE8;A8Z4B4;A0A0E1VH11	11;11;11	0.999999	93.494	1	S	3	1.4967	KNES(59.32)LEDALR(-59.32)R(-67.37)
S(0.5)GT(0.5)IQEVR	Q2FGE8;A8Z4B4;A0A0E1VH11	26;26;26	0.5	94.692	1	S	2	-0.18928	S(0)GT(0)IQEVR(-82.48)
ENGVDLS(1)QDK	Q2FGE3;A8Z4B9;A0A0E1VH17	223;223;231	1	74.392	1	S	2	0.58703	ENGVDLS(74.39)QDK
ITIQS(0.987)S(0.013)SSLSDEEIDR	Q2FGE3;A8Z4B9;A0A0E1VH17	473;473;481	0.987078	222.45	1	S	2	-1.6657	IT(-84.22)IQS(18.96)S(-18.96)S(-34.42)S(-45.15)LS(-63.12)DEEIDR(-110.44)
ITIQS(0.014)S(0.971)S(0.014)S(0.002)LSDEEIDR	Q2FGE3;A8Z4B9;A0A0E1VH17	474;474;482	0.970538	228.19	1	S	2	-0.8914	IT(-97.54)IQS(-18.55)S(18.55)S(-18.55)S(-26.18)LS(-44.15)DEEIDR(-87.95)
ITIQS(0.01)S(0.106)S(0.775)S(0.106)LS(0.003)DEEIDR	Q2FGE3;A8Z4B9;A0A0E1VH17	475;475;483	0.775021	220.27	1	S	2	0.57415	IT(-76.19)IQS(-18.75)S(-8.66)S(8.66)S(-8.66)LS(-23.53)DEEIDR(-69.85)
ITIQS(0.022)S(0.172)S(0.172)S(0.631)LS(0.003)DEEIDR	Q2FGE3;A8Z4B9;A0A0E1VH17	476;476;484	0.630569	218.98	1	S	2	0.15708	IT(-116.6)IQS(-14.55)S(-5.64)S(-5.64)S(5.64)LS(-22.76)DEEIDR(-78.76)
FEELS(0.373)DS(0.373)LIR(0.114)R(0.139)	Q2FGE3;A8Z4B9;A0A0E1VH17	279;279;287	0.373252	62.088		S	3	-0.90015	FEELS(0)DS(0)LIR(-5.14)R(-4.29)
SKFEELS(0.01)DS(0.983)LIR(0.006)	Q2FGE3;A8Z4B9;A0A0E1VH17	281;281;289	0.983452	138.55	1	S	3	-0.43381	S(-59.58)KFEELS(-19.74)DS(19.74)LIR(-22.06)
NTTIPT(0.5)S(0.5)K	Q2FGE3;A8Z4B9;A0A0E1VH17	391;391;399	0.499776	82.749		S	2	0.30525	NT(-69.57)T(-30.47)IPT(0)S(0)K
NEADS(1)LVFQVEK	Q2FGE3;A8Z4B9;A0A0E1VH17	511;511;519	1	127.36	1	S	2	-1.1534	NEADS(127.36)LVFQVEK
NTAES(1)YLGEK	Q2FGE3;A8Z4B9;A0A0E1VH17	103;103;111	0.999879	102.4	1	S	2	-0.66236	NT(-85.73)AES(39.18)Y(-39.18)LGEK
QAITNPNT(0.002)VQS(0.992)IKR(0.006)	Q2FGE3;A8Z4B9;A0A0E1VH17	66;66;74	0.992074	147.1	1	S	3	0.91637	QAIT(-64.13)NPNT(-26.4)VQS(22.44)IKR(-22.44)
S(1)KFEELSDSLIR	Q2FGE3;A8Z4B9;A0A0E1VH17	273;273;281	1	142.38	1	S	2	-0.2495	S(110.86)KFEELS(-110.86)DS(-126.44)LIR(-135.48)
S(1)QIYSTAVDNQPSVDVHVLQGERPMAADNK	Q2FGE3;A8Z4B9;A0A0E1VH17	393;393;401	0.999994	273.6	1	S	3	0.34517	S(52.35)QIY(-89.7)S(-52.35)T(-76.28)AVDNQPS(-164.06)VDVH(-189.44)VLQGER(-206.34)PMAADNK
SQIYS(0.5)T(0.5)AVDNQPSVDVHVLQGERPMAADNK	Q2FGE3;A8Z4B9;A0A0E1VH17	397;397;405	0.499926	131.24	1	S	3	1.5239	S(-38.83)QIY(-37.83)S(0)T(0)AVDNQPS(-60.2)VDVH(-74.05)VLQGER(-96.96)PMAADNK
TLT(0.003)DLGENIGEEDKKS(0.997)AEEK	Q2FGE3;A8Z4B9;A0A0E1VH17	534;534;542	0.997209	45.395	1	S	3	-0.95897	T(-41.52)LT(-25.64)DLGENIGEEDKKS(25.64)AEEK
TTPS(1)VVAFK	Q2FGE3;A8Z4B9;A0A0E1VH17	38;38;46	0.999891	59.426		S	2	-1.968	T(-42.65)T(-42.65)PS(42.65)VVAFK
VIQELS(1)AK	Q2FGE3;A8Z4B9;A0A0E1VH17	569;569;577	1	94.309	1	S	2	1.2549	VIQELS(82.75)AK
VIQNPEGS(0.741)R(0.082)T(0.082)T(0.082)PS(0.014)VVAFK	Q2FGE3;A8Z4B9;A0A0E1VH17	33;33;41	0.740744	142.94	1	S	3	0.80603	VIQNPEGS(9.57)R(-9.57)T(-9.57)T(-9.57)PS(-17.2)VVAFK
VYEQAAQQQQQAQGANAGQNNDS(0.801)T(0.199)VEDAEFK	Q2FGE3;A8Z4B9;A0A0E1VH17	594;594;602	0.800584	283.93	1	S	4	0.48975	VY(-35.42)EQAAQQQQQAQGANAGQNNDS(6.04)T(-6.04)VEDAEFK
DMQDQLLDS(0.997)MDLER(0.003)	Q2FGD9;A8Z4C4;A0A0E1VH22	52;52;52	0.997201	83.729	1	S	2	-0.62426	DMQDQLLDS(25.52)MDLER(-25.52)
APGT(0.001)DMMT(0.223)AS(0.611)ALR(0.166)	A0A0H2XF54;A0A0E1VH28	119;119	0.610682	46.206	1	S	2	-3.3773	APGT(-30.7)DMMT(-4.38)AS(4.38)ALR(-5.65)
S(0.982)LAH(0.018)NIDPIFQIGK	A0A0H2XI06;A0A0E1VH30	12;12	0.982321	149	1	S	2	1.7198	S(17.45)LAH(-17.45)NIDPIFQIGK
S(0.998)IFH(0.002)EHNESK	A0A0H2XIM6;A0A0E1VH41	8;8	0.998184	77.593	1	S	3	1.3225	S(27.65)IFH(-27.65)EH(-39.95)NES(-57.91)K
LGIVH(0.016)T(0.045)PH(0.158)GS(0.773)FET(0.007)PMFMPVGTK	Q2FG88;A8Z2G7;A0A0E1VH44	28;28;28	0.773474	68.309	1	S	3	3.5175	LGIVH(-16.72)T(-12.32)PH(-6.89)GS(6.89)FET(-20.74)PMFMPVGT(-57.36)K
S(1)MGIDDALR	Q2FG83;A8Z2H2;A0A0E1VH49	401;401;401	1	63.073	1	S	2	1.8998	S(63.07)MGIDDALR(-63.07)
S(0.5)T(0.5)LLSIVSK	Q2FG83;A8Z2H2;A0A0E1VH49	172;172;172	0.499978	64.103	1	S	2	1.0468	S(0)T(0)LLS(-40.67)IVS(-59.21)K
GGGRPDMAQGGGTQPENIS(1)K	Q2FGA8;A8Z4F6;A0A0E1VH56	863;864;864	0.999999	103.75	1	S	3	-0.16893	GGGR(-100.34)PDMAQGGGT(-60.32)QPENIS(60.32)K
QNSQS(1)MQVQSEVLK	Q2FGA8;A8Z4F6;A0A0E1VH56	441;442;442	0.999558	141.54	1	S	2	0.66322	QNS(-33.54)QS(33.54)MQVQS(-85.4)EVLK
QNSQSMQVQS(1)EVLK	Q2FGA8;A8Z4F6;A0A0E1VH56	446;447;447	0.999995	95.264	1	S	2	-3.937	QNS(-68.32)QS(-52.95)MQVQS(52.95)EVLK
HFQS(1)EDVK	A0A0H2XEQ2;A0A0E1VH62	281;281	0.999576	51.193	1	S	2	3.7219	H(-33.72)FQS(33.72)EDVK
NTQGIETEPVQLS(0.004)Y(0.004)S(0.08)MS(0.912)AQDK	A0A0H2XEQ2;A0A0E1VH62	412;412	0.912159	42.321	1	S	3	-1.1429	NT(-39.44)QGIET(-37.56)EPVQLS(-24.01)Y(-23.81)S(-10.56)MS(10.56)AQDK
PFGS(1)DLK	A0A0H2XEQ2;A0A0E1VH62	156;156	1	75.109	1	S	2	-0.06462	PFGS(44.35)DLK
S(1)AEALNNQIR	A0A0H2XEQ2;A0A0E1VH62	160;160	1	159.83	1	S	2	1.1205	S(157.6)AEALNNQIR(-157.6)
ELLGMS(0.909)H(0.091)EDIAQTFK	A0A0H2XGG1;A0A0E1VH79	210;210	0.908613	94.01	1	S	3	-0.8721	ELLGMS(9.98)H(-9.98)EDIAQT(-51.1)FK
GYSVS(0.001)VFNR(0.333)S(0.333)S(0.333)EK	A0A0H2XGG1;A0A0E1VH79	34;34	0.332932	52.823		S	3	0.3767	GY(-49.51)S(-38.12)VS(-24.62)VFNR(0)S(0)S(0)EK
GYSVS(0.001)VFNR(0.333)S(0.333)S(0.333)EK	A0A0H2XGG1;A0A0E1VH79	35;35	0.332932	52.823		S	3	0.3767	GY(-49.51)S(-38.12)VS(-24.62)VFNR(0)S(0)S(0)EK
NLAWNIES(0.5)R(0.5)	A0A0H2XGG1;A0A0E1VH79	23;23	0.5	54.471	1	S	2	0.42338	NLAWNIES(0)R(0)
S(1)ALAILATSTPNEVK	Q2FG85;A8Z2H0;A0A0E1VH81	84;84;84	1	82.651	1	S	2	-0.21948	S(71.73)ALAILAT(-71.73)S(-75.68)T(-75.68)PNEVK
QGPVVAIFGDT(0.139)KPCS(0.709)NER(0.152)	Q2FGM9;A8Z2D7;A0A0E1VH97	216;216;216	0.709499	52.483	1	S	3	-1.9588	QGPVVAIFGDT(-7.09)KPCS(6.7)NER(-6.7)
NT(0.134)S(0.865)VFIPSDVASYQYK	Q2FGY5;A0A0E1VHA4	689;689	0.865372	48.112	1	S	2	-1.2593	NT(-8.09)S(8.09)VFIPS(-42.33)DVAS(-42.33)Y(-42.73)QY(-42.73)K
LS(0.262)T(0.262)S(0.262)GH(0.214)ILTNEFQQTEDK	A0A0H2XKH9;A0A0E1VHC3	294;294	0.261865	79.633		S	2	0.56052	LS(0)T(0)S(0)GH(-0.87)ILT(-35.64)NEFQQT(-69.58)EDK
LS(0.014)T(0.354)S(0.354)GH(0.275)ILT(0.002)NEFQQTEDK	A0A0H2XKH9;A0A0E1VHC3	296;296	0.354493	91.518		S	3	-2.5321	LS(-14.01)T(0)S(0)GH(-1.1)ILT(-23.62)NEFQQT(-82.04)EDK
IVGER(0.127)VS(0.873)IVEDTPGVTR	Q2FGW7;A8Z454;A0A0E1VHC4	29;29;29	0.873042	87.156	1	S	2	0.84943	IVGER(-8.38)VS(8.38)IVEDT(-40.04)PGVT(-47.01)R(-46.7)
S(0.5)S(0.5)LVNAILGEDR	Q2FGW7;A8Z454;A0A0E1VHC4	189;189;189	0.5	89.629	1	S	2	0.43407	S(0)S(0)LVNAILGEDR(-89.63)
S(0.5)S(0.5)LVNAILGEDR	Q2FGW7;A8Z454;A0A0E1VHC4	190;190;190	0.5	89.629	1	S	2	0.43407	S(0)S(0)LVNAILGEDR(-89.63)
VIVS(0.793)NVAGT(0.066)T(0.066)R(0.075)	Q2FGW7;A8Z454;A0A0E1VHC4	204;204;204	0.793488	40.767	1	S	2	-0.28438	VIVS(10.22)NVAGT(-10.83)T(-10.83)R(-10.22)
WDTVEKDS(1)K	Q2FGW7;A8Z454;A0A0E1VHC4	303;303;303	0.999995	88.187	1	S	2	-0.22867	WDT(-53.43)VEKDS(53.43)K
MADCSLQSGNYS(1)DAIR	A0A0E1VHF2;A0A0H2XHL1	184;137	0.999588	221.59	1	S	2	0.56537	MADCS(-114.19)LQS(-38.67)GNY(-105.92)S(35.59)DAIR(-35.59)
EAGS(1)AVDAVFESIQNSLAK	A0A0H2XF50;A0A0E1VHG1	23;23	1	220.6	1	S	2	0.3015	EAGS(147.32)AVDAVFES(-147.32)IQNS(-174.98)LAK
EIDIPAS(1)K	A0A0H2XF50;A0A0E1VHG1	74;74	1	110.53	1	S	2	0.21415	EIDIPAS(110.53)K
QQQS(0.5)T(0.5)PIIIITAK	Q2FH23;A0A0E1VHH5	72;72	0.499955	49.627		S	2	0.30212	QQQS(0)T(0)PIIIIT(-37.46)AK
ELS(0.975)NT(0.022)T(0.003)IQK	Q2FH32;A0A0E1VHJ4	23;23	0.974559	69.905	1	S	2	1.1276	ELS(16.39)NT(-16.39)T(-25.04)IQK
S(0.001)FKES(0.953)H(0.046)PLDDFISDK	Q2FH32;A0A0E1VHJ4	10;10	0.952699	94.958	1	S	3	-1.1686	S(-29.03)FKES(13.15)H(-13.15)PLDDFIS(-69.37)DK
ESHPLDDFIS(1)DK	Q2FH32;A0A0E1VHJ4	18;18	0.999999	83.204	1	S	2	-1.6787	ES(-68.1)H(-64.47)PLDDFIS(64.47)DK
MQS(1)VSAQVDR	Q2FH32;A0A0E1VHJ4	132;132	0.999985	110.31	1	S	2	-0.17337	MQS(48.39)VS(-48.39)AQVDR(-72.78)
QMS(0.347)QFS(0.347)H(0.306)QMLDEVQSK	Q2FH32;A0A0E1VHJ4	67;67	0.346815	51.147		S	3	-0.96978	QMS(0)QFS(0)H(-0.54)QMLDEVQS(-47.18)K
QMS(0.347)QFS(0.347)H(0.306)QMLDEVQSK	Q2FH32;A0A0E1VHJ4	70;70	0.346815	51.147		S	3	-0.96978	QMS(0)QFS(0)H(-0.54)QMLDEVQS(-47.18)K
S(0.602)H(0.398)LVNIK	Q2FH32;A0A0E1VHJ4	366;366	0.602023	57.859	1	S	2	-1.3613	S(1.8)H(-1.8)LVNIK
S(0.794)S(0.206)INEIFSR	Q2FH32;A0A0E1VHJ4	121;121	0.793661	59.418	1	S	2	-1.1809	S(5.85)S(-5.85)INEIFS(-58.21)R(-59.42)
S(0.5)S(0.5)INEIFSR	Q2FH32;A0A0E1VHJ4	122;122	0.499996	51.268	1	S	2	-2.5817	S(0)S(0)INEIFS(-50.29)R(-51.27)
SSINEIFS(0.838)R(0.162)	Q2FH32;A0A0E1VHJ4	128;128	0.838258	97.452		S	2	-1.4987	S(-85.39)S(-85.39)INEIFS(7.15)R(-7.15)
EGVS(0.564)T(0.372)S(0.064)EIVK	A0A0H2XI23;A0A0E1VHJ6	138;138	0.564197	101.38	1	S	2	0.21606	EGVS(1.81)T(-1.81)S(-9.44)EIVK
EGVS(0.007)T(0.005)S(0.988)EIVKK	A0A0H2XI23;A0A0E1VHJ6	140;140	0.987652	97.734	1	S	2	-0.52889	EGVS(-21.45)T(-22.73)S(21.45)EIVKK
QIIVTDS(0.014)T(0.095)S(0.68)DLS(0.211)K	A0A0H2XI23;A0A0E1VHJ6	12;12	0.680277	125.61	1	S	2	0.020655	QIIVT(-41.99)DS(-17.02)T(-8.54)S(5.09)DLS(-5.09)K
QIIVTDS(0.007)T(0.042)S(0.242)DLS(0.709)K	A0A0H2XI23;A0A0E1VHJ6	15;15	0.708811	130.2	1	S	2	-0.3157	QIIVT(-49.51)DS(-19.82)T(-12.27)S(-4.67)DLS(4.67)K
T(0.001)QNS(0.844)S(0.154)IQYLK	A0A0H2XI23;A0A0E1VHJ6	206;206	0.84435	133.89	1	S	2	-1.0956	T(-28.39)QNS(7.38)S(-7.38)IQY(-39.88)LK
EGMT(0.22)S(0.741)DT(0.036)Y(0.001)T(0.002)K	A0A0H2XIM7;A0A0E1VHK0	28;28	0.741482	66.262	1	S	2	-0.071068	EGMT(-5.28)S(5.28)DT(-13.17)Y(-30.99)T(-25.29)K
IISIS(0.998)ET(0.002)PNHNTMK	A0A0H2XIM7;A0A0E1VHK0	7;7	0.997727	138.55	1	S	2	0.72947	IIS(-37.33)IS(26.93)ET(-26.93)PNH(-42.57)NT(-49.41)MK
MT(0.001)AT(0.499)WS(0.499)VNK	A0A0H2XI95;A0A0E1VHM7	6;6	0.499331	47.849		S	2	2.8985	MT(-25.72)AT(0)WS(0)VNK
FIQGVIEGAS(0.48)PAS(0.48)NVT(0.018)S(0.018)H(0.004)QLEELELNQK	Q2FH34;A0A0E1VHN1	64;64	0.479897	54.658		S	3	-0.24492	FIQGVIEGAS(0)PAS(0)NVT(-14.23)S(-14.23)H(-20.82)QLEELELNQK
FIQGVIEGAS(0.48)PAS(0.48)NVT(0.018)S(0.018)H(0.004)QLEELELNQK	Q2FH34;A0A0E1VHN1	67;67	0.479897	54.658		S	3	-0.24492	FIQGVIEGAS(0)PAS(0)NVT(-14.23)S(-14.23)H(-20.82)QLEELELNQK
FIQGVIEGAS(0.112)PAS(0.085)NVT(0.362)S(0.362)H(0.079)QLEELELNQK	Q2FH34;A0A0E1VHN1	71;71	0.362037	56.041		S	3	0.22789	FIQGVIEGAS(-5.08)PAS(-6.32)NVT(0)S(0)H(-6.62)QLEELELNQK
QIDHDQHELLNAS(0.997)ELS(0.003)K	A0A0H2XHG6;A0A0E1VHQ0	299;299	0.996535	126.26	1	S	3	-1.1361	QIDH(-88.7)DQH(-69.5)ELLNAS(24.59)ELS(-24.59)K
S(0.586)H(0.414)GYEHHGFTTEYDTSSQVR	A0A0H2XHG6;A0A0E1VHQ0	138;138	0.586106	231.29	1	S	3	-0.065766	S(1.51)H(-1.51)GY(-119.65)EH(-56.01)H(-79.87)GFT(-124.66)T(-145.9)EY(-205.4)DT(-207)S(-210.57)S(-213.92)QVR(-223.05)
S(1)MGVAVPEGR	Q2FHJ3;A8Z3S5;A0A0E1VHR6	14;14;14	1	99.215	1	S	2	-0.68834	S(99.22)MGVAVPEGR(-99.22)
S(0.95)LS(0.05)EVETYAK	Q2FHJ3;A8Z3S5;A0A0E1VHR6	65;65;65	0.949661	104.07	1	S	2	0.59871	S(12.76)LS(-12.76)EVET(-71.82)Y(-90.16)AK
SLS(1)EVETYAK	Q2FHJ3;A8Z3S5;A0A0E1VHR6	67;67;67	0.99951	159.94	1	S	2	0.56707	S(-33.1)LS(33.1)EVET(-71.3)Y(-105.96)AK
AAITMAINS(0.004)LS(0.986)YS(0.01)EK	Q2FHI3;A8Z3T5;A0A0E1VHS4	180;180;180	0.98593	225.85	1	S	2	-0.34128	AAIT(-179.04)MAINS(-24)LS(19.88)Y(-138.34)S(-19.88)EK
AAITMAINSLS(0.005)YS(0.995)EK	Q2FHI3;A8Z3T5;A0A0E1VHS4	182;182;182	0.994782	213.51	1	S	2	-0.96404	AAIT(-135.1)MAINS(-52.75)LS(-22.81)Y(-91.43)S(22.81)EK
H(0.002)IPS(0.674)EY(0.001)T(0.297)ER(0.026)	Q2FHI3;A8Z3T5;A0A0E1VHS4	73;73;73	0.67415	44.639	1	S	2	-3.298	H(-26.38)IPS(3.56)EY(-29)T(-3.56)ER(-14.07)
KLES(1)AGVIESR	Q2FHI3;A8Z3T5;A0A0E1VHS4	226;226;226	1	110.44	1	S	2	-0.264	KLES(66.14)AGVIES(-66.89)R(-66.14)
S(1)VIVNALRK	Q2FHI3;A8Z3T5;A0A0E1VHS4	215;215;215	1	104.05	1	S	2	0.60867	S(91.52)VIVNALR(-91.52)K
GFIKS(1)ELGSR	Q2FHG8;A8Z3V0;A0A0E1VHT7	76;76;90	0.999685	98.156	1	S	2	-0.15274	GFIKS(37.51)ELGS(-38.61)R(-37.51)
DMSNLNEMS(1)K	A0A0H2XK72;A0A0E1VHU0	69;69	0.999998	90.653	1	S	2	0.68231	DMS(-57.43)NLNEMS(57.43)K
S(1)IAQTGNKPGVTK	A0A0H2XK72;A0A0E1VHU0	144;144	0.999937	69.672	1	S	2	-4.4337	S(42.03)IAQT(-42.03)GNKPGVT(-63.81)K
IH(0.001)AS(0.755)S(0.207)H(0.036)GCMEELK	Q2FHG3;A0A0E1VHU1	368;385	0.755294	81.565		S	3	0.682	IH(-28.29)AS(5.62)S(-5.62)H(-13.17)GCMEELK
IHAS(0.026)S(0.955)H(0.019)GCMEELK	Q2FHG3;A0A0E1VHU1	369;386	0.954663	119.54	1	S	3	0.16572	IH(-59.91)AS(-15.67)S(15.67)H(-16.91)GCMEELK
LIVS(0.001)CYAS(0.894)NFIR(0.105)	Q2FHG3;A0A0E1VHU1	236;253	0.894196	74.76	1	S	2	-0.64554	LIVS(-31.29)CY(-46.73)AS(9.3)NFIR(-9.3)
R(0.021)IEWS(0.979)EIK	Q2FHG3;A0A0E1VHU1	526;543	0.979146	42.338	1	S	2	-0.35649	R(-16.72)IEWS(16.72)EIK
S(0.696)LES(0.26)S(0.043)FNIAR(0.001)	Q2FHG3;A0A0E1VHU1	261;278	0.696209	43.419	1	S	2	2.1845	S(4.27)LES(-4.27)S(-12.11)FNIAR(-30.79)
SLES(0.914)S(0.086)FNIAR	Q2FHG3;A0A0E1VHU1	264;281	0.913998	96.89	1	S	2	-0.30158	S(-46.01)LES(10.27)S(-10.27)FNIAR(-63.02)
H(0.075)AS(0.457)H(0.457)LS(0.01)AEEMAYESLK	Q2FHI5;A8Z3T3;A0A0E1VHU8	150;150;150	0.457355	90.453		S	3	0.16322	H(-7.84)AS(0)H(0)LS(-16.54)AEEMAY(-82.37)ES(-85.24)LK
LQQFS(0.795)GNLER(0.205)	Q2FHI5;A8Z3T3;A0A0E1VHU8	77;77;77	0.795025	58.676		S	2	-2.4482	LQQFS(5.89)GNLER(-5.89)
IIEIYGPES(0.322)S(0.678)GK	A8Z1V6;A0A0E1VHU9;A0A0H2XFW9	69;69;44	0.678179	169.62	1	S	2	1.167	IIEIY(-107.32)GPES(-3.24)S(3.24)GK
S(1)GAWYSYNGER	A8Z1V6;A0A0E1VHU9;A0A0H2XFW9	286;286;261	1	99.215	1	S	2	-0.1362	S(71.89)GAWY(-71.89)S(-76.98)Y(-85.45)NGER(-95.99)
GQT(0.062)S(0.188)PS(0.534)S(0.21)AVGFVT(0.006)K	A0A0H2XFW0;A0A0E1VHV2	133;133	0.534335	43.69	1	S	2	-3.2759	GQT(-9.36)S(-4.53)PS(4.06)S(-4.06)AVGFVT(-19.76)K
GQT(0.029)S(0.171)PS(0.398)S(0.398)AVGFVT(0.005)K	A0A0H2XFW0;A0A0E1VHV2	134;134	0.397789	43.184		S	2	-1.8452	GQT(-11.36)S(-3.67)PS(0)S(0)AVGFVT(-19.34)K
VVLKLS(1)GEALAGEK	Q2FHI0;A0A0E1VHV3	15;33	1	167.69	1	S	3	-0.27536	VVLKLS(72.82)GEALAGEK
HLLNYLR(0.5)S(0.5)K	Q2FHG5;A8Z3V3;A0A0E1VHW5	72;72;72	0.499997	65.278	1	S	3	0.35522	H(-63.3)LLNY(-49.66)LR(0)S(0)K
TLY(0.001)S(0.499)R(0.499)INK	Q2FHD6;A8Z1X3;A0A0E1VHZ2	211;211;211	0.499238	60.828		S	2	3.888	T(-39.06)LY(-25.33)S(0)R(0)INK
ELQMDES(0.974)ILR(0.026)	A0A0H2XKG7;A0A0E1VHZ8	88;88	0.973729	59.542	1	S	2	1.8633	ELQMDES(15.69)ILR(-15.69)
FGGS(0.991)S(0.009)VSNATQIK	A0A0H2XKG7;A0A0E1VHZ8	9;9	0.990541	127.71	1	S	2	1.0243	FGGS(20.21)S(-20.21)VS(-47.85)NAT(-73.48)QIK
S(0.5)NS(0.5)DLNIER	A0A0H2XG55;A0A0E1VI11	2;2	0.5	113.69	1	S	2	-2.0484	S(0)NS(0)DLNIER(-106.12)
SNS(1)DLNIER	A0A0H2XG55;A0A0E1VI11	4;4	0.999917	145.91	1	S	2	1.9545	S(-40.83)NS(40.83)DLNIER(-75.45)
IS(1)NINIK	Q2FH88;A8Z219;A0A0E1VI16	573;573;573	1	61.679	1	S	2	-0.69119	IS(46.33)NINIK
ALS(1)AENAELR	A0A0H2XHQ5;A0A0E1VI21	47;61	1	110.93	1	S	2	0.49592	ALS(91.27)AENAELR(-91.27)
ALS(0.077)AENAELR(0.456)S(0.456)QMLS(0.01)SNNDVGHHAYK	A0A0H2XHQ5;A0A0E1VI21	55;69	0.456429	75.184		S	4	0.69247	ALS(-7.72)AENAELR(0)S(0)QMLS(-16.73)S(-31.66)NNDVGH(-60.7)H(-65.14)AY(-72.6)K
S(0.001)QMLS(0.863)S(0.136)NNDVGHHAYK	A0A0H2XHQ5;A0A0E1VI21	59;73	0.862928	109.54	1	S	3	-0.39514	S(-31.04)QMLS(8.01)S(-8.01)NNDVGH(-59.05)H(-65.08)AY(-100.27)K
S(0.001)QMLS(0.302)S(0.684)NNDVGH(0.008)H(0.005)AYK	A0A0H2XHQ5;A0A0E1VI21	60;74	0.683956	72.421	1	S	3	-0.60185	S(-29.34)QMLS(-3.55)S(3.55)NNDVGH(-19.1)H(-21.29)AY(-57.85)K
IIS(1)EAIELSK	A0A0H2XHQ5;A0A0E1VI21	261;275	0.999866	56.087	1	S	2	-0.69796	IIS(38.72)EAIELS(-38.72)K
ILDS(0.989)Y(0.011)LENGK	A0A0H2XHQ5;A0A0E1VI21	82;96	0.989167	58.815	1	S	2	0.043276	ILDS(19.61)Y(-19.61)LENGK
TFYHFDVPDEH(0.002)DT(0.019)EIS(0.49)NS(0.49)NIEK	A0A0H2XHQ5;A0A0E1VI21	150;164	0.489524	55.67		S	3	-1.0027	T(-40.63)FY(-39.44)H(-39.44)FDVPDEH(-24.61)DT(-14.09)EIS(0)NS(0)NIEK
TFYHFDVPDEHDT(0.009)EIS(0.098)NS(0.893)NIEK	A0A0H2XHQ5;A0A0E1VI21	152;166	0.893469	75.193	1	S	3	-1.2823	T(-72.76)FY(-68.75)H(-68.75)FDVPDEH(-37.05)DT(-20.14)EIS(-9.61)NS(9.61)NIEK
VVGHYIS(0.002)QQYH(0.026)DQFNS(0.698)S(0.137)R(0.137)K	A0A0H2XHQ5;A0A0E1VI21	172;186	0.698354	115.39	1	S	3	0.10423	VVGH(-46.71)Y(-47.39)IS(-25.08)QQY(-43.66)H(-14.25)DQFNS(7.09)S(-7.09)R(-7.09)K
VVGHYISQQYHDQFNS(0.333)S(0.333)R(0.333)K	A0A0H2XHQ5;A0A0E1VI21	173;187	0.333314	115.39		S	3	-0.59157	VVGH(-107.01)Y(-106.57)IS(-59.34)QQY(-99.8)H(-37.55)DQFNS(0)S(0)R(0)K
YVDT(0.02)VS(0.49)T(0.49)K	A0A0H2XHQ5;A0A0E1VI21	251;265	0.490074	50.353		S	2	-1.0146	Y(-43.71)VDT(-13.93)VS(0)T(0)K
YYDIIVT(0.367)S(0.367)NLAT(0.265)K	A0A0H2XHQ5;A0A0E1VI21	98;112	0.367213	43.03		S	2	2.7281	Y(-37.97)Y(-37.97)DIIVT(0)S(0)NLAT(-1.41)K
PLPNDKDS(1)IIDYIK	A0A0H2XH24;A0A0E1VI24	344;344	0.999998	92.265	1	S	2	-0.063475	PLPNDKDS(56.61)IIDY(-56.61)IK
TQQGIENLTDEEAAEIIAT(0.002)DR(0.006)DS(0.708)S(0.142)QR(0.142)	Q2FH99;A0A0E1VI28	241;241	0.708046	135.32	1	S	3	-0.71012	T(-134.1)QQGIENLT(-76.46)DEEAAEIIAT(-26.18)DR(-20.69)DS(6.97)S(-6.97)QR(-6.97)
DS(0.085)S(0.457)QR(0.457)DLFEAIEK	Q2FH99;A0A0E1VI28	242;242	0.457378	151.99		S	3	0.34021	DS(-7.3)S(0)QR(0)DLFEAIEK
ENS(0.997)MT(0.003)AGPR	Q2FH99;A0A0E1VI28	22;22	0.99694	225.27	1	S	2	-0.70934	ENS(25.14)MT(-25.14)AGPR(-51.11)
FDS(1)QPEYK	Q2FH99;A0A0E1VI28	399;399	1	125.57	1	S	2	-0.049471	FDS(106.84)QPEY(-106.84)K
FS(0.978)T(0.022)VAGER	Q2FH99;A0A0E1VI28	95;95	0.978047	61.65	1	S	2	0.52444	FS(16.49)T(-16.49)VAGER(-58.67)
GS(1)GAFGTFTVTK	Q2FH99;A0A0E1VI28	60;60	0.999991	72.496	1	S	2	-0.53713	GS(51.12)GAFGT(-51.12)FT(-61.24)VT(-68.53)K
GVGIENICPFS(0.941)R(0.059)	Q2FH99;A0A0E1VI28	371;371	0.940902	244.05	1	S	2	-0.68373	GVGIENICPFS(12.02)R(-12.02)
LTGVFGH(0.01)PVS(0.959)DR(0.031)	Q2FH99;A0A0E1VI28	17;17	0.958857	270	1	S	2	-2.1613	LT(-53.53)GVFGH(-19.97)PVS(14.84)DR(-14.84)
LFS(1)YGDAQR	Q2FH99;A0A0E1VI28	338;338	0.999614	82.417	1	S	2	-0.72027	LFS(34.85)Y(-34.85)GDAQR(-42.32)
LFVS(0.999)LNR(0.001)	Q2FH99;A0A0E1VI28	144;144	0.998615	81.296	1	S	2	-1.3007	LFVS(28.58)LNR(-28.58)
EIGEAVGLAS(0.798)S(0.171)S(0.025)T(0.006)VHGHLSR	Q2FH94;A0A0E1VI34	39;39	0.798329	132.72	1	S	3	-2.3357	EIGEAVGLAS(6.68)S(-6.68)S(-15.1)T(-21.61)VH(-36.01)GH(-48.39)LS(-59.73)R(-59.05)
EIGEAVGLAS(0.024)S(0.781)S(0.156)T(0.032)VH(0.007)GHLSR	Q2FH94;A0A0E1VI34	40;40	0.781223	142.41	1	S	3	-0.00023657	EIGEAVGLAS(-15.15)S(7)S(-7)T(-13.89)VH(-20.65)GH(-33.77)LS(-45.78)R(-45.3)
EIGEAVGLAS(0.004)S(0.137)S(0.722)T(0.137)VH(0.001)GHLSR	Q2FH94;A0A0E1VI34	41;41	0.722153	110.9	1	S	3	0.3497	EIGEAVGLAS(-22.73)S(-7.23)S(7.23)T(-7.23)VH(-30.84)GH(-44.05)LS(-56.17)R(-55.67)
R(0.333)KDT(0.333)LLS(0.333)GK	A0A0H2XFT3;A0A0E1VI48	412;441	0.333333	50.632		S	2	1.943	R(0)KDT(0)LLS(0)GK
AFEGLS(0.981)ER(0.019)	A0A0H2XH01;A0A0E1VI59	7;7	0.981341	48.283	1	S	2	0.15033	AFEGLS(17.21)ER(-17.21)
FVGMS(1)EK	A0A0H2XH01;A0A0E1VI59	277;277	1	62.582	1	S	2	0.49211	FVGMS(56.26)EK
NNPDT(0.001)LNVS(0.5)R(0.5)K	A0A0H2XH01;A0A0E1VI59	397;397	0.499747	78.692		S	2	-1.131	NNPDT(-29.95)LNVS(0)R(0)K
DTHENEVES(0.873)T(0.127)DEEIYQSEDNHQEHK	A0A0E1VI80;A0A0H2XHQ1	427;427	0.872839	210.11	1	S	4	-0.027125	DT(-64.39)H(-65.44)ENEVES(8.37)T(-8.37)DEEIY(-95.94)QS(-82.71)EDNH(-100.1)QEH(-107.77)K
DTHENEVESTDEEIYQS(0.997)EDNH(0.003)QEHK	A0A0E1VI80;A0A0H2XHQ1	435;435	0.997123	212.78	1	S	3	-0.23085	DT(-190.82)H(-187.95)ENEVES(-116.54)T(-107.76)DEEIY(-89.58)QS(25.48)EDNH(-25.48)QEH(-42.49)K
ELLS(0.999)DMVS(0.001)EK	A0A0E1VI80;A0A0H2XHQ1	337;337	0.999381	73.781	1	S	2	-1.5011	ELLS(32.08)DMVS(-32.08)EK
ELLSDMVS(1)EK	A0A0E1VI80;A0A0H2XHQ1	341;341	0.999988	113.77	1	S	2	-0.48318	ELLS(-49.36)DMVS(49.36)EK
ENEVS(1)DPK	A0A0E1VI80;A0A0H2XHQ1	140;140	1	42.336	1	S	2	2.0546	ENEVS(42.34)DPK
FHNGINVIGTGQT(0.003)YT(0.165)S(0.832)GIK	A0A0E1VI80;A0A0H2XHQ1	39;39	0.831678	207.79	1	S	2	0.052668	FH(-205.15)NGINVIGT(-38.7)GQT(-24.56)Y(-115.6)T(-7.02)S(7.02)GIK
IHT(0.001)PS(0.996)QMGIR(0.003)	A0A0E1VI80;A0A0H2XHQ1	350;350	0.995989	115.57	1	S	2	0.24293	IH(-67.68)T(-31.71)PS(24.75)QMGIR(-24.75)
KAS(1)IASGVDIK	A0A0E1VI80;A0A0H2XHQ1	64;64	0.9997	88.092	1	S	2	-1.2194	KAS(35.23)IAS(-35.23)GVDIK
S(1)ILINMIK	A0A0E1VI80;A0A0H2XHQ1	163;163	1	102.62	1	S	2	0.42472	S(66.96)ILINMIK
SMGATHIIS(1)GGQTMNPSTEDIVK	Q2FHL2;A0A0E1VI92	358;358	0.99953	136.58	1	S	2	-0.24891	S(-53.36)MGAT(-53.36)H(-36.37)IIS(36.37)GGQT(-36.37)MNPS(-77.58)T(-80.04)EDIVK
SMGATHIISGGQTMNPS(0.761)T(0.239)EDIVK	Q2FHL2;A0A0E1VI92	366;366	0.761152	145.16	1	S	3	-0.87395	S(-125.28)MGAT(-114.31)H(-114.81)IIS(-93.94)GGQT(-77.26)MNPS(5.03)T(-5.03)EDIVK
ISVIT(0.001)FH(0.08)S(0.876)LEDR(0.043)	A0A0E1VI94;Q2FHQ8;A8Z3M0	237;244;244	0.875763	56.793	1	S	3	1.3482	IS(-53.48)VIT(-28.68)FH(-10.38)S(10.38)LEDR(-13.1)
S(0.998)ALVT(0.002)GASR	A0A0H2XJC9;A0A0E1VI95	4;6	0.997929	46.706	1	S	2	-0.20038	S(27.46)ALVT(-27.46)GAS(-36.79)R(-41.4)
S(0.001)ALVT(0.123)GAS(0.675)R(0.201)	A0A0H2XJC9;A0A0E1VI95	11;13	0.674874	42.243	1	S	2	-0.83865	S(-30.54)ALVT(-7.39)GAS(5.25)R(-5.25)
S(1)VIEANNVEDAVDK	Q2FHQ4;A8Z3M4;A0A0E1VIA0	392;392;392	1	62.377		S	2	3.0611	S(62.38)VIEANNVEDAVDK
ATPQWFAS(0.001)IS(0.999)K	Q2FHP4;A8Z3N1;A0A0E1VIB0	417;417;417	0.999415	112.43	1	S	2	-0.7711	AT(-106.59)PQWFAS(-32.33)IS(32.33)K
S(1)LGNVIVPDQVVK	Q2FHP4;A8Z3N1;A0A0E1VIB0	599;599;599	1	111.98	1	S	2	0.91633	S(100.19)LGNVIVPDQVVK
GT(0.004)VS(0.996)GEIADGK	A0A0H2XI62;A0A0E1VIB6	136;136	0.996184	90.434	1	S	2	-0.066693	GT(-24.17)VS(24.17)GEIADGK
S(0.5)R(0.5)MFDNLK	A0A0H2XHE6;A0A0E1VID3	130;130	0.5	122.19	1	S	2	0.23387	S(0)R(0)MFDNLK
FVGAQAIS(0.982)QVR(0.018)	A0A0H2XHE6;A0A0E1VID3	197;197	0.981877	130.56	1	S	2	-0.82821	FVGAQAIS(17.34)QVR(-17.34)
GIPLT(0.004)T(0.149)S(0.843)IAAMNR(0.004)	A0A0H2XHE6;A0A0E1VID3	247;247	0.842772	86.803	1	S	2	-1.3885	GIPLT(-22.95)T(-7.53)S(7.53)IAAMNR(-23.17)
LFNLHPT(0.114)GS(0.856)MT(0.03)K	A0A0H2XHE6;A0A0E1VID3	209;209	0.856254	139.89	1	S	2	-0.39503	LFNLH(-56.27)PT(-8.75)GS(8.75)MT(-14.6)K
NTPQHETQS(1)K	A0A0H2XHE6;A0A0E1VID3	16;16	0.99986	145.01	1	S	2	0.11128	NT(-130.11)PQH(-55.21)ET(-38.63)QS(38.63)K
R(0.031)QDT(0.157)S(0.13)DS(0.675)KPY(0.007)EETFEIPYR	A0A0H2XHE6;A0A0E1VID3	35;35	0.674991	59.512	1	S	3	-3.6569	R(-13.32)QDT(-6.34)S(-7.15)DS(6.34)KPY(-20.03)EET(-35.98)FEIPY(-42.81)R(-49.29)
S(1)FFGSDHEVE	A0A0H2XHE6;A0A0E1VID3	262;262	0.999997	106.4	1	S	2	0.4596	S(56.21)FFGS(-56.21)DH(-69.72)EVE
ENS(0.763)EH(0.237)FNVEIAK	Q2FHZ0;A8Z1M9;A0A0E1VID5	63;63;63	0.763185	63.181	1	S	2	1.4227	ENS(5.08)EH(-5.08)FNVEIAK
ENT(0.47)QS(0.47)LY(0.059)VEAQTEEQVR	Q2FHZ0;A8Z1M9;A0A0E1VID5	23;23;23	0.470275	74.698		S	3	0.11731	ENT(0)QS(0)LY(-8.98)VEAQT(-50.41)EEQVR(-73.13)
AILS(1)LEAPIGR	A0A0H2XFH8;A0A0E1VID8	284;284	0.999912	59.198	1	S	2	-0.15621	AILS(40.57)LEAPIGR(-40.57)
DGY(0.008)S(0.992)VEVIDLR	A0A0H2XFH8;A0A0E1VID8	230;230	0.992275	75.695	1	S	2	-0.86805	DGY(-21.09)S(21.09)VEVIDLR(-67.39)
GLLIS(0.741)S(0.136)IR(0.123)	A0A0H2XFH8;A0A0E1VID8	160;160	0.741053	99.802	1	S	2	0.20747	GLLIS(7.38)S(-7.38)IR(-7.78)
GLLIS(0.1)S(0.8)IR(0.1)	A0A0H2XFH8;A0A0E1VID8	161;161	0.79973	99.802	1	S	2	0.29917	GLLIS(-9.02)S(9.02)IR(-9.02)
ES(0.473)KET(0.184)T(0.184)H(0.159)KDDEYIYH	A0A0H2XHH6;A0A0E1VIE6	126;126	0.473295	64.588		S	3	-0.91731	ES(4.11)KET(-4.11)T(-4.11)H(-4.72)KDDEY(-39.08)IY(-40.79)H(-39.67)
VSNTDS(1)PDTWVVAGR	A0A0H2XFL9;A0A0E1VIE9	355;355	0.999676	102.28	1	S	2	-1.5231	VS(-42.73)NT(-36.47)DS(36.47)PDT(-43.45)WVVAGR(-78.45)
AYFT(0.016)S(0.899)R(0.086)FA	A0A0H2XH52;A0A0E1VIF5	196;205	0.898604	76.827	1	S	2	0.11361	AY(-55.06)FT(-17.58)S(10.21)R(-10.21)FA
HAVDFS(1)QINILDYDDKK	A0A0H2XH52;A0A0E1VIF5	61;70	1	247.4	1	S	2	-0.012796	H(-98.85)AVDFS(98.85)QINILDY(-178.87)DDKK
LYQENGKT(0.008)S(0.992)FEPADLK	A0A0H2XH52;A0A0E1VIF5	162;171	0.992264	298.47	1	S	2	-0.082222	LY(-169.48)QENGKT(-21.08)S(21.08)FEPADLK
S(1)YFEALGVPAGQVYPIAYEK	A0A0H2XH52;A0A0E1VIF5	73;82	0.999989	157.42	1	S	2	0.080831	S(49.73)Y(-49.73)FEALGVPAGQVY(-144.59)PIAY(-152.87)EK
S(1)NPNDLVTNVDK	A0A0H2XHI3;A0A0E1VIG5	32;38	1	97.273	1	S	2	-0.2525	S(77.51)NPNDLVT(-77.51)NVDK
VGEGAYR(0.119)GS(0.881)QPLK	A0A0H2XHI3;A0A0E1VIG5	136;142	0.880785	63.727	1	S	2	0.90393	VGEGAY(-42.46)R(-8.69)GS(8.69)QPLK
ENES(1)IAFQSK	A0A0H2XHP8;A0A0E1VIG8	191;191	1	107.11	1	S	2	-1.3682	ENES(74.25)IAFQS(-74.25)K
IGNS(1)VFK	A0A0H2XEX3;A0A0E1VII2	18;18	1	67.507	1	S	2	0.61846	IGNS(67.51)VFK
IMS(1)AAAIQGSQFIGK	A0A0H2XEX3;A0A0E1VII2	107;107	1	105.14	1	S	2	1.7915	IMS(86.73)AAAIQGS(-86.73)QFIGK
NNLTS(0.995)NLT(0.005)NK	A0A0H2XEX3;A0A0E1VII2	9;9	0.995264	122.7	1	S	2	-0.73787	NNLT(-36.89)S(23.42)NLT(-23.42)NK
QVNS(1)LGDDVK	A0A0H2XEX3;A0A0E1VII2	96;96	1	54.471	1	S	2	-0.38285	QVNS(46.8)LGDDVK
LLWAS(0.99)CR(0.01)	A0A0H2XET4;A0A0E1VII3	178;178	0.989951	107.57	1	S	2	-0.065103	LLWAS(19.93)CR(-19.93)
QVDGFT(0.006)T(0.033)NPS(0.96)LMAK	A0A0H2XET4;A0A0E1VII3	35;35	0.960381	53.377	1	S	2	-1.6272	QVDGFT(-21.8)T(-14.6)NPS(14.6)LMAK
GHVYNGIS(1)GGQFK	A0A0H2XHD3;A0A0E1VIJ0	170;170	1	111.79	1	S	2	1.8679	GH(-100.69)VY(-82.02)NGIS(82.02)GGQFK
NEGDVTISNYNQNS(1)AVK	A0A0H2XHD3;A0A0E1VIJ0	260;260	1	217.88	1	S	2	0.78887	NEGDVT(-96.38)IS(-75.36)NY(-97.81)NQNS(75.36)AVK
NH(0.024)S(0.97)EY(0.002)VT(0.005)DMR	A0A0H2XHD3;A0A0E1VIJ0	98;98	0.969544	68.515	1	S	2	-0.21699	NH(-16.15)S(16.15)EY(-27.15)VT(-23.02)DMR(-36.28)
QQEDYNH(0.001)MVS(0.734)T(0.265)K	A0A0H2XHD3;A0A0E1VIJ0	81;81	0.733877	104.49	1	S	2	-1.1114	QQEDY(-79.61)NH(-29.39)MVS(4.42)T(-4.42)K
S(0.863)H(0.137)EEALEK	A0A0H2XHD3;A0A0E1VIJ0	53;53	0.862922	83.499	1	S	2	-2.324	S(7.99)H(-7.99)EEALEK
S(0.5)R(0.5)PQTIVMDQNDDKR	A0A0H2XHD3;A0A0E1VIJ0	192;192	0.499997	181.4	1	S	3	1.802	S(0)R(0)PQT(-49.01)IVMDQNDDKR(-134.37)
LLES(1)KPVQIVDVR	A0A0H2XHE7;A0A0E1VIJ4	16;16	1	105	1	S	2	-1.2064	LLES(76.8)KPVQIVDVR(-76.8)
ES(0.461)PT(0.461)S(0.078)ILIEAEESK	A0A0H2XKJ0;A0A0E1VIK8	146;146	0.460777	53.569		S	2	0.040362	ES(0)PT(0)S(-7.69)ILIEAEES(-49.14)K
ESPTSILIEAEES(1)K	A0A0H2XKJ0;A0A0E1VIK8	157;157	1	147.7	1	S	2	-1.948	ES(-121.87)PT(-108.91)S(-100.38)ILIEAEES(100.38)K
LFEGFS(1)MGNPR	A0A0H2XKJ0;A0A0E1VIK8	128;128	0.999985	129.84	1	S	2	-0.086022	LFEGFS(48.28)MGNPR(-48.28)
MVES(0.994)DY(0.004)T(0.002)DIDVSYGK	A0A0H2XJL8;A0A0E1VIL9	234;234	0.994304	103.21	1	S	2	0.48382	MVES(24.31)DY(-24.31)T(-26.95)DIDVS(-69.53)Y(-89.06)GK
GLMGDT(0.5)S(0.5)DNIPGVAGVGEK	A0A0H2XGR4;A0A0E1VIM2	187;187	0.5	54.524	1	S	2	0.67231	GLMGDT(0)S(0)DNIPGVAGVGEK
QLLADIDQS(0.988)AS(0.012)VEDAIEK	A0A0H2XGR4;A0A0E1VIM2	289;289	0.987795	150.59	1	S	2	0.68639	QLLADIDQS(19.08)AS(-19.08)VEDAIEK
QLLADIDQS(0.006)AS(0.994)VEDAIEK	A0A0H2XGR4;A0A0E1VIM2	291;291	0.994266	168.69	1	S	2	0.1906	QLLADIDQS(-22.39)AS(22.39)VEDAIEK
VFGVEADQVDS(0.998)LMR(0.002)	A0A0H2XGR4;A0A0E1VIM2	699;699	0.997731	146.96	1	S	2	-1.5664	VFGVEADQVDS(26.43)LMR(-26.43)
FFVS(0.998)EPS(0.001)YR(0.001)	Q2FFV5;A8Z4L3;A0A0E1VIM4	67;67;67	0.998345	78.655	1	S	2	-0.63002	FFVS(30.4)EPS(-30.4)Y(-48.07)R(-31.36)
FFVSEPS(0.887)YR(0.113)	Q2FFV5;A8Z4L3;A0A0E1VIM4	70;70;70	0.886846	109.42	1	S	2	0.057164	FFVS(-48.9)EPS(8.94)Y(-67.31)R(-8.94)
GDVALFFGLS(0.529)GT(0.471)GK	Q2FFV5;A8Z4L3;A0A0E1VIM4	238;238;238	0.52899	77.324	1	S	2	1.6855	GDVALFFGLS(0.5)GT(-0.5)GK
R(0.006)IS(0.985)LH(0.008)YT(0.001)R	Q2FFV5;A8Z4L3;A0A0E1VIM4	442;442;442	0.985038	68.536	1	S	2	0.040837	R(-22.31)IS(20.71)LH(-20.71)Y(-47.06)T(-32.76)R(-35.64)
S(1)VDTYTETTK	Q2FFV5;A8Z4L3;A0A0E1VIM4	2;2;2	0.999995	131.82	1	S	2	0.0058527	S(52.77)VDT(-52.77)Y(-86.68)T(-84.13)ET(-93.03)T(-97.76)K
TILNPINAWS(1)DK	Q2FFV5;A8Z4L3;A0A0E1VIM4	492;492;492	1	146.96	1	S	2	-0.049083	T(-135.74)ILNPINAWS(135.74)DK
QMIT(0.049)AS(0.95)IY(0.001)NK	A0A0H2XGC0;A0A0E1VIM5	16;16	0.949927	89.805	1	S	2	0.69557	QMIT(-12.85)AS(12.85)IY(-30.73)NK
ALILHADHELNAS(0.992)AFT(0.004)AR(0.004)	A0A0H2XGL1;A0A0E1VIM8	189;189	0.992398	122.01	1	S	3	-3.5557	ALILH(-66.02)ADH(-54.46)ELNAS(23.91)AFT(-24.45)AR(-23.91)
DAGREELFEMS(1)VK	A0A0H2XGL1;A0A0E1VIM8	291;291	1	101.3	1	S	2	-0.4764	DAGR(-80.24)EELFEMS(80.24)VK
TSLSYIAHFDPDAENES(0.713)DENR(0.144)YER(0.144)	A0A0H2XGL1;A0A0E1VIM8	113;113	0.712743	63.491	1	S	3	-0.91115	T(-52.11)S(-52.11)LS(-56.02)Y(-60.61)IAH(-48.51)FDPDAENES(6.96)DENR(-6.96)Y(-43.8)ER(-6.96)
S(0.952)AVT(0.048)DSDGIIK	A0A0H2XGX6;A0A0E1VIN1	220;220	0.952345	90.614	1	S	2	2.6222	S(13.02)AVT(-13.02)DS(-39.48)DGIIK
MGSMGS(1)VIGEK	Q2FG37;A8Z2L6;A0A0E1VIN3	139;139;139	0.999893	90.731	1	S	2	-0.93876	MGS(-39.72)MGS(39.72)VIGEK
YLTVQDS(1)K	Q2FG37;A8Z2L6;A0A0E1VIN3	20;20;20	1	107.21	1	S	2	-0.27341	Y(-102.89)LT(-64.34)VQDS(64.34)K
S(0.5)R(0.5)EDINLSPVSK	Q2FI75;A0A0E1VIN6	12;12	0.499988	101.43	1	S	2	-0.50032	S(0)R(0)EDINLS(-43.26)PVS(-90.17)K
FVLGS(0.99)VS(0.01)H(0.001)K	A0A0H2XFW2;A0A0E1VIN8	120;126	0.989647	106.4	1	S	2	-0.04644	FVLGS(20.08)VS(-20.08)H(-31.96)K
FVLGS(0.001)VS(0.925)H(0.074)K	A0A0H2XFW2;A0A0E1VIN8	122;128	0.925197	108.7	1	S	2	-1.9468	FVLGS(-31.32)VS(10.96)H(-10.96)K
LTEER(0.5)S(0.5)K	A0A0H2XFW2;A0A0E1VIN8	61;67	0.499809	40.021		S	2	0.75964	LT(-31.17)EER(0)S(0)K
YEIVVLS(0.5)NR(0.5)K	A0A0H2XFW2;A0A0E1VIN8	106;112	0.499972	62.338	1	S	2	1.8346	Y(-39.56)EIVVLS(0)NR(0)K
H(0.003)H(0.024)T(0.429)CLIS(0.544)PVNHDTIR	Q2FI70;A8Z0B0;A0A0E1VIP1	211;211;211	0.543663	102.08	1	S	3	-2.0433	H(-22.12)H(-13.53)T(-1.03)CLIS(1.03)PVNH(-52.79)DT(-62.07)IR(-67.21)
AR(0.5)S(0.5)QMALDVFASK	Q2FG27;A8Z2M7;A0A0E1VIP3	297;297;297	0.499997	50.653	1	S	3	0.22301	AR(0)S(0)QMALDVFAS(-49.07)K
DLSEEAES(1)GK	Q2FG27;A8Z2M7;A0A0E1VIP3	292;292;292	1	111.63	1	S	2	-0.15568	DLS(-82.38)EEAES(82.38)GK
ESGLLGLS(0.955)GT(0.028)S(0.007)S(0.01)DLR(0.001)	Q2FG27;A8Z2M7;A0A0E1VIP3	277;277;277	0.955386	133.48	1	S	2	-1.2835	ES(-76.07)GLLGLS(15.4)GT(-15.4)S(-21.46)S(-19.96)DLR(-32.05)
ESGLLGLS(0.011)GT(0.165)S(0.653)S(0.165)DLR(0.006)	Q2FG27;A8Z2M7;A0A0E1VIP3	280;280;280	0.652752	109.1	1	S	2	-0.12924	ES(-84.41)GLLGLS(-17.8)GT(-5.97)S(5.97)S(-5.97)DLR(-20.4)
ESGLLGLS(0.074)GT(0.308)S(0.308)S(0.308)DLR(0.002)	Q2FG27;A8Z2M7;A0A0E1VIP3	281;281;281	0.3079	76.759		S	2	-0.415	ES(-44.54)GLLGLS(-6.2)GT(0)S(0)S(0)DLR(-21.1)
FPES(1)VAITDEVEK	Q2FG27;A8Z2M7;A0A0E1VIP3	101;101;101	0.999999	126.1	1	S	2	-0.54896	FPES(58.58)VAIT(-58.58)DEVEK
LILAINAGS(0.784)S(0.081)S(0.135)LK	Q2FG27;A8Z2M7;A0A0E1VIP3	12;12;12	0.783522	120.14	1	S	2	-0.50988	LILAINAGS(7.63)S(-9.84)S(-7.63)LK
LILAINAGS(0.014)S(0.493)S(0.493)LK	Q2FG27;A8Z2M7;A0A0E1VIP3	13;13;13	0.493129	155.66		S	2	0.87757	LILAINAGS(-15.55)S(0)S(0)LK
LILAINAGS(0.253)S(0.253)S(0.494)LK	Q2FG27;A8Z2M7;A0A0E1VIP3	14;14;14	0.493525	155.66		S	2	-0.61264	LILAINAGS(-2.9)S(-2.9)S(2.9)LK
VVVIPT(0.023)DEES(0.872)MIAR(0.106)	Q2FG27;A8Z2M7;A0A0E1VIP3	387;387;387	0.871597	61.657	1	S	2	-2.5963	VVVIPT(-15.87)DEES(9.16)MIAR(-9.16)
ENPGPS(0.835)T(0.165)LK	A0A0H2XI92;A0A0E1VIQ9	92;92	0.834628	55.314	1	S	2	-0.58111	ENPGPS(7.03)T(-7.03)LK
AIVAATES(0.683)GS(0.044)T(0.089)AR(0.184)	Q2FG40;A0A0E1VIR3	381;381	0.683415	159.08	1	S	2	-0.86137	AIVAAT(-43.51)ES(5.7)GS(-11.9)T(-8.87)AR(-5.7)
AIVAATES(0.006)GS(0.835)T(0.157)AR(0.002)	Q2FG40;A0A0E1VIR3	383;383	0.834979	225.13	1	S	2	-1.0585	AIVAAT(-79.82)ES(-21.73)GS(7.24)T(-7.24)AR(-26.38)
CDILNS(1)GELK	Q2FG40;A0A0E1VIR3	149;149	1	124.12	1	S	2	0.14294	CDILNS(124.12)GELK
GS(0.998)VVGT(0.002)TLVAETVK	Q2FG40;A0A0E1VIR3	486;486	0.997718	121.24	1	S	2	-0.44581	GS(26.46)VVGT(-26.46)T(-45.76)LVAET(-96.27)VK
IVCTIGPAS(0.5)ES(0.5)EEMIEK	Q2FG40;A0A0E1VIR3	14;14	0.499999	79.81	1	S	2	-1.2443	IVCT(-56.06)IGPAS(0)ES(0)EEMIEK
IVCTIGPAS(0.039)ES(0.961)EEMIEK	Q2FG40;A0A0E1VIR3	16;16	0.960731	92.575	1	S	2	-0.59043	IVCT(-64.49)IGPAS(-13.89)ES(13.89)EEMIEK
LNFS(0.98)H(0.019)GS(0.001)HEEHK	Q2FG40;A0A0E1VIR3	36;36	0.97984	106.58	1	S	2	0.24586	LNFS(17.07)H(-17.07)GS(-30.99)H(-38.3)EEH(-63.79)K
LNFS(0.011)H(0.01)GS(0.403)H(0.355)EEH(0.22)K	Q2FG40;A0A0E1VIR3	39;39	0.402584	46.408		S	3	-2.7767	LNFS(-15.45)H(-15.87)GS(0.54)H(-0.54)EEH(-2.62)K
NIAVS(1)AEAAQDYK	Q2FG40;A0A0E1VIR3	333;333	1	110.51	1	S	2	1.2251	NIAVS(81.1)AEAAQDY(-81.1)K
NIS(1)NNMLVTIDAAQGK	Q2FG40;A0A0E1VIR3	563;563	0.999975	113.59	1	S	2	0.56957	NIS(46.02)NNMLVT(-46.02)IDAAQGK
PVITATQMLDS(0.976)MQR(0.024)	Q2FG40;A0A0E1VIR3	282;282	0.97642	188.25	1	S	2	-2.1327	PVIT(-90.85)AT(-67.44)QMLDS(16.17)MQR(-16.17)
QCS(1)IVWGVQPVVK	Q2FG40;A0A0E1VIR3	411;411	1	81.625	1	S	2	-0.036165	QCS(46)IVWGVQPVVK
R(0.001)PS(0.999)DVLEIR	Q2FG40;A0A0E1VIR3	198;198	0.999081	145.31	1	S	2	-0.51292	R(-30.37)PS(30.37)DVLEIR(-56.86)
YR(0.021)PH(0.436)S(0.514)DIIAVT(0.028)PS(0.001)EETAR	Q2FG40;A0A0E1VIR3	395;395	0.514154	90.475	1	S	3	-0.46213	Y(-31.42)R(-13.9)PH(-0.72)S(0.72)DIIAVT(-12.68)PS(-28.01)EET(-40.15)AR(-47.01)
YRPHSDIIAVT(0.002)PS(0.972)EET(0.021)AR(0.005)	Q2FG40;A0A0E1VIR3	403;403	0.97183	93.407	1	S	3	0.99477	Y(-84.76)R(-83.76)PH(-84.08)S(-83.92)DIIAVT(-27.57)PS(16.6)EET(-16.6)AR(-22.71)
EVVIS(0.083)PGS(0.731)R(0.187)	Q2FI34;A8Z0D7;A0A0E1VIR5	33;33;33	0.730593	44.639	1	S	2	1.7507	EVVIS(-9.46)PGS(5.93)R(-5.93)
IFLNGEFVS(0.005)PS(0.995)EAK	A0A0H2XHU6;A0A0E1VIT5	14;14	0.99484	143.38	1	S	2	-0.85792	IFLNGEFVS(-22.85)PS(22.85)EAK
NIAS(0.361)GS(0.361)IT(0.126)KR(0.153)	Q2FI12;A8Z1K8;A0A0E1VIT9	95;95;95	0.36072	51.286		S	2	-0.13892	NIAS(0)GS(0)IT(-4.58)KR(-3.73)
NIAS(0.361)GS(0.361)IT(0.126)KR(0.153)	Q2FI12;A8Z1K8;A0A0E1VIT9	97;97;97	0.36072	51.286		S	2	-0.13892	NIAS(0)GS(0)IT(-4.58)KR(-3.73)
AYEQS(0.999)GVNIH(0.001)AGYEAVER	Q2FI07;A8Z1L3;A0A0E1VIU6	8;8;8	0.99881	94.463	1	S	3	0.42467	AY(-49.37)EQS(29.29)GVNIH(-29.29)AGY(-70.6)EAVER(-59.94)
EREAVSHES(1)	Q2FI18;A0A0E1VIU7	662;662	0.999989	99.973	1	S	2	-0.38063	ER(-93.53)EAVS(-74.68)H(-49.52)ES(49.52)
SCNESIIPT(0.333)S(0.333)T(0.333)GAAK	A0A0H2XHW0;A0A0E1VIV1	210;210	0.333308	61.409		S	2	-1.8216	S(-55.11)CNES(-36.56)IIPT(0)S(0)T(0)GAAK
S(0.5)T(0.5)NIAINGMGR	A0A0H2XHW0;A0A0E1VIV1	2;2	0.5	116.55	1	S	2	-1.2641	S(0)T(0)NIAINGMGR(-116.55)
VAVIMGS(0.333)S(0.333)S(0.333)DWK	A0A0E1VIV4	9	0.333333	69.451		S	2	-0.17434	VAVIMGS(0)S(0)S(0)DWK
VAVIMGS(0.333)S(0.333)S(0.333)DWK	A0A0E1VIV4	10	0.333333	69.451		S	2	-0.17434	VAVIMGS(0)S(0)S(0)DWK
VAVIMGS(0.333)S(0.333)S(0.333)DWK	A0A0E1VIV4	11	0.333333	69.451		S	2	-0.17434	VAVIMGS(0)S(0)S(0)DWK
EEAS(1)ANNLSDTSQEAQEIQEAK	A0A0E1VIV5;A0A0H2XJG9	112;112	1	386.09	1	S	2	0.40382	EEAS(196.32)ANNLS(-196.32)DT(-241.76)S(-261.85)QEAQEIQEAK
EEASANNLS(1)DTSQEAQEIQEAK	A0A0E1VIV5;A0A0H2XJG9	117;117	0.999793	413.47	1	S	2	-0.18207	EEAS(-111.36)ANNLS(36.83)DT(-36.83)S(-72.94)QEAQEIQEAK
EEASANNLSDT(0.014)S(0.986)QEAQEIQEAK	A0A0E1VIV5;A0A0H2XJG9	120;120	0.986062	374.5	1	S	2	-0.30217	EEAS(-174.45)ANNLS(-68.92)DT(-18.5)S(18.5)QEAQEIQEAK
S(1)AAVSNEEPK	A0A0E1VIV5;A0A0H2XJG9	193;140	1	312.1	1	S	2	-0.59908	S(72.43)AAVS(-72.43)NEEPK
SAAVS(1)NEEPK	A0A0E1VIV5;A0A0H2XJG9	197;144	1	136.5	1	S	2	-0.3912	S(-94.29)AAVS(94.29)NEEPK
EEAS(1)ANNLSDTSQEAQEIQEAKR	A0A0E1VIV5	218	1	166.57	1	S	3	0.19889	EEAS(86.14)ANNLS(-86.14)DT(-98.68)S(-111.5)QEAQEIQEAKR(-157.18)
EEASANNLS(0.996)DT(0.004)S(0.001)QEAQEIQEAKR	A0A0E1VIV5	223	0.995714	249.78	1	S	3	0.44171	EEAS(-53.55)ANNLS(24.39)DT(-24.39)S(-31.79)QEAQEIQEAKR(-115.3)
EEASANNLSDT(0.033)S(0.967)QEAQEIQEAKR	A0A0E1VIV5	226	0.966759	142.94	1	S	3	-0.11553	EEAS(-67.99)ANNLS(-49.73)DT(-14.64)S(14.64)QEAQEIQEAKR(-56.15)
EQELS(1)QKFEER	A0A0E1VIV5;A0A0H2XJG9	65;65	1	161.99	1	S	2	-0.06371	EQELS(92.61)QKFEER(-92.61)
LTPGSKES(0.981)QLT(0.019)EALFAEK	A0A0E1VIV5;A0A0H2XJG9	289;234	0.980744	192.22	1	S	2	-0.043675	LT(-72.39)PGS(-40.75)KES(17.09)QLT(-17.09)EALFAEK
S(1)KNEQAALK	A0A0E1VIV5;A0A0H2XJG9	93;93	1	96.113	1	S	2	-0.32286	S(80.92)KNEQAALK
DLH(0.002)VS(0.998)IEDK	A0A0H2XG15;A0A0E1VIV9	13;13	0.998463	74.533	1	S	2	-0.92785	DLH(-28.13)VS(28.13)IEDK
S(0.5)T(0.5)LSSAIMGHPSYEVTK	A0A0H2XG15;A0A0E1VIV9	44;44	0.499995	223.06	1	S	2	-0.82628	S(0)T(0)LS(-46.72)S(-75.03)AIMGH(-163.54)PS(-184.96)Y(-201.76)EVT(-211.73)K
S(0.072)T(0.072)LS(0.428)S(0.428)AIMGHPSYEVTK	A0A0H2XG15;A0A0E1VIV9	47;47	0.428493	93.51		S	2	0.71098	S(-7.78)T(-7.78)LS(0)S(0)AIMGH(-60.69)PS(-72.42)Y(-78.41)EVT(-89.62)K
S(0.072)T(0.072)LS(0.428)S(0.428)AIMGHPSYEVTK	A0A0H2XG15;A0A0E1VIV9	48;48	0.428493	93.51		S	2	0.71098	S(-7.78)T(-7.78)LS(0)S(0)AIMGH(-60.69)PS(-72.42)Y(-78.41)EVT(-89.62)K
YLNEGFS(1)GGEK	A0A0H2XG15;A0A0E1VIV9	148;148	1	107.18	1	S	2	-0.66609	Y(-102.48)LNEGFS(102.48)GGEK
MLS(1)EIAISDEK	Q2FG58;A0A0E1VIX1	96;96	1	110.08	1	S	2	0.20437	MLS(70.29)EIAIS(-70.29)DEK
MLSEIAIS(1)DEK	Q2FG58;A0A0E1VIX1	101;101	0.999999	114.72	1	S	2	-1.1068	MLS(-60.46)EIAIS(60.46)DEK
QHEMS(0.845)YS(0.077)R(0.077)LMNGLK	Q2FG58;A0A0E1VIX1	75;75	0.845344	51.606	1	S	3	0.37638	QH(-36.35)EMS(10.4)Y(-33.01)S(-10.4)R(-10.4)LMNGLK
QH(0.002)EMS(0.114)YS(0.442)R(0.442)LMNGLK	Q2FG58;A0A0E1VIX1	77;77	0.441736	51.495		S	3	-0.034796	QH(-22.77)EMS(-5.88)Y(-37.88)S(0)R(0)LMNGLK
S(0.996)GQY(0.003)AFR	Q2FG58;A0A0E1VIX1	42;42	0.996437	42.599	1	S	2	0.12783	S(24.57)GQY(-24.57)AFR(-40.72)
ADES(1)KFEQAK	Q2FIG2;A0A0E1VIX4	5;5	1	162.93	1	S	2	0.19755	ADES(126.76)KFEQAK
LNDYDLNVT(0.007)QAT(0.27)VS(0.564)R(0.16)	A0A0E1VIX6;Q2FGL3	46;43	0.563774	90.348	1	S	2	2.1407	LNDY(-79.14)DLNVT(-19.37)QAT(-3.2)VS(3.2)R(-5.47)
FEGEGCS(0.987)IS(0.013)MASASMMTQAVK	A0A0H2XJC0;A0A0E1VIX9	67;67	0.986526	105.14	1	S	2	-0.65384	FEGEGCS(18.65)IS(-18.65)MAS(-55.1)AS(-69.81)MMT(-85.92)QAVK
GH(0.003)S(0.997)LGEAMQMSQEFTK	A0A0H2XJC0;A0A0E1VIX9	84;84	0.996779	140.22	1	S	2	-2.7549	GH(-24.91)S(24.91)LGEAMQMS(-106.95)QEFT(-123.33)K
S(1)VIMDHYK	A0A0H2XJC0;A0A0E1VIX9	12;12	0.999998	76.17	1	S	2	-1.452	S(56.54)VIMDH(-56.54)Y(-70.94)K
RADGQFVT(0.001)GGS(0.999)ILYR(0.001)	Q2FG82;A8Z2H3;A0A0E1VIY0	43;43;43	0.998765	109.83	1	S	3	0.65529	R(-64.96)ADGQFVT(-32.2)GGS(32.06)ILY(-49.16)R(-32.06)
QVS(1)VYAVAE	Q2FG82;A8Z2H3;A0A0E1VIY0	88;88;88	0.999999	96.665	1	S	2	0.61065	QVS(59.07)VY(-59.07)AVAE
LNPS(0.999)DLS(0.001)APPGVK	A0A0H2XKA5;A0A0E1VJ16	85;85	0.99875	74.162	1	S	2	0.69374	LNPS(29.03)DLS(-29.03)APPGVK
LNPS(0.006)DLS(0.994)APPGVK	A0A0H2XKA5;A0A0E1VJ16	88;88	0.994225	74.475	1	S	2	2.453	LNPS(-22.36)DLS(22.36)APPGVK
LVVS(1)IAK	A0A0H2XKA5;A0A0E1VJ16	145;145	1	82.287	1	S	1	-0.50915	LVVS(49.44)IAK
S(0.836)R(0.164)LAEANLR	A0A0H2XKA5;A0A0E1VJ16	133;133	0.836343	61.344	1	S	2	-1.3255	S(7.08)R(-7.08)LAEANLR(-61.34)
DVHAVILS(1)NK	A0A0E1VJ20;Q2FGF7;A8Z4A5	187;189;189	0.999998	70.488	1	S	2	-0.31508	DVH(-57.53)AVILS(57.53)NK
LNAAVEGTDLES(1)K	Q2FGH0;A0A0E1VJ33	50;50	0.999971	186.69	1	S	2	0.56958	LNAAVEGT(-45.32)DLES(45.32)K
YLSHPEY(0.001)VAVDS(0.998)K	A0A0H2XIF9;A0A0E1VJ36	210;210	0.998466	44.367	1	S	2	-0.54703	Y(-41.79)LS(-35.99)H(-36.32)PEY(-30.07)VAVDS(30.07)K
AAQS(1)NLIHSNK	Q2FGD8;A8Z4C5;A0A0E1VJ38	63;63;63	1	190.85	1	S	2	-0.11719	AAQS(92.7)NLIH(-92.7)S(-104.84)NK
AAQSNLIH(0.006)S(0.994)NK	Q2FGD8;A8Z4C5;A0A0E1VJ38	68;68;68	0.994357	163.33	1	S	2	0.48218	AAQS(-100.68)NLIH(-22.46)S(22.46)NK
IKS(1)QLMTANK	Q2FGD8;A8Z4C5;A0A0E1VJ38	76;76;76	1	205.49	1	S	2	-1.0044	IKS(92.06)QLMT(-92.06)ANK
NELVS(1)LAVK	Q2FGD8;A8Z4C5;A0A0E1VJ38	51;51;51	1	91.937	1	S	2	-0.31404	NELVS(85.96)LAVK
S(1)YQPHYFQEVR	A0A0H2XFN0;A0A0E1VJ45	2;2	0.999831	90.926	1	S	2	2.6599	S(38.14)Y(-38.14)QPH(-48.14)Y(-72.25)FQEVR(-87.81)
HH(0.005)T(0.067)EVLENPDNIS(0.928)K	Q2FGF0;A8Z4B2;A0A0E1VJ48	199;199;199	0.928499	190.27	1	S	2	-0.94967	H(-41.75)H(-22.95)T(-11.43)EVLENPDNIS(11.43)K
SGNIS(1)VK	Q2FGF0;A8Z4B2;A0A0E1VJ48	295;295;295	0.999975	53.089	1	S	2	0.13172	S(-45.96)GNIS(45.96)VK
VGEGIVS(0.001)T(0.033)IGS(0.795)S(0.171)K	Q2FGF0;A8Z4B2;A0A0E1VJ48	184;184;184	0.795493	165.86	1	S	2	0.43782	VGEGIVS(-27.84)T(-13.87)IGS(6.69)S(-6.69)K
VGEGIVS(0.001)T(0.011)IGS(0.372)S(0.616)K	Q2FGF0;A8Z4B2;A0A0E1VJ48	185;185;185	0.616192	144.8	1	S	2	0.028395	VGEGIVS(-30.39)T(-17.42)IGS(-2.19)S(2.19)K
DDLR(0.286)DAGS(0.714)NVY(0.001)AETVRK	Q2FIE9;A8Z1I3;A0A0E1VJ59	120;120;138	0.713754	64.723	1	S	3	0.52488	DDLR(-3.98)DAGS(3.98)NVY(-31.41)AET(-55.78)VR(-59.36)K
S(0.498)S(0.498)YH(0.004)ADEQVNEAAK	Q2FIE9;A8Z1I3;A0A0E1VJ59	280;280;298	0.497874	182.02		S	2	0.070772	S(0)S(0)Y(-85.24)H(-20.68)ADEQVNEAAK
S(0.498)S(0.498)YH(0.004)ADEQVNEAAK	Q2FIE9;A8Z1I3;A0A0E1VJ59	281;281;299	0.497874	182.02		S	2	0.070772	S(0)S(0)Y(-85.24)H(-20.68)ADEQVNEAAK
S(0.378)T(0.378)H(0.245)VWDIK	A0A0H2XGD6;A0A0E1VJ74	95;95	0.377707	85.67		S	2	-0.77933	S(0)T(0)H(-1.89)VWDIK
GNRPGFS(0.158)NS(0.842)K	Q2FG94;A8Z2G0;A0A0E1VJ75	95;95;102	0.842156	55.718	1	S	2	0.094583	GNR(-36.91)PGFS(-7.28)NS(7.28)K
ELINNIQS(0.997)GQR(0.003)	A0A0H2XGP1;A0A0E1VJ80	40;40	0.997282	199.4	1	S	2	0.078257	ELINNIQS(25.65)GQR(-25.65)
ATTIIGIAGGS(0.477)GS(0.477)GKT(0.042)T(0.004)VT(0.001)NEIMK	Q2FGB5;A8Z4E9;A0A0E1VJ81	13;13;13	0.47669	83.453		S	3	1.2035	AT(-54.11)T(-54.11)IIGIAGGS(0)GS(0)GKT(-10.58)T(-20.4)VT(-29.61)NEIMK
ATTIIGIAGGS(0.477)GS(0.477)GKT(0.042)T(0.004)VT(0.001)NEIMK	Q2FGB5;A8Z4E9;A0A0E1VJ81	15;15;15	0.47669	83.453		S	3	1.2035	AT(-54.11)T(-54.11)IIGIAGGS(0)GS(0)GKT(-10.58)T(-20.4)VT(-29.61)NEIMK
YADIIIPEGGS(1)NK	Q2FGB5;A8Z4E9;A0A0E1VJ81	188;188;188	1	82.543	1	S	2	2.1568	Y(-80.95)ADIIIPEGGS(80.95)NK
DNDTVYTIFT(0.109)S(0.674)GS(0.109)T(0.109)GEPK	Q2FIE3;A8Z1J1;A0A0E1VJ83	145;145;145	0.674056	141	1	S	2	-0.99384	DNDT(-76.46)VY(-67.61)T(-47.42)IFT(-7.93)S(7.93)GS(-7.93)T(-7.93)GEPK
DNDTVYTIFT(0.005)S(0.093)GS(0.729)T(0.173)GEPK	Q2FIE3;A8Z1J1;A0A0E1VJ83	147;147;147	0.728518	201.18	1	S	2	0.55476	DNDT(-140.01)VY(-142.02)T(-85.79)IFT(-21.44)S(-8.94)GS(6.24)T(-6.24)GEPK
LQAFADANPQS(0.997)IAVR(0.003)	Q2FIE3;A8Z1J1;A0A0E1VJ83	18;18;18	0.996898	96.414	1	S	2	0.16106	LQAFADANPQS(25.07)IAVR(-25.07)
NMNNS(0.992)IGFR(0.008)	Q2FGB0;A8Z4F4;A0A0E1VJ86	71;71;71	0.992112	53.124	1	S	2	0.34189	NMNNS(21)IGFR(-21)
SLLEADVS(0.862)R(0.138)	Q2FGB0;A8Z4F4;A0A0E1VJ86	117;117;117	0.86222	56.404	1	S	2	0.080567	S(-53.4)LLEADVS(7.96)R(-7.96)
INEYT(0.001)GS(0.999)NNEEK	A0A0H2XG02;A0A0E1VJ94	35;35	0.998818	145.29	1	S	2	1.3354	INEY(-78.33)T(-29.27)GS(29.27)NNEEK
VTLVS(0.444)R(0.444)AFH(0.091)S(0.02)DNLGEWYEK	A0A0H2XIK4;A0A0E1VJA5	76;83	0.444453	62.611		S	3	-0.31313	VT(-42.17)LVS(0)R(0)AFH(-6.88)S(-13.51)DNLGEWY(-44.46)EK
TMAPVS(0.999)LS(0.001)SEAEYQR	A0A0H2XIK4;A0A0E1VJA5	150;157	0.998519	114.69	1	S	2	-0.97545	T(-63.84)MAPVS(29.23)LS(-29.23)S(-35.41)EAEY(-87.53)QR(-58.44)
TMAPVSLS(0.687)S(0.306)EAEYQR(0.007)	A0A0H2XIK4;A0A0E1VJA5	152;159	0.687484	110.97	1	S	2	-0.26774	T(-91.17)MAPVS(-37.65)LS(3.52)S(-3.52)EAEY(-70.01)QR(-20.05)
TMAPVS(0.001)LS(0.084)S(0.91)EAEYQR(0.006)	A0A0H2XIK4;A0A0E1VJA5	153;160	0.90985	135.72	1	S	2	-0.53665	T(-62.33)MAPVS(-32.37)LS(-10.35)S(10.35)EAEY(-57.19)QR(-21.98)
YMDMLS(0.994)AY(0.002)S(0.004)AVNQGHR	A0A0H2XIK4;A0A0E1VJA5	47;54	0.99352	90.367	1	S	2	0.47564	Y(-37.33)MDMLS(23.56)AY(-27.16)S(-23.56)AVNQGH(-51.09)R(-58.15)
IAH(0.002)LH(0.037)S(0.961)ANAK	A0A0H2XHS5;A0A0E1VJB1	88;88	0.9609	114.87	1	S	3	-0.15668	IAH(-26.02)LH(-14.18)S(14.18)ANAK
S(1)VINSDTPVIVK	A0A0H2XHS5;A0A0E1VJB1	12;12	0.999955	71.268	1	S	2	-0.072035	S(43.94)VINS(-43.94)DT(-52.96)PVIVK
SVINS(0.982)DT(0.018)PVIVK	A0A0H2XHS5;A0A0E1VJB1	16;16	0.982277	125.28	1	S	2	-0.083311	S(-88.95)VINS(17.44)DT(-17.44)PVIVK
EINAS(0.962)VS(0.034)R(0.004)	Q2FIA9;A8Z072;A0A0E1VJB3	774;774;774	0.961868	59.908	1	S	2	1.8133	EINAS(14.54)VS(-14.54)R(-23.48)
AVQEMLGH(0.004)S(0.004)DIS(0.486)T(0.486)T(0.021)QLYTHVSK	A0A0H2XE73;A0A0E1VJB5	271;271	0.485517	59.282		S	3	1.0001	AVQEMLGH(-21.05)S(-20.75)DIS(0)T(0)T(-13.67)QLY(-40.07)T(-36.39)H(-42.83)VS(-42.48)K
AVQEMLGHSDISTTQLYT(0.04)H(0.16)VS(0.8)K	A0A0H2XE73;A0A0E1VJB5	280;280	0.799883	51.586	1	S	3	0.53578	AVQEMLGH(-48.25)S(-48.31)DIS(-39.52)T(-39.52)T(-34.96)QLY(-41.33)T(-13.05)H(-6.99)VS(6.99)K
GLS(0.592)S(0.366)NT(0.042)IGAYR	A0A0H2XE73;A0A0E1VJB5	19;19	0.591691	48.004	1	S	2	0.3888	GLS(2.09)S(-2.09)NT(-11.48)IGAY(-38.3)R(-33.13)
GLS(0.095)S(0.894)NT(0.011)IGAYR	A0A0H2XE73;A0A0E1VJB5	20;20	0.893917	79.693	1	S	2	0.57636	GLS(-9.71)S(9.71)NT(-19.26)IGAY(-71.23)R(-56.32)
FVELMEQGNPS(0.991)LR(0.009)	Q2FIM8;A8Z042;A0A0E1VJB6	60;60;60	0.990543	167.55	1	S	2	-0.89082	FVELMEQGNPS(20.2)LR(-20.2)
MIS(0.001)GAS(0.996)VT(0.003)DLTR	A0A0H2XGI0;A0A0E1VJB8	539;539	0.996104	95.631	1	S	2	0.16038	MIS(-29.13)GAS(25.92)VT(-25.92)DLT(-39.51)R(-47.72)
S(1)EVDEEVFK	Q2FGY6;A8Z434;A0A0E1VJD2	50;50;52	1	99.711	1	S	2	1.0485	S(49.49)EVDEEVFK
VDPPILTASAPEGT(0.033)S(0.945)ELFH(0.018)T(0.003)K	Q2FGY6;A8Z434;A0A0E1VJD2	166;166;168	0.944967	81.839	1	S	3	1.5274	VDPPILT(-63.75)AS(-59.89)APEGT(-14.53)S(14.53)ELFH(-17.11)T(-24.54)K
DDMT(0.006)T(0.223)S(0.772)VPGIFAAGDVR	A0A0H2XHQ2;A0A0E1VJD7	268;268	0.771605	68.257	1	S	2	0.073278	DDMT(-21.38)T(-5.4)S(5.4)VPGIFAAGDVR(-44.78)
VGS(0.993)VT(0.007)LTSTK	A0A0H2XHQ2;A0A0E1VJD7	215;215	0.992697	58.172	1	S	2	0.25307	VGS(21.76)VT(-21.76)LT(-33.92)S(-38.72)T(-38.51)K
AYDIYS(0.896)R(0.104)	Q2FIM5;A8Z045;A0A0E1VJD8	22;22;22	0.896369	97.214	1	S	2	0.21883	AY(-67.29)DIY(-42.33)S(9.37)R(-9.37)
AAAENIIPNS(0.856)T(0.144)GAAK	A0A0H2XHX6;A0A0E1VJE4	210;210	0.855948	185.27	1	S	2	0.0007519	AAAENIIPNS(7.74)T(-7.74)GAAK
SFS(0.999)EPDASK	A0A0H2XHX6;A0A0E1VJE4	76;76	0.999317	66.92	1	S	2	-0.62811	S(-33.3)FS(33.3)EPDAS(-36.66)K
SFSEPDAS(1)K	A0A0H2XHX6;A0A0E1VJE4	81;81	0.999998	91.549	1	S	2	-0.098046	S(-86.94)FS(-56.04)EPDAS(56.04)K
T(0.005)IVFNT(0.015)NH(0.015)QELDGS(0.62)ET(0.17)VVS(0.07)GAS(0.07)CT(0.019)T(0.014)NS(0.003)LAPVAK	A0A0H2XHX6;A0A0E1VJE4	142;142	0.620162	101.24	1	S	4	-0.29394	T(-21.05)IVFNT(-16.1)NH(-16.29)QELDGS(5.63)ET(-5.63)VVS(-9.5)GAS(-9.5)CT(-15.05)T(-16.55)NS(-22.87)LAPVAK
TIVFNTNHQELDGSETVVS(0.334)GAS(0.205)CT(0.199)T(0.245)NS(0.017)LAPVAK	A0A0H2XHX6;A0A0E1VJE4	147;147	0.333554	87.21		S	3	0.36871	T(-70.05)IVFNT(-65.54)NH(-65.71)QELDGS(-47.08)ET(-36.51)VVS(1.35)GAS(-2.11)CT(-2.24)T(-1.35)NS(-12.82)LAPVAK
TIVFNTNHQELDGSETVVS(0.01)GAS(0.906)CT(0.065)T(0.018)NS(0.001)LAPVAK	A0A0H2XHX6;A0A0E1VJE4	150;150	0.905622	124.17	1	S	3	-0.027047	T(-89.6)IVFNT(-89.77)NH(-89.94)QELDGS(-70.67)ET(-65.12)VVS(-19.64)GAS(11.43)CT(-11.43)T(-17.04)NS(-28.05)LAPVAK
TLAYLAELS(1)K	A0A0H2XHX6;A0A0E1VJE4	335;335	1	116.24	1	S	2	-1.5161	T(-102.72)LAY(-85.98)LAELS(85.98)K
VMS(1)VGDR	A0A0H2XHX6;A0A0E1VJE4	301;301	0.999943	86.136	1	S	2	-0.30049	VMS(42.44)VGDR(-42.44)
HIIGS(0.986)T(0.014)NPSEASPGSIR	Q2FGX3;A8Z448;A0A0E1VJE5	90;90;90	0.98629	112.5	1	S	2	-0.29716	H(-45.02)IIGS(18.6)T(-18.6)NPS(-41.66)EAS(-58.61)PGS(-66.03)IR(-65.62)
HIIGSTNPSEAS(0.989)PGS(0.01)IR(0.001)	Q2FGX3;A8Z448;A0A0E1VJE5	97;97;97	0.988602	197.49	1	S	2	-0.58582	H(-152.29)IIGS(-76.41)T(-69.18)NPS(-42.89)EAS(19.97)PGS(-19.97)IR(-28.49)
NIIH(0.137)GS(0.836)DS(0.026)LES(0.001)AER	Q2FGX3;A8Z448;A0A0E1VJE5	117;117;117	0.836487	98.943	1	S	2	-4.2262	NIIH(-7.87)GS(7.87)DS(-15.09)LES(-30.68)AER(-36.91)
NLIGEVIS(0.891)R(0.109)	Q2FGX3;A8Z448;A0A0E1VJE5	23;23;23	0.891375	65.5	1	S	2	0.5295	NLIGEVIS(9.14)R(-9.14)
ACGLT(0.105)EPS(0.572)S(0.323)K	A0A0H2XIY3;A0A0E1VJI3	38;41	0.572162	72.2	1	S	2	1.425	ACGLT(-7.38)EPS(2.48)S(-2.48)K
LFVVS(0.727)S(0.273)K	A0A0H2XIY3;A0A0E1VJI3	110;113	0.726722	86.67	1	S	2	-0.10604	LFVVS(4.25)S(-4.25)K
LFVVS(0.139)S(0.861)K	A0A0H2XIY3;A0A0E1VJI3	111;114	0.860657	77.732	1	S	2	0.6972	LFVVS(-7.91)S(7.91)K
T(0.36)LS(0.64)ILVAHDLQR	A0A0H2XHU9;A0A0E1VJI7	4;4	0.639559	103.88	1	S	2	1.1001	T(-2.49)LS(2.49)ILVAH(-82.12)DLQR(-100.9)
MAS(0.001)S(0.001)QT(0.001)IPT(0.331)T(0.331)S(0.331)QPAIGEWIT(0.002)K	A0A0H2XED7;A0A0E1VJI8	63;63	0.331112	54.288		S	2	2.4685	MAS(-23.6)S(-23.6)QT(-23.87)IPT(0)T(0)S(0)QPAIGEWIT(-21.36)K
S(1)GDQAIYNITGQK	Q2FJ56;A8YZT4;A0A0E1VJJ6	55;55;55	1	94.09	1	S	2	0.9079	S(76.28)GDQAIY(-76.28)NIT(-86.71)GQK
S(0.964)LNH(0.036)IENEFNK	Q2FJ56;A8YZT4;A0A0E1VJJ6	81;81;81	0.964218	84.169	1	S	2	0.93654	S(14.31)LNH(-14.31)IENEFNK
VGMEMDR(0.082)S(0.918)ELLR	A0A0H2XGZ8;A0A0E1VJJ7	172;172	0.918255	97.291	1	S	2	0.75757	VGMEMDR(-10.51)S(10.51)ELLR(-47.96)
VNYLH(0.14)S(0.86)EIK	A0A0H2XGZ8;A0A0E1VJJ7	479;479	0.859946	84.479	1	S	2	-0.17659	VNY(-48.79)LH(-7.88)S(7.88)EIK
NS(0.003)DS(0.859)T(0.138)VFNDAK	Q2FH29;A0A0E1VJJ9	11;11	0.858991	68.44	1	S	2	0.20712	NS(-24.13)DS(7.95)T(-7.95)VFNDAK
KS(0.998)GY(0.002)IQYEFVK	Q2FH20;A8Z3Z7;A0A0E1VJK8	235;235;235	0.998159	63.76	1	S	2	1.0616	KS(27.43)GY(-27.43)IQY(-44.49)EFVK
VLLVMGGS(0.356)LGS(0.644)K	Q2FH20;A8Z3Z7;A0A0E1VJK8	199;199;199	0.643516	51.875	1	S	2	-1.484	VLLVMGGS(-2.57)LGS(2.57)K
T(0.012)EVR(0.39)S(0.39)EES(0.121)NS(0.042)H(0.039)LGH(0.005)VFNDGPK	Q2FH15;A8Z402;A0A0E1VJK9	90;90;90	0.390189	43.073		S	4	0.55125	T(-15.01)EVR(0)S(0)EES(-5.07)NS(-9.66)H(-10)LGH(-19.28)VFNDGPK
S(0.004)EES(0.795)NS(0.168)H(0.032)LGH(0.001)VFNDGPK	Q2FH15;A8Z402;A0A0E1VJK9	93;93;93	0.795312	73.405	1	S	3	1.5115	S(-22.57)EES(6.76)NS(-6.76)H(-13.94)LGH(-31.88)VFNDGPK
SEES(0.077)NS(0.854)H(0.069)LGHVFNDGPK	Q2FH15;A8Z402;A0A0E1VJK9	95;95;95	0.854334	138.3	1	S	3	-0.10615	S(-44.5)EES(-10.46)NS(10.46)H(-10.95)LGH(-37.88)VFNDGPK
SEESNSHLGHVFNDGPKES(0.997)GGLR(0.003)	Q2FH15;A8Z402;A0A0E1VJK9	108;108;108	0.997315	100.95	1	S	4	-0.78173	S(-93.25)EES(-69.64)NS(-64.07)H(-64.35)LGH(-44.35)VFNDGPKES(25.76)GGLR(-25.76)
DITDAIKS(1)EIK	A0A0H2XFD9;A0A0E1VJM0	264;264	0.999999	99.215	1	S	2	0.97078	DIT(-59.59)DAIKS(59.59)EIK
TPTDS(1)GLEEYAEILSNK	A0A0H2XH40;A0A0E1VJM4	76;94	0.999755	387.67	1	S	2	-0.14466	T(-98.63)PT(-36.11)DS(36.11)GLEEY(-224.64)AEILS(-252.62)NK
TPTDSGLEEYAEILS(1)NK	A0A0H2XH40;A0A0E1VJM4	86;104	0.999989	66.826	1	S	2	-3.2322	T(-66.83)PT(-61.17)DS(-50.64)GLEEY(-58.96)AEILS(50.64)NK
S(0.003)ES(0.997)YDLNDHVEDLK	A0A0H2XGC7;A0A0E1VJN3	65;65	0.996598	147.7	1	S	2	-1.3735	S(-24.67)ES(24.67)Y(-54.35)DLNDH(-75.37)VEDLK
QAS(1)EVQDTKK	Q2FH41;A8Z3X5;A0A0E1VJP0	221;221;221	0.999994	66.486	1	S	2	-0.82469	QAS(52.4)EVQDT(-52.4)KK
S(1)LEEGQAVEFEVVEGDRGPQAANVVK	Q2FH36;A0A0E1VJP6	40;40	1	216.69	1	S	3	0.15581	S(202.87)LEEGQAVEFEVVEGDR(-202.87)GPQAANVVK
MEVIS(0.819)LS(0.181)EK	A0A0H2XIK9;A0A0E1VJP9	5;5	0.818704	48.423	1	S	2	4.0909	MEVIS(6.55)LS(-6.55)EK
IILVS(0.574)H(0.354)S(0.072)K	A0A0H2XIP0;A0A0E1VJR5	8;11	0.573938	89.886	1	S	2	-0.36499	IILVS(2.1)H(-2.1)S(-8.99)K
IILVS(0.172)H(0.171)S(0.657)K	A0A0H2XIP0;A0A0E1VJR5	10;13	0.656719	89.886	1	S	2	-0.31809	IILVS(-5.82)H(-5.83)S(5.82)K
VNSAS(0.001)S(0.002)LS(0.983)VT(0.014)DNLMELNK	A0A0H2XKF9;A0A0E1VJR9	556;569	0.982873	133.71	1	S	2	-0.26362	VNS(-35.16)AS(-30.46)S(-27.43)LS(18.41)VT(-18.41)DNLMELNK
EVFNMS(1)K	Q2FH47;A0A0E1VJT2	262;262	1	59.35	1	S	2	0.0030918	EVFNMS(59.35)K
IFVHES(0.986)ER(0.014)K	Q2FH47;A0A0E1VJT2	189;189	0.985805	94.616	1	S	2	-0.1777	IFVH(-37.27)ES(18.47)ER(-18.47)K
IGSFLLS(0.499)ES(0.499)GY(0.001)K	Q2FH47;A0A0E1VJT2	178;178	0.499286	61.375		S	2	0.55386	IGS(-39.76)FLLS(0)ES(0)GY(-25.6)K
IGSFLLS(0.499)ES(0.499)GY(0.001)K	Q2FH47;A0A0E1VJT2	180;180	0.499286	61.375		S	2	0.55386	IGS(-39.76)FLLS(0)ES(0)GY(-25.6)K
LGES(1)VQVR	Q2FH47;A0A0E1VJT2	200;200	0.999739	71.349	1	S	2	-2.4192	LGES(35.84)VQVR(-35.84)
S(0.5)R(0.5)VEALLPEIK	A0A0H2XGF3;A0A0E1VJT6	171;171	0.5	58.674	1	S	2	0.49305	S(0)R(0)VEALLPEIK
EVFIH(0.303)LT(0.278)DKS(0.372)ET(0.026)IR(0.016)PELS(0.003)NAS(0.003)DK	A0A0H2XDE4;A0A0E1VJU2	102;102	0.371743	57.803		S	4	0.14026	EVFIH(-0.89)LT(-1.27)DKS(0.89)ET(-11.51)IR(-13.75)PELS(-21.27)NAS(-20.82)DK
MS(1)DQHNLK	A0A0H2XDE4;A0A0E1VJU2	2;2	0.999749	44.98	1	S	2	0.12605	MS(36)DQH(-36)NLK
VAS(0.998)AS(0.002)S(0.001)LSQDEVK	A0A0H2XDE4;A0A0E1VJU2	118;118	0.997872	75.589	1	S	2	0.9305	VAS(27.97)AS(-27.97)S(-32.8)LS(-49.48)QDEVK
VAS(0.001)AS(0.71)S(0.232)LS(0.057)QDEVK	A0A0H2XDE4;A0A0E1VJU2	120;120	0.709774	75.483		S	2	1.104	VAS(-28.01)AS(4.86)S(-4.86)LS(-10.95)QDEVK
VAS(0.004)AS(0.139)S(0.834)LS(0.024)QDEVK	A0A0H2XDE4;A0A0E1VJU2	121;121	0.833732	106.32	1	S	2	1.5196	VAS(-23.63)AS(-7.79)S(7.79)LS(-15.43)QDEVK
ELANIS(0.978)AGR(0.022)	Q2FHH9;A0A0E1VJV2	27;27	0.978043	77.379	1	S	2	0.17085	ELANIS(16.49)AGR(-16.49)
IGEEAKVS(0.989)VR(0.011)	Q2FHH9;A0A0E1VJV2	126;126	0.988924	92.781	1	S	2	0.50779	IGEEAKVS(19.51)VR(-19.51)
LLVIS(1)PYDK	Q2FHH9;A0A0E1VJV2	67;67	0.999999	117.52	1	S	2	-0.50711	LLVIS(61.99)PY(-61.99)DK
LLVIS(0.002)PY(0.004)DKT(0.44)S(0.554)VADIEK	Q2FHH9;A0A0E1VJV2	73;73	0.553571	86.497	1	S	3	3.5436	LLVIS(-25.07)PY(-21.09)DKT(-0.99)S(0.99)VADIEK
NGDITEDELR(0.018)S(0.783)GT(0.2)EDVQK	Q2FHH9;A0A0E1VJV2	154;154	0.782617	179.95	1	S	2	1.0259	NGDIT(-71.97)EDELR(-16.49)S(5.93)GT(-5.93)EDVQK
S(1)DIINETK	Q2FHH9;A0A0E1VJV2	2;2	1	97.277	1	S	2	0.50184	S(85.92)DIINET(-85.92)K
S(1)IESLSR	Q2FHH9;A0A0E1VJV2	15;15	0.999915	69.716	1	S	2	0.3459	S(41.22)IES(-41.22)LS(-51.28)R(-57.67)
SIES(0.997)LS(0.003)R	Q2FHH9;A0A0E1VJV2	18;18	0.996605	97.32	1	S	2	1.1518	S(-46.45)IES(25.3)LS(-25.3)R(-33.64)
SIES(0.096)LS(0.538)R(0.366)ELANISAGR	Q2FHH9;A0A0E1VJV2	20;20	0.538426	104.61	1	S	3	0.18345	S(-60.86)IES(-7.5)LS(1.68)R(-1.68)ELANIS(-56.51)AGR(-62.33)
MAS(1)EITQQMNQIK	Q2FIT5;A0A0E1VJV8	107;107	1	223.31	1	S	2	-0.75143	MAS(97.34)EIT(-97.34)QQMNQIK
MASEITQQMNQIKS(1)EQQEK	Q2FIT5;A0A0E1VJV8	118;118	0.999768	80.224	1	S	3	-0.094508	MAS(-53.6)EIT(-36.43)QQMNQIKS(36.43)EQQEK
QFANGNYAS(1)NDK	Q2FIT5;A0A0E1VJV8	84;84	1	143.42	1	S	2	-1.8734	QFANGNY(-96.97)AS(96.97)NDK
EKS(0.998)EET(0.002)EATEE	Q2FHI2;A8Z3T6;A0A0E1VJX8	247;247;247	0.997544	139.32	1	S	2	0.44363	EKS(26.09)EET(-26.09)EAT(-83.88)EE
MADAILEGQQGVS(1)NEEVAAEQNIDLDEK	Q2FHI2;A8Z3T6;A0A0E1VJX8	229;229;229	1	104.3	1	S	3	-0.22413	MADAILEGQQGVS(104.3)NEEVAAEQNIDLDEK
QAQES(0.85)VKS(0.15)EAER(0.001)	Q2FHI2;A8Z3T6;A0A0E1VJX8	79;79;79	0.849785	62.357	1	S	3	0.65422	QAQES(7.55)VKS(-7.55)EAER(-31.04)
QAQES(0.006)VKS(0.985)EAER(0.008)	Q2FHI2;A8Z3T6;A0A0E1VJX8	82;82;82	0.985239	119.88	1	S	2	0.21607	QAQES(-21.89)VKS(20.7)EAER(-20.7)
R(0.121)IS(0.879)EIEK	Q2FHI2;A8Z3T6;A0A0E1VJX8	115;115;115	0.879135	80.231	1	S	2	0.54284	R(-8.62)IS(8.62)EIEK
FAGIGES(1)K	A0A0H2XEJ4;A0A0E1VJX9	188;188	1	60.398	1	S	2	-1.1631	FAGIGES(54.54)K
QTNPTIAPLAGS(0.752)H(0.226)EVYIR(0.021)	A0A0H2XEJ4;A0A0E1VJX9	212;212	0.752315	45.423	1	S	3	2.5645	QT(-36.85)NPT(-32.39)IAPLAGS(5.23)H(-5.23)EVY(-32.39)IR(-15.58)
GGIHHIT(0.001)GVEH(0.028)NEEGKPS(0.253)ES(0.211)AS(0.253)NR(0.253)	A0A0H2XHA9;A0A0E1VJY3	441;441	0.253415	53.073		S	4	-0.82575	GGIH(-48.12)H(-43.61)IT(-24.48)GVEH(-9.52)NEEGKPS(0)ES(-0.81)AS(0)NR(0)
GGIHHIT(0.001)GVEH(0.028)NEEGKPS(0.253)ES(0.211)AS(0.253)NR(0.253)	A0A0H2XHA9;A0A0E1VJY3	445;445	0.253415	53.073		S	4	-0.82575	GGIH(-48.12)H(-43.61)IT(-24.48)GVEH(-9.52)NEEGKPS(0)ES(-0.81)AS(0)NR(0)
S(1)QNIILEDTPQGVR	Q2FJB0;A8YZM7;A0A0E1VJY6	449;449;449	1	162.37	1	S	2	0.39495	S(137.95)QNIILEDT(-144.74)PQGVR(-137.95)
IEAVLS(0.896)EAER(0.047)S(0.057)PNEK	A0A0H2XEX6;A0A0E1VJY9	163;163	0.895985	46.663	1	S	3	0.092999	IEAVLS(11.94)EAER(-12.83)S(-11.94)PNEK
KGDIES(1)IY	A0A0H2XFG7;A0A0E1VJZ3	270;270	0.99989	46.462	1	S	2	1.0052	KGDIES(39.57)IY(-39.57)
GLTVAEVT(0.006)DLR(0.024)S(0.97)QLR	Q2FJA1;A8YZN7;A0A0E1VJZ8	43;43;43	0.969879	234.22	1	S	2	0.34558	GLT(-147.75)VAEVT(-22.05)DLR(-16.06)S(16.06)QLR(-42.04)
S(1)AIIEAK	Q2FJA1;A8YZN7;A0A0E1VJZ8	2;2;2	1	66.962	1	S	2	0.21892	S(66.96)AIIEAK
S(1)GVMEGNVITAEEVK	Q2FJA1;A8YZN7;A0A0E1VJZ8	110;110;110	1	147.12	1	S	2	-1.9295	S(118.31)GVMEGNVIT(-118.31)AEEVK
DIPIYGHT(0.009)ENES(0.99)K	A0A0H2XHM5;A0A0E1VJZ9	220;265	0.990295	122.97	1	S	2	-0.70134	DIPIY(-90.75)GH(-34.86)T(-20.23)ENES(20.23)K
GDMLYVGNGDS(0.685)S(0.145)QT(0.145)R(0.026)	A0A0H2XHM5;A0A0E1VJZ9	633;678	0.685075	79.652	1	S	2	-4.4798	GDMLY(-55.9)VGNGDS(6.75)S(-6.75)QT(-6.75)R(-14.28)
S(1)AVGIEVPNEK	A0A0H2XHM5;A0A0E1VJZ9	372;417	1	62.338	1	S	2	-0.39509	S(62.34)AVGIEVPNEK
YDLFQH(0.015)S(0.659)S(0.288)T(0.036)R(0.003)	A0A0H2XHM5;A0A0E1VJZ9	508;553	0.658684	140.07	1	S	2	-0.48554	Y(-125.41)DLFQH(-16.45)S(3.6)S(-3.6)T(-12.65)R(-23.31)
RYDLFQH(0.033)S(0.148)S(0.644)T(0.148)R(0.026)	A0A0H2XHM5;A0A0E1VJZ9	509;554	0.643776	100.88	1	S	3	-0.87047	R(-44.71)Y(-45.05)DLFQH(-12.86)S(-6.37)S(6.37)T(-6.37)R(-13.96)
NR(0.037)S(0.963)PLIR	A0A0H2XHM8;A0A0E1VK00	319;319	0.962833	62.558	1	S	2	1.4196	NR(-14.13)S(14.13)PLIR(-55.08)
S(1)IEWDYYR	A0A0H2XHM8;A0A0E1VK00	424;424	0.99999	70.816	1	S	2	-0.19737	S(50.89)IEWDY(-50.89)Y(-61.18)R(-61.46)
ER(0.27)R(0.151)S(0.579)ELQR	Q2FHF2;A8Z1V7;A0A0E1VK06	81;81;81	0.579344	56.043	1	S	3	-2.7231	ER(-3.32)R(-5.85)S(3.32)ELQR(-38.3)
ES(0.576)S(0.424)VQTLIMK	Q2FHF2;A8Z1V7;A0A0E1VK06	130;130;130	0.575617	72.547	1	S	2	0.18619	ES(1.32)S(-1.32)VQT(-40.7)LIMK
ES(0.06)S(0.939)VQT(0.001)LIMK	Q2FHF2;A8Z1V7;A0A0E1VK06	131;131;131	0.939222	74.127	1	S	2	1.265	ES(-11.93)S(11.93)VQT(-32.59)LIMK
KDEILEQKES(1)K	Q2FHF2;A8Z1V7;A0A0E1VK06	116;116;116	1	47.622	1	S	3	1.0629	KDEILEQKES(47.62)K
LAADH(0.029)T(0.035)S(0.148)ES(0.64)T(0.148)VSVVNLPNDEMK	Q2FHF2;A8Z1V7;A0A0E1VK06	208;208;208	0.64001	95.666	1	S	3	0.27415	LAADH(-13.36)T(-12.61)S(-6.37)ES(6.37)T(-6.37)VS(-41)VVNLPNDEMK
ANLIPEVPS(0.022)EEDLS(0.95)WGR(0.028)K	Q2FJB2;A8YZM5;A0A0E1VK13	361;361;361	0.950178	60.747	1	S	3	-1.8462	ANLIPEVPS(-16.33)EEDLS(15.35)WGR(-15.35)K
GDDH(0.001)IS(0.967)NT(0.032)PK	Q2FJB2;A8YZM5;A0A0E1VK13	220;220;220	0.966972	67.456	1	S	2	1.9233	GDDH(-31.15)IS(14.76)NT(-14.76)PK
NLEDGET(0.128)S(0.872)QFDNLK	Q2FJB2;A8YZM5;A0A0E1VK13	58;58;58	0.871517	106.17	1	S	2	-0.72668	NLEDGET(-8.31)S(8.31)QFDNLK
S(1)PAFFDK	Q2FJB2;A8YZM5;A0A0E1VK13	312;312;312	1	52.579	1	S	2	0.32152	S(45.37)PAFFDK
Y(0.083)APS(0.832)PT(0.083)GY(0.002)LHIGNAR	Q2FJB2;A8YZM5;A0A0E1VK13	12;12;12	0.832111	50.563		S	3	-1.1062	Y(-10.01)APS(10.01)PT(-10.01)GY(-26.73)LH(-39.71)IGNAR(-48.09)
QKPNT(0.009)S(0.991)QLGFGK	A0A0E1VK14;A0A0H2XIS2	20;20	0.991341	93.839	1	S	2	0.86437	QKPNT(-20.59)S(20.59)QLGFGK
TFS(0.001)S(0.094)EES(0.536)NS(0.369)K	Q2FHE2;A8Z1W7;A0A0E1VK15	375;375;375	0.536454	46.706	1	S	2	0.36891	T(-44.73)FS(-28.9)S(-7.56)EES(1.63)NS(-1.63)K
TSESLIADDES(0.489)S(0.489)GYNNT(0.019)R(0.003)	Q2FHE2;A8Z1W7;A0A0E1VK15	413;413;413	0.489179	114.63		S	2	0.97082	T(-89.57)S(-89.57)ES(-87.85)LIADDES(0)S(0)GY(-67.75)NNT(-14.2)R(-22.05)
TSESLIADDES(0.489)S(0.489)GYNNT(0.019)R(0.003)	Q2FHE2;A8Z1W7;A0A0E1VK15	414;414;414	0.489179	114.63		S	2	0.97082	T(-89.57)S(-89.57)ES(-87.85)LIADDES(0)S(0)GY(-67.75)NNT(-14.2)R(-22.05)
VLH(0.018)S(0.982)FEQQK	Q2FHE2;A8Z1W7;A0A0E1VK15	348;348;348	0.981699	44.425	1	S	2	-0.48603	VLH(-17.29)S(17.29)FEQQK
ENEIDVS(1)K	A0A0H2XF92;A0A0E1VK18	139;139	1	58.63	1	S	2	-1.4865	ENEIDVS(48.98)K
SLDDIS(1)ENKPR	A0A0H2XF92;A0A0E1VK18	146;146	0.999696	114.86	1	S	2	0.52455	S(-90.09)LDDIS(35.17)ENKPR(-35.17)
DIPNVS(0.856)ES(0.144)ALK	Q2FJ98;A8YZP0;A0A0E1VK28	816;816;816	0.855646	59.57	1	S	2	-2.0647	DIPNVS(7.73)ES(-7.73)ALK
DIPNVS(0.004)ES(0.996)ALK	Q2FJ98;A8YZP0;A0A0E1VK28	818;818;818	0.995652	111.94	1	S	2	-0.90642	DIPNVS(-23.6)ES(23.6)ALK
GENIS(0.864)R(0.099)PS(0.038)VPESFR	Q2FJ98;A8YZP0;A0A0E1VK28	1120;1120;1120	0.863595	111.22	1	S	3	-1.2387	GENIS(9.43)R(-9.43)PS(-13.59)VPES(-73.3)FR(-78.89)
TTTVIGNAFPDS(1)EVK	Q2FJ98;A8YZP0;A0A0E1VK28	370;370;370	0.99996	55.354		S	2	-3.3062	T(-48.73)T(-48.73)T(-48.73)VIGNAFPDS(48.73)EVK
VFNR(0.01)EEGDDT(0.166)LS(0.824)PGVNQLVR	Q2FJ98;A8YZP0;A0A0E1VK28	902;902;902	0.823573	66.779	1	S	3	-1.4401	VFNR(-18.98)EEGDDT(-6.96)LS(6.96)PGVNQLVR(-34.51)
FDCVPS(0.999)QLNY(0.001)VIK	Q2FJB8;A0A0E1VK29	40;40	0.999314	64.827	1	S	2	2.1297	FDCVPS(31.64)QLNY(-31.64)VIK
FTNEHGYEIES(1)K	Q2FJB8;A0A0E1VK29	60;60	1	84.753	1	S	2	0.47437	FT(-76.7)NEH(-68.03)GY(-69.74)EIES(68.03)K
EDGTGLVVLAGNDYGMGS(0.838)S(0.145)R(0.018)	A0A0H2XKH5;A0A0E1VK53	785;785	0.837624	230.99	1	S	2	0.065715	EDGT(-133.7)GLVVLAGNDY(-125.96)GMGS(7.63)S(-7.63)R(-16.73)
EDGTGLVVLAGNDYGMGS(0.111)S(0.491)R(0.398)DWAAK	A0A0H2XKH5;A0A0E1VK53	786;786	0.490915	82.157		S	3	-0.8747	EDGT(-57.54)GLVVLAGNDY(-63.46)GMGS(-6.44)S(0.92)R(-0.92)DWAAK
EFNSYGS(0.466)R(0.466)R(0.067)	A0A0H2XKH5;A0A0E1VK53	717;717	0.466118	112.83		S	2	-1.0422	EFNS(-30.88)Y(-52.15)GS(0)R(0)R(-8.4)
FGDS(0.999)VT(0.001)TDHISPAGAIGK	A0A0H2XKH5;A0A0E1VK53	680;680	0.999386	208.51	1	S	2	-0.14418	FGDS(32.18)VT(-32.18)T(-50.71)DH(-78.46)IS(-112.1)PAGAIGK
HFDLNGQS(1)YTYYDLK	A0A0H2XKH5;A0A0E1VK53	19;19	0.999695	214.22	1	S	2	-0.66922	H(-118.07)FDLNGQS(35.16)Y(-100.67)T(-35.16)Y(-117.86)Y(-126.34)DLK
S(0.895)DEH(0.105)IALVK	A0A0H2XKH5;A0A0E1VK53	333;333	0.895322	131.48	1	S	2	-0.38459	S(9.32)DEH(-9.32)IALVK
LVNS(1)LPQGATATDLALR	A0A0H2XKH5;A0A0E1VK53	257;257	0.999997	87.148	1	S	2	0.0036682	LVNS(55.51)LPQGAT(-55.51)AT(-65.28)DLALR(-78.64)
S(0.5)S(0.5)FENSVTAPAGNQGHGLDK	A0A0H2XKH5;A0A0E1VK53	392;392	0.5	163.18	1	S	2	-0.175	S(0)S(0)FENS(-80.7)VT(-119.24)APAGNQGH(-154.34)GLDK
S(0.5)S(0.5)FENSVTAPAGNQGHGLDK	A0A0H2XKH5;A0A0E1VK53	393;393	0.5	163.18	1	S	2	-0.175	S(0)S(0)FENS(-80.7)VT(-119.24)APAGNQGH(-154.34)GLDK
S(0.044)S(0.044)FENS(0.715)VT(0.197)APAGNQGHGLDK	A0A0H2XKH5;A0A0E1VK53	397;397	0.715455	68.952	1	S	3	0.59308	S(-12.12)S(-12.12)FENS(5.61)VT(-5.61)APAGNQGH(-43.42)GLDK
SSFENSVTAPAGNQGH(0.007)GLDKS(0.992)EFDK	A0A0H2XKH5;A0A0E1VK53	412;412	0.992371	100.66	1	S	3	-0.087795	S(-69.32)S(-69.32)FENS(-54.1)VT(-38.64)APAGNQGH(-21.22)GLDKS(21.22)EFDK
AIDLIDEAS(0.919)S(0.081)K	Q2FJB5;A0A0E1VK60	399;399	0.918546	141.58	1	S	2	1.1507	AIDLIDEAS(10.52)S(-10.52)K
AIDLIDEAS(0.262)S(0.738)K	Q2FJB5;A0A0E1VK60	400;400	0.738101	158.86	1	S	2	1.8388	AIDLIDEAS(-4.5)S(4.5)K
ALGNPEMS(1)NK	Q2FJB5;A0A0E1VK60	148;148	1	94.363	1	S	2	-0.37071	ALGNPEMS(93.84)NK
DAVNS(0.97)IS(0.03)K	Q2FJB5;A0A0E1VK60	519;519	0.969908	82.417	1	S	2	0.22215	DAVNS(15.08)IS(-15.08)K
DAVNS(0.05)IS(0.95)K	Q2FJB5;A0A0E1VK60	521;521	0.949572	80.755	1	S	2	0.069495	DAVNS(-12.75)IS(12.75)K
VIEVLS(0.567)R(0.388)R(0.045)	Q2FJB5;A0A0E1VK60	197;197	0.567017	119.68	1	S	2	-0.51667	VIEVLS(1.65)R(-1.65)R(-10.99)
FAGFGGS(0.997)S(0.003)DGQDYETIRK	Q2FJB5;A0A0E1VK60	676;676	0.996533	293.52	1	S	2	0.10605	FAGFGGS(24.58)S(-24.58)DGQDY(-233.26)ET(-129.11)IR(-147.32)K
FAGFGGS(0.025)S(0.975)DGQDYETIRK	Q2FJB5;A0A0E1VK60	677;677	0.974961	170.49	1	S	2	0.98226	FAGFGGS(-15.91)S(15.91)DGQDY(-82.07)ET(-52.09)IR(-58.44)K
INET(0.008)ES(0.992)EK	Q2FJB5;A0A0E1VK60	496;496	0.992137	73.499	1	S	2	-1.0165	INET(-21.01)ES(21.01)EK
INISDEAIEAAVKLS(0.904)NR(0.096)	Q2FJB5;A0A0E1VK60	378;378	0.903895	85.636	1	S	3	-1.9203	INIS(-41.6)DEAIEAAVKLS(9.74)NR(-9.74)
LLS(1)LEDTLHER	Q2FJB5;A0A0E1VK60	501;501	1	125.54	1	S	2	-0.8234	LLS(65.97)LEDT(-65.97)LH(-82)ER(-95.34)
LT(0.011)NR(0.011)LS(0.979)EQNINIIVTDK	Q2FJB5;A0A0E1VK60	735;735	0.978524	180.92	1	S	2	0.27525	LT(-19.6)NR(-19.6)LS(19.6)EQNINIIVT(-151.58)DK
VMS(1)LDMGTVVAGTK	Q2FJB5;A0A0E1VK60	241;241	0.999962	66.387	1	S	2	-4.1089	VMS(44.5)LDMGT(-44.5)VVAGT(-55.34)K
S(0.572)H(0.334)T(0.086)T(0.008)PNNLK	Q2FJB5;A0A0E1VK60	406;406	0.572016	123.96	1	S	2	2.5652	S(2.33)H(-2.33)T(-8.24)T(-18.5)PNNLK
S(1)NNTPTLDSLAR	Q2FJB5;A0A0E1VK60	157;157	0.999996	131.06	1	S	2	0.48208	S(54.36)NNT(-54.36)PT(-92.88)LDS(-109.73)LAR(-113.86)
SNNTPTLDS(0.998)LAR(0.002)	Q2FJB5;A0A0E1VK60	165;165	0.998208	178.84	1	S	2	0.22075	S(-148.54)NNT(-96.05)PT(-43.23)LDS(27.57)LAR(-27.57)
YDIAEQT(0.003)S(0.992)ET(0.005)K	Q2FJB5;A0A0E1VK60	810;810	0.992255	220.31	1	S	2	-0.41191	Y(-190.88)DIAEQT(-24.9)S(23.4)ET(-23.4)K
EYFGS(0.093)AS(0.906)EFQK	Q2FH96;A0A0E1VK68	258;258	0.906393	64.439	1	S	2	1.7826	EY(-36.91)FGS(-9.87)AS(9.87)EFQK
IIEQIGTYNPT(0.012)S(0.988)ANAPEIK	Q2FHK0;A0A0E1VK69	44;44	0.987948	167.05	1	S	2	1.0793	IIEQIGT(-108.81)Y(-111.86)NPT(-19.14)S(19.14)ANAPEIK
IVVADAR(0.178)S(0.814)PR(0.008)	Q2FHK0;A0A0E1VK69	27;27	0.814235	83.045	1	S	2	0.37418	IVVADAR(-6.61)S(6.61)PR(-19.99)
PTDTVHNILS(1)K	Q2FHK0;A0A0E1VK69	76;76	1	177.42	1	S	2	0.29964	PT(-153.9)DT(-110.2)VH(-65.89)NILS(65.89)K
ANEDES(1)QWNSLLEK	A0A0E1VK74;A0A0H2XIH6	308;271	0.999969	128.22	1	S	2	-0.27782	ANEDES(45.14)QWNS(-45.14)LLEK
RANEDESQWNS(1)LLEK	A0A0E1VK74;A0A0H2XIH6	312;275	0.999872	106.42	1	S	3	0.40112	R(-69.26)ANEDES(-38.95)QWNS(38.95)LLEK
FELGH(0.003)NGAS(0.799)R(0.198)	A0A0E1VK74;A0A0H2XIH6	355;318	0.799201	187.75	1	S	2	-3.1372	FELGH(-23.92)NGAS(6.07)R(-6.07)
HLNFNPQS(1)K	A0A0E1VK74;A0A0H2XIH6	53;16	1	99.815	1	S	2	0.18172	H(-88.3)LNFNPQS(88.3)K
S(1)NVNDATDYSSETPEGK	A0A0E1VK74;A0A0H2XIH6	386;349	1	185.02	1	S	2	0.27372	S(111.17)NVNDAT(-111.17)DY(-136.6)S(-145.08)S(-149.45)ET(-158.55)PEGK
S(1)QEGPTIIEVK	A0A0E1VK74;A0A0H2XIH6	234;197	1	139.78	1	S	2	1.7219	S(75.7)QEGPT(-75.7)IIEVK
TVPSFFGGSADLAGS(1)NK	A0A0E1VK74;A0A0H2XIH6	383;346	1	156.73	1	S	2	-3.1112	T(-155.56)VPS(-134.57)FFGGS(-67.37)ADLAGS(67.37)NK
AEEIS(1)ALLR	Q2FF22;A8YY72;A0A0E1VK76	9;9;9	0.999996	125.48	1	S	2	-0.34463	AEEIS(54.13)ALLR(-54.13)
LDLAS(0.901)YR(0.098)	Q2FF22;A8YY72;A0A0E1VK76	388;388;388	0.90138	58.981	1	S	2	1.0348	LDLAS(9.62)Y(-36.65)R(-9.62)
S(1)VDEPLQTGIK	Q2FF22;A8YY72;A0A0E1VK76	141;141;141	1	115.29	1	S	2	0.26534	S(95.44)VDEPLQT(-95.44)GIK
NEVEIVS(0.689)T(0.311)K	A0A0H2XIN1;A0A0E1VK79	160;160	0.688757	94.363	1	S	2	1.4581	NEVEIVS(3.45)T(-3.45)K
ESES(0.5)R(0.5)LK	Q2FF45;A0A0E1VK99	396;407	0.499991	69.825	1	S	2	0.15235	ES(-44.27)ES(0)R(0)LK
R(0.017)VDELT(0.115)S(0.869)ALISK	Q2FF45;A0A0E1VK99	258;269	0.868793	99.531	1	S	2	0.34582	R(-17.17)VDELT(-8.8)S(8.8)ALIS(-79.52)K
ANGMIET(0.006)AQS(0.983)EINS(0.011)QK	Q2FF20;A8YY74;A0A0E1VKA2	121;121;121	0.982984	77.746	1	S	2	1.1578	ANGMIET(-21.86)AQS(19.67)EINS(-19.67)QK
KLDS(0.646)S(0.28)IT(0.067)IADH(0.007)VVSPTLIHK	Q2FEZ3;A0A0E1VKA4	413;426	0.646156	49.851	1	S	4	-0.17384	KLDS(3.63)S(-3.63)IT(-9.86)IADH(-19.66)VVS(-42.22)PT(-45.4)LIH(-48.45)K
KLDS(0.362)S(0.362)IT(0.257)IADH(0.018)VVSPTLIHK	Q2FEZ3;A0A0E1VKA4	414;427	0.362295	45.305		S	4	-0.30988	KLDS(0)S(0)IT(-1.49)IADH(-13)VVS(-29.82)PT(-37.77)LIH(-42.77)K
KLDSSITIADH(0.013)VVS(0.694)PT(0.228)LIH(0.064)K	Q2FEZ3;A0A0E1VKA4	423;436	0.69444	78.645	1	S	4	-1.5378	KLDS(-53.23)S(-53.23)IT(-41.6)IADH(-17.32)VVS(4.83)PT(-4.83)LIH(-10.33)K
VLMQMT(0.052)S(0.948)ELK	A0A0H2XIE8;A0A0E1VKA5	468;468	0.948305	55.353		S	2	-0.71401	VLMQMT(-12.64)S(12.64)ELK
AES(0.902)H(0.098)LENDDDNTDIHR	Q2FF25;A8Z500;A0A0E1VKA7	103;103;103	0.902419	186.63	1	S	3	-0.33593	AES(9.66)H(-9.66)LENDDDNT(-120.44)DIH(-136.7)R(-138.62)
DKVS(1)IIVQTAETAR	Q2FF25;A8Z500;A0A0E1VKA7	77;77;77	1	104.41	1	S	2	-0.32451	DKVS(67.4)IIVQT(-67.4)AET(-72.89)AR(-72.35)
LGT(0.164)S(0.836)FLK	Q2FHN4;A0A0E1VKA8	170;171	0.836424	64.265	1	S	2	0.61363	LGT(-7.09)S(7.09)FLK
FINS(1)LEK	Q2FHK6;A8Z3R8;A0A0E1VKB1	74;74;74	1	56.258	1	S	2	-0.19714	FINS(48.42)LEK
IFEDPS(0.382)T(0.382)S(0.236)YK	Q2FHM9;A0A0E1VKB2	31;31	0.382014	65.5		S	2	-0.888	IFEDPS(0)T(0)S(-2.09)Y(-50.25)K
NNDS(0.259)AS(0.259)S(0.259)H(0.222)ANDNNIDDSTDSNIENEDYR	A0A0H2XHZ8;A0A0E1VKB5	78;78	0.259196	131.23		S	3	-0.54459	NNDS(0)AS(0)S(0)H(-0.66)ANDNNIDDS(-67.53)T(-76.48)DS(-91.44)NIENEDY(-128.96)R(-124.56)
NNDS(0.113)AS(0.308)S(0.308)H(0.27)ANDNNIDDSTDSNIENEDYR	A0A0H2XHZ8;A0A0E1VKB5	80;80	0.308289	131.23		S	3	-1.1557	NNDS(-4.34)AS(0)S(0)H(-0.58)ANDNNIDDS(-40.03)T(-47.25)DS(-61.05)NIENEDY(-102.74)R(-100.69)
NNDS(0.113)AS(0.308)S(0.308)H(0.27)ANDNNIDDSTDSNIENEDYR	A0A0H2XHZ8;A0A0E1VKB5	81;81	0.308289	131.23		S	3	-1.1557	NNDS(-4.34)AS(0)S(0)H(-0.58)ANDNNIDDS(-40.03)T(-47.25)DS(-61.05)NIENEDY(-102.74)R(-100.69)
DIYIS(0.01)AS(0.966)QIR(0.025)	A0A0H2XGJ3;A0A0E1VKB9	95;100	0.965849	84.479	1	S	2	-0.35021	DIY(-53.41)IS(-20.04)AS(15.94)QIR(-15.94)
ER(0.293)T(0.293)S(0.414)PQYESFHELYK	A0A0H2XGJ3;A0A0E1VKB9	8;13	0.413735	77.468		S	3	0.5072	ER(-1.5)T(-1.5)S(1.5)PQY(-36.09)ES(-48.46)FH(-60.17)ELY(-71.44)K
TLS(0.999)GGLDPASLHK	A0A0H2XGJ3;A0A0E1VKB9	295;300	0.999436	80.312	1	S	2	1.168	T(-36)LS(35.19)GGLDPAS(-35.19)LH(-50.06)K
NVVTMNNATPNNAS(0.085)QES(0.331)S(0.584)K	Q2FHP8;A8Z3M7;A0A0E1VKC1	98;98;98	0.584097	178.88	1	S	2	-0.12606	NVVT(-128.8)MNNAT(-57.62)PNNAS(-8.39)QES(-2.46)S(2.46)K
S(0.129)AS(0.74)R(0.129)YT(0.001)TTSEER	Q2FHP8;A8Z3M7;A0A0E1VKC1	58;58;58	0.739911	62.891	1	S	2	-0.36732	S(-7.58)AS(7.58)R(-7.58)Y(-43.65)T(-29.11)T(-35.48)T(-35.48)S(-35.48)EER(-59.94)
R(0.02)VS(0.98)PDLFIK	A0A0H2XF73;A0A0E1VKC2	175;175	0.980375	119.39	1	S	2	0.10982	R(-16.99)VS(16.99)PDLFIK
NENFS(0.949)NS(0.05)NY(0.001)QIVK	A0A0E1VKC4;A0A0H2XGI3	103;128	0.949337	93.556	1	S	2	1.4785	NENFS(12.8)NS(-12.8)NY(-30.48)QIVK
PANLGS(0.173)S(0.594)VGIS(0.232)K	Q2FF43;A8Z4Y6;A0A0E1VKD1	184;184;221	0.594438	75.89		S	2	0.34605	PANLGS(-5.35)S(4.08)VGIS(-4.08)K
T(0.001)R(0.001)LS(0.999)DELDK	A0A0E1VKD8;A0A0H2XG00	886;886	0.998723	93.766	1	S	2	0.57049	T(-32.53)R(-31.43)LS(31.43)DELDK
DES(1)FTSNSSNAQATDSVSER	A0A0H2XK58;A0A0E1VKE4	347;347	0.999998	363.87	1	S	2	-0.12813	DES(56.96)FT(-56.96)S(-74.7)NS(-127.59)S(-149.87)NAQAT(-218.64)DS(-233.63)VS(-245.08)ER(-256.35)
DESFT(0.001)S(0.999)NSSNAQATDSVSER	A0A0H2XK58;A0A0E1VKE4	350;350	0.998715	406.71	1	S	2	-0.13024	DES(-58.47)FT(-29.95)S(29.95)NS(-36.15)S(-45.12)NAQAT(-147.39)DS(-166.59)VS(-185.27)ER(-202.39)
DESFTSNS(0.998)S(0.002)NAQATDSVSER	A0A0H2XK58;A0A0E1VKE4	352;352	0.998195	387.14	1	S	2	-0.29927	DES(-145.05)FT(-97.56)S(-43.45)NS(27.54)S(-27.54)NAQAT(-174.79)DS(-193.73)VS(-208.15)ER(-224.14)
DESFTSNS(0.001)S(0.999)NAQATDSVSER	A0A0H2XK58;A0A0E1VKE4	353;353	0.998792	336.04	1	S	2	-0.23376	DES(-121.23)FT(-85.96)S(-45.04)NS(-29.29)S(29.29)NAQAT(-72.03)DS(-92.43)VS(-108.16)ER(-121.7)
DESFTSNSSNAQAT(0.002)DS(0.975)VS(0.023)ER(0.001)	A0A0H2XK58;A0A0E1VKE4	360;360	0.974897	319.33	1	S	3	0.14921	DES(-151.12)FT(-151.31)S(-137.63)NS(-138.69)S(-124.35)NAQAT(-28.07)DS(16.3)VS(-16.3)ER(-31.2)
DESFTSNSSNAQATDS(0.008)VS(0.963)ER(0.029)	A0A0H2XK58;A0A0E1VKE4	362;362	0.96314	404.07	1	S	3	0.27633	DES(-165.12)FT(-157.3)S(-152.87)NS(-151.85)S(-135.97)NAQAT(-48.5)DS(-21.06)VS(15.17)ER(-15.17)
EDDIPS(1)FIR	A0A0H2XK58;A0A0E1VKE4	375;375	0.999502	108.43	1	S	2	0.28636	EDDIPS(33.02)FIR(-33.02)
KS(0.979)GS(0.021)T(0.001)GFGTSVNTSSNATSK	A0A0H2XK58;A0A0E1VKE4	326;326	0.978631	324.03	1	S	2	0.26529	KS(16.77)GS(-16.77)T(-30.95)GFGT(-75.15)S(-95.14)VNT(-141.11)S(-151.1)S(-157.98)NAT(-180.44)S(-184.42)K
S(0.363)GS(0.632)T(0.004)GFGTSVNTSSNATSK	A0A0H2XK58;A0A0E1VKE4	328;328	0.632318	324.03	1	S	2	-0.11342	S(-2.41)GS(2.41)T(-21.52)GFGT(-143.71)S(-170.72)VNT(-236.78)S(-243.68)S(-253.66)NAT(-267.99)S(-273.11)K
SGSTGFGT(0.006)S(0.991)VNT(0.003)SSNATSK	A0A0H2XK58;A0A0E1VKE4	334;334	0.9909	271.82	1	S	2	0.32287	S(-67.17)GS(-65.11)T(-61.26)GFGT(-22.35)S(22.35)VNT(-25.09)S(-36.04)S(-46.78)NAT(-69.51)S(-79.8)K
SGSTGFGTSVNT(0.046)S(0.876)S(0.078)NATSK	A0A0H2XK58;A0A0E1VKE4	338;338	0.875511	260.97	1	S	2	-0.11857	S(-162.47)GS(-155.45)T(-146.96)GFGT(-58.79)S(-52.48)VNT(-12.79)S(10.5)S(-10.5)NAT(-32.68)S(-43)K
SGSTGFGTSVNT(0.002)S(0.063)S(0.441)NAT(0.372)S(0.122)K	A0A0H2XK58;A0A0E1VKE4	339;339	0.440833	290.92		S	2	-0.034235	S(-194.14)GS(-186.72)T(-177.91)GFGT(-97.28)S(-82.08)VNT(-22.66)S(-8.44)S(0.74)NAT(-0.74)S(-5.58)K
SGSTGFGTSVNTSSNAT(0.066)S(0.934)K	A0A0H2XK58;A0A0E1VKE4	343;343	0.934275	237.39	1	S	2	-0.51068	S(-191.52)GS(-185.66)T(-178.67)GFGT(-136.38)S(-131.2)VNT(-84.45)S(-62.8)S(-40.68)NAT(-11.53)S(11.53)K
LLDIVDKS(0.999)T(0.001)PMMEAFK	A0A0H2XK58;A0A0E1VKE4	176;176	0.998902	230.07	1	S	2	-1.7421	LLDIVDKS(29.59)T(-29.59)PMMEAFK
T(0.077)IMS(0.909)NQGS(0.014)ALMGIGVSSGENR	A0A0H2XK58;A0A0E1VKE4	219;219	0.909395	103.02	1	S	2	-1.3725	T(-10.74)IMS(10.74)NQGS(-18.14)ALMGIGVS(-72.79)S(-78.38)GENR(-82.86)
TIMSNQGS(1)ALMGIGVSSGENR	A0A0H2XK58;A0A0E1VKE4	223;223	0.999991	224.4	1	S	2	-1.7028	T(-79.01)IMS(-50.28)NQGS(50.28)ALMGIGVS(-106.78)S(-114.03)GENR(-128.15)
AQDS(0.99)LNDNT(0.007)T(0.003)K	A0A0H2XJU8;A0A0E1VKE5	343;343	0.989521	52.816	1	S	2	-0.017726	AQDS(21.47)LNDNT(-21.47)T(-24.61)K
TMT(0.021)S(0.979)DKPEDNQPK	A0A0H2XJU8;A0A0E1VKE5	354;354	0.978669	220.32	1	S	2	-0.14004	T(-50.02)MT(-16.62)S(16.62)DKPEDNQPK
VTT(0.049)S(0.948)VET(0.002)K	A0A0H2XJU8;A0A0E1VKE5	332;332	0.948484	89.08	1	S	2	-0.12684	VT(-46.89)T(-12.86)S(12.86)VET(-26)K
LTKS(1)EVLSER	A0A0H2XHW4;A0A0E1VKF2	66;66	0.999985	124.12	1	S	2	0.26609	LT(-49.03)KS(49.03)EVLS(-57.04)ER(-70.88)
YEQLNELLS(1)DPDVVNDSDK	Q2FF10;A8YY83;A0A0E1VKF6	20;20;20	0.999994	115.98	1	S	2	0.10144	Y(-75.43)EQLNELLS(52.06)DPDVVNDS(-52.06)DK
YEQLNELLSDPDVVNDS(1)DK	Q2FF10;A8YY83;A0A0E1VKF6	28;28;28	1	287.84	1	S	2	-0.21167	Y(-283.12)EQLNELLS(-136.45)DPDVVNDS(136.45)DK
LY(0.004)S(0.926)Y(0.049)Y(0.017)VS(0.003)LK	A0A0E1VKG5	57	0.92612	46.706	1	S	2	-1.1313	LY(-23.35)S(12.75)Y(-12.75)Y(-17.29)VS(-24.7)LK
LYSYYVS(1)LK	A0A0E1VKG5	61	0.999994	95.573	1	S	2	0.39546	LY(-91.63)S(-52.06)Y(-74.67)Y(-74.67)VS(52.06)LK
GGMPS(1)EGGFGVTVATLK	Q2FHT7;A8Z1S5;A0A0E1VKG9	770;770;770	0.999996	78.763	1	S	2	-0.96151	GGMPS(53.85)EGGFGVT(-53.85)VAT(-66.56)LK
S(1)LVANETISDLGLEK	Q2FHT7;A8Z1S5;A0A0E1VKG9	16;16;16	0.999872	43.184	1	S	2	-3.7959	S(40.96)LVANET(-40.96)IS(-43.18)DLGLEK
AGADVIH(0.093)S(0.907)K	Q2FHZ1;A0A0E1VKH0	358;358	0.906514	115.33	1	S	2	-2.3739	AGADVIH(-9.87)S(9.87)K
IS(0.873)NIH(0.123)T(0.003)S(0.001)GHGSQGDQQLMLR	Q2FHZ1;A0A0E1VKH0	361;361	0.872774	106.67	1	S	3	-0.013484	IS(8.5)NIH(-8.5)T(-24.18)S(-31.43)GH(-45.14)GS(-58.19)QGDQQLMLR(-105.84)
ISNIH(0.001)T(0.11)S(0.876)GH(0.012)GS(0.001)QGDQQLMLR	Q2FHZ1;A0A0E1VKH0	366;366	0.876255	160.33	1	S	3	0.27449	IS(-63.43)NIH(-28.56)T(-9)S(9)GH(-18.7)GS(-32.41)QGDQQLMLR(-95.12)
ISNIHTSGH(0.001)GS(0.999)QGDQQLMLR	Q2FHZ1;A0A0E1VKH0	370;370	0.998866	204.53	1	S	3	-0.03621	IS(-151.77)NIH(-84.2)T(-54.16)S(-47.23)GH(-29.54)GS(29.54)QGDQQLMLR(-85.63)
IVT(0.003)FGR(0.022)S(0.976)MENNIK	Q2FHZ1;A0A0E1VKH0	258;258	0.975757	106.17	1	S	2	0.7691	IVT(-25.71)FGR(-16.54)S(16.54)MENNIK
LLS(1)GPDIISR	Q2FHZ1;A0A0E1VKH0	482;482	1	122.7	1	S	2	-1.2424	LLS(88.01)GPDIIS(-88.01)R(-95.22)
YR(0.001)T(0.5)S(0.5)DEDAEWEK	A0A0H2XHD5;A0A0E1VKH3	286;286	0.499536	160.78		S	2	-0.45448	Y(-86.02)R(-27.31)T(0)S(0)DEDAEWEK
GPNFFS(0.984)LH(0.016)VK	A0A0H2XK48;A0A0E1VKI0	39;39	0.984244	75.416	1	S	2	1.7476	GPNFFS(17.96)LH(-17.96)VK
S(1)NQQDVVK	A0A0H2XK48;A0A0E1VKI0	2;2	1	70.552	1	S	2	0.54551	S(70.55)NQQDVVK
GHDDDS(0.494)S(0.494)S(0.012)KEEPAKEEAPAEQAPVATQTEEVDENR	A0A0H2XJG3;A0A0E1VKJ6	93;93	0.494065	206.41		S	3	0.77404	GH(-31.56)DDDS(0)S(0)S(-16.32)KEEPAKEEAPAEQAPVAT(-165.56)QT(-170.44)EEVDENR(-192.82)
GHDDDS(0.139)S(0.811)S(0.05)KEEPAK	A0A0H2XJG3;A0A0E1VKJ6	94;94	0.810805	301.24	1	S	3	-0.0017087	GH(-43.44)DDDS(-7.67)S(7.67)S(-12.06)KEEPAK
GHDDDS(0.019)S(0.125)S(0.857)KEEPAKEEAPAEQAPVATQTEEVDENR	A0A0H2XJG3;A0A0E1VKJ6	95;95	0.856721	285.85	1	S	4	0.63928	GH(-38.89)DDDS(-16.65)S(-8.37)S(8.37)KEEPAKEEAPAEQAPVAT(-199.97)QT(-213.19)EEVDENR(-245.8)
R(0.14)H(0.124)S(0.576)T(0.16)NEQLSLDEINNTIK	Q2FHX5;A0A0E1VKK3	7;7	0.576343	60.133		S	3	2.3067	R(-6.13)H(-6.69)S(5.57)T(-5.57)NEQLS(-43.52)LDEINNT(-58.67)IK
DS(0.209)DDAT(0.209)H(0.186)S(0.209)H(0.186)QFT(0.002)QIEGLVVDK	Q2FHU3;A8Z1R9;A0A0E1VKL0	203;203;203	0.20889	78.202		S	3	0.51336	DS(0)DDAT(0)H(-0.51)S(0)H(-0.51)QFT(-20.77)QIEGLVVDK
DS(0.064)DDAT(0.25)H(0.216)S(0.25)H(0.216)QFT(0.004)QIEGLVVDK	Q2FHU3;A8Z1R9;A0A0E1VKL0	209;209;209	0.250099	89.829		S	3	-2.6217	DS(-5.95)DDAT(0)H(-0.63)S(0)H(-0.63)QFT(-18.17)QIEGLVVDK
S(1)EQQTMSELK	Q2FHU3;A8Z1R9;A0A0E1VKL0	2;2;2	0.999981	126.66	1	S	2	-0.37507	S(47.37)EQQT(-47.37)MS(-63.26)ELK
SEQQT(0.052)MS(0.948)ELK	Q2FHU3;A8Z1R9;A0A0E1VKL0	8;8;8	0.947824	105.2	1	S	2	0.30779	S(-84.89)EQQT(-12.59)MS(12.59)ELK
ENAQHHDS(0.002)LIQH(0.002)H(0.006)QFAS(0.44)GT(0.377)S(0.087)IR(0.087)	Q2FHV5;A8Z1Q9;A0A0E1VKL9	195;195;211	0.439648	45.269		S	4	0.51548	ENAQH(-33.75)H(-33.75)DS(-24.22)LIQH(-24.01)H(-18.61)QFAS(0.67)GT(-0.67)S(-7.04)IR(-7.04)
VEHIENQYT(0.003)S(0.997)QENK	A0A0H2XFQ2;A0A0E1VKN4	14;14	0.997112	192.65	1	S	2	-0.71064	VEH(-124.56)IENQY(-103.82)T(-25.38)S(25.38)QENK
FDS(1)DIQLEYNGK	A0A0H2XHT7;A0A0E1VKN7	31;31	1	73.848	1	S	2	1.0717	FDS(63.09)DIQLEY(-63.09)NGK
MEQNS(1)YVIIDETGIHAR	A0A0H2XHT7;A0A0E1VKN7	5;5	0.999962	174.84	1	S	2	-1.0133	MEQNS(44.19)Y(-44.19)VIIDET(-82.3)GIH(-98.67)AR(-104.92)
PATMLVQT(0.19)AS(0.81)K	A0A0H2XHT7;A0A0E1VKN7	27;27	0.809708	170.66	1	S	2	2.7935	PAT(-75.68)MLVQT(-6.29)AS(6.29)K
S(1)IMGVMSLGVGK	A0A0H2XHT7;A0A0E1VKN7	46;46	1	225.63	1	S	2	3.961	S(92.54)IMGVMS(-92.54)LGVGK
AISEMT(0.001)PVS(0.999)K	Q2FJC9;A8YZL0;A0A0E1VKN9	204;204;204	0.99903	105.36	1	S	2	-0.073144	AIS(-81.07)EMT(-30.13)PVS(30.13)K
ETGEIT(0.018)ES(0.767)T(0.216)EK	A0A0H2XFR7;A0A0E1VKP6	742;742	0.766559	90.005	1	S	2	-0.8652	ET(-81.81)GEIT(-16.41)ES(5.5)T(-5.5)EK
QAALQS(0.79)R(0.202)VES(0.008)EK	A0A0H2XFR7;A0A0E1VKP6	459;459	0.790223	104.94	1	S	2	1.0866	QAALQS(5.93)R(-5.93)VES(-20.02)EK
S(1)LAASLFDSEK	A0A0H2XFR7;A0A0E1VKP6	621;621	0.999992	76.522	1	S	2	0.00013206	S(51.14)LAAS(-51.14)LFDS(-69.46)EK
VNLNS(1)DNNLTFNVEK	A0A0H2XFR7;A0A0E1VKP6	856;856	0.999984	128.96	1	S	2	0.18558	VNLNS(48)DNNLT(-48)FNVEK
EESYFFNIS(1)K	A0A0H2XID2;A0A0E1VKQ3	175;175	1	107.97	1	S	2	0.26858	EES(-79.39)Y(-87.97)FFNIS(79.39)K
LDS(1)EAEIAYIK	A0A0H2XID2;A0A0E1VKQ3	524;524	1	124.12	1	S	2	-0.51647	LDS(100.47)EAEIAY(-100.47)IK
LLEFYDQNPDFIQPPS(0.5)R(0.5)K	A0A0H2XID2;A0A0E1VKQ3	196;196	0.499998	65.784	1	S	3	-0.20248	LLEFY(-50.86)DQNPDFIQPPS(0)R(0)K
FAT(0.211)S(0.789)DWMK	Q2FI57;A8Z0C4;A0A0E1VKT9	54;54;54	0.788569	68.016	1	S	2	-1.4746	FAT(-5.72)S(5.72)DWMK
S(0.997)VT(0.003)DLLENLK	A0A0H2XJP4;A0A0E1VKY0	89;89	0.997375	204.56	1	S	2	-0.69366	S(25.8)VT(-25.8)DLLENLK
S(0.958)ER(0.042)GLTENIVR	Q2FIF6;A0A0E1VKY9	25;25	0.957949	100.48	1	S	2	0.89163	S(13.58)ER(-13.58)GLT(-67.08)ENIVR(-93.17)
YGFHDDDVS(0.999)IFR(0.001)	Q2FIF6;A0A0E1VKY9	21;21	0.998741	113.24	1	S	3	0.70135	Y(-61.91)GFH(-50.35)DDDVS(29.03)IFR(-29.03)
YLAGVS(0.984)AQY(0.006)ES(0.01)EVVYHNMEK	Q2FIF6;A0A0E1VKY9	120;120	0.98356	89.873	1	S	3	0.13324	Y(-33.72)LAGVS(19.93)AQY(-22.15)ES(-19.93)EVVY(-59.19)H(-47.83)NMEK
YLAGVSAQYES(0.999)EVVYH(0.001)NMEK	Q2FIF6;A0A0E1VKY9	125;125	0.999003	89.873	1	S	3	-0.40143	Y(-64.16)LAGVS(-41.64)AQY(-45.28)ES(30.46)EVVY(-62.77)H(-30.46)NMEK
VDFPT(0.013)T(0.049)NS(0.796)H(0.142)LLQFK	A0A0H2XIJ9;A0A0E1VKZ1	249;249	0.795847	58.98	1	S	3	0.27249	VDFPT(-17.89)T(-12.09)NS(7.48)H(-7.48)LLQFK
AH(0.009)NEPS(0.962)WMT(0.028)ELR	A0A0H2XGY0;A0A0E1VL01	24;24	0.962233	70.488	1	S	3	-2.7315	AH(-20.07)NEPS(15.38)WMT(-15.38)ELR(-33.66)
GDVYQS(0.988)LS(0.012)QLPESVR	A0A0H2XGY0;A0A0E1VL01	70;70	0.98795	138.19	1	S	2	0.37548	GDVY(-52.44)QS(19.14)LS(-19.14)QLPES(-60.64)VR(-75.16)
GDVYQS(0.5)LS(0.5)QLPESVR	A0A0H2XGY0;A0A0E1VL01	72;72	0.5	138.19	1	S	2	-0.16245	GDVY(-72.34)QS(0)LS(0)QLPES(-69.21)VR(-75.9)
S(0.968)FS(0.032)VDQR	A0A0H2XIC5;A0A0E1VL28	86;86	0.968248	64.268	1	S	2	1.5287	S(14.84)FS(-14.84)VDQR(-48.8)
S(0.243)FS(0.757)VDQR	A0A0H2XIC5;A0A0E1VL28	88;88	0.757202	58.433	1	S	2	1.9445	S(-4.94)FS(4.94)VDQR(-49.74)
T(0.001)PS(0.962)PS(0.037)YLK	A0A0H2XI47;A0A0E1VL47	7;7	0.962072	68.846	1	S	2	0.4198	T(-31.78)PS(14.12)PS(-14.12)Y(-41.71)LK
GIPH(0.001)LY(0.009)VT(0.214)NNS(0.47)T(0.307)K	Q2FIE5;A0A0E1VL91	46;46	0.469632	53.967		S	2	1.2495	GIPH(-27.23)LY(-17.35)VT(-3.41)NNS(1.85)T(-1.85)K
NGATFIS(0.026)T(0.026)NPDVS(0.948)IPK	Q2FIE5;A0A0E1VL91	151;151	0.947741	63.709	1	S	2	-0.39426	NGAT(-46.77)FIS(-15.6)T(-15.6)NPDVS(15.6)IPK
NLPIDINS(0.892)NGR(0.108)	A0A0H2XK09;A0A0E1VL98	247;247	0.891538	82.202	1	S	2	0.20798	NLPIDINS(9.15)NGR(-9.15)
VQGIVGS(1)LGDK	A0A0H2XK09;A0A0E1VL98	318;318	1	122.46	1	S	2	0.32211	VQGIVGS(122.46)LGDK
ILVVCGH(0.31)GLGS(0.345)S(0.345)FMVEMNAQEALR	A0A0H2XHI0;A0A0E1VLA6	13;16	0.345015	45.88		S	3	-1.1234	ILVVCGH(-0.47)GLGS(0)S(0)FMVEMNAQEALR(-35.73)
ILVVCGH(0.31)GLGS(0.345)S(0.345)FMVEMNAQEALR	A0A0H2XHI0;A0A0E1VLA6	14;17	0.345015	45.88		S	3	-1.1234	ILVVCGH(-0.47)GLGS(0)S(0)FMVEMNAQEALR(-35.73)
QQNEFQDYGQGFGGQQS(1)GQNNSYNNSSNTK	A0A0H2XGI6;A0A0E1VLB8	132;132	0.999688	246.55	1	S	3	-0.30269	QQNEFQDY(-86.89)GQGFGGQQS(35.06)GQNNS(-35.06)Y(-107.08)NNS(-83.67)S(-90.81)NT(-101.13)K
QQNEFQDYGQGFGGQQSGQNNS(0.479)YNNS(0.346)S(0.159)NT(0.015)K	A0A0H2XGI6;A0A0E1VLB8	137;137	0.479043	215.01		S	3	-0.54823	QQNEFQDY(-141.15)GQGFGGQQS(-82.19)GQNNS(1.41)Y(-67.26)NNS(-1.41)S(-4.79)NT(-14.92)K
QQNEFQDYGQGFGGQQSGQNNS(0.006)YNNS(0.902)S(0.085)NT(0.007)K	A0A0H2XGI6;A0A0E1VLB8	141;141	0.901723	219.44	1	S	3	-0.040326	QQNEFQDY(-134.56)GQGFGGQQS(-82.18)GQNNS(-21.55)Y(-63.24)NNS(10.24)S(-10.24)NT(-21.29)K
VDKEDQIS(0.996)AT(0.004)EAIEK	A0A0H2XIC4;A0A0E1VLD8	227;227	0.996341	223.07	1	S	2	2.4144	VDKEDQIS(24.35)AT(-24.35)EAIEK
AENDS(0.952)T(0.048)AS(0.001)QSEMSEPKPQEEK	A0A0H2XIC4;A0A0E1VLD8	292;292	0.951636	213.02	1	S	3	-0.427	AENDS(13)T(-13)AS(-31.34)QS(-59.84)EMS(-79.87)EPKPQEEK
AENDSTAS(0.991)QS(0.008)EMSEPKPQEEK	A0A0H2XIC4;A0A0E1VLD8	295;295	0.991479	219.07	1	S	3	-0.33654	AENDS(-77.54)T(-44.61)AS(20.68)QS(-20.68)EMS(-48.52)EPKPQEEK
AENDSTAS(0.103)QS(0.893)EMS(0.004)EPKPQEEK	A0A0H2XIC4;A0A0E1VLD8	297;297	0.892813	196.2	1	S	3	0.088275	AENDS(-66.3)T(-46.14)AS(-9.38)QS(9.38)EMS(-23.4)EPKPQEEK
AIQT(0.143)S(0.857)QEAIQEAQASQAK	A0A0H2XIC4;A0A0E1VLD8	155;155	0.857497	99.451	1	S	2	1.2171	AIQT(-7.79)S(7.79)QEAIQEAQAS(-76.98)QAK
AIQTSQEAIQEAQAS(1)QAK	A0A0H2XIC4;A0A0E1VLD8	165;165	1	282.49	1	S	2	0.34774	AIQT(-194.97)S(-177.24)QEAIQEAQAS(177.24)QAK
ALAES(0.821)T(0.179)NKVEK	A0A0H2XIC4;A0A0E1VLD8	173;173	0.820935	80.245	1	S	2	0.56986	ALAES(6.61)T(-6.61)NKVEK
EATVDAEAQHDAEQQVAEAH(0.006)AEAS(0.994)K	A0A0H2XIC4;A0A0E1VLD8	275;275	0.993563	232.38	1	S	3	-0.28122	EAT(-182.68)VDAEAQH(-144.79)DAEQQVAEAH(-21.89)AEAS(21.89)K
ELQNQLT(0.127)S(0.873)K	A0A0H2XIC4;A0A0E1VLD8	140;140	0.872758	78.136	1	S	2	-0.24725	ELQNQLT(-8.36)S(8.36)K
IDS(0.002)NS(0.974)ES(0.023)LK	A0A0H2XIC4;A0A0E1VLD8	146;146	0.974246	102.53	1	S	2	0.52682	IDS(-26.25)NS(16.19)ES(-16.19)LK
IDSNS(0.006)ES(0.994)LK	A0A0H2XIC4;A0A0E1VLD8	148;148	0.99448	108.9	1	S	2	0.29129	IDS(-56.18)NS(-22.56)ES(22.56)LK
QAT(0.011)S(0.983)NDS(0.006)LEAK	A0A0H2XIC4;A0A0E1VLD8	280;280	0.983146	85.813	1	S	2	-1.0766	QAT(-19.55)S(19.55)NDS(-22.19)LEAK
QATSNDS(1)LEAK	A0A0H2XIC4;A0A0E1VLD8	283;283	0.999842	114.87	1	S	2	2.4933	QAT(-50.8)S(-38.24)NDS(38.24)LEAK
QT(0.061)NS(0.516)Y(0.423)DLAFDELEK	A0A0H2XIC4;A0A0E1VLD8	64;64	0.515989	66.262	1	S	2	-2.0727	QT(-9.24)NS(0.87)Y(-0.87)DLAFDELEK
VAGVNT(0.01)S(0.788)T(0.202)DAK	A0A0H2XIC4;A0A0E1VLD8	200;200	0.788206	173.04	1	S	2	-0.89868	VAGVNT(-18.89)S(5.92)T(-5.92)DAK
FIEDFS(1)IK	Q2FJM6;A0A0E1VLE2	150;150	1	105.98	1	S	2	-0.26666	FIEDFS(98.05)IK
GMGS(1)LGAMEK	Q2FJM6;A0A0E1VLE2	392;392	1	79.659	1	S	2	0.44714	GMGS(61.96)LGAMEK
LLVAAAIGIS(1)K	Q2FJM6;A0A0E1VLE2	229;229	1	71.513	1	S	2	-0.39326	LLVAAAIGIS(43.55)K
MGPAGLAES(0.883)H(0.112)PH(0.005)NIQITK	Q2FJM6;A0A0E1VLE2	472;472	0.883181	147.67	1	S	3	-0.10595	MGPAGLAES(8.97)H(-8.97)PH(-22.5)NIQIT(-51.5)K
VGIGPGS(0.984)ICT(0.011)T(0.003)R(0.003)	Q2FJM6;A0A0E1VLE2	305;305	0.983571	64.104	1	S	2	0.1663	VGIGPGS(19.59)ICT(-19.59)T(-25.8)R(-25.1)
YR(0.003)IS(0.997)GVPIVDNK	Q2FJM6;A0A0E1VLE2	121;121	0.996719	164.93	1	S	2	0.05243	Y(-57.38)R(-24.83)IS(24.83)GVPIVDNK
IT(0.071)VVPS(0.465)DS(0.465)IPADQEGMDIGPNTVK	Q2FIM0;A8Z1A1;A0A0E1VLF9	285;285;285	0.464579	50.827		S	3	1.5287	IT(-8.17)VVPS(0)DS(0)IPADQEGMDIGPNT(-44.66)VK
IT(0.071)VVPS(0.465)DS(0.465)IPADQEGMDIGPNTVK	Q2FIM0;A8Z1A1;A0A0E1VLF9	287;287;287	0.464579	50.827		S	3	1.5287	IT(-8.17)VVPS(0)DS(0)IPADQEGMDIGPNT(-44.66)VK
IVS(1)DLDLK	Q2FIM0;A8Z1A1;A0A0E1VLF9	7;7;7	1	79.974	1	S	2	-0.07225	IVS(60.1)DLDLK
LTLRPVAEDLS(1)K	Q2FIM0;A8Z1A1;A0A0E1VLF9	82;82;82	0.999999	78.814	1	S	2	1.6119	LT(-67.23)LR(-61.6)PVAEDLS(61.6)K
KAKPS(0.789)T(0.789)LT(0.296)DGY(0.091)Y(0.029)ET(0.004)S(0.002)IH(0.001)S(0.001)FT(0.001)K	Q2FJM8;A8Z0Q8;A0A0E1VLG6	85;85;85	0.788566	134.29	1;2	S	3	-1.827	KAKPS(6.79)T(6.79)LT(-6.79)DGY(-13.53)Y(-19.52)ET(-29.84)S(-34.15)IH(-37.54)S(-39.95)FT(-39.95)K
PSTLTDGYYET(0.141)S(0.698)IH(0.122)S(0.03)FT(0.008)K	Q2FJM8;A8Z0Q8;A0A0E1VLG6	95;95;95	0.698141	95.957	1	S	3	1.0544	PS(-64.19)T(-58.95)LT(-45.8)DGY(-37.19)Y(-34.82)ET(-6.93)S(6.93)IH(-7.57)S(-13.73)FT(-19.21)K
NKT(0.006)S(0.894)T(0.101)VIVSK	Q2FJM8;A8Z0Q8;A0A0E1VLG6	105;105;105	0.893858	152.4	1	S	2	3.1383	NKT(-22.11)S(9.49)T(-9.49)VIVS(-51.7)K
T(0.363)S(0.363)S(0.274)NLVEISENHLVR	A0A0H2XK03;A0A0E1VLG9	288;288	0.363095	97.214		S	2	0.41742	T(0)S(0)S(-1.23)NLVEIS(-59.11)ENH(-72.18)LVR(-83.11)
T(0.043)S(0.043)S(0.914)NLVEIS(0.001)ENHLVR	A0A0H2XK03;A0A0E1VLG9	289;289	0.913936	97.214	1	S	3	-0.57444	T(-13.32)S(-13.32)S(13.32)NLVEIS(-30.19)ENH(-46.92)LVR(-59.71)
TGTINYT(0.091)S(0.909)AFEK	A0A0H2XHJ1;A0A0E1VLH3	171;171	0.909449	108.37	1	S	2	-0.30925	T(-93.34)GT(-87.07)INY(-64.06)T(-10.02)S(10.02)AFEK
YPTTQIEASGLDVGLPEGQMGNS(1)EVGHMNIGAGR	A0A0H2XHC4;A0A0E1VLI0	62;62	0.999989	373.93	1	S	3	0.027413	Y(-177.92)PT(-177.69)T(-177.92)QIEAS(-124.98)GLDVGLPEGQMGNS(49.41)EVGH(-49.41)MNIGAGR(-86.04)
LLNDLYLNEES(0.99)YT(0.01)K	A0A0H2XI26;A0A0E1VLI8	238;238	0.989834	238.17	1	S	2	0.16014	LLNDLY(-176.73)LNEES(19.88)Y(-147.55)T(-19.88)K
NELS(0.5)ES(0.5)EK	A0A0H2XI26;A0A0E1VLI8	214;214	0.5	44.767	1	S	2	0.73946	NELS(0)ES(0)EK
NELS(0.004)ES(0.996)EK	A0A0H2XI26;A0A0E1VLI8	216;216	0.996258	94.309	1	S	2	-0.98197	NELS(-24.25)ES(24.25)EK
NHDFFS(1)VK	A0A0H2XI26;A0A0E1VLI8	298;298	0.999944	52.278	1	S	2	0.87666	NH(-42.48)DFFS(42.48)VK
LDLIAGEEGLS(1)K	Q2FIN3;A8Z036;A0A0E1VLJ4	23;23;23	1	80.312	1	S	2	-0.65176	LDLIAGEEGLS(80.31)K
LNEEIIKNS(0.777)H(0.223)K	Q2FIN3;A8Z036;A0A0E1VLJ4	305;305;305	0.776659	143.05	1	S	3	1.5088	LNEEIIKNS(5.41)H(-5.41)K
NADISRPGLEMAGYFS(0.832)H(0.161)YAS(0.006)DR(0.001)	Q2FIN3;A8Z036;A0A0E1VLJ4	43;43;43	0.832145	82.849	1	S	3	-0.67481	NADIS(-55.46)R(-55.46)PGLEMAGY(-42.47)FS(7.14)H(-7.14)Y(-41.71)AS(-21.48)DR(-28.98)
LSYIGS(0.984)T(0.016)VK	Q2FIR4;A8YZZ7;A0A0E1VLK0	172;172;172	0.984254	143.24	1	S	2	-0.17163	LS(-105.17)Y(-105.61)IGS(17.96)T(-17.96)VK
KNS(0.996)VH(0.004)YEEVPEVEFK	A0A0H2XJL5;A0A0E1VLK6	118;118	0.995869	157.88	1	S	3	-1.5513	KNS(23.82)VH(-23.82)Y(-63.42)EEVPEVEFK
RTYVCEDMS(1)K	A0A0H2XJL5;A0A0E1VLK6	139;139	1	73.273	1	S	2	0.30925	R(-67.55)T(-67.55)Y(-68.58)VCEDMS(67.55)K
VYGS(1)LIDTETR	A0A0E1VLL4	7	0.999979	85.845	1	S	2	2.4679	VY(-60.99)GS(48.86)LIDT(-48.86)ET(-54.66)R(-54)
S(0.5)S(0.5)LAFDTIYAEGQR	A0A0H2XF85;A0A0E1VLL8	40;40	0.499994	69.714	1	S	2	0.92974	S(0)S(0)LAFDT(-46.11)IY(-63.87)AEGQR(-69.71)
S(0.5)S(0.5)LAFDTIYAEGQR	A0A0H2XF85;A0A0E1VLL8	41;41	0.499994	69.714	1	S	2	0.92974	S(0)S(0)LAFDT(-46.11)IY(-63.87)AEGQR(-69.71)
S(0.5)S(0.5)LVNEVLYK	A0A0H2XF85;A0A0E1VLL8	646;646	0.499947	41.54	1	S	2	-1.3887	S(0)S(0)LVNEVLY(-36.76)K
S(0.5)S(0.5)LVNEVLYK	A0A0H2XF85;A0A0E1VLL8	647;647	0.499947	41.54	1	S	2	-1.3887	S(0)S(0)LVNEVLY(-36.76)K
YVES(0.012)LS(0.977)AYAR(0.012)	A0A0H2XF85;A0A0E1VLL8	60;60	0.976602	81.017	1	S	2	0.54089	Y(-60.64)VES(-19.22)LS(19.22)AY(-59.42)AR(-19.22)
YYT(0.087)GS(0.45)R(0.45)DENVLS(0.013)QK	A0A0H2XJ21;A0A0E1VLM2	48;48	0.449872	78.814		S	3	0.41346	Y(-36.11)Y(-41.89)T(-7.14)GS(0)R(0)DENVLS(-15.32)QK
SNDVFVIIS(0.09)GS(0.295)GS(0.295)T(0.236)EH(0.037)LR(0.045)	A0A0H2XGT0;A0A0E1VLM7	73;88	0.295439	51.029		S	3	-1.2504	S(-45.7)NDVFVIIS(-5.15)GS(0)GS(0)T(-0.97)EH(-8.99)LR(-8.13)
SNDVFVIIS(0.004)GS(0.033)GS(0.421)T(0.421)EH(0.112)LR(0.009)	A0A0H2XGT0;A0A0E1VLM7	75;90	0.421013	56.488		S	3	0.29963	S(-51.16)NDVFVIIS(-20.32)GS(-11.06)GS(0)T(0)EH(-5.74)LR(-16.83)
INR(0.019)KS(0.95)R(0.95)DR(0.081)	Q2FIN9;A0A0E1VLN0	100;100	0.95024	45.718	2	S	3	4.0956	INR(-19.98)KS(13.5)R(13.5)DR(-13.5)
Y(0.015)GMS(0.911)LT(0.061)R(0.013)	A0A0H2XIV6;A0A0E1VLP4	197;197	0.910721	48.091	1	S	2	0.41439	Y(-17.91)GMS(11.71)LT(-11.71)R(-18.42)
QGEHGNIS(1)FGDQLFEAK	Q2FK73;A8Z0F5;A0A0E1VLQ2	672;672;677	1	159.4	1	S	2	1.2865	QGEH(-66.59)GNIS(66.59)FGDQLFEAK
ADGLVSGAAH(0.035)S(0.942)T(0.023)GDTVRPALQIIK	A0A0H2XHL4;A0A0E1VLR7	128;128	0.941559	136.89	1	S	3	-0.040967	ADGLVS(-38.23)GAAH(-14.3)S(14.3)T(-16.15)GDT(-36.19)VR(-35.66)PALQIIK
VLLES(0.875)T(0.125)GAK	A0A0H2XGK7;A0A0E1VLS3	475;477	0.874979	80.706	1	S	2	2.6055	VLLES(8.45)T(-8.45)GAK
HLLVET(0.5)S(0.5)VDKK	A0A0H2XI48;A0A0E1VLT9	257;257	0.499999	63.694		S	2	-2.6003	H(-53.46)LLVET(0)S(0)VDKK
S(0.982)NIET(0.017)VH(0.001)GSMK	A0A0H2XI48;A0A0E1VLT9	299;299	0.982413	50.897	1	S	2	1.0793	S(17.69)NIET(-17.69)VH(-31.7)GS(-36.65)MK
SNIET(0.026)VH(0.173)GS(0.801)MK	A0A0H2XI48;A0A0E1VLT9	307;307	0.801206	68.809	1	S	2	1.4188	S(-65.88)NIET(-14.84)VH(-6.67)GS(6.67)MK
S(1)IVGEVMASK	Q2FK29;A8Z0K3;A0A0E1VLV1	105;105;105	1	78.548	1	S	2	1.9629	S(73.24)IVGEVMAS(-73.24)K
KIES(1)LLSR	Q2FJ20;A0A0E1VLV7	106;106	0.999987	138.76	1	S	2	0.47563	KIES(48.88)LLS(-48.88)R(-66.44)
IESLLS(0.864)R(0.136)	Q2FJ20;A0A0E1VLV7	109;109	0.863581	90.15	1	S	2	-0.69873	IES(-35.08)LLS(8.02)R(-8.02)
ILS(1)QEDYFDK	Q2FJ20;A0A0E1VLV7	75;75	1	122.51	1	S	2	-2.2914	ILS(82.51)QEDY(-82.51)FDK
KH(0.044)ES(0.956)ELTELDR	A0A0H2XFB7;A0A0E1VLV9	22;25	0.955654	64.374	1	S	3	-2.491	KH(-13.37)ES(13.37)ELT(-34.24)ELDR(-58.01)
LDDS(0.002)S(0.015)MQS(0.983)LFK	A0A0H2XFB7;A0A0E1VLV9	58;61	0.983352	66.262	1	S	2	0.74649	LDDS(-27)S(-18.26)MQS(18.26)LFK
LNETFMS(0.89)S(0.099)T(0.011)DCSDPSQR	A0A0H2XHW1;A0A0E1VLW7	232;232	0.889897	127.88	1	S	2	-0.40047	LNET(-51.03)FMS(9.54)S(-9.54)T(-18.99)DCS(-46.57)DPS(-65.5)QR(-74.48)
LNETFMS(0.01)S(0.901)T(0.088)DCS(0.001)DPSQR	A0A0H2XHW1;A0A0E1VLW7	233;233	0.900506	183.36	1	S	2	-1.0047	LNET(-96.22)FMS(-19.45)S(10.08)T(-10.08)DCS(-30.42)DPS(-43.87)QR(-59.94)
LNETFMSSTDCS(0.994)DPS(0.004)QR(0.001)	A0A0H2XHW1;A0A0E1VLW7	237;237	0.993722	256.71	1	S	3	0.2795	LNET(-51.23)FMS(-37.75)S(-37.75)T(-33.2)DCS(23.92)DPS(-23.92)QR(-28.41)
LNETFMSSTDCS(0.021)DPS(0.967)QR(0.012)	A0A0H2XHW1;A0A0E1VLW7	240;240	0.966874	172.97	1	S	2	-0.36765	LNET(-113.03)FMS(-70.71)S(-57.25)T(-41.24)DCS(-16.67)DPS(16.67)QR(-18.97)
LNETFMS(0.001)S(0.004)T(0.004)DCS(0.078)DPS(0.068)QR(0.391)S(0.391)NIT(0.061)C	A0A0H2XHW1;A0A0E1VLW7	243;243	0.391388	58.49		S	2	0.23338	LNET(-33.31)FMS(-24.65)S(-19.57)T(-19.57)DCS(-7)DPS(-7.61)QR(0)S(0)NIT(-8.07)C
NIS(0.022)LS(0.959)IPVR(0.018)	A0A0H2XHW1;A0A0E1VLW7	23;23	0.959458	60.518		S	2	-0.010405	NIS(-16.32)LS(16.32)IPVR(-17.24)
QISELS(1)GGQLQR	A0A0H2XHW1;A0A0E1VLW7	136;136	0.999998	147.71	1	S	2	0.60367	QIS(-58.3)ELS(58.3)GGQLQR(-60.71)
YFGDSEEAMS(0.972)VT(0.025)R(0.003)	A0A0H2XHW1;A0A0E1VLW7	222;222	0.972044	196.33	1	S	2	-0.75497	Y(-163.11)FGDS(-94.94)EEAMS(15.86)VT(-15.86)R(-25.55)
GT(0.003)H(0.007)S(0.99)ELMASHAK	A0A0H2XKC5;A0A0E1VLX5	555;555	0.989922	158.59	1	S	2	-0.33272	GT(-24.94)H(-21.56)S(21.56)ELMAS(-69.34)H(-84.42)AK
HVS(1)DEELINYAK	A0A0H2XKC5;A0A0E1VLX5	438;438	0.99998	214.42	1	S	2	-2.585	H(-46.89)VS(46.89)DEELINY(-101)AK
IGYVMQS(0.983)NS(0.017)MMSGTIR	A0A0H2XKC5;A0A0E1VLX5	417;417	0.982818	116.96	1	S	2	-1.5193	IGY(-45.03)VMQS(17.6)NS(-17.6)MMS(-42.31)GT(-49.92)IR(-49.48)
MYEIES(1)GDIK	A0A0H2XKC5;A0A0E1VLX5	389;389	1	101.39	1	S	2	0.82083	MY(-85.78)EIES(85.78)GDIK
NES(1)GQLMSR	A0A0H2XKC5;A0A0E1VLX5	112;112	1	125.74	1	S	2	-1.0456	NES(80.14)GQLMS(-80.14)R(-88.04)
NESGQLMS(0.809)R(0.191)	A0A0H2XKC5;A0A0E1VLX5	117;117	0.809179	71.08	1	S	2	1.5392	NES(-46.96)GQLMS(6.27)R(-6.27)
YGLESVYDIPLS(1)K	A0A0H2XKC5;A0A0E1VLX5	405;405	1	102.73	1	S	2	0.02869	Y(-102.73)GLES(-74.44)VY(-82.97)DIPLS(74.44)K
MLDEHEIT(0.163)S(0.822)QR(0.015)	A0A0H2XHT4;A0A0E1VLY5	75;75	0.822146	111.86	1	S	2	0.64641	MLDEH(-63.42)EIT(-7.03)S(7.03)QR(-17.39)
T(0.259)S(0.741)AAISNTASDVK	A0A0H2XG53;A0A0E1VM02	49;66	0.741308	121.66	1	S	2	0.0036284	T(-4.57)S(4.57)AAIS(-61.11)NT(-70.99)AS(-76.22)DVK
TSAAIS(0.965)NT(0.034)AS(0.001)DVK	A0A0H2XG53;A0A0E1VM02	53;70	0.964731	103.76	1	S	2	0.6728	T(-66.15)S(-66.15)AAIS(14.53)NT(-14.53)AS(-28.77)DVK
TSAAISNT(0.011)AS(0.989)DVK	A0A0H2XG53;A0A0E1VM02	57;74	0.988704	206.45	1	S	2	-0.28579	T(-179.67)S(-179.67)AAIS(-59.91)NT(-19.42)AS(19.42)DVK
SCENYS(0.93)H(0.069)ISVSGGLR	A0A0H2XIY2;A0A0E1VM18	126;126	0.930319	189.59	1	S	3	-1.24	S(-45.94)CENY(-35.72)S(11.3)H(-11.3)IS(-33.21)VS(-52.17)GGLR(-59.55)
VTVQS(0.978)QQAR(0.022)	A0A0E1VM25;A0A0H2XGG9	307;307	0.978037	81.771	1	S	2	1.3526	VT(-38.57)VQS(16.51)QQAR(-16.51)
ENEVIS(0.002)KS(0.998)ELLEK	A0A0E1VM29;Q2FIT4	169;175	0.997532	226.24	1	S	2	0.18642	ENEVIS(-26.07)KS(26.07)ELLEK
AGIVH(0.003)AS(0.997)IGK	Q2FJA2;A8YZN6;A0A0E1VM41	174;174;174	0.996692	99.752	1	S	2	0.094856	AGIVH(-24.79)AS(24.79)IGK
IDT(0.059)AS(0.941)FK	Q2FJA2;A8YZN6;A0A0E1VM41	228;228;228	0.941082	78.113	1	S	2	-0.10623	IDT(-12.03)AS(12.03)FK
S(0.991)QS(0.009)VLVFAK	Q2FJA2;A8YZN6;A0A0E1VM41	72;72;72	0.991147	110.54	1	S	2	0.11936	S(20.49)QS(-20.49)VLVFAK
SQS(1)VLVFAK	Q2FJA2;A8YZN6;A0A0E1VM41	74;74;74	0.999818	106.29	1	S	2	-0.0097784	S(-37.4)QS(37.4)VLVFAK
S(1)VAVTTTMGPGVK	Q2FJA2;A8YZN6;A0A0E1VM41	211;211;211	0.999999	123.95	1	S	2	-1.2546	S(61.86)VAVT(-61.86)T(-67)T(-74.53)MGPGVK
TQH(0.002)Y(0.001)S(0.997)VEEAIK	Q2FJA2;A8YZN6;A0A0E1VM41	22;22;22	0.997428	90.476	1	S	2	-0.17988	T(-50.73)QH(-27.8)Y(-30.41)S(27.8)VEEAIK
H(0.001)QFQDNT(0.494)LVS(0.494)PY(0.012)PGAK	A0A0E1VM43	76	0.493558	40.278		S	2	-1.1343	H(-29.51)QFQDNT(0)LVS(0)PY(-16.02)PGAK
MIIS(0.998)CIAR(0.002)	A0A0H2XEG6;A0A0E1VM45	413;413	0.998482	75.378	1	S	2	-1.4632	MIIS(28.18)CIAR(-28.18)
AEVYVLS(1)K	Q2FJ92;A8YZP5;A0A0E1VM52	313;313;313	1	106.29	1	S	2	-1.0062	AEVY(-74.36)VLS(74.36)K
DLLS(0.529)EY(0.021)DFPGDDVPVIAGS(0.45)ALK	Q2FJ92;A8YZP5;A0A0E1VM52	159;159;159	0.529132	56.851	1	S	2	2.6329	DLLS(0.7)EY(-14.06)DFPGDDVPVIAGS(-0.7)ALK
DLLSEYDFPGDDVPVIAGS(1)ALK	Q2FJ92;A8YZP5;A0A0E1VM52	174;174;174	0.999922	189.07	1	S	2	-0.12028	DLLS(-41.74)EY(-49.56)DFPGDDVPVIAGS(41.74)ALK
PFMMPVEDVFS(0.997)IT(0.003)GR	Q2FJ92;A8YZP5;A0A0E1VM52	220;220;220	0.996577	268.56	1	S	2	0.67886	PFMMPVEDVFS(25.03)IT(-25.03)GR(-35.27)
TVGS(1)GVVTEIIK	Q2FJ92;A8YZP5;A0A0E1VM52	386;386;386	0.999998	129.71	1	S	2	0.43275	T(-63.34)VGS(58.99)GVVT(-58.99)EIIK
EHILLS(0.543)R(0.457)	Q2FJ92;A8YZP5;A0A0E1VM52	123;123;123	0.542631	75.043	1	S	2	0.25153	EH(-57.22)ILLS(0.74)R(-0.74)
GITINT(0.006)S(0.97)H(0.024)IEYQTDK	Q2FJ92;A8YZP5;A0A0E1VM52	66;66;66	0.969546	183.23	1	S	3	0.50506	GIT(-48.79)INT(-21.74)S(16.09)H(-16.09)IEY(-65.72)QT(-39.2)DK
GQVLAAPGS(0.961)IT(0.032)PH(0.005)T(0.001)EFK	Q2FJ92;A8YZP5;A0A0E1VM52	298;298;298	0.96146	124.78	1	S	3	0.090214	GQVLAAPGS(14.76)IT(-14.76)PH(-22.82)T(-28.53)EFK
NGDS(1)VAQSYDMIDNAPEEK	Q2FJ92;A8YZP5;A0A0E1VM52	42;42;42	1	326.8	1	S	2	-0.38284	NGDS(142.43)VAQS(-142.43)Y(-244.37)DMIDNAPEEK
NGDSVAQS(1)YDMIDNAPEEK	Q2FJ92;A8YZP5;A0A0E1VM52	46;46;46	1	321.68	1	S	2	-0.31545	NGDS(-103.03)VAQS(103.03)Y(-146.67)DMIDNAPEEK
S(0.892)KEH(0.108)ANIGTIGHVDHGK	Q2FJ92;A8YZP5;A0A0E1VM52	9;9;9	0.891823	126.51	1	S	3	0.42244	S(9.16)KEH(-9.16)ANIGT(-46.1)IGH(-68.01)VDH(-63.74)GK
VGEEVEIIGLH(0.079)DT(0.399)S(0.522)K	Q2FJ92;A8YZP5;A0A0E1VM52	252;252;252	0.522323	141	1	S	3	-1.2476	VGEEVEIIGLH(-8.21)DT(-1.17)S(1.17)K
MEVFEIR(0.5)S(0.5)LEK	A0A0E1VM54	8	0.5	77.732	1	S	2	4.3229	MEVFEIR(0)S(0)LEK
S(0.5)VR(0.5)FPGLISHVK	Q2FJ87;A0A0E1VM57	166;166	0.499882	53.448		S	3	-0.56451	S(0)VR(0)FPGLIS(-34.35)H(-39.86)VK
QGIANS(0.001)WPDS(0.008)IDT(0.434)S(0.434)CS(0.056)R(0.067)	Q2FJ87;A0A0E1VM57	286;286	0.433884	87.148		S	2	-0.53268	QGIANS(-24.77)WPDS(-17.55)IDT(0)S(0)CS(-8.86)R(-8.13)
QGIANSWPDSIDT(0.101)S(0.297)CS(0.482)R(0.119)	Q2FJ87;A0A0E1VM57	288;288	0.481887	89.484		S	2	-0.60337	QGIANS(-42.8)WPDS(-31.51)IDT(-6.78)S(-2.1)CS(2.1)R(-6.07)
YDLAS(0.956)MT(0.044)K	Q2FJ87;A0A0E1VM57	302;302	0.955849	94.692	1	S	2	-2.01	Y(-83.47)DLAS(13.35)MT(-13.35)K
NTLS(0.777)S(0.223)VEFQK	A0A0H2XGW9;A0A0E1VM62	96;111	0.777366	103.34	1	S	2	-0.29793	NT(-80.62)LS(5.43)S(-5.43)VEFQK
NTLS(0.159)S(0.841)VEFQK	A0A0H2XGW9;A0A0E1VM62	97;112	0.840532	63.624	1	S	2	-0.19687	NT(-43.49)LS(-7.22)S(7.22)VEFQK
GVKS(1)EMEK	A0A0H2XIZ3;A0A0E1VM63	13;13	1	104.22	1	S	2	0.28254	GVKS(73.89)EMEK
TEFDVELT(0.018)S(0.969)AGS(0.011)S(0.003)K	Q2FJA0;A8YZN8;A0A0E1VM68	62;62;62	0.968527	220.46	1	S	2	0.58602	T(-186.36)EFDVELT(-17.35)S(17.35)AGS(-19.4)S(-25.87)K
TEFDVELT(0.002)S(0.154)AGS(0.683)S(0.161)K	Q2FJA0;A8YZN8;A0A0E1VM68	65;65;65	0.683388	185.14	1	S	2	-0.36432	T(-175.49)EFDVELT(-26.02)S(-6.46)AGS(6.29)S(-6.29)K
TEFDVELTS(0.001)AGS(0.205)S(0.794)K	Q2FJA0;A8YZN8;A0A0E1VM68	66;66;66	0.794286	233.62	1	S	2	0.24039	T(-214.13)EFDVELT(-51.87)S(-29.44)AGS(-5.89)S(5.89)K
LLEIGDTT(0.001)QS(0.999)ELAK	A0A0H2XG42;A0A0E1VM89	146;146	0.999418	145.1	1	S	2	-1.8476	LLEIGDT(-41.25)T(-32.94)QS(32.94)ELAK
S(1)IQAIQQTGLHVEHK	A0A0H2XG42;A0A0E1VM89	248;248	1	119.8	1	S	3	-0.41105	S(77.89)IQAIQQT(-77.89)GLH(-96.37)VEH(-107.52)K
GLDINQLS(0.998)LEER(0.002)	Q2FJC1;A8YZL5;A0A0E1VM92	285;285;285	0.997628	109.44	1	S	2	-0.59463	GLDINQLS(26.24)LEER(-26.24)
IIGS(0.942)DR(0.058)VK	Q2FJC1;A8YZL5;A0A0E1VM92	7;7;7	0.941521	65.157	1	S	2	-1.8425	IIGS(12.07)DR(-12.07)VK
IVEEVMNAVS(1)IPVMAK	Q2FJC1;A8YZL5;A0A0E1VM92	76;76;76	1	104.41	1	S	2	0.12946	IVEEVMNAVS(104.41)IPVMAK
LAS(0.999)ELGT(0.001)AMK	Q2FJC1;A8YZL5;A0A0E1VM92	270;270;270	0.999428	61.958	1	S	2	0.75676	LAS(32.42)ELGT(-32.42)AMK
S(1)KIIGSDR	Q2FJC1;A8YZL5;A0A0E1VM92	2;2;2	0.999972	51.276	1	S	2	2.1638	S(46.92)KIIGS(-46.92)DR(-51.28)
LKS(0.996)ELNPT(0.004)PK	A0A0E1VM98;Q2FKQ1	567;567	0.995858	63.727	1	S	2	-0.31748	LKS(23.81)ELNPT(-23.81)PK
S(1)ALDVASLPGK	A0A0E1VM98;Q2FKQ1	407;407	1	151.1	1	S	2	1.2242	S(100.15)ALDVAS(-100.15)LPGK
SALDVAS(1)LPGK	A0A0E1VM98;Q2FKQ1	413;413	1	93.011	1	S	2	-0.20292	S(-82.4)ALDVAS(82.4)LPGK
S(0.969)Y(0.031)VELLNENK	A0A0E1VM98;Q2FKQ1	235;235	0.968565	60.255	1	S	2	0.18165	S(14.89)Y(-14.89)VELLNENK
VLNSYGLS(0.348)S(0.652)K	A0A0E1VM98;Q2FKQ1	311;311	0.652117	93.258	1	S	2	0.6755	VLNS(-35.43)Y(-62.19)GLS(-2.73)S(2.73)K
LFGS(0.97)VS(0.028)T(0.003)K	Q2FKP1;A8YYT8;A0A0E1VMA5	92;92;92	0.969833	80.688	1	S	2	-0.10954	LFGS(15.46)VS(-15.46)T(-25.71)K
MDLPNGIH(0.136)S(0.851)LGYT(0.013)NVPVK	Q2FKP1;A8YYT8;A0A0E1VMA5	123;123;123	0.850502	62.19	1	S	3	-1.2211	MDLPNGIH(-7.97)S(7.97)LGY(-32.5)T(-18.09)NVPVK
IVISDKGDS(1)FDYETTK	Q2FF59;A8Z4W8;A0A0E1VMB0	89;89;89	0.999999	199.08	1	S	2	1.3087	IVIS(-93.62)DKGDS(58.86)FDY(-106.83)ET(-58.86)T(-68.78)K
IVIS(1)DKGDSFDYETTK	Q2FF59;A8Z4W8;A0A0E1VMB0	84;84;84	0.999594	113.69	1	S	2	-0.067663	IVIS(33.91)DKGDS(-33.91)FDY(-81.19)ET(-74.68)T(-83.14)K
NNGERVEIS(1)	Q2FF59;A8Z4W8;A0A0E1VMB0	159;159;159	0.999855	57.347	1	S	2	3.4351	NNGER(-38.39)VEIS(38.39)
VPAS(1)AEYVSLIR	Q2FF59;A8Z4W8;A0A0E1VMB0	15;15;15	0.999839	63.76	1	S	2	-0.56033	VPAS(42.46)AEY(-42.76)VS(-42.9)LIR(-42.46)
S(0.5)S(0.5)MLNNLIQDNK	Q2FDE8;A8YYS1;A0A0E1VMB1	235;235;235	0.5	92.112	1	S	2	0.79188	S(0)S(0)MLNNLIQDNK
S(0.5)S(0.5)MLNNLIQDNK	Q2FDE8;A8YYS1;A0A0E1VMB1	236;236;236	0.5	92.112	1	S	2	0.79188	S(0)S(0)MLNNLIQDNK
NAAS(0.91)H(0.087)LLS(0.003)EGK	A0A0H2XE45;A0A0E1VMB4	155;155	0.910354	98.368	1	S	2	-0.21474	NAAS(10.21)H(-10.21)LLS(-25.09)EGK
S(0.998)GQT(0.002)LSEITSK	A0A0H2XE45;A0A0E1VMB4	64;64	0.998333	98.337	1	S	2	-2.8095	S(27.77)GQT(-27.77)LS(-71.63)EIT(-86.75)S(-91.43)K
S(0.66)VT(0.17)ER(0.17)PEGVEAGTLK	A0A0H2XE45;A0A0E1VMB4	301;301	0.659527	67.326	1	S	2	0.3999	S(5.88)VT(-5.88)ER(-5.88)PEGVEAGT(-47.09)LK
TEGIIES(1)GGQAK	A0A0H2XEP1;A0A0E1VMB5	28;28	1	94.191	1	S	2	1.1507	T(-82.48)EGIIES(82.48)GGQAK
VLDANDKLS(1)VQVHPDDDYALK	A0A0H2XE87;A0A0E1VMC5	90;90	0.999646	145.52	1	S	3	0.49213	VLDANDKLS(34.51)VQVH(-34.51)PDDDY(-106.26)ALK
AMNMVS(0.186)S(0.548)S(0.266)K	A8YY71;A0A0E1VMD7	29;29	0.54805	60.342	1	S	2	-1.1617	AMNMVS(-4.69)S(3.14)S(-3.14)K
GHGHLS(0.99)S(0.01)YEFEPDK	A8YY71;A0A0E1VMD7;A0A0H2XEM3	204;204;181	0.990243	206.18	1	S	2	0.34587	GH(-73.96)GH(-47.97)LS(20.07)S(-20.07)Y(-75.51)EFEPDK
GHGHLS(0.282)S(0.718)YEFEPDK	A8YY71;A0A0E1VMD7;A0A0H2XEM3	205;205;182	0.717726	192.15	1	S	2	0.86984	GH(-97.46)GH(-54.13)LS(-4.05)S(4.05)Y(-60.14)EFEPDK
MQDAITAVAGAS(0.843)S(0.153)NT(0.004)NHPMLRPR	A8YY71;A0A0E1VMD7;A0A0H2XEM3	60;60;37	0.842898	204.61	1	S	4	-0.34404	MQDAIT(-73.48)AVAGAS(7.4)S(-7.4)NT(-23.48)NH(-47.82)PMLR(-55.74)PR(-54.54)
MQDAITAVAGAS(0.129)S(0.824)NT(0.021)NH(0.021)PMLR(0.004)PR(0.001)	A8YY71;A0A0E1VMD7;A0A0H2XEM3	61;61;38	0.824069	145.18	1	S	4	0.77744	MQDAIT(-61.78)AVAGAS(-8.04)S(8.04)NT(-15.95)NH(-15.95)PMLR(-23.19)PR(-30.82)
QVLPLS(0.849)QEDS(0.063)S(0.088)K	A8YY71;A0A0E1VMD7;A0A0H2XEM3	192;192;169	0.849227	87.001	1	S	2	0.35305	QVLPLS(9.84)QEDS(-11.32)S(-9.84)K
QVLPLS(0.056)QEDS(0.635)S(0.309)K	A8YY71;A0A0E1VMD7;A0A0H2XEM3	196;196;173	0.635375	115.57	1	S	2	-0.12784	QVLPLS(-10.54)QEDS(3.14)S(-3.14)K
QVLPLS(0.273)QEDS(0.363)S(0.363)K	A8YY71;A0A0E1VMD7;A0A0H2XEM3	197;197;174	0.363272	74.46		S	2	3.354	QVLPLS(-1.23)QEDS(0)S(0)K
HFNDVS(0.42)S(0.29)S(0.29)NK	A0A0H2XFN8;A0A0E1VMF3	59;61	0.420137	57.836		S	2	-1.764	H(-50.71)FNDVS(1.61)S(-1.61)S(-1.61)NK
HFNDVS(0.234)S(0.632)S(0.134)NK	A0A0H2XFN8;A0A0E1VMF3	60;62	0.631747	45.911	1	S	2	1.0785	H(-35.92)FNDVS(-4.31)S(4.31)S(-6.73)NK
HFNDVS(0.049)S(0.387)S(0.565)NK	A0A0H2XFN8;A0A0E1VMF3	61;63	0.564567	51.927	1	S	2	-1.3823	H(-45.93)FNDVS(-10.64)S(-1.64)S(1.64)NK
FIFVTGGVVS(0.416)S(0.583)LGK	Q2FF01;A8YY92;A0A0E1VMF9	14;14;14	0.583285	73.156	1	S	2	0.6454	FIFVT(-31.51)GGVVS(-1.46)S(1.46)LGK
VY(0.015)S(0.859)H(0.126)VLK	Q2FF01;A8YY92;A0A0E1VMF9	96;96;96	0.859093	51.193	1	S	2	0.62554	VY(-17.68)S(8.33)H(-8.33)VLK
SRLDIINTLPAS(0.38)NKVS(0.322)H(0.297)ELK	A0A0H2XIH3;A0A0E1VMG0	37;37	0.379937	60.036		S	4	0.6423	S(-53.46)R(-53.46)LDIINT(-34.63)LPAS(0.71)NKVS(-0.71)H(-1.06)ELK
QGVR(0.346)S(0.346)H(0.306)GLPH(0.002)DPFK	A0A0H2XHG1;A0A0E1VMG4	11;11	0.346249	41.092		S	3	0.50232	QGVR(0)S(0)H(-0.54)GLPH(-23.08)DPFK
AVEAADDVYLEFR(0.286)H(0.201)T(0.226)S(0.286)VK	Q2FF06;A0A0E1VMG5	62;62	0.286422	69.398		S	3	-0.14571	AVEAADDVY(-59.92)LEFR(0)H(-1.53)T(-1.03)S(0)VK
EQFS(0.999)QVR(0.001)	Q2FF06;A0A0E1VMG5	304;304	0.999029	80.165	1	S	2	-0.84241	EQFS(30.13)QVR(-30.13)
MMSFT(0.035)GS(0.907)GPT(0.022)GS(0.035)K	Q2FF06;A0A0E1VMG5	224;224	0.906717	94.551	1	S	2	-0.47379	MMS(-46.64)FT(-14.08)GS(14.08)GPT(-16.07)GS(-14.08)K
MMSFTGSGPT(0.316)GS(0.684)K	Q2FF06;A0A0E1VMG5	229;229	0.684052	173.44	1	S	2	-0.30143	MMS(-120.21)FT(-79.48)GS(-41.74)GPT(-3.36)GS(3.36)K
S(1)IAGYFK	Q2FF06;A0A0E1VMG5	469;469	0.999971	52.716	1	S	2	-0.14813	S(45.37)IAGY(-45.37)FK
S(1)IEAGTVEINEAGR	Q2FF06;A0A0E1VMG5	425;425	1	215.51	1	S	2	0.28847	S(100.33)IEAGT(-100.33)VEINEAGR(-158.46)
TLEDTFDS(1)IK	Q2FDQ7;P0C7U6;A0A0E1VMH4	312;312;312	0.999992	143.97	1	S	2	-0.24587	T(-136.75)LEDT(-50.88)FDS(50.88)IK
VIGS(0.008)GT(0.05)VLDS(0.56)AR(0.382)	Q2FDQ7;P0C7U6;A0A0E1VMH4	152;152;152	0.559508	46.768	1	S	2	-0.64437	VIGS(-18.44)GT(-10.48)VLDS(1.65)AR(-1.65)
AIDIIGAPS(0.69)T(0.113)FGQR(0.197)	A0A0H2XH65;A0A0E1VMH6	14;14	0.689704	57.159	1	S	2	-0.94722	AIDIIGAPS(5.43)T(-7.86)FGQR(-5.43)
TFT(0.04)MS(0.959)DIDK	A0A0H2XH65;A0A0E1VMH6	198;198	0.959354	48.44	1	S	2	-0.20832	T(-37.57)FT(-13.75)MS(13.75)DIDK
H(0.015)LGGFPIS(0.985)GQFLACTNPQVIEQHDAK	A0A0H2XHG3;A0A0E1VMH9	269;269	0.984748	61.099	1	S	3	-0.41365	H(-18.2)LGGFPIS(18.2)GQFLACT(-34.77)NPQVIEQH(-56.29)DAK
NGS(1)NLDLFK	A0A0H2XHG3;A0A0E1VMH9	332;332	1	49.35	1	S	2	0.37033	NGS(45.16)NLDLFK
EFGT(0.213)S(0.747)NR(0.04)	A0A0H2XHZ5;A0A0E1VMI0	282;282	0.746531	40.882	1	S	2	0.59702	EFGT(-5.44)S(5.44)NR(-12.67)
INVNTENQIAS(1)AK	A0A0H2XHZ5;A0A0E1VMI0	240;240	1	171.26	1	S	2	-0.4334	INVNT(-87.41)ENQIAS(87.41)AK
TGIDALAPALGS(0.991)VH(0.009)GPYK	A0A0H2XHZ5;A0A0E1VMI0	179;179	0.991127	200.58	1	S	2	-0.28809	T(-164.55)GIDALAPALGS(20.48)VH(-20.48)GPY(-100.2)K
LDIS(0.134)S(0.454)DS(0.327)H(0.085)PFYTGR	Q2FF08;A8YY85;A0A0E1VMI7	52;52;52	0.453797	49.343		S	3	-0.37418	LDIS(-5.3)S(1.43)DS(-1.43)H(-7.28)PFY(-34.35)T(-30.89)GR(-35.04)
LDIS(0.004)S(0.022)DS(0.864)H(0.11)PFYTGR	Q2FF08;A8YY85;A0A0E1VMI7	54;54;54	0.864022	92.457	1	S	2	-1.0523	LDIS(-23.63)S(-15.87)DS(8.96)H(-8.96)PFY(-64.98)T(-48)GR(-51.9)
T(0.349)S(0.349)S(0.301)EMMEWEDGK	Q2FF08;A8YY85;A0A0E1VMI7	31;31;31	0.349449	99.5		S	2	1.5805	T(0)S(0)S(-0.65)EMMEWEDGK
TSS(1)EMMEWEDGK	Q2FF08;A8YY85;A0A0E1VMI7	32;32;32	0.999926	165.7	1	S	2	-0.88507	T(-50.56)S(-41.86)S(41.86)EMMEWEDGK
EIS(0.006)PVS(0.994)GGDVNEAYR	A0A0H2XFW5;A0A0E1VMJ5	21;21	0.994441	96.414	1	S	2	-2.1327	EIS(-22.53)PVS(22.53)GGDVNEAY(-81.04)R(-56.9)
FGEMYR(0.248)DS(0.752)VAHSMDK	A0A0H2XFW5;A0A0E1VMJ5	274;274	0.751701	141.07	1	S	3	-0.94201	FGEMY(-72.9)R(-4.81)DS(4.81)VAH(-44.93)S(-59.06)MDK
TPGREDEETEIR(0.048)NS(0.869)S(0.083)VAK	Q2FDW8;A8Z3D6;A0A0E1VML6	435;435;446	0.868887	95.209	1	S	3	-0.81092	T(-60.55)PGR(-61.05)EDEET(-32.6)EIR(-12.62)NS(10.2)S(-10.2)VAK
DITPIT(0.007)LS(0.496)T(0.496)LNK	A0A0H2XHA0;A0A0E1VML7	234;234	0.496499	81.431		S	2	3.2884	DIT(-67.47)PIT(-18.51)LS(0)T(0)LNK
R(0.667)T(0.667)KAIS(0.667)NAEK	Q2FJD8;A0A0E1VMP0	484;484	0.666667	41.029	2	S	2	-2.3061	R(0)T(0)KAIS(0)NAEK
LSNFLKDS(1)EDK	A0A0H2XEG5;A0A0E1VMP5	111;111	1	160.05	1	S	2	0.11237	LS(-124.73)NFLKDS(124.73)EDK
KLS(1)NFLK	A0A0H2XEG5;A0A0E1VMP5	105;105	1	111.06	1	S	2	0.493	KLS(102.07)NFLK
S(1)IEVGNK	A0A0H2XEG5;A0A0E1VMP5	2;2	1	67.464	1	S	2	0.11737	S(51.06)IEVGNK
VLS(1)IADDGK	A0A0H2XEG5;A0A0E1VMP5	62;62	1	74.944	1	S	2	-0.65539	VLS(74.94)IADDGK
AVFTMPET(0.029)MS(0.961)QER(0.009)R(0.002)	A0A0H2XFQ3;A0A0E1VMP9	101;101	0.9605	134.56	1	S	3	-0.097026	AVFT(-69.83)MPET(-15.15)MS(15.15)QER(-20.49)R(-27.91)
AYGAELVLTPGS(1)EAMK	A0A0H2XFQ3;A0A0E1VMP9	121;121	0.999927	182.35	1	S	2	-0.12032	AY(-177.95)GAELVLT(-41.35)PGS(41.35)EAMK
IKPGDT(0.137)IVEPT(0.387)S(0.387)GNT(0.09)GIGLAFVCAAK	A0A0H2XFQ3;A0A0E1VMP9	74;74	0.38651	42.806		S	3	-1.2951	IKPGDT(-4.5)IVEPT(0)S(0)GNT(-6.34)GIGLAFVCAAK
LEYQNPGGS(1)VK	A0A0H2XFQ3;A0A0E1VMP9	44;44	1	128.57	1	S	2	-0.97449	LEY(-110.25)QNPGGS(110.25)VK
TVVT(0.001)VLPS(0.924)NGER(0.075)	A0A0H2XFQ3;A0A0E1VMP9	295;295	0.924397	88.101	1	S	2	0.8806	T(-69.52)VVT(-30.94)VLPS(10.92)NGER(-10.92)
VGNDTAMEMS(0.857)R(0.124)R(0.019)	A0A0H2XFQ3;A0A0E1VMP9	254;254	0.857181	80.69	1	S	2	-0.00064174	VGNDT(-46.3)AMEMS(8.4)R(-8.4)R(-16.57)
YLS(0.952)T(0.048)PLYSFDD	A0A0H2XFQ3;A0A0E1VMP9	302;302	0.952261	78.932	1	S	2	2.403	Y(-67.3)LS(13)T(-13)PLY(-63.35)S(-56.93)FDD
MYVDR(0.021)KPS(0.979)LYLEDLR	A0A0H2XFH6;A0A0E1VMQ0	8;8	0.9786	89.049	1	S	3	-0.9567	MY(-50.63)VDR(-16.63)KPS(16.63)LY(-49.01)LEDLR(-38.77)
VIEGYQEIIH(0.023)NES(0.85)QR(0.127)	Q2FJG0;A0A0E1VMQ3	175;175	0.849943	111.66	1	S	3	-0.79583	VIEGY(-69.98)QEIIH(-15.74)NES(8.24)QR(-8.24)
ES(0.887)VS(0.113)VLFD	A0A0H2XHB4;A0A0E1VMR2	315;315	0.886524	40.002	1	S	2	-0.1183	ES(8.93)VS(-8.93)VLFD
KIDNDLPS(0.962)ET(0.038)LNDETIK	A0A0H2XI29;A0A0E1VMR6	190;190	0.961575	106.38	1	S	2	-1.3479	KIDNDLPS(14)ET(-14)LNDET(-39.24)IK
S(0.5)S(0.5)ISEDVQIIK	A0A0H2XHX4;A0A0E1VMR7	38;38	0.499949	68.536	1	S	2	3.313	S(0)S(0)IS(-36.94)EDVQIIK
S(0.5)S(0.5)ISEDVQIIK	A0A0H2XHX4;A0A0E1VMR7	39;39	0.499949	68.536	1	S	2	3.313	S(0)S(0)IS(-36.94)EDVQIIK
VTEGS(0.997)T(0.002)VSINYVSGSSR	A0A0H2XHX4;A0A0E1VMR7	169;169	0.997226	151.8	1	S	2	0.4258	VT(-33.59)EGS(26.3)T(-26.3)VS(-76.78)INY(-121.24)VS(-119.92)GS(-125.84)S(-125.02)R(-124.59)
S(1)FDEAALK	A0A0H2XGV2;A0A0E1VMR8	380;380	1	61.56	1	S	2	1.5001	S(61.56)FDEAALK
DLGS(0.263)S(0.737)IENK	A0A0H2XGC3;A0A0E1VMS3	92;94	0.737203	46.64	1	S	2	0.53839	DLGS(-4.48)S(4.48)IENK
NLPYIGTLKPEVYS(1)N	A0A0H2XGC3;A0A0E1VMS3	182;184	0.999999	142.1	1	S	2	0.10737	NLPY(-133.09)IGT(-60.19)LKPEVY(-104.08)S(60.19)N
AS(0.5)DR(0.5)IILDHISLK	A0A0H2XE61;A0A0E1VMT7	13;13	0.5	107.98	1	S	3	-0.42726	AS(0)DR(0)IILDH(-66.89)IS(-82.61)LK
EVAQLS(0.953)NVR(0.047)	A0A0H2XHG7;A0A0E1VMU3	257;278	0.952618	80.24	1	S	2	2.1221	EVAQLS(13.03)NVR(-13.03)
DIAT(0.014)PS(0.261)R(0.261)T(0.261)R(0.202)	Q2FJE9;A8Z0Y8;A0A0E1VMU5	11;11;17	0.261477	50.108		S	2	0.54126	DIAT(-12.76)PS(0)R(0)T(0)R(-1.13)
IDEVLS(0.994)FR(0.006)	A0A0H2XGT6;A0A0E1VMV7	72;72	0.994094	152.54	1	S	2	-0.022781	IDEVLS(22.26)FR(-22.26)
LNIIS(0.987)DR(0.013)L	A0A0H2XGT6;A0A0E1VMV7	137;137	0.986699	144.77	1	S	2	0.62311	LNIIS(18.7)DR(-18.7)L
QNGELMS(1)VMSQGEK	A0A0H2XGT6;A0A0E1VMV7	14;14	0.999948	190.41	1	S	2	-0.39635	QNGELMS(42.85)VMS(-42.85)QGEK
QNGELMSVMS(1)QGEK	A0A0H2XGT6;A0A0E1VMV7	17;17	0.999905	170.49	1	S	2	0.34194	QNGELMS(-40.22)VMS(40.22)QGEK
VIET(0.11)S(0.745)T(0.11)LER(0.035)	A0A0H2XIC7;A0A0E1VMX0	505;505	0.744871	73.781	1	S	2	0.78468	VIET(-8.3)S(8.3)T(-8.3)LER(-13.31)
MPFS(0.793)S(0.173)VH(0.033)DAQVK	A0A0E1VN07	62	0.793345	51.841	1	S	2	-0.13042	MPFS(6.61)S(-6.61)VH(-13.77)DAQVK
MPFS(0.466)S(0.466)VH(0.069)DAQVK	A0A0E1VN07	63	0.465549	51.841		S	2	0.2921	MPFS(0)S(0)VH(-8.3)DAQVK
QS(0.001)GMVFQS(0.998)YNLFPH(0.001)K	A0A0H2XDP9;A0A0E1VN46	86;86	0.998196	70.942	1	S	3	-1.0267	QS(-31.08)GMVFQS(30.51)Y(-38.6)NLFPH(-30.51)K
H(0.002)GQS(0.998)EWNAK	Q2FE81;A8YYG4;A0A0E1VN50	12;12;12	0.997517	75.229	1	S	2	-1.2994	H(-26.04)GQS(26.04)EWNAK
Y(0.002)LEDVS(0.998)DEDIINYEIK	Q2FE81;A8YYG4;A0A0E1VN50	197;197;197	0.998156	81.311	1	S	2	-1.059	Y(-27.34)LEDVS(27.34)DEDIINY(-53.88)EIK
AS(0.5)S(0.5)IYNVELMNNESTESLR	A0A0E1VN73;A0A0H2XGJ6	79;82	0.5	145.91	1	S	2	-1.0067	AS(0)S(0)IY(-60.46)NVELMNNES(-140.46)T(-140.2)ES(-143.1)LR(-144.22)
AS(0.5)S(0.5)IYNVELMNNESTESLR	A0A0E1VN73;A0A0H2XGJ6	80;83	0.5	145.91	1	S	2	-1.0067	AS(0)S(0)IY(-60.46)NVELMNNES(-140.46)T(-140.2)ES(-143.1)LR(-144.22)
TFY(0.002)DT(0.024)FGS(0.971)Y(0.002)YDDK	A0A0H2XGV3;A0A0E1VN80	30;30	0.971444	43.991	1	S	2	-0.04637	T(-37.61)FY(-26.56)DT(-16.13)FGS(16.13)Y(-26.56)Y(-33.76)DDK
QWFMT(0.157)S(0.75)AR(0.093)	A0A0H2XIZ7;A0A0E1VN81	43;43	0.749999	57.859	1	S	2	-0.24043	QWFMT(-6.79)S(6.79)AR(-9.06)
AIET(0.5)S(0.5)LAK	A0A0H2XFT9;A0A0E1VNA3	277;286	0.5	55.441	1	S	2	0.63908	AIET(0)S(0)LAK
DALS(1)NNALVK	A0A0H2XIT5;A0A0E1VNB2	47;47	1	104.82	1	S	2	-1.61	DALS(104.82)NNALVK
QFIDETGAQEAS(1)KDEAK	A0A0H2XIT5;A0A0E1VNB2	88;88	0.999999	133.14	1	S	2	0.066383	QFIDET(-60.72)GAQEAS(60.72)KDEAK
FES(1)QLMK	A0A0H2XGI7;A0A0E1VNC0	15;20	1	79.474	1	S	2	-0.28704	FES(79.47)QLMK
GT(0.354)FS(0.354)T(0.291)GGQY(0.001)QIIIGSGTVNK	A0A0H2XE83;A0A0E1VNC8	56;56	0.354206	92.468		S	2	-0.63793	GT(0)FS(0)T(-0.85)GGQY(-27.74)QIIIGS(-70.26)GT(-74.78)VNK
AQLNEMGYS(0.879)T(0.106)S(0.013)H(0.002)FHEK	A0A0H2XFX5;A0A0E1VNF3	534;534	0.878989	139.17	1	S	3	-0.29398	AQLNEMGY(-80.5)S(9.18)T(-9.18)S(-18.25)H(-27.51)FH(-44.32)EK
LFT(0.021)S(0.067)LR(0.456)S(0.456)K	A0A0H2XJS2;A0A0E1VNG2	221;221	0.455956	81.972		S	2	1.264	LFT(-13.37)S(-8.32)LR(0)S(0)K
ILEEANVS(0.995)ADT(0.005)R(0.001)	Q2FER3;A8Z333;A0A0E1VNI8	40;40;40	0.994654	151.74	1	S	2	-2.02	ILEEANVS(23.19)ADT(-23.19)R(-32.35)
RLMEIS(0.98)S(0.02)YR	Q2FER3;A8Z333;A0A0E1VNI8	84;84;84	0.980262	138.66	1	S	2	-0.094655	R(-38.25)LMEIS(16.99)S(-16.99)Y(-73.5)R(-58.07)
RLMEIS(0.374)S(0.573)YR(0.053)	Q2FER3;A8Z333;A0A0E1VNI8	85;85;85	0.573152	69.01	1	S	3	0.22277	R(-58.25)LMEIS(-1.86)S(1.86)Y(-42.5)R(-10.33)
AEVTSYDDYVQYGGES(1)GAK	A0A0H2XG28;A0A0E1VNI9	336;336	1	172.23	1	S	2	-0.2697	AEVT(-129.78)S(-118.24)Y(-136.68)DDY(-120.09)VQY(-104.04)GGES(104.04)GAK
S(0.355)R(0.355)H(0.291)MALLPYVK	Q2FJP6;A8YZJ3;A0A0E1VNJ3	67;67;67	0.354678	49.216		S	3	0.24405	S(0)R(0)H(-0.86)MALLPY(-43.37)VK
FS(0.999)AS(0.001)AAEAIDAK	Q2FEQ8;A8Z338;A0A0E1VNJ4	129;129;129	0.999417	92.856	1	S	2	0.67898	FS(32.34)AS(-32.34)AAEAIDAK
FS(0.001)AS(0.999)AAEAIDAK	Q2FEQ8;A8Z338;A0A0E1VNJ4	131;131;131	0.999205	88.101	1	S	2	-1.0336	FS(-30.99)AS(30.99)AAEAIDAK
ILGNGS(1)LDK	Q2FEQ8;A8Z338;A0A0E1VNJ4	116;116;116	1	78.513	1	S	2	0.47165	ILGNGS(66.06)LDK
LHELKPAEGS(0.5)R(0.5)K	Q2FEQ8;A8Z338;A0A0E1VNJ4	12;12;12	0.5	81.311	1	S	3	-0.77417	LH(-75.77)ELKPAEGS(0)R(0)K
DFDDGHVYVS(0.897)R(0.103)	A0A0E1VNJ7;A0A0H2XI39	87;91	0.896869	120.14	1	S	2	-0.25254	DFDDGH(-56.73)VY(-62.76)VS(9.39)R(-9.39)
TDFFVPNNVQVQS(0.995)LT(0.005)EAIR	A0A0E1VNJ7;A0A0H2XI39	139;143	0.995471	337.85	1	S	2	-0.11086	T(-254.6)DFFVPNNVQVQS(23.42)LT(-23.42)EAIR(-56.76)
TDFFVPNNVQVQS(0.001)LT(0.011)EAIR(0.22)S(0.768)DIKK	A0A0E1VNJ7;A0A0H2XI39	146;150	0.768083	111.03	1	S	3	3.4668	T(-107.97)DFFVPNNVQVQS(-28.95)LT(-18.49)EAIR(-5.43)S(5.43)DIKK
EIAEILKS(1)EGFIK	Q2FEQ3;A8Z343;A0A0E1VNJ8	42;42;42	1	129.71	1	S	3	1.129	EIAEILKS(55.66)EGFIK
LELPAS(1)NIK	Q2FEQ3;A8Z343;A0A0E1VNJ8	30;30;30	1	48.284	1	S	2	1.2685	LELPAS(40.5)NIK
S(1)GEESEVLVADK	A0A0H2XH82;A0A0E1VNJ9	92;92	0.999929	84.297	1	S	2	-0.41973	S(41.51)GEES(-41.51)EVLVADK
IQET(0.008)R(0.041)PLS(0.947)AT(0.003)K	Q2FEP8;A8Z348;A0A0E1VNK4	70;70;70	0.947382	143.42	1	S	2	0.20568	IQET(-20.73)R(-13.61)PLS(13.61)AT(-24.56)K
AWH(0.013)DH(0.17)S(0.799)DAIS(0.018)K	Q2FJN4;A0A0E1VNK8	88;88	0.799158	55.196	1	S	3	0.26595	AWH(-17.95)DH(-6.73)S(6.73)DAIS(-16.4)K
AWHDHSDAIS(1)K	Q2FJN4;A0A0E1VNK8	92;92	0.999985	155.26	1	S	2	0.84954	AWH(-101.92)DH(-65.72)S(-48.33)DAIS(48.33)K
DAS(0.999)T(0.001)LAHK	Q2FJN4;A0A0E1VNK8	148;148	0.998751	120.31	1	S	2	0.10481	DAS(29.04)T(-29.04)LAH(-55.15)K
KVEAQEGS(1)EKK	Q2FEP3;A0A0E1VNK9	25;41	1	100.02	1	S	2	0.78387	KVEAQEGS(80.81)EKK
S(0.998)GADVS(0.002)GPIPLPTEK	Q2FEN8;A0A0E1VNL4	32;32	0.998118	49.482	1	S	2	3.5938	S(27.28)GADVS(-27.28)GPIPLPT(-47.89)EK
S(1)VYTIIR	Q2FEN8;A0A0E1VNL4	47;47	0.999803	62.338	1	S	2	0.10471	S(39.65)VY(-40.57)T(-39.65)IIR(-58.98)
Y(0.001)KDS(0.888)R(0.111)EQFEQR	Q2FEN8;A0A0E1VNL4	61;61	0.888148	83.729	1	S	3	0.214	Y(-28.28)KDS(9.05)R(-9.05)EQFEQR(-47.92)
AVTS(0.001)IDGMT(0.333)S(0.333)DFAR(0.333)	Q2FJM5;A8Z0R1;A0A0E1VNL8	471;471;471	0.333104	43.761		S	2	0.73646	AVT(-32.5)S(-28.22)IDGMT(0)S(0)DFAR(0)
DEGEVT(0.045)AS(0.311)DIT(0.311)H(0.278)DS(0.055)DVEILNPELK	Q2FER5;A0A0E1VNN4	110;110	0.31103	62.19		S	3	-0.46164	DEGEVT(-8.41)AS(0)DIT(0)H(-0.49)DS(-7.52)DVEILNPELK
DEGEVTASDITHDS(1)DVEILNPELK	Q2FER5;A0A0E1VNN4	116;116	0.999898	199.46	1	S	3	-0.68256	DEGEVT(-90.77)AS(-66.71)DIT(-53.88)H(-40.11)DS(40.11)DVEILNPELK
VGQS(0.5)S(0.5)DFDK	Q2FER5;A0A0E1VNN4	188;188	0.5	43.958	1	S	2	-1.1126	VGQS(0)S(0)DFDK
VGQS(0.263)S(0.737)DFDK	Q2FER5;A0A0E1VNN4	189;189	0.737203	46.64	1	S	2	0.98151	VGQS(-4.48)S(4.48)DFDK
DIS(0.993)DVT(0.007)K	A0A0H2XH09;A0A0E1VNN8	202;211	0.992942	43.185	1	S	2	0.28187	DIS(21.48)DVT(-21.48)K
LYQREDDNPET(0.052)VANR(0.369)LS(0.579)VNIK	A0A0H2XH09;A0A0E1VNN8	173;182	0.579362	42.106	1	S	3	0.71064	LY(-40.95)QR(-30.8)EDDNPET(-10.51)VANR(-1.96)LS(1.96)VNIK
ALAEAAR(0.066)ES(0.934)GLEF	Q2FEQ5;A8Z341;A0A0E1VNP3	115;115;115	0.933918	101.01	1	S	2	-4.195	ALAEAAR(-11.5)ES(11.5)GLEF
GVTLAQASSKDS(1)DIATTATK	Q2FEQ5;A8Z341;A0A0E1VNP3	61;61;61	0.999915	244.72	1	S	2	-0.23186	GVT(-154.86)LAQAS(-59.95)S(-45.11)KDS(43.05)DIAT(-43.05)T(-54.01)AT(-81.27)K
GVTLAQAS(0.732)S(0.268)K	Q2FEQ5;A8Z341;A0A0E1VNP3	57;57;57	0.731778	76.255	1	S	2	0.92019	GVT(-55.92)LAQAS(4.36)S(-4.36)K
GVTLAQAS(0.322)S(0.678)K	Q2FEQ5;A8Z341;A0A0E1VNP3	58;58;58	0.678377	71.555	1	S	2	0.73241	GVT(-43.45)LAQAS(-3.24)S(3.24)K
LNVYR(0.5)S(0.5)NK	Q2FEQ5;A8Z341;A0A0E1VNP3	36;36;36	0.5	101.46	1	S	2	-3.136	LNVY(-69.33)R(0)S(0)NK
TNLS(0.928)GT(0.072)AEK	Q2FEQ5;A8Z341;A0A0E1VNP3	23;23;23	0.928163	84.882	1	S	2	-0.89557	T(-51.6)NLS(11.11)GT(-11.11)AEK
QILS(0.971)DLT(0.028)R(0.001)	A0A0H2XI99;A0A0E1VNP6	30;47	0.971327	63.426	1	S	2	-0.64933	QILS(15.47)DLT(-15.47)R(-29.5)
QQLNSTADAVQEQDQQLS(1)NNFGLQ	A0A0H2XI99;A0A0E1VNP6	91;108	0.999997	82.36	1	S	3	0.67294	QQLNS(-57.12)T(-61.6)ADAVQEQDQQLS(57.12)NNFGLQ
AEQYS(0.983)EGT(0.016)VPLHTLR	Q2FEP5;A0A0E1VNQ1	168;168	0.983281	139.58	1	S	2	1.0312	AEQY(-34.12)S(17.79)EGT(-17.79)VPLH(-69.85)T(-76.45)LR(-92.04)
DFAS(0.98)LLH(0.02)EDLK	Q2FEP5;A0A0E1VNQ1	30;30	0.980215	55.188	1	S	2	3.489	DFAS(16.95)LLH(-16.95)EDLK
EAS(1)VSHVEIER	Q2FEP5;A0A0E1VNQ1	50;50	0.999917	105.03	1	S	2	-1.4608	EAS(41.56)VS(-41.56)H(-48.95)VEIER(-95.19)
T(0.003)QVS(0.498)GR(0.498)LGGADIAR	Q2FEP5;A0A0E1VNQ1	153;153	0.498484	53.569		S	2	1.7053	T(-22.38)QVS(0)GR(0)LGGADIAR(-35.16)
LALR(0.035)S(0.961)ALS(0.004)FK	Q2FEP0;A0A0E1VNQ6	112;112	0.960716	74.962	1	S	2	-0.13334	LALR(-14.36)S(14.36)ALS(-23.69)FK
NVLS(0.882)T(0.118)LEQPK	Q2FEP0;A0A0E1VNQ6	144;144	0.881752	103.34	1	S	2	0.50046	NVLS(8.73)T(-8.73)LEQPK
IVANAAIS(1)AVQGEK	Q2FEI9;A0A0E1VNR0	305;305	1	49.298		S	2	0.19022	IVANAAIS(49.3)AVQGEK
IVEGDQLS(0.821)R(0.179)	Q2FEI9;A0A0E1VNR0	125;125	0.821154	68.786	1	S	2	1.287	IVEGDQLS(6.62)R(-6.62)
S(1)IDVTNTPK	Q2FEI9;A0A0E1VNR0	89;89	0.999999	108.93	1	S	2	0.0070213	S(59.95)IDVT(-59.95)NT(-74.17)PK
S(1)LNNVVLTPHIGNATFEAR	Q2FEI9;A0A0E1VNR0	274;274	1	120.64	1	S	3	1.4922	S(91.05)LNNVVLT(-91.05)PH(-100.9)IGNAT(-117.51)FEAR(-117.71)
S(0.5)T(0.5)AYLINASR	Q2FEI9;A0A0E1VNR0	227;227	0.5	121.29	1	S	2	-0.42438	S(0)T(0)AY(-94.4)LINAS(-118.65)R(-119.7)
QICPH(0.136)S(0.864)IQPQFTTQR	A0A0E1VNS1;A0A0H2XHV5	272;277	0.863721	86.8	1	S	3	-0.90939	QICPH(-8.02)S(8.02)IQPQFT(-74.5)T(-78.7)QR(-78.65)
TFNT(0.218)S(0.78)QLVR(0.002)	A0A0E1VNS5;A0A0H2XKA8	312;325	0.780238	56.013	1	S	2	-0.42947	T(-42.43)FNT(-5.54)S(5.54)QLVR(-26.24)
T(0.007)IS(0.597)NDY(0.365)QY(0.006)S(0.024)GVVNPHHLK	A0A0E1VNS5;A0A0H2XKA8	870;883	0.597484	78.285	1	S	3	0.052663	T(-19.02)IS(2.13)NDY(-2.13)QY(-20.2)S(-14.02)GVVNPH(-38.27)H(-38.27)LK
DAS(1)IDMLGTASK	Q2FF95;A8Z4T2;A0A0E1VNU2	311;311;311	0.999949	56.286	1	S	2	-0.99466	DAS(44.42)IDMLGT(-44.42)AS(-48.23)K
DASIDMLGT(0.422)AS(0.578)K	Q2FF95;A8Z4T2;A0A0E1VNU2	319;319;319	0.577671	140.82	1	S	2	-0.73097	DAS(-117.15)IDMLGT(-1.36)AS(1.36)K
DNTTVVDGDGDENS(0.999)IDAR(0.001)	Q2FF95;A8Z4T2;A0A0E1VNU2	339;339;339	0.999249	267.38	1	S	2	0.37167	DNT(-143.56)T(-129.32)VVDGDGDENS(31.24)IDAR(-31.24)
GYQSPYMVT(0.031)DS(0.969)DK	Q2FF95;A8Z4T2;A0A0E1VNU2	206;206;206	0.968519	63.29		S	2	0.16633	GY(-62.66)QS(-48.87)PY(-46.35)MVT(-14.89)DS(14.89)DK
QLKFS(1)EDAR	Q2FF95;A8Z4T2;A0A0E1VNU2	8;8;8	0.999962	69.672	1	S	2	1.2578	QLKFS(44.2)EDAR(-44.2)
S(1)QIEETESDFDREK	Q2FF95;A8Z4T2;A0A0E1VNU2	349;349;349	1	247.38	1	S	2	-3.6405	S(100.7)QIEET(-100.7)ES(-136.39)DFDR(-165.6)EK
SQIEET(0.001)ES(0.999)DFDREK	Q2FF95;A8Z4T2;A0A0E1VNU2	356;356;356	0.998797	176.91	1	S	2	-0.88328	S(-141.02)QIEET(-29.74)ES(29.74)DFDR(-38.49)EK
VAVEALH(0.147)ENS(0.853)QK	Q2FF95;A8Z4T2;A0A0E1VNU2	134;134;134	0.853017	56.205	1	S	2	-0.21301	VAVEALH(-7.64)ENS(7.64)QK
AMIQYGS(0.903)H(0.08)AR(0.016)	Q2FK46;A0A0E1VNU3	489;489	0.903301	106.62	1	S	2	-2.4202	AMIQY(-45.71)GS(10.5)H(-10.5)AR(-17.45)
CH(0.001)NS(0.999)FVVNR	A0A0E1VNV1;A0A0H2XH08	202;172	0.999288	80.231	1	S	2	-0.53857	CH(-31.67)NS(31.67)FVVNR(-44.96)
HNIES(1)IDSK	A0A0E1VNV1;A0A0H2XH08	212;182	0.999737	89.561	1	S	2	-0.60056	H(-54.8)NIES(35.86)IDS(-35.86)K
HNIESIDS(1)K	A0A0E1VNV1;A0A0H2XH08	215;185	0.999999	180.19	1	S	2	1.1316	H(-139.03)NIES(-58.83)IDS(58.83)K
DNS(1)VETIELK	A0A0E1VNV1;A0A0H2XH08	139;109	0.999986	107.18	1	S	2	-0.31076	DNS(48.5)VET(-48.5)IELK
EHCYAS(0.985)VR(0.015)	A0A0E1VNV1;A0A0H2XH08	231;201	0.98532	190.78	1	S	2	-0.30503	EH(-61.23)CY(-52.15)AS(18.27)VR(-18.27)
ELS(1)QLDDR	A0A0E1VNV1;A0A0H2XH08	190;160	0.999995	71.451	1	S	2	-0.49706	ELS(53.01)QLDDR(-53.01)
LGS(0.984)EIR(0.016)K	A0A0E1VNV1;A0A0H2XH08	73;43	0.98358	42.864	1	S	2	-0.55355	LGS(17.77)EIR(-17.77)K
S(0.679)H(0.16)R(0.16)LIAHLDNR	A0A0E1VNV1;A0A0H2XH08	168;138	0.679118	47.039	1	S	3	0.021848	S(6.27)H(-6.27)R(-6.27)LIAH(-33.26)LDNR(-40.61)
TIS(0.014)AS(0.986)QAAGYNFIH	A0A0E1VNV2;A0A0H2XEL7	113;258	0.986202	95.401	1	S	2	0.12773	T(-39.85)IS(-18.57)AS(18.57)QAAGY(-59.07)NFIH(-66.77)
LVELIPT(0.097)S(0.328)H(0.248)T(0.328)K	A0A0E1VNV4;A0A0H2XFB6	159;159	0.327662	54.784		S	2	-3.1413	LVELIPT(-5.28)S(0)H(-1.22)T(0)K
ISINH(0.432)S(0.568)K	A0A0E1VNW4;A0A0H2XFV0	29;50	0.568155	73.233	1	S	2	-0.11682	IS(-45.5)INH(-1.19)S(1.19)K
NGGYQIQQAQS(1)K	A0A0E1VNW7;A0A0H2XI51	67;67	1	162.31	1	S	2	-0.72235	NGGY(-148.19)QIQQAQS(148.19)K
GALS(0.951)S(0.047)LS(0.001)SVAK	Q2FK44;A0A0E1VNW9	641;646	0.951499	72.34	1	S	2	-0.86298	GALS(13.08)S(-13.08)LS(-28.92)S(-33.63)VAK
GALSS(0.005)LS(0.848)S(0.148)VAK	Q2FK44;A0A0E1VNW9	644;649	0.84756	100.93	1	S	2	-0.14574	GALS(-54.2)S(-22.59)LS(7.59)S(-7.59)VAK
GALSSLS(0.115)S(0.885)VAK	Q2FK44;A0A0E1VNW9	645;650	0.88467	93.162	1	S	2	1.9843	GALS(-56.65)S(-38.69)LS(-8.85)S(8.85)VAK
QNIH(0.049)S(0.951)IPVRNEMYQGQTPQSFNIK	A0A0H2XIF7;A0A0E1VNX5	142;160	0.950919	103.34	1	S	3	0.94647	QNIH(-12.89)S(12.89)IPVR(-37.68)NEMY(-51.23)QGQT(-66)PQS(-74.39)FNIK
S(0.5)R(0.5)LAGYK	A0A0H2XJY2;A0A0E1VNY2	459;488	0.5	64.757	1	S	2	-0.92865	S(0)R(0)LAGY(-57.85)K
S(0.001)S(0.001)S(0.556)Y(0.382)Y(0.069)H(0.061)Y(0.815)Y(0.114)GDE	A0A0H2XGL0;A0A0E1VNZ1	220;220	0.556187	82.279	2	S	2	0.022108	S(-26.91)S(-26.91)S(2.11)Y(-2.11)Y(-10.59)H(-10.59)Y(8.61)Y(-8.61)GDE
S(0.002)GVIAT(0.168)S(0.803)AH(0.026)WLH(0.001)K	A0A0E1VP02;A0A0H2XHX1	177;177	0.802645	65.374	1	S	3	-0.30762	S(-25.86)GVIAT(-6.8)S(6.8)AH(-14.88)WLH(-27.44)K
GAYIR(0.174)S(0.825)DVTAK	A0A0H2XFR8;A0A0E1VP04	255;255	0.825353	113.24	1	S	2	-0.025	GAY(-65.08)IR(-6.75)S(6.75)DVT(-33.66)AK
LFDS(1)GFQK	A0A0H2XFR8;A0A0E1VP04	200;200	1	78.334	1	S	2	0.42371	LFDS(56.43)GFQK
SFH(0.001)AIS(0.97)S(0.029)FK	A0A0H2XFR8;A0A0E1VP04	129;129	0.969791	66.664	1	S	2	-0.69845	S(-43.63)FH(-30.56)AIS(15.2)S(-15.2)FK
MVGIS(0.998)MR(0.002)	A0A0E1VP35	5	0.997777	41.892	1	S	2	-1.068	MVGIS(26.52)MR(-26.52)
QVLS(0.42)S(0.58)DWNVGDK	A0A0H2XF75;A0A0E1VP43	676;676	0.579842	47.189	1	S	2	0.074298	QVLS(-1.4)S(1.4)DWNVGDK
FILS(0.017)T(0.119)S(0.846)DDS(0.017)DYICK	A0A0E1VP47	46	0.846217	167.98	1	S	2	-0.45846	FILS(-16.93)T(-8.5)S(8.5)DDS(-16.93)DY(-66.92)ICK
IVS(1)DLCYK	A0A0H2XHA2;A0A0E1VP49	58;66	0.999967	66.568	1	S	2	-4.3788	IVS(44.8)DLCY(-44.8)K
QFNLADQS(0.5)ES(0.5)QMIPK	A0A0H2XHA2;A0A0E1VP49	124;132	0.5	70.68	1	S	2	-0.46052	QFNLADQS(0)ES(0)QMIPK
QFNLADQS(0.5)ES(0.5)QMIPK	A0A0H2XHA2;A0A0E1VP49	126;134	0.5	70.68	1	S	2	-0.46052	QFNLADQS(0)ES(0)QMIPK
VLVKH(0.217)S(0.754)Y(0.004)IS(0.026)K	A0A0H2XHA2;A0A0E1VP49	78;86	0.753516	59.975	1	S	3	-0.79541	VLVKH(-5.41)S(5.41)Y(-22.93)IS(-14.68)K
DTMS(0.996)IVR(0.004)	A0A0E1VP50;Q2FK94	142;142	0.995965	50.04	1	S	2	-0.70144	DT(-33.11)MS(24.48)IVR(-24.48)
ES(0.999)DAQILAGGHRLTENGLDK	A0A0E1VP50;Q2FK94	351;351	0.998727	88.133	1	S	3	-2.0883	ES(33.37)DAQILAGGH(-34.01)R(-33.8)LT(-33.37)ENGLDK
GALS(1)NYQQVK	A0A0E1VP50;Q2FK94	475;475	1	134.57	1	S	2	1.3367	GALS(76.25)NY(-76.25)QQVK
GS(0.97)ES(0.03)GNAIFNHDGVDK	A0A0E1VP50;Q2FK94	215;215	0.970307	237.59	1	S	2	-0.034492	GS(15.14)ES(-15.14)GNAIFNH(-167.39)DGVDK
GS(0.332)S(0.332)DET(0.332)IEVT(0.004)NPATGETLSHITR	A0A0E1VP50;Q2FK94	25;25	0.332031	49.638		S	3	-0.1065	GS(0)S(0)DET(0)IEVT(-19.39)NPAT(-37.51)GET(-46.28)LS(-48.18)H(-48.14)IT(-49.23)R(-49.64)
GS(0.332)S(0.332)DET(0.332)IEVT(0.004)NPATGETLSHITR	A0A0E1VP50;Q2FK94	26;26	0.332031	49.638		S	3	-0.1065	GS(0)S(0)DET(0)IEVT(-19.39)NPAT(-37.51)GET(-46.28)LS(-48.18)H(-48.14)IT(-49.23)R(-49.64)
IQS(0.997)Y(0.003)IDAAK	A0A0E1VP50;Q2FK94	343;343	0.997103	85.958	1	S	2	2.8046	IQS(25.37)Y(-25.37)IDAAK
KS(1)GIGR(0.619)ET(0.381)YK	A0A0E1VP50;Q2FK94	463;463	0.999512	41.689	2	S	2	1.6476	KS(35.59)GIGR(2.11)ET(-2.11)Y(-35.91)K
LQEAFS(1)NIK	A0A0E1VP50;Q2FK94	315;315	1	86.189	1	S	2	0.58603	LQEAFS(86.19)NIK
LS(0.329)FT(0.329)GS(0.329)T(0.014)DVGYQVAEAAAK	A0A0E1VP50;Q2FK94	231;231	0.328659	71.241		S	2	-1.1238	LS(0)FT(0)GS(0)T(-13.72)DVGY(-36.56)QVAEAAAK
LS(0.329)FT(0.329)GS(0.329)T(0.014)DVGYQVAEAAAK	A0A0E1VP50;Q2FK94	235;235	0.328659	71.241		S	2	-1.1238	LS(0)FT(0)GS(0)T(-13.72)DVGY(-36.56)QVAEAAAK
NIYIDT(0.011)S(0.989)NALK	A0A0E1VP50;Q2FK94	488;488	0.988882	113.22	1	S	2	-2.9423	NIY(-89.06)IDT(-19.49)S(19.49)NALK
VAQEAFES(0.988)WS(0.012)LTSK	A0A0E1VP50;Q2FK94	65;65	0.987911	115.78	1	S	2	-0.54739	VAQEAFES(19.19)WS(-19.19)LT(-37.87)S(-46.97)K
FYEYPT(0.097)S(0.903)LIK	A0A0H2XII3;A0A0E1VP52	177;177	0.903254	72.006	1	S	2	-1.4269	FY(-67.31)EY(-44.88)PT(-9.7)S(9.7)LIK
S(0.754)FT(0.246)MGDYVTR	Q2FFH6;A8Z2T4;A0A0E1VP56	206;206;206	0.754159	87.184	1	S	2	-0.55872	S(4.87)FT(-4.87)MGDY(-50.61)VT(-53.85)R(-58.58)
ES(0.99)FNIEH(0.01)K	A0A0H2XDU2;A0A0E1VP73	486;488	0.989518	51.787	1	S	2	0.25597	ES(19.75)FNIEH(-19.75)K
ELIEQDES(0.878)IT(0.105)S(0.016)VLTK	Q2FFI7;A0A0E1VP97	398;398	0.878008	92.935	1	S	2	0.6721	ELIEQDES(9.21)IT(-9.21)S(-17.27)VLT(-39.93)K
GS(0.5)S(0.5)AMPHK	Q2FFI7;A0A0E1VP97	262;262	0.499867	43.185		S	2	-0.12293	GS(0)S(0)AMPH(-32.73)K
GS(0.5)S(0.5)AMPHK	Q2FFI7;A0A0E1VP97	263;263	0.499867	43.185		S	2	-0.12293	GS(0)S(0)AMPH(-32.73)K
DLS(0.995)NAGAH(0.005)VVDESVVVDNNIVTSR	A0A0H2XHR8;A0A0E1VPA1	133;133	0.995153	158.15	1	S	3	0.2116	DLS(23.13)NAGAH(-23.13)VVDES(-61.09)VVVDNNIVT(-155.74)S(-155.67)R(-155.67)
DLSNAGAHVVDES(1)VVVDNNIVTSR	A0A0H2XHR8;A0A0E1VPA1	143;143	0.999999	158.94	1	S	2	0.7431	DLS(-67.8)NAGAH(-61.49)VVDES(61.49)VVVDNNIVT(-67.87)S(-72.93)R(-72.93)
DLSNAGAHVVDES(0.007)VVVDNNIVT(0.445)S(0.445)R(0.104)VPDDLDDFNR	A0A0H2XHR8;A0A0E1VPA1	153;153	0.444587	101.24		S	3	0.02028	DLS(-42.85)NAGAH(-43.04)VVDES(-18.33)VVVDNNIVT(0)S(0)R(-6.3)VPDDLDDFNR(-34.88)
EALENAGFNTVVIGDT(0.004)ANS(0.996)EVVGK	A0A0H2XHR8;A0A0E1VPA1	41;41	0.996207	156.57	1	S	3	-0.69046	EALENAGFNT(-109.21)VVIGDT(-24.19)ANS(24.19)EVVGK
NNEDTS(0.024)S(0.976)IINTPIK	A0A0H2XFU6;A0A0E1VPA8	50;50	0.976005	214.23	1	S	2	-0.42367	NNEDT(-47.76)S(-16.1)S(16.1)IINT(-51.31)PIK
VNFS(1)GDEK	Q2FFK6;A0A0E1VPB6	260;260	1	118.71	1	S	2	0.065899	VNFS(95.61)GDEK
EFS(1)FEPK	Q2FKP7;A8YYT2;A0A0E1VPD7	134;134;134	1	82.426	1	S	2	-0.50604	EFS(44.35)FEPK
EKDS(1)QLNEIDNK	Q2FKP7;A8YYT2;A0A0E1VPD7	88;88;88	1	115.83	1	S	2	1.4991	EKDS(115.83)QLNEIDNK
LIS(0.998)AT(0.002)EEMK	Q2FKP7;A8YYT2;A0A0E1VPD7	43;43;43	0.997555	97.456	1	S	2	-0.37494	LIS(26.11)AT(-26.11)EEMK
NKVS(1)EEIALK	Q2FKP7;A8YYT2;A0A0E1VPD7	56;56;56	1	93.623	1	S	2	-0.24453	NKVS(93.62)EEIALK
TFDAAS(0.845)YLR(0.155)	A0A0H2XJV8;A0A0E1VPE1	514;520	0.845431	72.2	1	S	2	-1.2824	T(-50.24)FDAAS(7.38)Y(-45.82)LR(-7.38)
HYS(1)QPAQDTGNVTNEITIK	Q2FKN8;A8YYU1;A0A0E1VPE6	122;122;124	0.999659	200.99	1	S	2	0.10557	H(-34.78)Y(-50.97)S(34.78)QPAQDT(-67.8)GNVT(-83.16)NEIT(-96.03)IK
NHYNENTRYEYDEDS(0.997)NAT(0.003)HQR	A0A0H2XEN6;A0A0E1VPG2	369;369	0.996813	124.86	1	S	4	0.10368	NH(-100.94)Y(-95.42)NENT(-67.71)R(-67.71)Y(-88.38)EY(-80.48)DEDS(25.49)NAT(-25.49)H(-34.91)QR(-42.94)
TYHVDEH(0.057)PS(0.939)DT(0.004)YPEDDK	A0A0H2XEN6;A0A0E1VPG2	384;384	0.939418	137.99	1	S	3	0.47015	T(-69.19)Y(-77.4)H(-38.24)VDEH(-12.19)PS(12.19)DT(-24.14)Y(-38.78)PEDDK
TYIEPQQFQS(1)K	A0A0H2XEN6;A0A0E1VPG2	46;46	1	86.114	1	S	2	-0.22644	T(-83.72)Y(-83.84)IEPQQFQS(83.72)K
MNLT(0.499)S(0.499)IT(0.002)DEHDVYLK	Q2FDF0;A8YYR9;A0A0E1VPG3	43;43;43	0.498695	74.944		S	3	-0.38442	MNLT(0)S(0)IT(-23.1)DEH(-34.77)DVY(-54.26)LK
NEWAFET(0.142)S(0.858)DK	A0A0H2XG88;A0A0E1VPG7	224;224	0.857574	121.02	1	S	2	-0.97366	NEWAFET(-7.8)S(7.8)DK
LSAVS(0.978)Y(0.001)S(0.019)T(0.003)FLK	Q2FKQ5;A8YYS4;A0A0E1VPG8	22;22;22	0.977915	111.63	1	S	2	2.4497	LS(-54.28)AVS(17.19)Y(-31.02)S(-17.19)T(-25.68)FLK
PHFITTEELANY(0.049)S(0.911)NNET(0.032)AT(0.007)PK	Q2FKQ5;A8YYS4;A0A0E1VPG8	87;87;87	0.911235	64.954	1	S	3	-0.056309	PH(-51.36)FIT(-34.53)T(-34.53)EELANY(-12.66)S(12.66)NNET(-14.53)AT(-21.43)PK
DDNFIAGH(0.011)S(0.989)MGGYGTIK	A0A0H2XFN6;A0A0E1VPQ6	121;121	0.988793	231.4	1	S	2	-0.554	DDNFIAGH(-19.46)S(19.46)MGGY(-94.1)GT(-55.47)IK
EAIIGNLS(0.5)S(0.5)VK	A0A0H2XFN6;A0A0E1VPQ6	171;171	0.5	70.089	1	S	2	-1.3298	EAIIGNLS(0)S(0)VK
EAIIGNLS(0.419)S(0.581)VK	A0A0H2XFN6;A0A0E1VPQ6	172;172	0.581334	70.089	1	S	2	-0.87141	EAIIGNLS(-1.43)S(1.43)VK
IIAS(0.82)CS(0.18)FAK	A0A0H2XEP7;A0A0E1VPX0	74;74	0.819739	59.067	1	S	2	-1.6223	IIAS(6.58)CS(-6.58)FAK
IIAS(0.006)CS(0.994)FAK	A0A0H2XEP7;A0A0E1VPX0	76;76	0.994448	98.04	1	S	2	-1.1821	IIAS(-22.53)CS(22.53)FAK
GKS(1)ELLEK	Q2FE05;A0A0E1VPY0	84;84	1	95.822	1	S	2	1.1625	GKS(95.82)ELLEK
AFVQDGTNIES(1)K	A0A0H2XJF7;A0A0E1VPZ7	154;154	0.999805	109.44	1	S	2	-0.58207	AFVQDGT(-37.1)NIES(37.1)K
IVS(1)QLHMDEYIHK	A0A0H2XHT0;A0A0E1VPZ9	108;108	0.999675	114.69	1	S	3	-2.6144	IVS(34.88)QLH(-34.88)MDEY(-98.75)IH(-81.39)K
IVTET(0.053)S(0.947)EEELK	A0A0H2XHT0;A0A0E1VPZ9	205;205	0.947434	109.72	1	S	2	0.18835	IVT(-56.51)ET(-12.56)S(12.56)EEELK
R(0.001)QS(0.998)EDAS(0.001)YR	A0A0H2XIB2;A0A0E1VQ25	24;24	0.998095	101.89	1	S	2	1.2893	R(-29.12)QS(29.12)EDAS(-31.69)Y(-67.65)R(-51.54)
YR(0.003)DS(0.993)Y(0.003)QY(0.001)DNQNQNHR	A0A0H2XIB2;A0A0E1VQ25	10;10	0.992882	169.25	1	S	3	-0.44285	Y(-50.45)R(-24.6)DS(24.6)Y(-25.05)QY(-32.42)DNQNQNH(-112.12)R(-119.12)
ITLS(0.031)FS(0.969)K	A0A0H2XFK1;A0A0E1VQ90	110;110	0.969277	57.59	1	S	2	0.881	IT(-51)LS(-14.99)FS(14.99)K
S(1)GIGPVIHNPIK	Q2FFR2;A8YY02;A0A0E1VQ97	92;92;92	1	122.39	1	S	2	-0.084316	S(81.15)GIGPVIH(-81.15)NPIK
GLS(1)IECK	A0A0H2XDW3;A0A0E1VQ99	11;11	1	53.775	1	S	2	-0.8159	GLS(50.04)IECK
GEDIGNEIS(1)K	A0A0H2XJW7;A0A0E1VQA2	120;120	1	138.45	1	S	2	-1.9111	GEDIGNEIS(68.44)K
LQS(1)HIENLQNR	A0A0H2XJW7;A0A0E1VQA2	103;103	0.999606	168.61	1	S	2	-0.3147	LQS(34.05)H(-34.05)IENLQNR(-141.9)
NESAEFGS(0.178)S(0.822)IGGEIK	A0A0H2XJW7;A0A0E1VQA2	78;78	0.821935	186.85	1	S	2	-1.3084	NES(-75.46)AEFGS(-6.64)S(6.64)IGGEIK
TAPT(0.109)GS(0.565)KS(0.32)ELQR(0.005)	A0A0H2XJW7;A0A0E1VQA2	43;43	0.565202	61.732	1	S	3	-0.29613	T(-41.27)APT(-7.13)GS(2.47)KS(-2.47)ELQR(-20.19)
SLLGNFKS(1)DINPNIER	A0A0H2XJW7;A0A0E1VQA2	92;92	1	317.83	1	S	2	0.026641	S(-149.79)LLGNFKS(137.19)DINPNIER(-137.19)
S(1)LLGNFK	A0A0H2XJW7;A0A0E1VQA2	85;85	1	84.368	1	S	2	0.28965	S(70.52)LLGNFK
TAPTGS(0.017)KS(0.974)ELQR(0.009)	A0A0H2XJW7;A0A0E1VQA2	45;45	0.974012	136.99	1	S	2	-0.28485	T(-86.9)APT(-37.11)GS(-17.53)KS(17.53)ELQR(-20.54)
AQDVFET(0.024)VS(0.958)QKPH(0.017)YT(0.001)NK	A0A0H2XHP5;A0A0E1VQB3	138;138	0.957922	99.407	1	S	3	-1.4818	AQDVFET(-15.95)VS(15.95)QKPH(-17.47)Y(-59.79)T(-31.93)NK
DY(0.01)S(0.99)QVAYNEHLHSK	A0A0H2XHV9;A0A0E1VQB5	202;202	0.989734	94.639	1	S	3	-0.9635	DY(-19.87)S(19.87)QVAY(-41.75)NEH(-55.29)LH(-65.22)S(-69.79)K
MVHDFPIY(0.001)PIR(0.347)QS(0.347)H(0.305)K	A0A0H2XI37;A0A0E1VQC1	287;287	0.346727	56.959		S	4	-0.97894	MVH(-54.5)DFPIY(-24.68)PIR(0)QS(0)H(-0.55)K
LVSNIGKIS(1)K	A0A0H2XJR5;A0A0E1VQD5	138;138	0.999997	87.026	1	S	2	0.32588	LVS(-54.99)NIGKIS(54.99)K
ILVT(0.001)GGDS(0.981)AIGR(0.018)	A0A0H2XK08;A0A0E1VQD8	58;58	0.981129	64.534	1	S	2	-1.458	ILVT(-31.92)GGDS(17.31)AIGR(-17.31)
PGASITTTSSVQGYNPS(0.001)PILH(0.076)DY(0.001)AAS(0.921)K	A0A0H2XK08;A0A0E1VQD8	201;201	0.921397	57.613	1	S	3	0.37278	PGAS(-46.02)IT(-38.85)T(-33.84)T(-39)S(-43.08)S(-43.08)VQGY(-35.66)NPS(-30.52)PILH(-10.83)DY(-31.46)AAS(10.83)K
QEQEVPGLQS(0.435)EMT(0.18)PAPDCGET(0.311)S(0.067)YQGH(0.003)QR(0.004)	A0A0H2XK08;A0A0E1VQD8	27;27	0.435256	105.7		S	3	0.2303	QEQEVPGLQS(1.46)EMT(-3.84)PAPDCGET(-1.46)S(-8.11)Y(-41.43)QGH(-21.63)QR(-20.6)
AEQQS(0.838)T(0.134)S(0.022)GT(0.006)S(0.001)FR	Q2FEG2;A8Z523;A0A0E1VQE3	166;166;166	0.837777	104.24	1	S	2	-0.47797	AEQQS(7.97)T(-7.97)S(-15.82)GT(-21.79)S(-29.46)FR(-36.92)
HFQTVTFEDLS(1)K	Q2FEG2;A8Z523;A0A0E1VQE3	35;35;35	0.999949	108.59	1	S	2	-0.65696	H(-83.38)FQT(-49.92)VT(-43.94)FEDLS(43.94)K
S(0.5)S(0.5)MPS(0.001)GVGILGYAVDK	Q2FEG2;A8Z523;A0A0E1VQE3	40;40;40	0.499633	92.575		S	2	0.072024	S(0)S(0)MPS(-28.33)GVGILGY(-59.94)AVDK
S(0.5)S(0.5)MPS(0.001)GVGILGYAVDK	Q2FEG2;A8Z523;A0A0E1VQE3	41;41;41	0.499633	92.575		S	2	0.072024	S(0)S(0)MPS(-28.33)GVGILGY(-59.94)AVDK
FTEYDNKT(0.007)DES(0.993)IEK	A0A0H2XFG6;A0A0E1VQI0	103;103	0.993374	317.13	1	S	2	-0.097302	FT(-211.94)EY(-209.35)DNKT(-21.76)DES(21.76)IEK
NALS(1)DKE	A0A0H2XFG6;A0A0E1VQI0	137;137	1	107.58	1	S	2	1.3497	NALS(48.42)DKE
YKQDPQS(1)YK	A0A0H2XFG6;A0A0E1VQI0	44;44	0.999945	104.82	1	S	2	0.76914	Y(-97.63)KQDPQS(42.62)Y(-42.62)K
S(1)KFTEYDNK	A0A0H2XFG6;A0A0E1VQI0	91;91	1	128.01	1	S	2	-0.24645	S(63.58)KFT(-63.58)EY(-102.08)DNK
VY(0.002)S(0.992)QIS(0.006)IDK	Q2FG49;A0A0E1VQI5	160;160	0.991536	55.353	1	S	2	1.0951	VY(-26.19)S(22.12)QIS(-22.12)IDK
VYS(0.006)QIS(0.994)IDKK	Q2FG49;A0A0E1VQI5	163;163	0.993946	44.612	1	S	2	-2.7339	VY(-37.46)S(-22.28)QIS(22.28)IDKK
EVEEIDDDIT(0.002)IGS(0.848)IR(0.15)	A0A0H2XI00;A0A0E1VQJ0	138;138	0.847549	145.69	1	S	2	1.6587	EVEEIDDDIT(-26.38)IGS(7.51)IR(-7.51)
VLVVDDEH(0.003)S(0.997)IVTLLK	A0A0H2XI00;A0A0E1VQJ0	13;13	0.997004	224.59	1	S	2	1.0351	VLVVDDEH(-25.22)S(25.22)IVT(-65.41)LLK
ELS(0.966)QY(0.034)INVDNR	A8Z2L4;A0A0E1VQJ5;A0A0H2XGD7	237;237;222	0.965848	79.82	1	S	2	-1.7139	ELS(14.52)QY(-14.52)INVDNR(-68.61)
FDYS(1)LYELANK	A8Z2L4;A0A0E1VQJ5;A0A0H2XGD7	312;312;297	0.999997	126.76	1	S	2	0.44383	FDY(-56.51)S(56.51)LY(-64.18)ELANK
IRDT(0.001)AS(0.589)S(0.408)H(0.003)AR	A8Z2L4;A0A0E1VQJ5;A0A0H2XGD7	160;160;145	0.588762	56.122	1	S	3	-0.67123	IR(-35.27)DT(-29.5)AS(1.6)S(-1.6)H(-23.64)AR(-32.31)
DFAPS(0.993)IY(0.006)QS(0.001)DDR	A0A0E1VQK2;A0A0H2XGU4	329;309	0.992763	72.496	1	S	2	-1.0184	DFAPS(22.2)IY(-22.2)QS(-30.4)DDR(-34.47)
IYS(0.625)S(0.375)IAQK	A0A0E1VQK2;A0A0H2XGU4	342;322	0.625065	49.418	1	S	2	-1.4569	IY(-41.19)S(2.22)S(-2.22)IAQK
IYS(0.215)S(0.785)IAQK	A0A0E1VQK2;A0A0H2XGU4	343;323	0.784946	68.846	1	S	2	0.89538	IY(-39.5)S(-5.62)S(5.62)IAQK
EGKDS(0.999)VAT(0.001)ATEDLRR	Q2FEW1;A0A0E1VQK7	381;381	0.999421	70.555	1	S	3	0.19711	EGKDS(32.71)VAT(-32.71)AT(-47.38)EDLR(-47.11)R(-53.19)
TIDDVSAVS(1)EVK	Q2FEW1;A0A0E1VQK7	63;63	0.999833	131.53	1	S	2	-0.60552	T(-103.76)IDDVS(-37.77)AVS(37.77)EVK
TIQPKPGES(0.827)VGR(0.173)	Q2FEW1;A0A0E1VQK7	269;269	0.827411	81.494	1	S	2	1.5215	T(-41.12)IQPKPGES(6.81)VGR(-6.81)
KLS(1)EYGLQLR	Q2FG18;A8Z2N6;A0A0E1VQL3	45;45;45	0.999987	94.767	1	S	2	1.1667	KLS(49.06)EY(-49.06)GLQLR(-59.65)
LGIS(0.995)LS(0.004)GT(0.001)GK	Q2FG18;A8Z2N6;A0A0E1VQL3	18;18;18	0.994706	62.408	1	S	2	0.47609	LGIS(23.63)LS(-23.63)GT(-30.08)GK
LGIS(0.02)LS(0.955)GT(0.025)GK	Q2FG18;A8Z2N6;A0A0E1VQL3	20;20;20	0.955195	93.345	1	S	2	0.31507	LGIS(-16.76)LS(15.88)GT(-15.88)GK
R(0.011)VDIPS(0.144)Y(0.049)S(0.793)VKPGQT(0.001)IS(0.001)VR(0.001)	Q2FG18;A8Z2N6;A0A0E1VQL3	132;132;132	0.792571	53.998	1	S	3	2.3225	R(-18.5)VDIPS(-7.4)Y(-12.07)S(7.4)VKPGQT(-29.38)IS(-29.04)VR(-28.87)
KADSILAAS(1)GVSDDAAK	A0A0H2XGH3;A0A0E1VQM5	452;454	0.99967	261.63	1	S	2	1.2558	KADS(-89.65)ILAAS(34.81)GVS(-34.81)DDAAK
KADSILAASGVS(1)DDAAK	A0A0H2XGH3;A0A0E1VQM5	455;457	0.999627	193.54	1	S	2	0.98254	KADS(-124.69)ILAAS(-34.28)GVS(34.28)DDAAK
VYDSEILDEEEGR(0.178)KES(0.645)NS(0.178)DLK	A0A0H2XGH3;A0A0E1VQM5	428;430	0.644822	102.95		S	3	-0.049452	VY(-99.22)DS(-63.82)EILDEEEGR(-5.6)KES(5.6)NS(-5.6)DLK
VYDSEILDEEEGR(0.101)KES(0.295)NS(0.604)DLK	A0A0H2XGH3;A0A0E1VQM5	430;432	0.604298	105.32	1	S	3	-0.072255	VY(-104.27)DS(-59.26)EILDEEEGR(-7.78)KES(-3.12)NS(3.12)DLK
ANNVATDANH(0.007)S(0.99)YT(0.003)SR	Q2FFZ9;A0A0E1VQN0	156;156	0.989881	246.34	1	S	2	-0.71118	ANNVAT(-115.62)DANH(-21.39)S(21.39)Y(-123.16)T(-25.7)S(-36.25)R(-44.62)
ANNVATDANHSYT(0.001)S(0.833)R(0.166)VDK	Q2FFZ9;A0A0E1VQN0	159;159	0.832875	335.41	1	S	2	-0.53094	ANNVAT(-167.84)DANH(-90.39)S(-71.17)Y(-174.93)T(-28.14)S(7.01)R(-7.01)VDK
GIGDS(0.856)VQT(0.144)LNSSVDR	Q2FFZ9;A0A0E1VQN0	89;89	0.856141	138.21	1	S	2	1.259	GIGDS(7.75)VQT(-7.75)LNS(-54.58)S(-60.79)VDR(-73.82)
GIGDSVQT(0.001)LNS(0.861)S(0.137)VDR	Q2FFZ9;A0A0E1VQN0	95;95	0.861263	236.17	1	S	2	-0.095695	GIGDS(-119.6)VQT(-27.71)LNS(7.99)S(-7.99)VDR(-33.77)
GIGDSVQT(0.001)LNS(0.28)S(0.28)VDR(0.28)VT(0.068)NS(0.068)IT(0.018)H(0.005)NISQNEDK	Q2FFZ9;A0A0E1VQN0	96;96	0.279745	79.829		S	4	0.44903	GIGDS(-27.54)VQT(-23.42)LNS(0)S(0)VDR(0)VT(-6.12)NS(-6.12)IT(-12.01)H(-17.88)NIS(-32.75)QNEDK
VTNS(0.998)IT(0.001)HNISQNEDK	Q2FFZ9;A0A0E1VQN0	103;103	0.998334	168.64	1	S	3	-0.22455	VT(-41.32)NS(28.36)IT(-28.36)H(-38.63)NIS(-73.23)QNEDK
VTNSITHNIS(1)QNEDK	Q2FFZ9;A0A0E1VQN0	109;109	0.999999	221.31	1	S	2	-0.65531	VT(-149.1)NS(-103.83)IT(-88.27)H(-61.25)NIS(61.25)QNEDK
LNS(1)VVDAVK	Q2FFZ9;A0A0E1VQN0	78;78	1	165.34	1	S	2	-0.30734	LNS(66.49)VVDAVK
QLESEQQFES(1)LK	A0A0H2XGN7;A0A0E1VQN7	12;12	0.999753	80.69	1	S	2	0.85997	QLES(-36.08)EQQFES(36.08)LK
DVS(1)GEGVQQALLK	Q2FG62;A8Z2J5;A0A0E1VQP6	201;201;201	1	50.207	1	S	2	1.8365	DVS(50.21)GEGVQQALLK
SENT(0.218)S(0.755)IT(0.023)R(0.003)	Q2FG62;A8Z2J5;A0A0E1VQP6	195;195;195	0.755347	103.31	1	S	2	0.18291	S(-44.26)ENT(-5.39)S(5.39)IT(-15.19)R(-23.35)
VIGFS(0.861)S(0.139)NEADK	Q2FG62;A8Z2J5;A0A0E1VQP6	268;268;268	0.860557	84.169	1	S	2	-0.5906	VIGFS(7.9)S(-7.9)NEADK
VVITAQTINEETEPELYDAEGNLINNS(1)K	Q2FG62;A8Z2J5;A0A0E1VQP6	416;416;416	1	162.58	1	S	3	1.2201	VVIT(-157.11)AQT(-151.41)INEET(-140.35)EPELY(-114.05)DAEGNLINNS(114.05)K
DVS(0.509)R(0.491)IGSTFGK	Q2FEV9;A0A0E1VQQ0	49;49	0.508763	101.53	1	S	2	-0.66756	DVS(0.15)R(-0.15)IGS(-45.33)T(-51.05)FGK
IGS(0.983)T(0.017)FGK	Q2FEV9;A0A0E1VQQ0	53;53	0.982939	87.696	1	S	2	-0.58347	IGS(17.61)T(-17.61)FGK
IPT(0.021)S(0.979)EIK	Q2FEV9;A0A0E1VQQ0	26;26	0.978996	107.69	1	S	2	-0.49582	IPT(-16.68)S(16.68)EIK
AFT(0.11)S(0.773)H(0.117)LFANK	Q2FG57;A0A0E1VQQ2	30;30	0.772513	78.814	1	S	2	-0.24087	AFT(-8.46)S(8.18)H(-8.18)LFANK
LVS(0.5)KS(0.5)DMK	Q2FG57;A0A0E1VQQ2	51;51	0.5	71.451	1	S	2	1.7581	LVS(0)KS(0)DMK
LVS(0.141)KS(0.859)DMK	Q2FG57;A0A0E1VQQ2	53;53	0.858702	71.451	1	S	2	0.43757	LVS(-7.84)KS(7.84)DMK
S(0.331)R(0.331)AFT(0.169)S(0.169)H(0.001)LFANK	Q2FG57;A0A0E1VQQ2	25;25	0.330998	69.345		S	3	0.25909	S(0)R(0)AFT(-2.93)S(-2.93)H(-25.59)LFANK
ALQS(1)AGLEVTAIR	Q2FER4;A8Z332;A0A0E1VQQ5	102;102;102	0.999999	110.44	1	S	2	-0.60135	ALQS(62.73)AGLEVT(-62.73)AIR(-76.05)
GPGPGR(0.008)ES(0.991)AIR(0.002)	Q2FER4;A8Z332;A0A0E1VQQ5	95;95;95	0.990579	92.19	1	S	2	3.9411	GPGPGR(-21.11)ES(21.11)AIR(-27.55)
S(1)AMEHGLK	Q2FER4;A8Z332;A0A0E1VQQ5	73;73;73	0.999632	72.643	1	S	2	0.056367	S(34.34)AMEH(-34.34)GLK
S(0.5)T(0.5)PFAAQMASETASK	Q2FER4;A8Z332;A0A0E1VQQ5	58;58;58	0.5	116.58	1	S	2	-0.63086	S(0)T(0)PFAAQMAS(-106.83)ET(-111.28)AS(-112.75)K
STPFAAQMAS(0.961)ET(0.037)AS(0.002)K	Q2FER4;A8Z332;A0A0E1VQQ5	67;67;67	0.960777	168.05	1	S	2	-0.83016	S(-96.44)T(-96.44)PFAAQMAS(14.1)ET(-14.1)AS(-27.16)K
STPFAAQMAS(0.001)ET(0.082)AS(0.917)K	Q2FER4;A8Z332;A0A0E1VQQ5	71;71;71	0.916801	171.26	1	S	2	2.5726	S(-167.28)T(-167.28)PFAAQMAS(-30.99)ET(-10.46)AS(10.46)K
GGLTDTFTNAFS(0.5)S(0.5)GNNVTQGVSVEVGEK	Q2FEV0;A0A0E1VQR1	79;79	0.499938	154.86	1	S	3	-0.55223	GGLT(-63.65)DT(-51.71)FT(-37.65)NAFS(0)S(0)GNNVT(-41.55)QGVS(-87.98)VEVGEK
GGLTDTFTNAFS(0.288)S(0.712)GNNVTQGVSVEVGEK	Q2FEV0;A0A0E1VQR1	80;80	0.712327	476.13	1	S	2	-0.31809	GGLT(-110.51)DT(-82.51)FT(-52.18)NAFS(-3.94)S(3.94)GNNVT(-82.2)QGVS(-143.18)VEVGEK
LTFS(1)DEVVEK	Q2FEV0;A0A0E1VQR1	45;45	0.999984	128.88	1	S	2	0.031435	LT(-48.05)FS(48.05)DEVVEK
VILEYGES(1)APK	Q2FEV0;A0A0E1VQR1	110;110	1	140.24	1	S	2	1.0575	VILEY(-80.05)GES(80.05)APK
AEENIT(0.061)FS(0.939)VEK	Q2FEQ4;A8Z342;A0A0E1VQR5	124;124;124	0.939468	66.989	1	S	2	-0.62001	AEENIT(-11.91)FS(11.91)VEK
DLILNVGYS(0.954)H(0.046)PVEIK	Q2FEQ4;A8Z342;A0A0E1VQR5	110;110;110	0.954129	226.67	1	S	2	-0.4863	DLILNVGY(-89.97)S(13.18)H(-13.18)PVEIK
EQVGALAS(0.971)NIR(0.029)	Q2FEQ4;A8Z342;A0A0E1VQR5	146;146;146	0.970579	99.669	1	S	2	-0.80567	EQVGALAS(15.18)NIR(-15.18)
S(0.859)VR(0.141)PPEPYK	Q2FEQ4;A8Z342;A0A0E1VQR5	150;150;150	0.85882	55.401	1	S	2	1.2872	S(7.84)VR(-7.84)PPEPY(-50.09)K
VLGGS(0.536)GR(0.464)K	Q2FEP9;A8Z347;A0A0E1VQS0	28;28;28	0.536401	46.001	1	S	2	-1.0102	VLGGS(0.63)GR(-0.63)K
AGS(0.991)GVAT(0.009)LGLPDSPGVPEGIAK	Q2FG69;A8Z2I8;A0A0E1VQS7	157;157;157	0.991482	62.765	1	S	2	0.040741	AGS(20.66)GVAT(-20.66)LGLPDS(-49.58)PGVPEGIAK
S(1)VDTPAIFMDHGK	Q2FG69;A8Z2I8;A0A0E1VQS7	30;30;30	0.999922	91.62	1	S	2	0.7597	S(41.06)VDT(-41.06)PAIFMDH(-87.57)GK
APGS(1)VGMASDASR	Q2FEN9;A0A0E1VQT0	153;153	1	183.06	1	S	2	0.20202	APGS(91.91)VGMAS(-91.91)DAS(-121.23)R(-128.58)
APGSVGMAS(0.978)DAS(0.009)R(0.013)	Q2FEN9;A0A0E1VQT0	158;158	0.978011	157.68	1	S	2	-0.097366	APGS(-46.93)VGMAS(18.81)DAS(-20.3)R(-18.81)
APGSVGMAS(0.05)DAS(0.86)R(0.09)	Q2FEN9;A0A0E1VQT0	161;161	0.859779	178.84	1	S	2	-0.45823	APGS(-85.69)VGMAS(-12.34)DAS(9.8)R(-9.8)
GLVEIR(0.076)T(0.305)S(0.619)IK	Q2FEN9;A0A0E1VQT0	214;214	0.61893	83.081	1	S	2	-1.074	GLVEIR(-9.13)T(-3.07)S(3.07)IK
GPMS(0.919)H(0.077)GS(0.004)HFHR	Q2FEN9;A0A0E1VQT0	142;142	0.919335	104.17	1	S	3	-0.61976	GPMS(10.79)H(-10.79)GS(-24.05)H(-34.37)FH(-49.1)R(-48.35)
GPMS(0.002)H(0.024)GS(0.871)H(0.097)FH(0.002)R(0.004)	Q2FEN9;A0A0E1VQT0	145;145	0.871194	91.62	1	S	3	-0.89752	GPMS(-26.97)H(-15.55)GS(9.55)H(-9.55)FH(-25.62)R(-23.62)
H(0.055)GQS(0.42)R(0.42)GPMS(0.055)H(0.049)GS(0.003)HFHR	Q2FEN9;A0A0E1VQT0	137;137	0.419783	61.648		S	4	-1.0274	H(-8.86)GQS(0)R(0)GPMS(-8.86)H(-9.35)GS(-22.12)H(-39.64)FH(-53.55)R(-56.39)
ALLEADPEY(0.002)R(0.122)GS(0.874)LKR(0.002)	Q2FES2;A8Z324;A0A0E1VQU1	99;99;99	0.873645	138.55	1	S	2	0.15794	ALLEADPEY(-25.88)R(-8.56)GS(8.56)LKR(-25.75)
R(0.5)S(0.5)PQFSK	Q2FES2;A8Z324;A0A0E1VQU1	126;126;126	0.499997	59.067	1	S	2	0.5547	R(0)S(0)PQFS(-49.29)K
RSPQFS(1)K	Q2FES2;A8Z324;A0A0E1VQU1	130;130;130	0.999953	50.834	1	S	2	1.0872	R(-46.29)S(-46.29)PQFS(46.29)K
MIS(1)VNDFK	Q2FGJ3;A8Z468;A0A0E1VQU4	3;3;3	1	105.2	1	S	2	-0.48942	MIS(85.81)VNDFK
VRPS(1)VKPICEK	Q2FER2;A8Z334;A0A0E1VQV0	6;6;6	0.99966	148.96	1	S	2	0.37687	VR(-34.68)PS(34.68)VKPICEK
T(0.011)NS(0.843)S(0.147)VVVEDNPAIR	Q2FEQ7;A8Z339;A0A0E1VQV5	33;33;33	0.842717	114.69	1	S	2	1.8302	T(-19)NS(7.59)S(-7.59)VVVEDNPAIR(-106.99)
TNS(0.098)S(0.902)VVVEDNPAIR	Q2FEQ7;A8Z339;A0A0E1VQV5	34;34;34	0.902353	142.85	1	S	2	0.63821	T(-41.28)NS(-9.66)S(9.66)VVVEDNPAIR(-104.06)
S(1)VIGRPETQR	Q2FEQ7;A8Z339;A0A0E1VQV5	11;11;11	0.999998	99.215	1	S	2	0.32234	S(56.13)VIGR(-56.13)PET(-83.23)QR(-88.99)
AKT(0.109)S(0.891)MVAK	Q2FEQ2;A8Z344;A0A0E1VQW0	5;5;5	0.890525	72.928	1	S	2	-0.19746	AKT(-9.1)S(9.1)MVAK
DLTT(0.139)S(0.86)EIEEQIK	A8Z349;A0A0E1VQW6;A0A0H2XHC7	12;12;16	0.860447	173.72	1	S	2	-0.77048	DLT(-39.33)T(-7.9)S(7.9)EIEEQIK
EREIEQS(1)K	A8Z349;A0A0E1VQW6;A0A0H2XHC7	65;65;69	1	120.63	1	S	2	0.12298	ER(-101.39)EIEQS(101.39)K
GS(1)VMNPNDHPHGGGEGR	Q2FEP2;A0A0E1VQX1	223;223	1	104.45	1	S	3	-0.40721	GS(84.03)VMNPNDH(-84.03)PH(-94.06)GGGEGR(-100.25)
S(1)AGASAQVLGK	Q2FEP2;A0A0E1VQX1	157;157	0.999805	105.65	1	S	2	-0.38844	S(37.1)AGAS(-37.1)AQVLGK
S(1)LLKPLPK	Q2FEP2;A0A0E1VQX1	32;32	1	72.275	1	S	2	-0.54407	S(70.1)LLKPLPK
VDS(1)IQYDPNR	Q2FEP2;A0A0E1VQX1	80;80	0.999992	75.739	1	S	2	-0.36801	VDS(52.96)IQY(-52.96)DPNR(-55.54)
GLHVANQAS(1)PNAK	A0A0H2XKB1;A0A0E1VQY8	120;120	1	96.059	1	S	2	0.92378	GLH(-72.35)VANQAS(72.35)PNAK
LES(0.9)LNEVT(0.1)EAIAANK	A0A0H2XKB1;A0A0E1VQY8	23;23	0.900255	45.207	1	S	2	1.0303	LES(9.55)LNEVT(-9.55)EAIAANK
VILKDS(0.473)T(0.473)NS(0.054)ESGYNSHDNR	A0A0H2XE66;A0A0E1VQZ2	156;164	0.472836	101.75		S	3	-0.27397	VILKDS(0)T(0)NS(-9.41)ES(-34.38)GY(-62.16)NS(-56.35)H(-63.51)DNR(-75.81)
DS(0.264)T(0.264)NS(0.264)ES(0.204)GY(0.001)NS(0.002)H(0.002)DNR	A0A0H2XE66;A0A0E1VQZ2	159;167	0.263917	45.915		S	2	0.79668	DS(0)T(0)NS(0)ES(-1.11)GY(-26.82)NS(-22.43)H(-22.08)DNR(-34.44)
DSTNSES(0.001)GYNS(0.337)H(0.287)DNR(0.178)S(0.178)H(0.019)LVGK	A0A0H2XE66;A0A0E1VQZ2	165;173	0.336789	117.64		S	3	-0.086872	DS(-102.58)T(-87.05)NS(-50.27)ES(-25.3)GY(-65.82)NS(0.7)H(-0.7)DNR(-2.76)S(-2.76)H(-12.48)LVGK
DSTNSESGYNS(0.022)H(0.019)DNR(0.442)S(0.442)H(0.075)LVGK	A0A0H2XE66;A0A0E1VQZ2	170;178	0.441751	116.65		S	4	0.058333	DS(-73.54)T(-70.59)NS(-66.81)ES(-42.69)GY(-64.38)NS(-13.02)H(-13.56)DNR(0)S(0)H(-7.7)LVGK
DYYEVLGIS(1)K	Q2FGE4;A8Z4B8;A0A0E1VQZ7	13;13;13	1	102.62	1	S	2	0.4794	DY(-100.09)Y(-83.53)EVLGIS(83.53)K
EFAQLNGEEINEQPS(1)NFK	Q2FGE4;A8Z4B8;A0A0E1VQZ7	366;366;366	1	169.64	1	S	2	-0.44631	EFAQLNGEEINEQPS(144.97)NFK
S(1)AVINQLHNQR	Q2FF75;A8Z4V2;A0A0E1VQZ8	218;218;218	0.999998	64.439	1	S	2	0.61448	S(59.11)AVINQLH(-59.11)NQR(-63.41)
LTQLS(0.974)EIS(0.025)VAH(0.001)VK	Q2FGC5;A8Z4D8;A0A0E1VR15	23;23;23	0.974409	75.102	1	S	2	-0.12967	LT(-47.13)QLS(15.99)EIS(-15.99)VAH(-29.82)VK
LFNT(0.059)S(0.023)PVFS(0.918)QIPGPNHVESR	A0A0H2XGA1;A0A0E1VR19	285;285	0.917752	69.619	1	S	3	1.937	LFNT(-11.93)S(-16.03)PVFS(11.93)QIPGPNH(-35.49)VES(-40.15)R(-39.87)
VS(0.004)S(0.996)IYDHLVK	A0A0H2XGA1;A0A0E1VR19	178;178	0.996233	95.483	1	S	2	1.9738	VS(-24.26)S(24.26)IY(-58.93)DH(-45.03)LVK
S(0.868)NT(0.132)LNVTLPR	A0A0H2XIU2;A0A0E1VR23	88;88	0.867508	53.327	1	S	2	1.2192	S(8.17)NT(-8.17)LNVT(-37.45)LPR(-53.33)
IHELFQES(0.735)FS(0.133)T(0.133)K	A0A0H2XKA3;A0A0E1VR24	369;385	0.734992	62.14	1	S	2	-1.254	IH(-54.09)ELFQES(7.44)FS(-7.44)T(-7.44)K
GDR(0.07)S(0.785)IT(0.109)LR(0.027)PEGT(0.009)AAVVR	Q2FG96;A8Z2F8;A0A0E1VR49	74;74;74	0.784616	46.953	1	S	3	-0.23918	GDR(-10.5)S(8.58)IT(-8.58)LR(-14.6)PEGT(-19.43)AAVVR(-33.1)
GVGDS(0.851)T(0.149)DVVQK	Q2FG96;A8Z2F8;A0A0E1VR49	56;56;56	0.851453	94.767	1	S	2	-3.2502	GVGDS(7.58)T(-7.58)DVVQK
HFEPVIH(0.006)EFCS(0.609)DCQS(0.292)R(0.092)	Q2FG96;A8Z2F8;A0A0E1VR49	192;192;192	0.609174	43.81	1	S	3	-0.18499	H(-36.28)FEPVIH(-19.82)EFCS(3.2)DCQS(-3.2)R(-8.19)
EKS(1)NEGVIVAVGTGR	Q2FF94;A8Z4T3;A0A0E1VR55	34;34;34	1	79.771	1	S	2	1.4489	EKS(68.67)NEGVIVAVGT(-68.98)GR(-68.67)
S(1)GIVLTDSAK	Q2FF94;A8Z4T3;A0A0E1VR55	22;22;22	1	110.84	1	S	2	0.024305	S(77.84)GIVLT(-77.84)DS(-93.1)AK
SGIVLT(0.007)DS(0.993)AK	Q2FF94;A8Z4T3;A0A0E1VR55	29;29;29	0.992835	132.17	1	S	2	-0.20074	S(-94.98)GIVLT(-21.42)DS(21.42)AK
S(1)NLEVFIK	Q2FG86;A8Z2G9;A0A0E1VR57	37;37;37	1	56.258	1	S	2	0.5411	S(55.55)NLEVFIK
PTQVIT(0.15)S(0.822)VS(0.028)DDR(0.001)	A0A0H2XGY5;A0A0E1VR62	78;78	0.821876	95.417	1	S	2	0.35476	PT(-74.56)QVIT(-7.4)S(7.4)VS(-14.73)DDR(-30.24)
VKPS(0.97)DT(0.03)IEVEGIK	A0A0H2XGY5;A0A0E1VR62	49;49	0.969865	68.83	1	S	2	1.1467	VKPS(15.08)DT(-15.08)IEVEGIK
QQLQQS(0.762)S(0.238)YK	A0A0H2XGT2;A0A0E1VR66	15;15	0.762173	88.496	1	S	2	1.159	QQLQQS(5.06)S(-5.06)Y(-62.11)K
QQLQQS(0.242)S(0.758)YK	A0A0H2XGT2;A0A0E1VR66	16;16	0.757859	105.52	1	S	2	-0.50398	QQLQQS(-4.96)S(4.96)Y(-73.17)K
IADVFEVGKS(0.999)DIDTTYK	A0A0H2XG68;A0A0E1VR70	65;65	0.999242	110.12	1	S	2	-2.9466	IADVFEVGKS(34.21)DIDT(-34.21)T(-34.21)Y(-68.04)K
S(0.999)LGLS(0.001)EEDLK	A0A0H2XK21;A0A0E1VR98	6;6	0.999303	44.543	1	S	2	-1.6593	S(31.57)LGLS(-31.57)EEDLK
GILS(0.008)QS(0.992)AEAK	A0A0H2XJK0;A0A0E1VRA4	40;40	0.991509	69.672		S	2	-0.61265	GILS(-20.67)QS(20.67)AEAK
GEY(0.009)S(0.991)LVDLNR	Q2FFJ6;A8Z2R3;A0A0E1VRB6	137;137;137	0.990936	56.936	1	S	2	1.7341	GEY(-20.55)S(20.55)LVDLNR(-34.61)
LIEDGT(0.024)MS(0.633)S(0.343)K	Q2FFJ6;A8Z2R3;A0A0E1VRB6	382;382;382	0.632977	84.479	1	S	2	1.6809	LIEDGT(-14.27)MS(2.66)S(-2.66)K
LIEDGT(0.007)MS(0.491)S(0.502)K	Q2FFJ6;A8Z2R3;A0A0E1VRB6	383;383;383	0.502195	92.707	1	S	2	1.0602	LIEDGT(-18.82)MS(-0.1)S(0.1)K
HLDDITY(0.003)NH(0.437)LS(0.56)K	A0A0H2XI67;A0A0E1VRC6	67;67	0.560338	58.116	1	S	3	-0.40212	H(-54.81)LDDIT(-32.79)Y(-23.42)NH(-1.08)LS(1.08)K
NNDVTQHVS(1)YVASK	A8Z457;A0A0E1VRC9;A0A0H2XGA5	96;96;60	0.999935	205.66	1	S	2	0.7592	NNDVT(-76.29)QH(-41.86)VS(41.86)Y(-100.53)VAS(-73.02)K
NTDVVIAGEDAGS(1)K	Q2FFJ1;A8Z2R8;A0A0E1VRD2	640;640;640	0.999999	63.682	1	S	2	-1.862	NT(-59.64)DVVIAGEDAGS(59.64)K
AFIES(0.554)H(0.446)WGNQNA	A0A0H2XGS1;A0A0E1VRF6	170;170	0.553987	69.01	1	S	2	-0.66255	AFIES(0.94)H(-0.94)WGNQNA
PFT(0.001)S(0.999)YPGIK	A0A0H2XGS1;A0A0E1VRF6	22;22	0.998539	126.31	1	S	2	-0.0070967	PFT(-28.35)S(28.35)Y(-63.65)PGIK
DSLS(1)QEQEVTR	Q2FFK2;A0A0E1VRF9	92;92	0.999999	162.49	1	S	2	1.0154	DS(-59.06)LS(59.06)QEQEVT(-109.28)R(-115.69)
IGDDS(1)NALYLYEK	Q2FFK2;A0A0E1VRF9	148;148	1	146.96	1	S	2	0.51757	IGDDS(100.35)NALY(-100.35)LY(-114.54)EK
EIIS(1)DIESK	A0A0H2XG38;A0A0E1VRI2	50;50	0.999996	114.4	1	S	2	0.63303	EIIS(54.42)DIES(-54.42)K
EIISDIES(1)K	A0A0H2XG38;A0A0E1VRI2	54;54	0.999999	113.22	1	S	2	0.35094	EIIS(-60.86)DIES(60.86)K
LQQLSNEYILGGVNS(0.142)PS(0.751)R(0.108)	Q2FFN1;A8YY36;A0A0E1VRI5	25;25;25	0.75069	139.88	1	S	2	3.2341	LQQLS(-107.73)NEY(-110.98)ILGGVNS(-7.24)PS(7.24)R(-8.44)
MNFS(0.955)ES(0.02)ER(0.025)	Q2FFN1;A8YY36;A0A0E1VRI5	4;4;4	0.955086	61.78	1	S	2	-0.35859	MNFS(15.79)ES(-16.84)ER(-15.79)
QT(0.002)LS(0.583)T(0.353)DS(0.062)ILWK	A0A0H2XG67;A0A0E1VRI9	239;239	0.582992	59.198	1	S	2	-1.8666	QT(-25.82)LS(2.18)T(-2.18)DS(-9.7)ILWK
DLINTDEGS(0.468)R(0.468)R(0.064)	A0A0E1VRK1;A0A0H2XI24	317;314	0.467902	120.57		S	2	-0.27766	DLINT(-34.56)DEGS(0)R(0)R(-8.64)
QHIANLS(1)VYAQK	A0A0E1VRK1;A0A0H2XI24	201;198	1	153.74	1	S	2	1.8828	QH(-94.47)IANLS(77.52)VY(-77.52)AQK
S(0.983)Y(0.017)DVEAR	A0A0E1VRK1;A0A0H2XI24	87;84	0.983076	56.434	1	S	2	0.60286	S(17.64)Y(-17.64)DVEAR(-52.59)
VVY(0.004)S(0.978)DPT(0.018)LK	A0A0E1VRK1;A0A0H2XI24	63;60	0.978136	70.028	1	S	2	0.45242	VVY(-23.6)S(17.45)DPT(-17.45)LK
T(0.001)H(0.001)VS(0.999)NILSK	A0A0H2XGC9;A0A0E1VRK7	184;184	0.998834	63.408	1	S	2	0.25611	T(-32.52)H(-32.52)VS(32.52)NILS(-43.2)K
MS(1)NLGFEHTGFHK	A0A0H2XGV7;A0A0E1VRL4	149;161	0.999985	75.479	1	S	3	0.41045	MS(49.52)NLGFEH(-49.52)T(-54.74)GFH(-60.32)K
SFMEDTS(0.011)ES(0.989)K	A0A0H2XGV7;A0A0E1VRL4	227;239	0.989032	110.31	1	S	2	-0.4476	S(-106.45)FMEDT(-34.49)S(-19.69)ES(19.69)K
S(0.289)R(0.289)S(0.416)IS(0.005)DEQVAK	A0A0E1VRN8	69	0.416433	104.09		S	2	0.98166	S(-1.59)R(-1.59)S(1.59)IS(-18.82)DEQVAK
VVATDEVMT(0.097)S(0.837)PS(0.065)FIK	A0A0H2XHE4;A0A0E1VRT3	111;111	0.837061	102.28		S	2	-0.26273	VVAT(-49.7)DEVMT(-9.34)S(9.34)PS(-11.07)FIK
EAIS(0.913)T(0.087)IGEK	Q2FHI1;A8Z3T8;A0A0E1VRU6	131;131;131	0.913123	91.549	1	S	2	0.51395	EAIS(10.22)T(-10.22)IGEK
EAIS(0.001)T(0.001)IGEKLS(0.903)VR(0.095)	Q2FHI1;A8Z3T8;A0A0E1VRU6	138;138;138	0.902619	109.84	1	S	2	0.012489	EAIS(-28.27)T(-30.37)IGEKLS(9.77)VR(-9.77)
Y(0.016)VS(0.492)S(0.492)EQVSEEEINHER	Q2FHI1;A8Z3T8;A0A0E1VRU6	194;194;194	0.492182	68.413		S	3	2.3318	Y(-15.02)VS(0)S(0)EQVS(-35.62)EEEINH(-64.52)ER(-64.31)
YVS(0.001)S(0.999)EQVSEEEINHER	Q2FHI1;A8Z3T8;A0A0E1VRU6	195;195;195	0.998948	232.17	1	S	2	0.19024	Y(-95.48)VS(-29.77)S(29.77)EQVS(-106.89)EEEINH(-159.28)ER(-170.52)
YVSSEQVS(1)EEEINHER	Q2FHI1;A8Z3T8;A0A0E1VRU6	199;199;199	1	204.82	1	S	2	-0.75432	Y(-141.09)VS(-83.51)S(-82.49)EQVS(75.44)EEEINH(-75.44)ER(-89.14)
VIEVTHPIQS(1)K	A0A0H2XHC3;A0A0E1VRW0	12;12	0.999979	112.84	1	S	2	-1.0694	VIEVT(-55.83)H(-47.45)PIQS(47.45)K
KAS(0.904)S(0.096)VDVLAER	Q2FHE6;A8Z1W3;A0A0E1VRX7	9;9;9	0.903662	54.343	1	S	2	0.19663	KAS(9.73)S(-9.73)VDVLAER(-39.47)
VNFT(0.001)DVDS(0.999)K	A0A0H2XHD0;A0A0E1VRY7	27;27	0.998809	72.531	1	S	2	0.080122	VNFT(-29.23)DVDS(29.23)K
MMMMQMGQKPS(1)QK	A0A0H2XFT2;A0A0E1VS38	71;71	1	200.76	1	S	3	-1.1892	MMMMQMGQKPS(85.62)QK
MNS(0.912)S(0.063)S(0.026)PENPNGK	A0A0H2XHV2;A0A0E1VS45	3;3	0.911735	55.235	1	S	2	0.40902	MNS(11.62)S(-11.62)S(-15.53)PENPNGK
MNS(0.098)S(0.765)S(0.137)PENPNGK	A0A0H2XHV2;A0A0E1VS45	4;4	0.764881	51.013	1	S	2	-1.0514	MNS(-8.92)S(7.47)S(-7.47)PENPNGK
S(1)QQEDYESDILEK	A0A0H2XHV2;A0A0E1VS45	524;524	1	150.05	1	S	2	-0.97893	S(103.35)QQEDY(-103.35)ES(-106.87)DILEK
SQQEDYES(1)DILEK	A0A0H2XHV2;A0A0E1VS45	531;531	1	140.08	1	S	2	-0.53483	S(-106.12)QQEDY(-82.24)ES(82.24)DILEK
QFGS(1)GNTGATNSFR	Q2FH82;A8Z223;A0A0E1VS50	36;36;36	0.999581	89.548	1	S	2	-1.3151	QFGS(33.82)GNT(-33.82)GAT(-53.89)NS(-65.12)FR(-75.8)
GGGVS(0.783)ET(0.206)FT(0.009)VR(0.002)	A0A0E1VS63;Q2FHJ7	58;58	0.782573	42.095	1	S	2	1.3266	GGGVS(5.79)ET(-5.79)FT(-19.37)VR(-25.56)
KIS(0.999)S(0.001)GVGVER	A0A0E1VS63;Q2FHJ7	67;67	0.999315	87.667	1	S	2	0.23595	KIS(31.69)S(-31.69)GVGVER(-51)
ISS(1)GVGVER	A0A0E1VS63;Q2FHJ7	68;68	0.999569	90.05	1	S	2	-1.7222	IS(-33.69)S(33.69)GVGVER(-54.51)
S(0.373)QLR(0.311)T(0.311)DLPSFR(0.004)PGDTLR	A0A0E1VS63;Q2FHJ7	13;13	0.37324	63.454		S	3	0.32326	S(0.79)QLR(-0.79)T(-0.79)DLPS(-38.67)FR(-19.45)PGDT(-31.11)LR(-37.5)
TDLPS(0.968)FR(0.032)PGDTLR	A0A0E1VS63;Q2FHJ7	21;21	0.967624	84.365	1	S	2	0.83985	T(-48.41)DLPS(14.76)FR(-14.76)PGDT(-43.12)LR(-56.08)
GES(0.999)LY(0.001)DTCK	A0A0E1VS68;Q2FHN8;A8Z3N7	75;81;81	0.999415	66.92	1	S	2	-0.84702	GES(32.75)LY(-32.75)DT(-42.69)CK
GVEIQSDLVEAS(1)K	A0A0E1VS68;Q2FHN8;A8Z3N7	263;269;269	1	157.38	1	S	2	0.027589	GVEIQS(-79.12)DLVEAS(79.12)K
S(0.873)NY(0.074)H(0.039)S(0.014)LK	A0A0E1VS68;Q2FHN8;A8Z3N7	158;164;164	0.872829	41.302	1	S	2	-1.0874	S(10.69)NY(-10.69)H(-13.53)S(-17.95)LK
EIDEQPET(0.005)ELLS(0.989)EYH(0.005)S(0.001)FKPVGR	Q2FHM8;A8Z3P7;A0A0E1VS77	40;40;40	0.988811	84.933	1	S	3	-0.14703	EIDEQPET(-22.7)ELLS(22.7)EY(-49.9)H(-23.13)S(-29.87)FKPVGR(-44.18)
IRPVIS(0.859)S(0.14)DYYGK	Q2FHM8;A8Z3P7;A0A0E1VS77	65;65;65	0.859214	176.89	1	S	2	-4.3232	IR(-34.61)PVIS(7.88)S(-7.88)DY(-32.87)Y(-41.02)GK
IRPVIS(0.029)S(0.959)DY(0.009)Y(0.002)GK	Q2FHM8;A8Z3P7;A0A0E1VS77	66;66;66	0.959444	190.37	1	S	3	0.34982	IR(-41.03)PVIS(-15.25)S(15.25)DY(-20.11)Y(-25.85)GK
ALS(0.501)ET(0.501)S(0.501)LT(0.501)QT(0.501)NH(0.48)VLGT(0.016)VQYFSPEQAK	A0A0H2XGG5;A0A0E1VS88	159;159	0.500618	61.112	3	S	3	-0.33263	ALS(0)ET(0)S(0)LT(0)QT(0)NH(-0.3)VLGT(-16.64)VQY(-37.48)FS(-42.46)PEQAK
ALS(0.019)ET(0.13)S(0.813)LT(0.47)QT(0.345)NH(0.222)VLGTVQYFSPEQAK	A0A0H2XGG5;A0A0E1VS88	162;162	0.813453	104.83	2;3	S	3	-0.13903	ALS(-16.44)ET(-8.04)S(8.04)LT(1.42)QT(-1.42)NH(-3.49)VLGT(-35.87)VQY(-60.5)FS(-70.12)PEQAK
IDISNEVIAS(1)VVGGK	A0A0H2XG62;A0A0E1VS93	21;21	1	133.86	1	S	2	2.5877	IDIS(-82.09)NEVIAS(82.09)VVGGK
ISEVANNVQS(0.5)T(0.5)VK	A0A0H2XG62;A0A0E1VS93	91;91	0.5	128.22	1	S	2	2.0009	IS(-116.43)EVANNVQS(0)T(0)VK
TLEIS(1)NDYGK	A0A0H2XG62;A0A0E1VS93	6;6	1	108.7	1	S	2	1.9745	T(-83.14)LEIS(70.97)NDY(-70.97)GK
FGQS(0.993)IR(0.007)EEGPQSHMK	Q2FHQ5;A8Z3M3;A0A0E1VSA3	32;32;32	0.993176	97.32	1	S	3	0.44749	FGQS(21.64)IR(-21.64)EEGPQS(-49.75)H(-58.08)MK
S(1)YQDVHQSVSDALIQAQK	A0A0H2XER6;A0A0E1VSB2	59;59	0.999571	182.31	1	S	3	1.4824	S(33.73)Y(-52.4)QDVH(-33.73)QS(-64.33)VS(-91.88)DALIQAQK
SYQDVHQS(1)VSDALIQAQK	A0A0H2XER6;A0A0E1VSB2	66;66	0.9996	231.21	1	S	2	-0.070222	S(-95.8)Y(-120.17)QDVH(-46.45)QS(34.23)VS(-34.23)DALIQAQK
SYQDVHQSVS(1)DALIQAQK	A0A0H2XER6;A0A0E1VSB2	68;68	0.999964	371.4	1	S	2	-0.42944	S(-201.18)Y(-264.03)QDVH(-108.22)QS(-44.39)VS(44.39)DALIQAQK
S(1)FNMPIK	A0A0H2XHJ3;A0A0E1VSB7	106;106	1	69.825	1	S	2	0.15272	S(61.68)FNMPIK
LLDSDLS(0.657)S(0.342)LH(0.001)ISK	A0A0E1VSD2	14	0.65729	138.42	1	S	2	1.8068	LLDS(-54.8)DLS(2.84)S(-2.84)LH(-29.42)IS(-43)K
LLDSDLS(0.139)S(0.752)LH(0.105)IS(0.005)K	A0A0E1VSD2	15	0.751723	120.87	1	S	2	1.5992	LLDS(-58.96)DLS(-7.34)S(7.34)LH(-8.56)IS(-21.83)K
QT(0.002)GVPQS(0.664)T(0.273)IH(0.026)R(0.036)	A0A0E1VSD2	27	0.66367	42.446	1	S	2	-0.90258	QT(-26.31)GVPQS(3.86)T(-3.86)IH(-14.09)R(-12.64)
LDVDENPS(0.937)T(0.063)AAK	Q2FHT6;A0A0E1VSD6	62;62	0.936645	248.36	1	S	2	0.67133	LDVDENPS(11.7)T(-11.7)AAK
VTDADFDS(1)K	Q2FHT6;A0A0E1VSD6	13;13	0.999995	67.385	1	S	2	-0.043039	VT(-52.71)DADFDS(52.71)K
YEVMS(0.998)IPT(0.002)LIVFK	Q2FHT6;A0A0E1VSD6	71;71	0.997983	103.85	1	S	2	2.5392	Y(-38.2)EVMS(27.28)IPT(-27.28)LIVFK
LMS(0.949)ES(0.04)AR(0.011)	A0A0H2XHU1;A0A0E1VSE0	250;250	0.948863	43.442	1	S	2	-0.1123	LMS(13.78)ES(-13.78)AR(-19.22)
SYTDMDES(1)IFEK	A0A0H2XHU1;A0A0E1VSE0	423;423	1	165.73	1	S	2	0.14918	S(-140.71)Y(-144.73)T(-101.18)DMDES(101.18)IFEK
T(0.001)T(0.001)MAS(0.998)FQGAFEK	A0A0H2XHU1;A0A0E1VSE0	552;552	0.998327	58.098	1	S	2	0.40592	T(-30.77)T(-30.77)MAS(30.77)FQGAFEK
IVS(0.323)H(0.301)S(0.323)VQEAY(0.041)LPT(0.011)GEGCLS(0.002)VDDNVAGLVHR	A0A0H2XIK0;A0A0E1VSG5	97;121	0.322859	52.465		S	3	0.55478	IVS(0)H(-0.31)S(0)VQEAY(-8.91)LPT(-14.83)GEGCLS(-23.31)VDDNVAGLVH(-51.93)R(-51.92)
IVS(0.323)H(0.301)S(0.323)VQEAY(0.041)LPT(0.011)GEGCLS(0.002)VDDNVAGLVHR	A0A0H2XIK0;A0A0E1VSG5	99;123	0.322859	52.465		S	3	0.55478	IVS(0)H(-0.31)S(0)VQEAY(-8.91)LPT(-14.83)GEGCLS(-23.31)VDDNVAGLVH(-51.93)R(-51.92)
MIAVLIPDDGS(1)GK	A0A0H2XIK0;A0A0E1VSG5	82;106	1	92.856	1	S	2	0.95371	MIAVLIPDDGS(83.31)GK
AILEGQTNPPT(0.001)LNS(0.999)EIK	A0A0H2XGZ2;A0A0E1VSI4	66;76	0.99872	156.67	1	S	2	0.19978	AILEGQT(-94.94)NPPT(-28.92)LNS(28.92)EIK
GVFDGS(1)KPIDFEDNHEWNR	A0A0H2XGZ2;A0A0E1VSI4	39;49	0.999696	50.851	1	S	3	-0.033009	GVFDGS(38.12)KPIDFEDNH(-38.12)EWNR(-38.24)
HSEPH(0.011)DS(0.838)AT(0.057)T(0.075)IR(0.018)	A0A0H2XGZ2;A0A0E1VSI4	96;106	0.837974	51.643	1	S	3	0.003755	H(-36.1)S(-35.88)EPH(-18.63)DS(10.49)AT(-11.66)T(-10.49)IR(-16.64)
QELGEEEPELS(0.882)R(0.118)	A0A0H2XHX8;A0A0E1VSL5	235;235	0.881715	101.53	1	S	2	-0.6306	QELGEEEPELS(8.72)R(-8.72)
QELGEEEPELS(0.25)R(0.25)T(0.25)S(0.25)K	A0A0H2XHX8;A0A0E1VSL5	238;238	0.25	83.499		S	2	1.8529	QELGEEEPELS(0)R(0)T(0)S(0)K
S(0.026)IS(0.974)DDPFFNPQEVK	A0A0E1VSP6	80	0.974423	54.524	1	S	2	1.1375	S(-15.81)IS(15.81)DDPFFNPQEVK
IQS(1)FVNSYDK	A0A0H2XIW1;A0A0E1VSR3	128;128	1	130.56	1	S	2	-0.19196	IQS(65.06)FVNS(-65.06)Y(-99.49)DK
IQSFVNS(1)YDK	A0A0H2XIW1;A0A0E1VSR3	132;132	0.999983	87.363	1	S	2	-0.12261	IQS(-56.18)FVNS(48.34)Y(-48.34)DK
KGS(0.356)S(0.356)NY(0.288)PIEILK	A0A0H2XIW1;A0A0E1VSR3	561;561	0.356015	44.203		S	2	3.2326	KGS(0)S(0)NY(-0.92)PIEILK
KGS(0.356)S(0.356)NY(0.288)PIEILK	A0A0H2XIW1;A0A0E1VSR3	562;562	0.356015	44.203		S	2	3.2326	KGS(0)S(0)NY(-0.92)PIEILK
S(0.152)QQLS(0.745)R(0.093)EEQER(0.01)	A0A0H2XIW1;A0A0E1VSR3	6;6	0.745372	47.532	1	S	3	-1.1081	S(-6.92)QQLS(6.92)R(-9.02)EEQER(-18.9)
GR(0.005)FS(0.993)ET(0.002)SR	A0A0H2XIJ1;A0A0E1VSS6	107;107	0.99279	65.5	1	S	2	3.4252	GR(-22.78)FS(22.78)ET(-27.94)S(-37.49)R(-36.77)
VGSFDAGYGS(0.988)GYLAR(0.012)	A0A0H2XH50;A0A0E1VSW4	156;156	0.988287	138.57	1	S	2	-1.0021	VGS(-70.54)FDAGY(-77.88)GS(19.26)GY(-78.32)LAR(-19.26)
LSLNS(0.711)NS(0.289)K	A0A0H2XFA8;A0A0E1VSX2	7;7	0.710736	74.267	1	S	2	4.1546	LS(-48.37)LNS(3.9)NS(-3.9)K
NYLVS(0.999)ELT(0.001)K	A0A0H2XFA8;A0A0E1VSX2	300;300	0.998748	104.43	1	S	2	-0.33337	NY(-85.37)LVS(29.02)ELT(-29.02)K
S(0.855)H(0.145)DTNTIDSR	Q2FI19;A0A0E1VSY3	2;2	0.854799	152.55	1	S	2	-0.53454	S(7.71)H(-7.71)DT(-35.73)NT(-67.34)IDS(-112.62)R(-114.52)
DADVIVS(1)AVGK	Q2FI15;A8Z1K5;A0A0E1VSY8	207;207;215	1	73.435	1	S	2	-0.21797	DADVIVS(73.44)AVGK
DMAS(0.983)Y(0.017)LK	Q2FI15;A8Z1K5;A0A0E1VSY8	197;197;205	0.982919	42.599	1	S	2	0.11509	DMAS(17.6)Y(-17.6)LK
LS(1)VILVGNDGASQSYVR	Q2FI15;A8Z1K5;A0A0E1VSY8	36;36;44	0.999994	62.646	1	S	2	0.40438	LS(57.15)VILVGNDGAS(-57.15)QS(-57.15)Y(-57.26)VR(-62.65)
LSVILVGNDGAS(0.951)QS(0.047)YVR(0.002)	Q2FI15;A8Z1K5;A0A0E1VSY8	46;46;54	0.950724	127.3	1	S	2	0.27039	LS(-101.98)VILVGNDGAS(13.02)QS(-13.02)Y(-64.37)VR(-27.07)
LSVILVGNDGAS(0.362)QS(0.563)YVR(0.074)	Q2FI15;A8Z1K5;A0A0E1VSY8	48;48;56	0.563189	95.428	1	S	2	1.0667	LS(-83.51)VILVGNDGAS(-1.92)QS(1.92)Y(-33.02)VR(-8.79)
NAS(0.999)VT(0.001)ILHSR	Q2FI15;A8Z1K5;A0A0E1VSY8	184;184;192	0.999346	73.466	1	S	2	0.64789	NAS(32.07)VT(-32.07)ILH(-48.77)S(-50.24)R(-49.72)
NASVTILH(0.021)S(0.873)R(0.106)	Q2FI15;A8Z1K5;A0A0E1VSY8	190;190;198	0.873154	163.51	1	S	2	0.97067	NAS(-90.66)VT(-52.67)ILH(-16.26)S(9.15)R(-9.15)
S(0.579)H(0.421)IVGQPVSK	Q2FI15;A8Z1K5;A0A0E1VSY8	167;167;175	0.57887	108.25	1	S	2	-0.16601	S(1.38)H(-1.38)IVGQPVS(-61.42)K
SHIVGQPVS(1)K	Q2FI15;A8Z1K5;A0A0E1VSY8	175;175;183	1	94.122	1	S	2	1.6678	S(-88.63)H(-86.46)IVGQPVS(86.46)K
VILS(1)ALKR(1)K	A0A0E1VT65	380	1	43.246		S	2	-2.3313	VILS(43.25)ALKR(43.25)K
AIS(0.552)T(0.448)EEAEITLINK	Q2FID4;A0A0E1VTF2	29;29	0.551848	82.379		S	2	4.2787	AIS(0.9)T(-0.9)EEAEIT(-46.42)LINK
ILNGES(0.884)T(0.116)EEFEYVDR	Q2FID4;A0A0E1VTF2	341;341	0.883547	170.56	1	S	2	-0.55012	ILNGES(8.8)T(-8.8)EEFEY(-123)VDR(-87.47)
QQLNAGT(0.177)S(0.823)VWAAGVR	Q2FID4;A0A0E1VTF2	259;259	0.823029	113.25	1	S	2	-0.40953	QQLNAGT(-6.68)S(6.68)VWAAGVR(-54.01)
S(1)KYEPLFDK	A0A0H2XGI5;A0A0E1VTG8	3;3	0.999994	85.813	1	S	2	-0.95366	S(52.55)KY(-52.55)EPLFDK
SFAS(1)EMK	Q2FIM6;A8Z044;A0A0E1VTK4	5;5;5	0.999731	43.769	1	S	2	-0.19403	S(-35.7)FAS(35.7)EMK
S(0.91)LS(0.09)EHMDMTER	A0A0H2XJN3;A0A0E1VTK8	39;39	0.909898	82.543	1	S	2	-2.18	S(10.05)LS(-10.05)EH(-39.75)MDMT(-74.39)ER(-79.26)
S(0.131)LS(0.868)EH(0.002)MDMTER	A0A0H2XJN3;A0A0E1VTK8	41;41	0.86753	62.823	1	S	2	-1.4156	S(-8.22)LS(8.22)EH(-27.31)MDMT(-51.92)ER(-56.98)
AGY(0.041)T(0.05)AVVS(0.218)H(0.191)R(0.218)S(0.218)GET(0.05)EDT(0.011)T(0.003)IADIAVATNAGQIK	Q2FIL7;A8Z1A4;A0A0E1VTL2	370;370;370	0.218078	114.03		S	4	0.021852	AGY(-7.23)T(-6.44)AVVS(0)H(-0.57)R(0)S(0)GET(-6.44)EDT(-12.79)T(-19.04)IADIAVAT(-103.85)NAGQIK
S(1)GETEDTTIADIAVATNAGQIK	Q2FIL7;A8Z1A4;A0A0E1VTL2	373;373;373	0.999856	326.8	1	S	2	0.037508	S(38.42)GET(-38.42)EDT(-163.14)T(-189.75)IADIAVAT(-301.05)NAGQIK
ALVPS(0.023)GAS(0.966)T(0.011)GEHEAVELR	Q2FIL7;A8Z1A4;A0A0E1VTL2	42;42;42	0.96626	153.72	1	S	3	0.85432	ALVPS(-16.33)GAS(16.33)T(-19.35)GEH(-45.68)EAVELR(-83.16)
GNPTVEVEVLT(0.011)ES(0.923)GAFGR(0.066)	Q2FIL7;A8Z1A4;A0A0E1VTL2	29;29;29	0.922994	159.81	1	S	2	1.0946	GNPT(-99.34)VEVEVLT(-19.2)ES(11.46)GAFGR(-11.46)
T(0.099)QQNS(0.486)H(0.415)GNQIQDIPQTGFFGHPR	A0A0H2XIN4;A0A0E1VTM9	6;6	0.485688	111.43		S	3	0.48698	T(-6.92)QQNS(0.68)H(-0.68)GNQIQDIPQT(-90.06)GFFGH(-108.33)PR(-108.85)
QPLEYPS(0.036)CGS(0.956)VFQR(0.006)PPGH(0.001)FAGK	Q2FIQ3;A8Z012;A0A0E1VTP3	226;226;226	0.956005	83.312	1	S	4	-0.60258	QPLEY(-37.8)PS(-14.19)CGS(14.19)VFQR(-21.92)PPGH(-28.84)FAGK
EGVQIQNES(1)K	Q2FIN8;A0A0E1VTR0	355;355	1	121.29	1	S	2	-0.16974	EGVQIQNES(121.29)K
IEAAYQS(1)QK	Q2FIN8;A0A0E1VTR0	702;702	1	104.79	1	S	2	-0.74897	IEAAY(-71.53)QS(71.53)QK
LGLDDS(0.795)T(0.205)PIESK	Q2FIN8;A0A0E1VTR0	572;572	0.794913	92.65	1	S	2	0.99298	LGLDDS(5.89)T(-5.89)PIES(-32.3)K
LGLDDSTPIES(1)K	Q2FIN8;A0A0E1VTR0	577;577	0.999942	121.45	1	S	2	-2.0271	LGLDDS(-58.65)T(-42.45)PIES(42.45)K
R(0.125)FS(0.873)EGLH(0.003)QAIEAK	Q2FIN8;A0A0E1VTR0	336;336	0.872718	142.35	1	S	2	1.0012	R(-8.45)FS(8.45)EGLH(-25.31)QAIEAK
S(0.45)T(0.45)S(0.099)LY(0.001)TQANVFAK	Q2FIN8;A0A0E1VTR0	236;236	0.450077	85.522		S	2	-2.7588	S(0)T(0)S(-6.57)LY(-29.1)T(-36.42)QANVFAK
S(0.069)T(0.069)S(0.862)LYTQANVFAK	Q2FIN8;A0A0E1VTR0	238;238	0.861846	138.75	1	S	2	-0.99019	S(-10.98)T(-10.98)S(10.98)LY(-32.53)T(-39.87)QANVFAK
S(1)VVQVEDNIER	Q2FIN8;A0A0E1VTR0	781;781	1	90.926		S	2	1.323	S(87.84)VVQVEDNIER(-87.84)
S(0.997)Y(0.003)AQQNPLR	Q2FIN8;A0A0E1VTR0	745;745	0.997045	132.88	1	S	2	0.035921	S(25.28)Y(-25.28)AQQNPLR(-129.09)
MMS(1)MYLR	A0A0H2XIA4;A0A0E1VTS7	451;451	0.999897	69.423	1	S	2	-1.3597	MMS(40.91)MY(-40.91)LR(-46.68)
EIS(0.5)NQS(0.5)LVIHSITGINR	A0A0H2XE39;A0A0E1VTW2	385;385	0.499843	68.257		S	2	-1.6374	EIS(0)NQS(0)LVIH(-32.5)S(-42.67)IT(-50.56)GINR(-58.06)
EIS(0.095)NQS(0.891)LVIH(0.012)S(0.002)ITGINR	A0A0H2XE39;A0A0E1VTW2	388;388	0.891015	74.953	1	S	3	-0.0095641	EIS(-9.71)NQS(9.71)LVIH(-18.73)S(-27.43)IT(-35.46)GINR(-43.5)
S(1)GEPNPESNQALR	Q2FIX0;A8Z190;A0A0E1VU27	36;36;36	0.999998	86.898	1	S	2	-1.7631	S(56.41)GEPNPES(-56.41)NQALR(-68.49)
TYS(1)VPNHIIEK	Q2FIX0;A8Z190;A0A0E1VU27	58;58;58	0.999688	104.59	1	S	2	0.3622	T(-37.34)Y(-55.53)S(37.34)VPNH(-39.03)IIEK
ELENITGHTIADS(0.98)T(0.019)GEIKR	A0A0H2XK60;A0A0E1VU37	34;34	0.980086	275.99	1	S	3	-0.011379	ELENIT(-86.22)GH(-48.92)T(-33.7)IADS(17.02)T(-17.02)GEIKR(-46.71)
KIEDTVS(1)L	A0A0H2XH87;A0A0E1VUA0	350;356	0.999768	79.986	1	S	2	0.74905	KIEDT(-36.35)VS(36.35)L
T(0.01)H(0.126)S(0.863)DIDTMLLK	A0A0H2XH87;A0A0E1VUA0	232;238	0.86327	145.29	1	S	2	0.79509	T(-19.18)H(-8.36)S(8.36)DIDT(-33.44)MLLK
S(0.987)VT(0.013)LTQTVAK	A0A0H2XIQ1;A0A0E1VUA5	131;131	0.986738	115.33	1	S	2	-0.23008	S(18.72)VT(-18.72)LT(-46.97)QT(-73.62)VAK
NTPGVTGFVGS(1)AGAGSKPNPLLPEEVR	A0A0H2XEI4;A0A0E1VUB0	96;96	0.999558	175.8	1	S	3	0.2297	NT(-77.87)PGVT(-42.25)GFVGS(34.17)AGAGS(-34.17)KPNPLLPEEVR(-88.99)
NTPGVTGFVGS(0.044)AGAGS(0.952)KPNPLLPEEVR(0.003)	A0A0H2XEI4;A0A0E1VUB0	101;101	0.952187	65.284	1	S	3	1.9048	NT(-43.44)PGVT(-37.57)GFVGS(-13.32)AGAGS(13.32)KPNPLLPEEVR(-24.65)
R(0.006)VES(0.973)MNMT(0.021)EQIFR	A0A0H2XEI4;A0A0E1VUB0	33;33	0.972544	51.875	1	S	2	-1.217	R(-21.82)VES(16.67)MNMT(-16.67)EQIFR(-39)
WYAVHTYS(1)GYENK	A0A0H2XEI4;A0A0E1VUB0	17;17	0.999733	213.18	1	S	2	0.11979	WY(-186.55)AVH(-67.21)T(-35.74)Y(-126.86)S(35.74)GY(-126.86)ENK
DVLPDPIH(0.119)NS(0.881)K	Q2FJ94;A8YZP4;A0A0E1VUC1	20;20;20	0.880991	102.62	1	S	2	2.7228	DVLPDPIH(-8.69)NS(8.69)K
KGS(0.993)VPKR(0.007)	Q2FJ94;A8YZP4;A0A0E1VUC1	6;6;6	0.992569	40.352	1	S	2	-0.88919	KGS(21.26)VPKR(-21.26)
VGGS(1)NYQVPVEVRPER	Q2FJ94;A8YZP4;A0A0E1VUC1	83;83;83	1	159.13	1	S	2	-2.3664	VGGS(84.37)NY(-84.37)QVPVEVR(-136.97)PER(-150.4)
S(1)QDVNELSK	Q2FJ89;A8YZP8;A0A0E1VUC6	2;2;2	1	125.74	1	S	2	-0.027682	S(107.21)QDVNELS(-107.21)K
SQDVNELS(1)K	Q2FJ89;A8YZP8;A0A0E1VUC6	9;9;9	1	90.913	1	S	2	0.23558	S(-86.57)QDVNELS(86.57)K
GYQLGIVT(0.057)S(0.911)DT(0.032)K	A0A0H2XFV1;A0A0E1VUD2	123;123	0.911464	137.09	1	S	2	-0.67469	GY(-116.09)QLGIVT(-12.06)S(12.06)DT(-14.57)K
NEDGSYYLNDS(1)EFQLR	Q2FJ80;A0A0E1VUD9	162;174	0.99976	131.56	1	S	2	-0.20624	NEDGS(-89.59)Y(-72.36)Y(-65.29)LNDS(36.21)EFQLR(-36.21)
PLNQLDFS(0.062)GT(0.313)T(0.313)PS(0.313)IDEIK	Q2FJ80;A0A0E1VUD9	55;67	0.312505	59.513		S	2	1.1279	PLNQLDFS(-6.99)GT(0)T(0)PS(0)IDEIK
EEFEEIS(0.785)VR(0.215)	A0A0H2XH68;A0A0E1VUI4	239;239	0.78472	48.785	1	S	2	0.51561	EEFEEIS(5.62)VR(-5.62)
EIDLAS(0.101)S(0.45)LQQT(0.45)MLK	A0A0H2XH68;A0A0E1VUI4	103;103	0.449737	52.576		S	2	0.062794	EIDLAS(-6.51)S(0)LQQT(0)MLK
FGMDSYGH(0.005)S(0.995)QLPSDGLK	A0A0H2XH68;A0A0E1VUI4	177;177	0.995281	132.64	1	S	2	1.5888	FGMDS(-47.77)Y(-70.31)GH(-23.26)S(23.26)QLPS(-51.91)DGLK
VLGIS(0.454)S(0.454)QT(0.079)R(0.012)	A0A0H2XH68;A0A0E1VUI4	248;248	0.454324	76.228		S	2	1.4094	VLGIS(0)S(0)QT(-7.57)R(-15.83)
VLGIS(0.139)S(0.834)QT(0.023)R(0.004)	A0A0H2XH68;A0A0E1VUI4	249;249	0.834224	94.692	1	S	2	1.0644	VLGIS(-7.79)S(7.79)QT(-15.54)R(-23.34)
NS(0.995)EGT(0.005)FIDK	A0A0H2XH68;A0A0E1VUI4	279;279	0.994957	53.775	1	S	2	-0.2288	NS(22.95)EGT(-22.95)FIDK
EEIS(0.055)DS(0.858)VR(0.079)R(0.008)DPIHR	Q2FF24;A8YY70;A0A0E1VUK3	109;109;109	0.858391	121.79	1	S	3	0.48762	EEIS(-11.96)DS(10.35)VR(-10.35)R(-20.4)DPIH(-45.4)R(-68.62)
IFEPFYT(0.015)GS(0.985)NK	A0A0H2XIE2;A0A0E1VUM7	830;854	0.985	158.42	1	S	2	0.48828	IFEPFY(-123.19)T(-18.17)GS(18.17)NK
MNVES(1)FNLDHTK	Q2FEZ4;A8YYA0;A0A0E1VUN3	8;8;8	0.999687	71.031	1	S	3	0.18386	MNVES(36.65)FNLDH(-36.65)T(-40.14)K
LYYLDLDS(1)K	A0A0H2XDE9;A0A0E1VUN7	167;167	0.999886	53.569	1	S	2	-0.32357	LY(-51.06)Y(-39.74)LDLDS(39.74)K
VVS(0.91)H(0.09)NGNAIEAINISK	Q2FF09;A0A0E1VUP6	57;57	0.909603	209.7	1	S	2	-0.38532	VVS(10.03)H(-10.03)NGNAIEAINIS(-186.85)K
DMGAELGVMIS(0.375)AS(0.324)H(0.301)NPVADNGIK	Q2FEX1;A8YYC6;A0A0E1VUQ7	100;100;100	0.374951	62.051		S	3	-0.87517	DMGAELGVMIS(0.64)AS(-0.64)H(-0.95)NPVADNGIK
DMGAELGVMISAS(0.992)H(0.007)NPVADNGIK	Q2FEX1;A8YYC6;A0A0E1VUQ7	102;102;102	0.992415	405.75	1	S	2	-1.1403	DMGAELGVMIS(-35.34)AS(21.34)H(-21.34)NPVADNGIK
ILVR(0.008)PS(0.496)GT(0.496)EPLVR	Q2FEX1;A8YYC6;A0A0E1VUQ7	414;414;414	0.496197	62.14		S	2	0.38574	ILVR(-18.15)PS(0)GT(0)EPLVR(-48.46)
S(0.003)LS(0.997)ELAGQMK	Q2FEX1;A8YYC6;A0A0E1VUQ7	362;362;362	0.996786	67.113	1	S	2	-1.9588	S(-24.92)LS(24.92)ELAGQMK
S(1)EQYSEINTDTLER	A0A0H2XG84;A0A0E1VUS4	2;2	1	236.3	1	S	2	-2.2828	S(87.78)EQY(-110.11)S(-87.78)EINT(-194.34)DT(-207.29)LER(-217.89)
SEQYS(1)EINTDTLER	A0A0H2XG84;A0A0E1VUS4	6;6	1	198.23	1	S	2	-0.65381	S(-102.25)EQY(-84.54)S(73.71)EINT(-73.71)DT(-87.31)LER(-108.8)
NGVIELGVGS(1)K	Q2FJE0;A0A0E1VUY4	67;67	1	145	1	S	2	0.17662	NGVIELGVGS(132.86)K
VTALNEH(0.132)AS(0.868)K	A0A0H2XIW6;A0A0E1VUZ0	68;68	0.868186	103.43	1	S	2	1.1134	VT(-57.62)ALNEH(-8.19)AS(8.19)K
NS(0.776)IDCH(0.195)VGNR(0.029)	A0A0H2XJ47;A0A0E1VV13	11;11	0.776365	66.262	1	S	2	-1.3292	NS(6.01)IDCH(-6.01)VGNR(-14.28)
DNS(0.45)R(0.45)T(0.101)PMQWSDDVNAGFTAGK	A0A0E1VVI2;A0A0H2XEH0	413;413	0.449535	71.527		S	3	-1.456	DNS(0)R(0)T(-6.5)PMQWS(-30.65)DDVNAGFT(-57.93)AGK
S(0.2)R(0.2)DNS(0.2)R(0.2)T(0.2)PMQWSDDVNAGFTAGK	A0A0E1VVI2;A0A0H2XEH0	409;409	0.199997	67.364		S	3	-2.1591	S(0)R(0)DNS(0)R(0)T(0)PMQWS(-41.96)DDVNAGFT(-66.4)AGK
VVS(0.5)R(0.5)FGDDTSEEMR	A0A0E1VVI2;A0A0H2XEH0	329;329	0.499984	126.48	1	S	2	-0.70442	VVS(0)R(0)FGDDT(-42.79)S(-49.73)EEMR(-66.78)
DFS(1)NQQIVNDDVVFR	A0A0H2XJZ0;A0A0E1VVQ7	148;148	1	67.153	1	S	2	0.49101	DFS(67.15)NQQIVNDDVVFR(-67.15)
MNIVLLS(0.35)GS(0.191)T(0.191)VGS(0.268)K	A0A0H2XJZ0;A0A0E1VVQ7	7;7	0.350472	58.487		S	2	-0.58383	MNIVLLS(1.16)GS(-2.65)T(-2.65)VGS(-1.16)K
MNIVLLS(0.037)GS(0.338)T(0.338)VGS(0.287)K	A0A0H2XJZ0;A0A0E1VVQ7	9;9	0.338155	70.197		S	2	-0.36541	MNIVLLS(-9.65)GS(0)T(0)VGS(-0.71)K
MNIVLLS(0.006)GS(0.024)T(0.068)VGS(0.903)K	A0A0H2XJZ0;A0A0E1VVQ7	13;13	0.902933	105.28	1	S	2	-0.032214	MNIVLLS(-21.93)GS(-15.81)T(-11.26)VGS(11.26)K
VIGLVAT(0.159)AGS(0.421)S(0.421)K	A0A0H2XJZ0;A0A0E1VVQ7	113;113	0.420643	69.641		S	2	0.71929	VIGLVAT(-4.23)AGS(0)S(0)K
VIGLVAT(0.159)AGS(0.421)S(0.421)K	A0A0H2XJZ0;A0A0E1VVQ7	114;114	0.420643	69.641		S	2	0.71929	VIGLVAT(-4.23)AGS(0)S(0)K
DKS(0.49)S(0.49)H(0.02)QEVHENNSAYEEIDITHFAEASK	A0A0H2XJ55;A0A0E1VVW8	106;106	0.490178	362.75		S	3	0.19456	DKS(0)S(0)H(-13.98)QEVH(-40.04)ENNS(-50.48)AY(-68.6)EEIDIT(-123.81)H(-128.36)FAEAS(-139.32)K
DKS(0.019)S(0.854)H(0.127)QEVHENNSAYEEIDITHFAEASK	A0A0H2XJ55;A0A0E1VVW8	107;107	0.853662	362.75	1	S	4	-0.42866	DKS(-16.46)S(8.28)H(-8.28)QEVH(-40.16)ENNS(-53.8)AY(-119.99)EEIDIT(-176.12)H(-182.03)FAEAS(-198.79)K
SSHQEVHENNS(1)AYEEIDITHFAEASK	A0A0H2XJ55;A0A0E1VVW8	116;116	0.999978	295.41	1	S	3	-0.74678	S(-124.59)S(-124.59)H(-125.66)QEVH(-46.58)ENNS(46.58)AY(-152.08)EEIDIT(-178.43)H(-194.52)FAEAS(-239.54)K
SSHQEVHENNSAYEEIDITHFAEAS(1)K	A0A0H2XJ55;A0A0E1VVW8	130;130	1	340.61	1	S	3	-0.48183	S(-327.34)S(-327.34)H(-327.52)QEVH(-282.47)ENNS(-249.63)AY(-289.21)EEIDIT(-113.97)H(-89.6)FAEAS(89.6)K
KS(1)EGYLESELTIISK	A0A0H2XJ55;A0A0E1VVW8	22;22	1	249.41	1	S	2	-0.68962	KS(115.45)EGY(-139.97)LES(-115.45)ELT(-154.88)IIS(-228.14)K
LHLNDLH(0.001)DS(0.001)EIS(0.992)LIS(0.004)T(0.001)SGTFSDR	A0A0H2XJ55;A0A0E1VVW8	49;49	0.99181	163.76	1	S	3	-0.80822	LH(-58.65)LNDLH(-28.83)DS(-29.3)EIS(23.58)LIS(-23.58)T(-30.12)S(-35.18)GT(-40.16)FS(-49.85)DR(-54.54)
LHLNDLHDSEISLISTSGT(0.027)FS(0.826)DR(0.147)	A0A0H2XJ55;A0A0E1VVW8	58;58	0.825706	180.23	1	S	3	-0.44621	LH(-139.94)LNDLH(-115.46)DS(-103.94)EIS(-78.35)LIS(-43.93)T(-43.93)S(-36.78)GT(-14.91)FS(7.48)DR(-7.48)
LLTGEDGEH(0.001)AVLS(0.5)R(0.5)YNLAPDELEK	A0A0H2XJ55;A0A0E1VVW8	76;76	0.499549	94.606		S	4	-0.03229	LLT(-49.45)GEDGEH(-27.48)AVLS(0)R(0)Y(-51.55)NLAPDELEK
EVR(0.003)DS(0.997)IFR	A0A0H2XE58;A0A0E1VW45	132;132	0.997442	85.622	1	S	2	-2.4248	EVR(-25.91)DS(25.91)IFR(-54.97)
QVEQFLKS(0.902)R(0.098)	A0A0H2XGU7;A0A0E1VWC2	207;214	0.902116	85.265	1	S	2	1.3884	QVEQFLKS(9.65)R(-9.65)
LS(0.134)EAS(0.793)VGKDT(0.045)MT(0.015)GH(0.012)WEIMGLNIMQPFK	Q2FKC0;A8YZ65;A0A0E1VWD3	80;80;80	0.793085	190.23	1	S	4	-0.55559	LS(-7.71)EAS(7.71)VGKDT(-12.44)MT(-17.2)GH(-18.12)WEIMGLNIMQPFK
PAS(0.658)GT(0.342)QIIDEWGEHQMK	Q2FKC0;A8YZ65;A0A0E1VWD3	131;131;131	0.65822	112.13	1	S	3	-1.3781	PAS(2.85)GT(-2.85)QIIDEWGEH(-61.53)QMK
S(1)NMDGMDQLMK	Q2FKC0;A8YZ65;A0A0E1VWD3	258;258;258	1	94.122	1	S	2	-0.36097	S(94.12)NMDGMDQLMK
VDLESEYTNHLFANH(0.002)PS(0.998)AVIAMER	A0A0H2XK05;A0A0E1VWK6	127;127	0.997737	151.65	1	S	3	0.14695	VDLES(-101.5)EY(-99.59)T(-72.73)NH(-65.67)LFANH(-27.15)PS(27.15)AVIAMER(-34.71)
LEAS(0.926)EH(0.074)K	A0A0H2XEN8;A0A0E1VWL4	281;281	0.926322	51.346	1	S	2	0.27919	LEAS(10.99)EH(-10.99)K
QR(0.5)VS(0.5)LGGILIHR	A0A0H2XFK9;A0A0E1VWS0	155;155	0.499988	48.004	1	S	3	0.0098062	QR(0)VS(0)LGGILIH(-45.14)R(-47.3)
IDS(1)LATEAR	Q2FDE9;A8YYS0;A0A0E1VWU8	577;577;577	0.999813	127.42	1	S	2	-0.18975	IDS(37.32)LAT(-37.32)EAR(-58.29)
IKPNEH(0.001)T(0.003)QAIIEQH(0.098)GGS(0.45)R(0.45)LK	Q2FDE9;A8YYS0;A0A0E1VWU8	498;498;498	0.449528	40.756		S	4	-1.6666	IKPNEH(-27.82)T(-22.46)QAIIEQH(-6.63)GGS(0)R(0)LK
NTNEVY(0.003)VQGLS(0.735)T(0.204)S(0.058)LPEHVQR	Q2FDE9;A8YYS0;A0A0E1VWU8	310;310;310	0.7348	63.376	1	S	3	0.89093	NT(-42.03)NEVY(-23.99)VQGLS(5.57)T(-5.57)S(-11.02)LPEH(-32.78)VQR(-38.54)
PLNIAQAS(0.908)R(0.092)	Q2FDE9;A8YYS0;A0A0E1VWU8	598;598;598	0.90775	58.37		S	2	-2.1226	PLNIAQAS(9.93)R(-9.93)
EEVDANDVEGGS(1)LK	A0A0H2XHU3;A0A0E1VWV3	324;324	1	180.74	1	S	2	0.27528	EEVDANDVEGGS(179.17)LK
R(0.001)LEVGEEQAS(0.952)H(0.046)FGMTK	A0A0H2XH33;A0A0E1VX49	40;40	0.952484	63.869	1	S	3	-0.020783	R(-30.03)LEVGEEQAS(13.12)H(-13.12)FGMT(-40.08)K
T(0.001)VS(0.999)QLIDMK	Q2FDR0;A8Z3J9;A0A0E1VX56	5;5;5	0.9994	87.568	1	S	2	-0.30477	T(-32.22)VS(32.22)QLIDMK
LQNLNDYDLTHLHS(0.003)AVS(0.985)AGEPLNR(0.012)	A0A0H2XHR6;A0A0E1VX66	294;301	0.984551	129.57	1	S	3	-0.69339	LQNLNDY(-73.06)DLT(-47.21)H(-47.58)LH(-33.53)S(-25.73)AVS(19.02)AGEPLNR(-19.02)
S(1)ALFAPEK	A0A0H2XHR6;A0A0E1VX66	4;11	1	67.726	1	S	2	0.040416	S(67.73)ALFAPEK
VGNVLAS(0.921)H(0.077)GLS(0.002)K	A0A0H2XHR6;A0A0E1VX66	60;67	0.921336	113.69	1	S	2	1.0823	VGNVLAS(10.79)H(-10.79)GLS(-26.94)K
VGNVLAS(0.358)H(0.284)GLS(0.358)K	A0A0H2XHR6;A0A0E1VX66	64;71	0.358061	67.997		S	2	0.31131	VGNVLAS(0)H(-1.01)GLS(0)K
DTHFVTFT(0.122)GS(0.744)R(0.122)AT(0.003)GT(0.008)R(0.001)	Q2FDV3;A8Z3F5;A0A0E1VXD2	259;259;259	0.744257	177.64	1	S	3	0.67665	DT(-105.2)H(-87.23)FVT(-35.18)FT(-7.87)GS(7.87)R(-7.87)AT(-23.39)GT(-19.71)R(-28.38)
GCT(0.025)S(0.975)AVVGYHPFGGFK	Q2FDV3;A8Z3F5;A0A0E1VXD2	475;475;475	0.97482	123.02	1	S	2	-1.4783	GCT(-15.88)S(15.88)AVVGY(-79.39)H(-64.7)PFGGFK
S(1)AGFDTYDLELANK	A0A0H2XJ90;A0A0E1VXD6	77;87	0.999745	69.714	1	S	2	-2.1969	S(36.3)AGFDT(-36.3)Y(-46.8)DLELANK
MAQS(0.162)GY(0.367)S(0.469)VS(0.002)LYEQNNHIGGK	Q2FDU3;A0A0E1VXE3	27;27	0.468673	109.04		S	3	-0.1016	MAQS(-4.6)GY(-1.06)S(1.06)VS(-23.41)LY(-46.1)EQNNH(-93.15)IGGK
QMS(0.98)DY(0.018)VT(0.002)IK	Q2FDU3;A0A0E1VXE3	76;76	0.98	40.715	1	S	2	-1.6742	QMS(17.29)DY(-17.29)VT(-27.62)IK
S(0.5)NR(0.5)GAIYGVVADK	Q2FDU3;A0A0E1VXE3	431;431	0.499994	100.93	1	S	2	0.20928	S(0)NR(0)GAIY(-46.08)GVVADK
NQSNHRPQS(1)INM	A0A0H2XFR2;A0A0E1VXP5	228;228	0.999887	124.42	1	S	2	0.22692	NQS(-70.39)NH(-58.39)R(-39.52)PQS(39.52)INM
THQLPS(0.556)NS(0.392)IDS(0.052)FK	A0A0H2XII0;A0A0E1VXV4	82;82	0.555536	62.14	1	S	2	0.5523	T(-52.19)H(-52.45)QLPS(1.51)NS(-1.51)IDS(-10.27)FK
NDTENTVADEPS(0.971)IH(0.023)EGT(0.006)EK	Q2FEG1;A0A0E1VXW4	324;324	0.970971	100.04	1	S	2	-1.03	NDT(-69.07)ENT(-56.59)VADEPS(16.28)IH(-16.28)EGT(-21.96)EK
S(0.805)S(0.195)VVIDAEK	Q2FEG1;A0A0E1VXW4	397;397	0.805426	113.76	1	S	2	0.438	S(6.17)S(-6.17)VVIDAEK
R(0.199)S(0.199)S(0.601)VVIDAEK	Q2FEG1;A0A0E1VXW4	398;398	0.601191	111.12	1	S	2	-1.8833	R(-4.79)S(-4.79)S(4.79)VVIDAEK
TEPQH(0.001)H(0.001)IGNQT(0.001)ES(0.001)NH(0.001)DEDH(0.001)DIT(0.01)S(0.041)ES(0.932)VES(0.009)AES(0.002)VK	Q2FEG1;A0A0E1VXW4	356;356	0.93233	58.131	1	S	4	0.3297	T(-34.92)EPQH(-30.17)H(-30.17)IGNQT(-30.65)ES(-30.65)NH(-30.74)DEDH(-30.92)DIT(-19.67)S(-13.56)ES(13.56)VES(-20.2)AES(-25.84)VK
TEPQHHIGNQTESNHDEDHDITS(0.001)ES(0.003)VES(0.206)AES(0.79)VK	Q2FEG1;A0A0E1VXW4	362;362	0.789806	55.22	1	S	4	-0.91507	T(-51.49)EPQH(-51.49)H(-51.49)IGNQT(-51.09)ES(-51.09)NH(-51.1)DEDH(-49.99)DIT(-35.52)S(-30.09)ES(-24.48)VES(-5.83)AES(5.83)VK
TGVAT(0.001)AS(0.849)T(0.15)VGVAK	Q2FEG1;A0A0E1VXW4	306;306	0.848838	116.51	1	S	2	0.0077196	T(-85.94)GVAT(-30.96)AS(7.51)T(-7.51)VGVAK
S(0.044)FFS(0.478)S(0.478)KEDPELCVLR	A0A0H2XJH3;A0A0E1VY40	107;107	0.477961	46.746		S	3	-2.4518	S(-10.35)FFS(0)S(0)KEDPELCVLR(-42.5)
S(0.044)FFS(0.478)S(0.478)KEDPELCVLR	A0A0H2XJH3;A0A0E1VY40	108;108	0.477961	46.746		S	3	-2.4518	S(-10.35)FFS(0)S(0)KEDPELCVLR(-42.5)
S(1)LDTPIK	A0A0H2XJH3;A0A0E1VY40	131;131	0.999998	111.74	1	S	2	1.4465	S(56.37)LDT(-56.37)PIK
S(0.655)NS(0.345)QAIQAIENVLATSK	A0A0H2XJH3;A0A0E1VY40	2;2	0.654583	105.99	1	S	3	1.1217	S(2.78)NS(-2.78)QAIQAIENVLAT(-102.28)S(-103.52)K
S(0.087)NS(0.913)QAIQAIENVLATSK	A0A0H2XJH3;A0A0E1VY40	4;4	0.913324	214.46	1	S	2	-0.092127	S(-10.23)NS(10.23)QAIQAIENVLAT(-197.69)S(-201.16)K
ANNHNQNGQDS(0.804)T(0.196)QQVINFLK	A0A0H2XI20;A0A0E1VY87	12;12	0.804207	162.81	1	S	3	-0.22796	ANNH(-90.01)NQNGQDS(6.14)T(-6.14)QQVINFLK
GMLPS(0.849)T(0.136)R(0.015)	Q2FES1;A8Z325;A0A0E1VYC0	112;112;112	0.848509	85.676	1	S	2	-0.26389	GMLPS(7.94)T(-7.94)R(-17.45)
LIENS(1)IK	Q2FES1;A8Z325;A0A0E1VYC0	105;105;105	1	87.639	1	S	2	1.7934	LIENS(68.02)IK
LS(0.001)S(0.999)EVASILR	Q2FES1;A8Z325;A0A0E1VYC0	31;31;31	0.999374	103.08	1	S	2	-0.45158	LS(-32.05)S(32.05)EVAS(-55.19)ILR(-71.24)
LSSEVAS(0.998)ILR(0.002)	Q2FES1;A8Z325;A0A0E1VYC0	35;35;35	0.998079	117.79	1	S	2	0.94561	LS(-91.67)S(-50.07)EVAS(27.18)ILR(-27.18)
QTFMANES(1)NIERK	Q2FES1;A8Z325;A0A0E1VYC0	10;10;10	0.999993	279.65	1	S	2	0.16304	QT(-196.17)FMANES(51.48)NIER(-51.48)K
S(0.958)IT(0.042)AGELRR	Q2FES1;A8Z325;A0A0E1VYC0	87;87;87	0.957835	78.932	1	S	2	0.18397	S(13.57)IT(-13.57)AGELR(-50.91)R(-47.27)
VYYR(0.01)H(0.138)S(0.807)NH(0.045)PGGIK	Q2FES1;A8Z325;A0A0E1VYC0	79;79;79	0.806945	82.349	1	S	3	-0.37521	VY(-62.36)Y(-58.59)R(-18.98)H(-7.67)S(7.67)NH(-12.54)PGGIK
DLAT(0.026)S(0.974)LIISER	Q2FER6;A8Z330;A0A0E1VYC5	23;23;23	0.973655	136.7	1	S	2	-0.88489	DLAT(-15.68)S(15.68)LIIS(-71.52)ER(-81.25)
DLATS(0.001)LIIS(0.974)ER(0.025)	Q2FER6;A8Z330;A0A0E1VYC5	27;27;27	0.974108	155.66	1	S	2	-0.36268	DLAT(-46.97)S(-31.24)LIIS(15.88)ER(-15.88)
VELENGHEILAH(0.002)VS(0.998)GK	Q2FER1;A8Z335;A0A0E1VYD4	37;37;37	0.997828	138.55	1	S	2	-0.17347	VELENGH(-101.91)EILAH(-26.62)VS(26.62)GK
S(1)LGSNTPINMVR	Q2FEQ6;A8Z340;A0A0E1VYD9	127;127;127	0.999936	128.08	1	S	2	0.39103	S(41.97)LGS(-41.97)NT(-83.47)PINMVR(-125.1)
SLGS(0.992)NT(0.008)PINMVR	Q2FEQ6;A8Z340;A0A0E1VYD9	130;130;130	0.991893	91.961	1	S	2	0.37946	S(-50.32)LGS(20.88)NT(-20.88)PINMVR(-60.18)
YGS(0.906)GS(0.094)VFMK	Q2FEQ6;A8Z340;A0A0E1VYD9	91;91;91	0.906076	54.066	1	S	2	-0.8684	Y(-33.44)GS(9.86)GS(-9.86)VFMK
YGS(0.005)GS(0.995)VFMK	Q2FEQ6;A8Z340;A0A0E1VYD9	93;93;93	0.99504	119.68	1	S	2	-0.49597	Y(-78.33)GS(-23.02)GS(23.02)VFMK
DFQGVS(1)K	Q2FEQ1;A8Z345;A0A0E1VYE3	118;118;118	1	91.961	1	S	2	2.3505	DFQGVS(47.19)K
EQLIFPEIDYDKVS(1)K	Q2FEQ1;A8Z345;A0A0E1VYE3	147;147;147	1	150.05	1	S	3	0.82621	EQLIFPEIDY(-104.08)DKVS(104.08)K
FNYS(0.993)S(0.007)VMEVPK	Q2FEQ1;A8Z345;A0A0E1VYE3	23;23;23	0.992704	159	1	S	2	0.65193	FNY(-63.63)S(21.34)S(-21.34)VMEVPK
FNYS(0.124)S(0.876)VMEVPK	Q2FEQ1;A8Z345;A0A0E1VYE3	24;24;24	0.876386	97.911	1	S	2	-0.57072	FNY(-42.85)S(-8.51)S(8.51)VMEVPK
IVVNMGVGDAVQNS(1)K	Q2FEQ1;A8Z345;A0A0E1VYE3	47;47;47	1	163.41	1	S	2	-0.60917	IVVNMGVGDAVQNS(43.79)K
KS(0.998)IAT(0.002)FR	Q2FEQ1;A8Z345;A0A0E1VYE3	73;73;73	0.998318	47.603	1	S	2	-0.31814	KS(27.82)IAT(-27.82)FR(-45.07)
LIS(0.995)VS(0.004)LPR(0.001)	Q2FEQ1;A8Z345;A0A0E1VYE3	105;105;105	0.995202	56.432	1	S	2	0.49451	LIS(23.73)VS(-23.73)LPR(-32.33)
LISVS(0.563)LPR(0.189)VR(0.247)	Q2FEQ1;A8Z345;A0A0E1VYE3	107;107;107	0.56276	78.513	1	S	2	0.27167	LIS(-30.81)VS(3.57)LPR(-4.73)VR(-3.57)
REELGGETNES(1)	Q2FEP6;A0A0E1VYE7	144;144	1	127.56	1	S	2	-0.65869	R(-118.36)EELGGET(-89.56)NES(89.56)
VAS(1)VNIMNYK	Q2FEP1;A0A0E1VYF1	52;52	1	89.548	1	S	2	-0.85252	VAS(80.78)VNIMNY(-80.78)K
NRS(0.999)QTVSNWLK	A0A0H2XFQ9;A0A0E1VYG2	182;182	0.999456	190.1	1	S	2	-0.80746	NR(-33.26)S(33.26)QT(-41.46)VS(-75.55)NWLK
SQTVS(1)NWLK	A0A0H2XFQ9;A0A0E1VYG2	186;186	0.999949	109.42	1	S	2	-0.16271	S(-66.55)QT(-42.98)VS(42.98)NWLK
AIS(1)DALQIDSATIR	Q2FF78;A0A0E1VYR1	39;39	0.999999	68.277		S	2	4.2648	AIS(63.9)DALQIDS(-64.06)AT(-64.06)IR(-63.9)
DFS(0.999)QGT(0.001)IQLYMSK	A0A0H2XHG8;A0A0E1VYX9	79;79	0.998947	110.29	1	S	2	-1.0409	DFS(29.77)QGT(-29.77)IQLY(-83.4)MS(-94.72)K
EAFEQMVEDQS(0.863)S(0.137)EDK	A0A0H2XDH0;A0A0E1VQD2	530;530	0.862593	228.19	1	S	2	0.4445	EAFEQMVEDQS(7.98)S(-7.98)EDK
EAFEQMVEDQS(0.024)S(0.976)EDK	A0A0H2XDH0;A0A0E1VQD2	531;531	0.975631	236.17	1	S	2	-0.15163	EAFEQMVEDQS(-16.02)S(16.02)EDK
LTVYDES(1)K	A0A0H2XDH0;A0A0E1VQD2	483;483	0.999812	74.841		S	2	-0.69201	LT(-61.25)VY(-37.28)DES(37.28)K
R(0.012)AS(0.92)S(0.067)GNEYEDK	A0A0H2XDH0	443	0.920144	132.24	1	S	2	0.038152	R(-18.7)AS(11.35)S(-11.35)GNEY(-76.23)EDK
R(0.017)AS(0.491)S(0.491)GNEYEDK	A0A0H2XDH0	444	0.491242	96.059		S	2	0.12255	R(-14.49)AS(0)S(0)GNEY(-39.14)EDK
ES(1)QSTTGIGEGIAIPHAK	A0A0H2XDY2;A0A0E1VLZ5	53;56	0.999962	237.89	1;2	S	2	0.40601	ES(44.21)QS(-44.21)T(-73.16)T(-93.94)GIGEGIAIPH(-155.91)AK
ES(0.001)QS(0.979)T(0.019)TGIGEGIAIPHAK	A0A0H2XDY2;A0A0E1VLZ5	55;58	0.979382	195.89	1;2	S	2	0.70332	ES(-29.26)QS(17.07)T(-17.07)T(-36.4)GIGEGIAIPH(-160.2)AK
LSDVAS(1)FK	A0A0H2XDY2;A0A0E1VLZ5	43;46	1	101.97	1	S	2	-0.33269	LS(-82.03)DVAS(82.03)FK
LS(1)GILMDENVR	A0A0H2XDY2;A0A0E1VLZ5	121;124	1	102.66	1	S	2	-0.6624	LS(94.76)GILMDENVR(-94.76)
LTETEIEAS(1)K	A0A0H2XDY2;A0A0E1VLZ5	647;650	0.999829	151.13	1	S	2	0.014382	LT(-113.41)ET(-37.68)EIEAS(37.68)K
S(1)PAIAFGK	A0A0H2XDY2;A0A0E1VLZ5	75;78	1	53.517	1	S	2	0.090016	S(53.52)PAIAFGK
VET(0.002)NGS(0.875)S(0.123)GIK	A0A0H2XDY2;A0A0E1VLZ5	219;222	0.874816	115.29	1	S	2	-0.12024	VET(-26.29)NGS(8.52)S(-8.52)GIK
VETNGS(0.028)S(0.972)GIK	A0A0H2XDY2;A0A0E1VLZ5	220;223	0.97153	129	1	S	2	0.53358	VET(-78.71)NGS(-15.33)S(15.33)GIK
H(0.041)QH(0.026)IIGS(0.933)K	A0A0H2XDZ4;A0A0E1VJ93	52;52	0.933059	48.698	1	S	2	0.13384	H(-13.62)QH(-15.49)IIGS(13.62)K
TANFAELS(0.999)DIPR(0.001)	A0A0H2XE20;A0A0E1VNA2	101;101	0.999034	112.51	1	S	2	-0.22387	T(-94.64)ANFAELS(30.14)DIPR(-30.14)
S(1)YFDSESIGNQSGGVR	A0A0H2XE56;A0A0E1VPZ3	127;124	1	228.03	1	S	2	-0.099026	S(69.62)Y(-69.62)FDS(-96.08)ES(-159.86)IGNQS(-206.94)GGVR(-217.22)
SYFDS(1)ESIGNQSGGVR	A0A0H2XE56;A0A0E1VPZ3	131;128	0.999989	234.22	1	S	2	0.09572	S(-93.4)Y(-122.59)FDS(49.76)ES(-49.76)IGNQS(-138.86)GGVR(-158.54)
SYFDSES(1)IGNQSGGVR	A0A0H2XE56;A0A0E1VPZ3	133;130	0.999985	226.24	1	S	2	0.16009	S(-137.63)Y(-138.54)FDS(-48.24)ES(48.24)IGNQS(-74.94)GGVR(-100.56)
SYFDSESIGNQS(0.833)GGVR(0.166)	A0A0H2XE56;A0A0E1VPZ3	138;135	0.833207	202.34	1	S	3	-2.1753	S(-47.98)Y(-48.04)FDS(-34.12)ES(-34.12)IGNQS(7)GGVR(-7)
TEVDS(1)EYATTDNEEHIQEQSNQDK	A0A0H2XE56;A0A0E1VPZ3	107;104	1	220.98	1	S	3	0.067192	T(-71.08)EVDS(70.27)EY(-90.95)AT(-70.27)T(-77.65)DNEEH(-123.49)IQEQS(-164.77)NQDK
TEVDSEYATTDNEEHIQEQS(1)NQDK	A0A0H2XE56;A0A0E1VPZ3	122;119	1	286.37	1	S	2	0.55544	T(-230.98)EVDS(-218.3)EY(-224.13)AT(-190.14)T(-184.22)DNEEH(-123.03)IQEQS(123.03)NQDK
MNAS(0.989)Y(0.001)QT(0.008)R(0.002)	A0A0H2XE88;A0A0E1VJF2	103;103	0.989392	51.445	1	S	2	-0.099451	MNAS(20.88)Y(-29.92)QT(-20.88)R(-28.13)
CET(0.004)MLS(0.771)ES(0.225)K	A0A0H2XEK9	214	0.771389	55.806	1	S	2	0.52662	CET(-23.08)MLS(5.35)ES(-5.35)K
AAENGIS(0.845)AS(0.155)QLAMHLNENLPEK	A0A0H2XER4;A0A0E1VNM1	758;758	0.844542	69.152	1	S	3	-0.036564	AAENGIS(7.35)AS(-7.35)QLAMH(-46.1)LNENLPEK
QHQEGLGVVS(0.459)T(0.459)T(0.083)YK	A0A0H2XER4;A0A0E1VNM1	550;550	0.458686	119.87		S	2	1.3211	QH(-95.34)QEGLGVVS(0)T(0)T(-7.44)Y(-59.96)K
NNLS(0.197)INDDH(0.186)S(0.197)NAAMT(0.197)H(0.186)T(0.031)S(0.005)DAIASSDFIIR	A0A0H2XEU4;A0A0E1VKP0	9;9	0.197204	44.811		S	4	-1.5534	NNLS(0)INDDH(-0.26)S(0)NAAMT(0)H(-0.26)T(-8.06)S(-15.66)DAIAS(-28.67)S(-34.48)DFIIR(-39.27)
NNLS(0.197)INDDH(0.186)S(0.197)NAAMT(0.197)H(0.186)T(0.031)S(0.005)DAIASSDFIIR	A0A0H2XEU4;A0A0E1VKP0	15;15	0.197204	44.811		S	4	-1.5534	NNLS(0)INDDH(-0.26)S(0)NAAMT(0)H(-0.26)T(-8.06)S(-15.66)DAIAS(-28.67)S(-34.48)DFIIR(-39.27)
NNLS(0.001)INDDHSNAAMT(0.015)H(0.102)T(0.12)S(0.753)DAIAS(0.003)S(0.004)DFIIR(0.001)	A0A0H2XEU4;A0A0E1VKP0	23;23	0.753389	70.08	1	S	3	0.50276	NNLS(-28.06)INDDH(-31.85)S(-32.15)NAAMT(-17.11)H(-8.67)T(-7.97)S(7.97)DAIAS(-23.77)S(-23.31)DFIIR(-31.02)
NNLSINDDHSNAAMTHTSDAIAS(0.497)S(0.497)DFIIR(0.005)	A0A0H2XEU4;A0A0E1VKP0	28;28	0.497378	113.53		S	3	0.13303	NNLS(-94.5)INDDH(-94.31)S(-94.5)NAAMT(-90.97)H(-76.86)T(-60.43)S(-55.72)DAIAS(0)S(0)DFIIR(-19.77)
NNLSINDDHSNAAMTHTSDAIAS(0.497)S(0.497)DFIIR(0.005)	A0A0H2XEU4;A0A0E1VKP0	29;29	0.497378	113.53		S	3	0.13303	NNLS(-94.5)INDDH(-94.31)S(-94.5)NAAMT(-90.97)H(-76.86)T(-60.43)S(-55.72)DAIAS(0)S(0)DFIIR(-19.77)
ADKLPS(1)K	A0A0H2XEY2;A0A0E1VRH1	145;152	1	107.57	1	S	2	0.32028	ADKLPS(107.57)K
AVY(0.003)NS(0.997)ILNK	A0A0H2XEY2;A0A0E1VRH1	179;186	0.99664	68.893	1	S	2	1.081	AVY(-24.72)NS(24.72)ILNK
ETHLVIS(0.993)NR(0.007)	A0A0H2XEY2;A0A0E1VRH1	163;170	0.992654	78.513	1	S	2	0.29705	ET(-49.55)H(-43.82)LVIS(21.34)NR(-21.34)
TDAS(1)FWK	A0A0H2XEY2;A0A0E1VRH1	171;178	0.999994	94.114	1	S	2	0.16995	T(-52.55)DAS(52.55)FWK
IS(0.927)VLS(0.073)DK	A0A0H2XF10;A0A0E1VLJ6	194;194	0.92724	56.026	1	S	2	-0.38302	IS(11.05)VLS(-11.05)DK
S(0.999)GAVVAIAH(0.001)ANCMVMLPGGSR	A0A0H2XF86;A0A0E1VNS6	375;375	0.999199	58.92	1	S	3	-2.6692	S(30.97)GAVVAIAH(-30.97)ANCMVMLPGGS(-58.67)R(-58.92)
VAMR(0.087)PGS(0.885)VT(0.014)T(0.014)VAFVDGK	A0A0H2XF86	288	0.885174	113.69	1	S	2	0.80848	VAMR(-10.08)PGS(10.08)VT(-18.03)T(-18.03)VAFVDGK
VIDHIGAGS(0.999)VS(0.001)DK	A0A0H2XF86	89	0.998774	132.24	1	S	2	-0.024598	VIDH(-71.88)IGAGS(29.11)VS(-29.11)DK
DSYIAEIDAS(1)DAEK	A0A0H2XFA9;A0A0E1VMI4	242;248	1	121.99	1	S	2	-1.2938	DS(-103.97)Y(-106.37)IAEIDAS(103.97)DAEK
EADHTLLLHAGPEIAVAS(0.5)T(0.5)K	A0A0H2XFA9;A0A0E1VMI4	399;405	0.499996	68.369	1	S	3	0.036307	EADH(-62.66)T(-62.58)LLLH(-48.61)AGPEIAVAS(0)T(0)K
IYVIAAGT(0.211)S(0.78)YH(0.009)AGLVGK	A0A0H2XFA9;A0A0E1VMI4	302;308	0.779739	109.84	1	S	2	0.09108	IY(-80.54)VIAAGT(-5.67)S(5.67)Y(-51.16)H(-19.39)AGLVGK
SLT(0.002)IT(0.008)NVAGS(0.815)T(0.056)LS(0.056)R(0.064)	A0A0H2XFA9;A0A0E1VMI4	377;383	0.814996	44.925	1	S	2	0.15662	S(-35.39)LT(-26.1)IT(-20.05)NVAGS(11.08)T(-11.66)LS(-11.66)R(-11.08)
VADS(0.893)S(0.107)DFDGPVGIGHTR	A0A0H2XFA9;A0A0E1VMI4	60;66	0.892549	106.19	1	S	2	0.32214	VADS(9.19)S(-9.19)DFDGPVGIGH(-91.74)T(-95.64)R(-99.75)
VADS(0.5)S(0.5)DFDGPVGIGHTR	A0A0H2XFA9;A0A0E1VMI4	61;67	0.5	90.968	1	S	3	-0.22762	VADS(0)S(0)DFDGPVGIGH(-77.51)T(-83.43)R(-83.35)
WAT(0.017)H(0.011)GVPNH(0.07)ENS(0.465)H(0.385)PH(0.049)QS(0.001)S(0.001)NGR(0.001)	A0A0H2XFA9;A0A0E1VMI4	85;91	0.465288	126.45		S	4	0.031091	WAT(-14.47)H(-16.19)GVPNH(-8.23)ENS(0.83)H(-0.83)PH(-9.8)QS(-26.37)S(-26.37)NGR(-25.66)
MIS(0.999)IH(0.001)AISTGK	A0A0H2XFB2;A0A0E1VQA5	3;3	0.998629	85.845	1	S	2	-1.2224	MIS(28.7)IH(-28.7)AIS(-49.54)T(-48.7)GK
LR(0.001)S(0.999)GYEDAVDYNR	A0A0H2XFD1;A0A0E1VMQ5	261;261	0.999115	117.92	1	S	2	0.18879	LR(-32.5)S(32.5)GY(-34.92)EDAVDY(-89.9)NR(-96.62)
VILDS(0.835)NS(0.144)EYER(0.02)	A0A0H2XFD5	74	0.835319	75.695	1	S	2	0.57138	VILDS(7.63)NS(-7.63)EY(-37.4)ER(-16.15)
S(1)DIIQFPNSSK	A0A0H2XFI8;A0A0E1VIU1	2;2	0.999942	53.967	1	S	2	0.5059	S(45.35)DIIQFPNS(-45.35)S(-45.35)K
S(0.999)LLLS(0.001)LTK	A0A0H2XFM2;A0A0E1VHC0	300;318	0.999053	67.334	1	S	2	-0.69441	S(30.36)LLLS(-30.36)LT(-45.63)K
SLLLS(0.757)LT(0.243)K	A0A0H2XFM2;A0A0E1VHC0	304;322	0.757292	58.699	1	S	2	-0.71719	S(-44.4)LLLS(4.94)LT(-4.94)K
LIDHTLLKPES(0.25)T(0.25)R(0.25)T(0.25)QIDQIIDEAK	A0A0H2XFP3;A0A0E1VKF3	16;16	0.249984	91.175		S	4	1.8816	LIDH(-43.06)T(-36.9)LLKPES(0)T(0)R(0)T(0)QIDQIIDEAK
S(1)VCVNPTHVK	A0A0H2XFP3;A0A0E1VKF3;A0A0H2XIA2;A0A0E1VM09	35;35;35;35	1	123.01	1	S	2	-0.58571	S(93.08)VCVNPT(-93.08)H(-108.11)VK
T(0.333)S(0.333)T(0.333)GFAGGGATAEDVK	A0A0H2XFP3;A0A0E1VK47;A0A0H2XIA2	153;18;153	0.333333	109.79		S	2	-0.28082	T(0)S(0)T(0)GFAGGGAT(-92.13)AEDVK
ALGAEIDES(0.352)S(0.352)T(0.052)T(0.089)S(0.155)MK	A0A0H2XFT6;A0A0E1VUP2	142;142	0.352007	112.15		S	2	0.14842	ALGAEIDES(0)S(0)T(-8.3)T(-5.98)S(-3.56)MK
ALGAEIDES(0.123)S(0.73)T(0.123)T(0.021)S(0.004)MK	A0A0H2XFT6;A0A0E1VUP2	143;143	0.730423	188.25	1	S	2	-0.021602	ALGAEIDES(-7.75)S(7.75)T(-7.75)T(-15.47)S(-23.17)MK
GIIMDPFNKLS(0.5)R(0.5)	A0A0H2XFU2	162	0.5	124.82	1	S	3	-0.52098	GIIMDPFNKLS(0)R(0)
HFVS(0.021)DS(0.395)NNDR(0.292)S(0.292)NPGK	A0A0H2XFU2	232	0.395206	51.495		S	3	-0.408	H(-38.61)FVS(-12.72)DS(1.32)NNDR(-1.32)S(-1.32)NPGK
HFVSDSNNDR(0.5)S(0.5)NPGK	A0A0H2XFU2	237	0.499965	93.768	1	S	3	-0.058009	H(-76.79)FVS(-51.91)DS(-38.79)NNDR(0)S(0)NPGK
LLELENIDMS(1)K	A0A0H2XFW8;A0A0E1VPS6	162;162	1	97.214	1	S	2	0.11977	LLELENIDMS(97.21)K
FYGNDVGEYDIKES(1)NK	A0A0H2XFZ5;A0A0E1VJQ1	397;180	1	126.77	1	S	2	2.7438	FY(-125.46)GNDVGEY(-87.99)DIKES(87.99)NK
ELTCTEYQMS(0.005)NGS(0.991)ILS(0.005)AIK	A0A0H2XG09;A0A0E1VRW5	161;167	0.990852	118.24	1	S	2	-0.97286	ELT(-93.45)CT(-83.31)EY(-71.36)QMS(-23.36)NGS(23.36)ILS(-23.36)AIK
LEYGDQLPS(0.006)NLS(0.992)IAR(0.002)	A0A0H2XG09;A0A0E1VRW5	34;40	0.991645	138.19	1	S	2	-3.3121	LEY(-88.89)GDQLPS(-22.28)NLS(22.28)IAR(-26.01)
S(1)EMNAVYNVK	A0A0H2XG09;A0A0E1VRW5	2;8	1	113.44	1	S	2	-2.1699	S(89.68)EMNAVY(-89.68)NVK
DVVNQAVNT(0.049)S(0.948)APR(0.003)	A0A0H2XG16;A0A0E1VJD3	209;209	0.94807	194.59	1	S	2	0.53529	DVVNQAVNT(-12.86)S(12.86)APR(-25.29)
EADASENS(1)VTQSDSASNESK	A0A0H2XG16;A0A0E1VJD3	43;43	0.999997	226.74	1	S	2	0.59254	EADAS(-56.63)ENS(56.63)VT(-61.03)QS(-79.94)DS(-92.96)AS(-108.26)NES(-130.79)K
EADASENSVTQS(0.012)DS(0.952)AS(0.036)NESK	A0A0H2XG16;A0A0E1VJD3	49;49	0.951779	145.88	1	S	2	0.04789	EADAS(-56.52)ENS(-46.84)VT(-39.98)QS(-19.04)DS(14.22)AS(-14.22)NES(-37.17)K
EADASENSVTQSDSAS(0.992)NES(0.008)K	A0A0H2XG16;A0A0E1VJD3	51;51	0.992259	359.91	1	S	2	-0.20071	EADAS(-258.87)ENS(-176.59)VT(-126.76)QS(-74.71)DS(-37.47)AS(21.18)NES(-21.18)K
EADASENSVTQS(0.003)DS(0.028)AS(0.484)NES(0.484)K	A0A0H2XG16;A0A0E1VJD3	54;54	0.48449	47.38		S	3	1.1576	EADAS(-39.08)ENS(-44.41)VT(-35.64)QS(-22.55)DS(-12.36)AS(0)NES(0)K
S(1)NDSSSVSAAPK	A0A0H2XG16;A0A0E1VJD3	56;56	0.999875	103.14	1	S	2	0.22932	S(39.71)NDS(-39.71)S(-48.14)S(-56.24)VS(-70.5)AAPK
SNDS(0.996)S(0.004)SVSAAPK	A0A0H2XG16;A0A0E1VJD3	59;59	0.996111	132.06	1	S	2	0.69156	S(-77.86)NDS(24.13)S(-24.13)S(-43.9)VS(-56.97)AAPK
SNDS(0.096)S(0.865)S(0.037)VS(0.002)AAPK	A0A0H2XG16;A0A0E1VJD3	60;60	0.864764	124.12	1	S	2	0.85277	S(-78.37)NDS(-9.53)S(9.53)S(-13.67)VS(-27.22)AAPK
SNDSS(0.105)S(0.857)VS(0.038)AAPK	A0A0H2XG16;A0A0E1VJD3	61;61	0.856621	117.7	1	S	2	-1.3916	S(-92.32)NDS(-36.21)S(-9.11)S(9.11)VS(-13.53)AAPK
SNDSSS(0.003)VS(0.997)AAPK	A0A0H2XG16;A0A0E1VJD3	63;63	0.996722	114.56	1	S	2	0.84918	S(-104.77)NDS(-65.9)S(-41.1)S(-24.93)VS(24.93)AAPK
NS(0.014)IT(0.333)NES(0.333)H(0.303)WT(0.018)NEDEPGLSVYEK	A0A0H2XG46;A0A0E1VNF4	143;143	0.332981	47.808		S	3	0.65114	NS(-13.8)IT(0)NES(0)H(-0.42)WT(-12.79)NEDEPGLS(-39.63)VY(-44.08)EK
TMQDNGIS(0.647)T(0.155)ER(0.198)	A0A0H2XG46;A0A0E1VNF4	52;52	0.646922	61.235		S	2	-0.56392	T(-58.1)MQDNGIS(5.15)T(-6.19)ER(-5.15)
KAS(1)ATVEQTSTAK	A0A0H2XG76;A0A0E1VH84	104;104	0.999709	144.15	1	S	2	0.64651	KAS(35.36)AT(-35.36)VEQT(-76.67)S(-85.62)T(-98.84)AK
ASATVEQT(0.098)S(0.65)T(0.252)AK	A0A0H2XG76;A0A0E1VH84	111;111	0.649512	113.61	1	S	2	1.0772	AS(-98.61)AT(-67.4)VEQT(-8.21)S(4.1)T(-4.1)AK
DIMSVIENGGT(0.001)T(0.003)AQS(0.996)DK	A0A0H2XG76	169	0.995626	183.7	1	S	2	-1.5639	DIMS(-155.61)VIENGGT(-30.46)T(-24.57)AQS(24.57)DK
S(0.437)T(0.437)S(0.125)VDTSSNQSSEDNSENSTIPVNGVR	A0A0H2XG76;A0A0E1VH84	177;177	0.437309	89.381		S	3	0.67289	S(0)T(0)S(-5.44)VDT(-32.05)S(-38.88)S(-38.88)NQS(-40.43)S(-40.43)EDNS(-47.96)ENS(-65.29)T(-72.16)IPVNGVR(-88.81)
S(0.121)T(0.121)S(0.121)VDT(0.121)S(0.121)S(0.121)NQS(0.121)S(0.121)EDNS(0.028)ENS(0.001)TIPVNGVR	A0A0H2XG76;A0A0E1VH84	179;179	0.121468	41.763		S	3	0.57368	S(0)T(0)S(0)VDT(0)S(0)S(0)NQS(0)S(0)EDNS(-6.44)ENS(-23.66)T(-28.51)IPVNGVR(-41.76)
S(0.083)T(0.083)S(0.083)VDT(0.056)S(0.266)S(0.266)NQS(0.063)S(0.063)EDNS(0.039)ENSTIPVNGVR	A0A0H2XG76;A0A0E1VH84	183;183	0.265913	64.68		S	3	0.82793	S(-5.08)T(-5.08)S(-5.08)VDT(-6.76)S(0)S(0)NQS(-6.26)S(-6.26)EDNS(-8.38)ENS(-34.46)T(-38.86)IPVNGVR(-61.98)
S(0.083)T(0.083)S(0.083)VDT(0.056)S(0.266)S(0.266)NQS(0.063)S(0.063)EDNS(0.039)ENSTIPVNGVR	A0A0H2XG76;A0A0E1VH84	184;184	0.265913	64.68		S	3	0.82793	S(-5.08)T(-5.08)S(-5.08)VDT(-6.76)S(0)S(0)NQS(-6.26)S(-6.26)EDNS(-8.38)ENS(-34.46)T(-38.86)IPVNGVR(-61.98)
S(0.121)T(0.121)S(0.121)VDT(0.121)S(0.121)S(0.121)NQS(0.121)S(0.121)EDNS(0.028)ENS(0.001)TIPVNGVR	A0A0H2XG76;A0A0E1VH84	187;187	0.121468	41.763		S	3	0.57368	S(0)T(0)S(0)VDT(0)S(0)S(0)NQS(0)S(0)EDNS(-6.44)ENS(-23.66)T(-28.51)IPVNGVR(-41.76)
S(0.121)T(0.121)S(0.121)VDT(0.121)S(0.121)S(0.121)NQS(0.121)S(0.121)EDNS(0.028)ENS(0.001)TIPVNGVR	A0A0H2XG76;A0A0E1VH84	188;188	0.121468	41.763		S	3	0.57368	S(0)T(0)S(0)VDT(0)S(0)S(0)NQS(0)S(0)EDNS(-6.44)ENS(-23.66)T(-28.51)IPVNGVR(-41.76)
S(0.03)NS(0.752)T(0.218)FQYK	A0A0H2XG91;A0A0E1VNG6	60;72	0.751813	45.952	1	S	2	-0.23293	S(-14)NS(5.38)T(-5.38)FQY(-32.99)K
NLIIGT(0.195)S(0.805)K	A0A0H2XGB3;A0A0E1VR71	201;211	0.804513	67.704	1	S	2	0.26397	NLIIGT(-6.14)S(6.14)K
SDLS(1)MAQLR	A0A0H2XGB3;A0A0E1VR71	210;220	0.999879	74.841	1	S	2	1.2196	S(-39.3)DLS(39.3)MAQLR(-54.63)
IICGILQQDS(1)GEIK	A0A0H2XGC6	57	1	150.26	1	S	2	0.04818	IICGILQQDS(150.26)GEIK
LVT(0.001)ENIS(0.999)K	A0A0H2XGC6	10	0.998999	50.297	1	S	2	-1.2468	LVT(-29.99)ENIS(29.99)K
YDENT(0.007)KFS(0.78)DH(0.168)R(0.046)	A0A0H2XGD8;A0A0E1VLR1	223;223	0.780089	58.32	1	S	3	-1.0201	Y(-52.84)DENT(-20.73)KFS(6.68)DH(-6.68)R(-12.33)
DTT(0.001)NKPVDT(0.305)S(0.305)R(0.305)PT(0.039)VVS(0.044)PK	A0A0H2XGE9;A0A0E1VPV1	181;181	0.305276	52.169		S	3	-0.42739	DT(-32.79)T(-25.33)NKPVDT(0)S(0)R(0)PT(-8.97)VVS(-8.37)PK
HLDLDQIPPIS(1)VAAK	A0A0H2XGE9;A0A0E1VPV1	572;572	1	121.24	1	S	2	0.20727	H(-102.83)LDLDQIPPIS(102.83)VAAK
DAH(0.009)QS(0.955)LLAT(0.018)R(0.018)	A0A0H2XGF8;A0A0E1VIF4	546;546	0.954606	51.726	1	S	2	-1.6985	DAH(-20.5)QS(17.14)LLAT(-17.14)R(-17.14)
IVR(0.25)EES(0.75)ELEDAFHR	A0A0H2XGF8;A0A0E1VIF4	178;178	0.749958	78.234	1	S	3	-1.455	IVR(-4.77)EES(4.77)ELEDAFH(-68.76)R(-71.96)
RPKPDYELASIPT(0.016)VS(0.403)S(0.291)S(0.291)K	A0A0H2XGF8;A0A0E1VIF4	501;501	0.402798	92.039		S	3	-0.012121	R(-65.92)PKPDY(-64.46)ELAS(-41.64)IPT(-14.15)VS(1.41)S(-1.41)S(-1.41)K
PDYELASIPT(0.05)VS(0.317)S(0.317)S(0.317)K	A0A0H2XGF8;A0A0E1VIF4	502;502	0.316631	92.039		S	2	-0.61786	PDY(-75.06)ELAS(-35.79)IPT(-8.01)VS(0)S(0)S(0)K
RPKPDYELASIPTVS(0.021)S(0.258)S(0.721)K	A0A0H2XGF8;A0A0E1VIF4	503;503	0.720593	103.35	1	S	3	-0.27119	R(-96.32)PKPDY(-94.7)ELAS(-61.9)IPT(-32.99)VS(-15.31)S(-4.46)S(4.46)K
S(1)FGNSEVYIER	A0A0H2XGF8;A0A0E1VIF4	194;194	0.999988	78.324	1	S	2	-1.5636	S(49.37)FGNS(-49.37)EVY(-67.57)IER(-78.32)
VVEVAPS(0.009)VGLS(0.248)S(0.248)T(0.248)LR(0.248)	A0A0H2XGF8	251	0.247798	59.607		S	2	0.84166	VVEVAPS(-14.49)VGLS(0)S(0)T(0)LR(0)
VVEVAPS(0.009)VGLS(0.248)S(0.248)T(0.248)LR(0.248)	A0A0H2XGF8	252	0.247798	59.607		S	2	0.84166	VVEVAPS(-14.49)VGLS(0)S(0)T(0)LR(0)
IELDDIQPS(0.421)S(0.253)R(0.325)	A0A0H2XGG6;A0A0E1VJN4	300;177	0.421428	56.414		S	2	-1.1474	IELDDIQPS(1.12)S(-2.21)R(-1.12)
KAS(1)VLSGGEK	A0A0H2XGG6;A0A0E1VJN4	439;316	0.999991	106.79	1	S	2	0.21111	KAS(50.23)VLS(-50.23)GGEK
MLFS(1)GEEVK	A0A0H2XGG6;A0A0E1VJN4	430;307	1	67.704	1	S	2	-0.013902	MLFS(67.7)GEEVK
NADIS(0.842)QT(0.059)YR(0.099)	A0A0H2XGG7;A0A0E1VTX0	193;200	0.841508	58.274	1	S	2	-0.9042	NADIS(9.28)QT(-11.54)Y(-39.17)R(-9.28)
MINS(0.877)NIR(0.123)	A0A0H2XGL6	4	0.876542	43.808	1	S	2	0.51567	MINS(8.51)NIR(-8.51)
EQNMS(0.006)LS(0.994)ELAR	A0A0H2XGM4	23	0.993909	113.77	1	S	2	-1.4167	EQNMS(-22.47)LS(22.47)ELAR(-33.36)
TEYLLGFAER(0.448)EES(0.448)T(0.103)K	A0A0H2XGM4	74	0.448298	59.607		S	2	0.46358	T(-52.67)EY(-46.2)LLGFAER(0)EES(0)T(-6.37)K
IQQLQHH(0.008)FGS(0.548)H(0.444)K	A0A0H2XGQ8;A0A0E1VNS4	13;13	0.54771	68.044	1	S	3	1.0207	IQQLQH(-32.15)H(-18.56)FGS(0.91)H(-0.91)K
ALDQHIS(1)DLNQQR	A0A0H2XGS8;A0A0E1VIH7	622;622	0.999869	189.09	1	S	2	1.3279	ALDQH(-38.83)IS(38.83)DLNQQR(-84.92)
DELQS(0.001)NIGWS(0.82)ET(0.148)H(0.025)H(0.006)DVDSSEAMK	A0A0H2XGS8	357	0.81984	78.429	1	S	3	-0.61973	DELQS(-32.01)NIGWS(7.45)ET(-7.45)H(-15.11)H(-21.08)DVDS(-36.87)S(-36.87)EAMK
DELYLS(0.712)S(0.288)K	A0A0H2XGS8;A0A0E1VIH7	596;596	0.712349	96.143	1	S	2	0.64445	DELY(-68.6)LS(3.94)S(-3.94)K
GRHDELQS(0.81)T(0.19)VENVK	A0A0H2XGS8;A0A0E1VIH7	584;584	0.810145	68.123	1	S	3	0.24513	GR(-44.19)H(-45.13)DELQS(6.3)T(-6.3)VENVK
HNLNQLS(1)K	A0A0H2XGS8;A0A0E1VIH7	233;233	1	81.95	1	S	2	0.65107	H(-75.65)NLNQLS(75.65)K
IEDNAVH(0.003)S(0.992)ELDS(0.005)VEEK	A0A0H2XGS8;A0A0E1VIH7	406;406	0.992102	105.46	1	S	2	0.014888	IEDNAVH(-24.75)S(23.36)ELDS(-23.36)VEEK
IEDNAVH(0.009)S(0.035)ELDS(0.956)VEEK	A0A0H2XGS8;A0A0E1VIH7	410;410	0.956089	44.998	1	S	2	0.15603	IEDNAVH(-20.08)S(-14.42)ELDS(14.42)VEEK
S(1)QFVYFNK	A0A0H2XGS8;A0A0E1VIH7	648;648	1	89.886	1	S	2	0.29113	S(65.25)QFVY(-65.25)FNK
S(0.991)Y(0.008)VSEQIK	A0A0H2XGS8;A0A0E1VIH7	371;371	0.991475	79.489	1	S	2	-0.7476	S(20.71)Y(-20.71)VS(-39.94)EQIK
VHLAEIGHPVIGDPLYGDS(0.706)T(0.135)LR(0.159)	A0A0H2XGV5;A0A0E1VIF1	244;244	0.705999	124.28	1	S	3	0.27266	VH(-121.71)LAEIGH(-100.89)PVIGDPLY(-61.92)GDS(6.46)T(-7.2)LR(-6.46)
QH(0.005)T(0.31)S(0.548)S(0.096)S(0.035)DDER(0.004)AEIAT(0.001)SNQDQETNSSK	A0A0H2XGW3	8	0.548415	115.2	1	S	3	-0.28676	QH(-20.04)T(-2.48)S(2.48)S(-7.57)S(-11.91)DDER(-21.1)AEIAT(-29.42)S(-38.13)NQDQET(-82.08)NS(-87.18)S(-87.02)K
QH(0.002)T(0.025)S(0.136)S(0.694)S(0.136)DDER(0.006)AEIATSNQDQETNSSK	A0A0H2XGW3	9	0.693836	83.701	1	S	3	-0.3069	QH(-24.47)T(-14.5)S(-7.07)S(7.07)S(-7.07)DDER(-20.66)AEIAT(-32.82)S(-38.89)NQDQET(-64.21)NS(-67.91)S(-67.69)K
QH(0.028)T(0.194)S(0.194)S(0.194)S(0.194)DDER(0.194)AEIAT(0.001)S(0.001)NQDQETNSSK	A0A0H2XGW3	10	0.193995	71.54		S	4	-0.41307	QH(-8.42)T(0)S(0)S(0)S(0)DDER(0)AEIAT(-22.67)S(-22.67)NQDQET(-60.23)NS(-69.37)S(-69.32)K
QH(0.022)T(0.14)S(0.14)S(0.14)S(0.14)DDER(0.14)AEIAT(0.14)S(0.14)NQDQETNSSK	A0A0H2XGW3	20	0.139651	57.578		S	4	0.45014	QH(-7.94)T(0)S(0)S(0)S(0)DDER(0)AEIAT(0)S(0)NQDQET(-46.27)NS(-54.03)S(-55.35)K
VVKDEDS(1)EFNDGK	A0A0H2XGW5;A0A0E1VUZ4	625;625	1	242.91	1	S	2	0.058166	VVKDEDS(158.81)EFNDGK
DMQGEPNY(0.003)S(0.499)S(0.499)QIAYEIDK	A0A0H2XGW5;A0A0E1VUZ4	549;549	0.498545	86.488		S	2	2.9016	DMQGEPNY(-22.38)S(0)S(0)QIAY(-41.98)EIDK
DMQGEPNY(0.005)S(0.172)S(0.824)QIAYEIDK	A0A0H2XGW5;A0A0E1VUZ4	550;550	0.823566	114.52	1	S	2	3.4805	DMQGEPNY(-22.31)S(-6.81)S(6.81)QIAY(-56.83)EIDK
EADKS(0.999)DEKDEPAH(0.001)QQAPNIEK	A0A0H2XGW5	671	0.999071	64.27	1	S	4	0.30058	EADKS(30.32)DEKDEPAH(-30.32)QQAPNIEK
EQLEDGQR(0.005)DES(0.991)EDR(0.004)K	A0A0H2XGW5;A0A0E1VUZ4	652;652	0.990713	120.9	1	S	3	-2.2071	EQLEDGQR(-22.83)DES(22.83)EDR(-23.8)K
FS(1)DVAGADEEK	A0A0H2XGW5;A0A0E1VUZ4	165;165	1	163.91	1	S	2	-1.5643	FS(52.07)DVAGADEEK
SMVTQYGMS(1)K	A0A0H2XGW5;A0A0E1VUZ4	521;521	0.999997	97.911	1	S	2	-0.054933	S(-93.04)MVT(-63.42)QY(-55.71)GMS(55.71)K
S(0.993)Y(0.007)EEIRK	A0A0H2XGW5;A0A0E1VUZ4	635;635	0.993058	68.625	1	S	2	0.9553	S(21.56)Y(-21.56)EEIR(-52.74)K
IIDCLET(0.018)AH(0.047)T(0.24)R(0.24)LQLLS(0.456)K	A0A0H2XH08	105	0.455529	57.009		S	3	0.25927	IIDCLET(-14.1)AH(-9.85)T(-2.79)R(-2.79)LQLLS(2.79)K
HASDNQQAIS(0.064)S(0.936)NQQIIR	A0A0H2XH53	133	0.935914	129.2	1	S	3	-2.0512	H(-118.43)AS(-113.92)DNQQAIS(-11.65)S(11.65)NQQIIR(-41.02)
IKPS(0.229)NET(0.229)T(0.229)S(0.229)S(0.054)T(0.013)S(0.018)IPIS	A0A0H2XH81;A0A0E1VNG7	130;133	0.228609	53.3		S	2	0.11602	IKPS(0)NET(0)T(0)S(0)S(-6.26)T(-12.36)S(-10.98)IPIS(-51.75)
IKPS(0.01)NET(0.01)T(0.044)S(0.234)S(0.234)T(0.234)S(0.234)IPIS	A0A0H2XH81;A0A0E1VNG7	135;138	0.233861	56.569		S	2	0.45431	IKPS(-13.54)NET(-13.54)T(-7.27)S(0)S(0)T(0)S(0)IPIS(-43.37)
IKPS(0.01)NET(0.01)T(0.044)S(0.234)S(0.234)T(0.234)S(0.234)IPIS	A0A0H2XH81;A0A0E1VNG7	136;139	0.233861	56.569		S	2	0.45431	IKPS(-13.54)NET(-13.54)T(-7.27)S(0)S(0)T(0)S(0)IPIS(-43.37)
IKPS(0.01)NET(0.01)T(0.044)S(0.234)S(0.234)T(0.234)S(0.234)IPIS	A0A0H2XH81;A0A0E1VNG7	138;141	0.233861	56.569		S	2	0.45431	IKPS(-13.54)NET(-13.54)T(-7.27)S(0)S(0)T(0)S(0)IPIS(-43.37)
IKPSNETTSSTSIPIS(1)	A0A0H2XH81;A0A0E1VNG7	142;145	0.999936	59.542	1	S	2	0.54496	IKPS(-53.76)NET(-53.76)T(-53.76)S(-48.88)S(-48.88)T(-48.88)S(-48.88)IPIS(48.88)
NFES(0.987)LMR(0.013)	A0A0H2XH81;A0A0E1VNG7	96;99	0.986606	50.607	1	S	2	0.17383	NFES(18.67)LMR(-18.67)
Y(0.001)KS(0.999)EQLILDER	A0A0H2XH81	84	0.999133	82.543	1	S	2	0.61508	Y(-30.62)KS(30.62)EQLILDER(-67.67)
HLIIAS(0.386)R(0.386)LS(0.228)K	A0A0H2XH88;A0A0E1VNF1	242;244	0.386111	74.944		S	3	0.8102	H(-71.37)LIIAS(0)R(0)LS(-2.29)K
HLIIAS(0.333)R(0.333)LS(0.334)K	A0A0H2XH88;A0A0E1VNF1	245;247	0.334117	61.815		S	3	-0.43853	H(-50.33)LIIAS(-0.02)R(-0.02)LS(0.02)K
ALVSEGIQQGH(0.043)MS(0.957)LQYK	A0A0H2XH90;A0A0E1VXC3	380;380	0.957452	93.909	1	S	2	3.0204	ALVS(-65.82)EGIQQGH(-13.52)MS(13.52)LQY(-73.71)K
S(1)FNDLEK	A0A0H2XHB0;A0A0E1VNQ7	107;108	1	81.525	1	S	2	-0.14535	S(81.53)FNDLEK
AIS(1)QFVGPNK	A0A0H2XHC2;A0A0E1VLB6	133;147	1	77.062	1	S	2	0.51986	AIS(77.06)QFVGPNK
AS(1)IVVEAANGPTTPEATR	A0A0H2XHC2;A0A0E1VLB6	309;323	0.999904	49.463		S	2	0.10793	AS(44.38)IVVEAANGPT(-44.38)T(-44.38)PEAT(-49.3)R(-49.46)
DS(1)FGTVTNLFEETISNK	A0A0H2XHC2;A0A0E1VLB6	264;278	0.999994	616.08	1	S	2	1.0171	DS(52.3)FGT(-52.3)VT(-124.28)NLFEET(-253.87)IS(-263.29)NK
FNSPGFITGKPIVLGGS(0.374)H(0.254)GR(0.174)DR(0.198)	A0A0H2XHC2;A0A0E1VLB6	183;197	0.373918	98.565		S	4	0.26524	FNS(-91.2)PGFIT(-75.51)GKPIVLGGS(1.68)H(-1.68)GR(-3.31)DR(-2.77)
QMS(0.99)IH(0.009)EVER(0.001)	A0A0H2XHC2;A0A0E1VLB6	117;131	0.990363	56.514	1	S	2	1.7137	QMS(20.47)IH(-20.47)EVER(-31.26)
S(1)FFLDDNAK	A0A0H2XHE0;A0A0E1VUT0	124;124	1	41.164	1	S	2	-0.67216	S(41.16)FFLDDNAK
DEGDIYIT(0.007)S(0.993)EQK	A0A0H2XHF0;A0A0E1VXJ9	308;308	0.993299	161.48	1	S	2	-0.42354	DEGDIY(-79.67)IT(-21.71)S(21.71)EQK
LDT(0.004)LES(0.893)AR(0.103)	A0A0H2XHF0;A0A0E1VXJ9	225;225	0.892834	63.426	1	S	2	1.7118	LDT(-23.8)LES(9.36)AR(-9.36)
QQS(1)LAITHCYFK	A0A0H2XHF0;A0A0E1VXJ9	341;341	0.999999	94.122	1	S	2	-0.051042	QQS(63.56)LAIT(-63.56)H(-71.48)CY(-72.75)FK
GQS(1)LGAVDGHK	A0A0H2XHF1;A0A0E1VLI5	174;174	1	152.38	1	S	2	0.79859	GQS(109.95)LGAVDGH(-109.95)K
NDR(0.494)S(0.494)QR(0.011)PAR	A0A0H2XHF1;A0A0E1VLI5	721;721	0.49441	50.354		S	3	-0.27398	NDR(0)S(0)QR(-16.59)PAR(-31.54)
GVHTLGS(1)LATDGYENAR	A0A0H2XHJ5;A0A0E1VT19	66;69	0.999993	186.95	1	S	2	2.4583	GVH(-89.96)T(-68.62)LGS(51.58)LAT(-51.58)DGY(-136.67)ENAR(-80.82)
WLNVS(0.795)S(0.157)T(0.031)AR(0.018)	A0A0H2XHJ5;A0A0E1VT19	379;382	0.794505	114.89	1	S	2	0.30258	WLNVS(7.05)S(-7.05)T(-14.08)AR(-16.51)
EAFVT(0.016)ES(0.984)MK	A0A0H2XHJ8;A0A0E1VJX3	251;251	0.983653	78.136	1	S	2	-0.31393	EAFVT(-17.79)ES(17.79)MK
DGHFVQDVNMEEGVAS(0.92)DT(0.04)T(0.04)IVTVDHK	A0A0H2XHM2;A0A0E1VP69	210;210	0.919912	122.77	1	S	3	0.31554	DGH(-104.91)FVQDVNMEEGVAS(13.63)DT(-13.63)T(-13.63)IVT(-34.48)VDH(-54.51)K
ILIS(0.019)S(0.593)H(0.388)K	A0A0H2XHM2;A0A0E1VP69	177;177	0.592936	64.42	1	S	2	0.10771	ILIS(-15)S(1.84)H(-1.84)K
KS(0.166)S(0.643)LR(0.166)DT(0.023)Y(0.001)FNINQR	A0A0H2XHM2;A0A0E1VP69	276;276	0.643224	51.495	1	S	3	2.6058	KS(-5.88)S(5.88)LR(-5.88)DT(-14.41)Y(-28.04)FNINQR(-37.24)
S(1)LVNELDMR	A0A0H2XHM2;A0A0E1VP69	164;164	1	195.27	1	S	2	0.074374	S(188.97)LVNELDMR(-188.97)
ADNNLGQS(0.059)FS(0.941)FIK	A0A0H2XHP6;A0A0E1VR59	65;65	0.941141	70.622	1	S	2	0.19224	ADNNLGQS(-12.04)FS(12.04)FIK
EKQS(1)IIGQIK	A0A0H2XHQ4	105	1	155.47	1	S	2	0.50759	EKQS(71.03)IIGQIK
LGS(0.972)T(0.028)ADASEFENK	A0A0H2XHQ4;A0A0E1VLD3	193;193	0.972123	133.15	1	S	2	-0.10249	LGS(15.42)T(-15.42)ADAS(-68.42)EFENK
LGSTADAS(1)EFENK	A0A0H2XHQ4;A0A0E1VLD3	198;198	0.999973	105.03	1	S	2	0.39724	LGS(-51.82)T(-46.98)ADAS(46.98)EFENK
LR(0.005)S(0.991)LS(0.004)NVDIK	A0A0H2XHQ4;A0A0E1VLD3	392;392	0.990996	107.53	1	S	2	0.69937	LR(-22.64)S(22.64)LS(-24.39)NVDIK
SLS(1)NVDIK	A0A0H2XHQ4;A0A0E1VLD3	394;394	0.999943	102.52	1	S	2	-0.61417	S(-42.42)LS(42.42)NVDIK
MTIQDILS(1)K	A0A0H2XHQ4;A0A0E1VLD3	189;189	1	94.616	1	S	2	-1.0702	MT(-85.13)IQDILS(85.13)K
NDYPS(0.014)GYS(0.825)H(0.124)GS(0.032)IR(0.005)	A0A0H2XHW3	166	0.824741	83.204	1	S	2	2.5113	NDY(-57.16)PS(-17.64)GY(-41.8)S(8.22)H(-8.22)GS(-14.17)IR(-22.09)
NDYPSGYS(0.006)H(0.098)GS(0.481)IR(0.414)FK	A0A0H2XHW3	169	0.480907	90.316		S	3	-0.87588	NDY(-62.86)PS(-42.56)GY(-45.63)S(-18.72)H(-6.89)GS(0.65)IR(-0.65)FK
Y(0.001)IT(0.211)S(0.455)NEFNT(0.041)GR(0.29)FY(0.001)YAENK	A0A0H2XHW3	137	0.455294	80.979		S	2	0.49561	Y(-26.28)IT(-3.34)S(1.96)NEFNT(-10.45)GR(-1.96)FY(-25.53)Y(-34.39)AENK
S(0.264)S(0.264)S(0.207)T(0.264)Y(0.001)IGNFMAIPHGDPEK	A0A0H2XI14;A0A0E1VME6	532;532	0.264288	132.05		S	2	0.074637	S(0)S(0)S(-1.07)T(0)Y(-27.18)IGNFMAIPH(-61.09)GDPEK
S(0.264)S(0.264)S(0.207)T(0.264)Y(0.001)IGNFMAIPHGDPEK	A0A0H2XI14;A0A0E1VME6	533;533	0.264288	132.05		S	2	0.074637	S(0)S(0)S(-1.07)T(0)Y(-27.18)IGNFMAIPH(-61.09)GDPEK
YTHIQS(1)YK	A0A0H2XI14;A0A0E1VME6	81;81	1	123.79	1	S	2	0.59037	Y(-116.64)T(-96.46)H(-69.25)IQS(69.25)Y(-76.71)K
DGEIIDFS(1)AGK	A0A0H2XI24	296	1	106.01	1	S	2	-0.5179	DGEIIDFS(104.87)AGK
S(0.587)H(0.413)YYDEDPSVISNEQR	A0A0H2XI40;A0A0E1VUB6	2;2	0.586809	175.39	1	S	3	-0.37633	S(1.52)H(-1.52)Y(-62.43)Y(-70.26)DEDPS(-111.12)VIS(-159.51)NEQR(-175.05)
SHYYDEDPS(0.998)VIS(0.001)NEQR	A0A0H2XI40;A0A0E1VUB6	10;10	0.998351	120.3	1	S	2	1.998	S(-88.24)H(-88.66)Y(-77.75)Y(-62.47)DEDPS(28.24)VIS(-28.24)NEQR(-38.2)
VS(0.016)PH(0.254)H(0.302)S(0.36)IT(0.067)MLDVNHR	A0A0H2XI40;A0A0E1VUB6	86;86	0.359776	58.831		S	4	-0.082615	VS(-13.4)PH(-1.5)H(-0.76)S(0.76)IT(-7.28)MLDVNH(-50.01)R(-53.5)
NNPELER(0.107)S(0.893)LK	A0A0H2XI52;A0A0E1VZ65	76;76	0.89296	117.09	1	S	3	-0.36807	NNPELER(-9.21)S(9.21)LK
QALVQS(1)VK	A0A0H2XI52;A0A0E1VZ65	33;33	1	107.95	1	S	2	0.55326	QALVQS(107.95)VK
RGEGIYLVGTES(1)K	A0A0H2XI57;A0A0E1VMK4	157;162	1	170.11	1	S	2	0.41986	R(-139.65)GEGIY(-136.49)LVGT(-63.94)ES(63.94)K
LDQVFS(0.99)EIER(0.01)	A0A0H2XI57	436	0.990472	99.215	1	S	2	-0.77391	LDQVFS(20.17)EIER(-20.17)
GEETNRVEGFES(0.999)GADDYIVK	A0A0H2XI68;A0A0E1VJB2	94;94	0.998887	63.272	1	S	3	-1.4198	GEET(-33.18)NR(-33.18)VEGFES(33.18)GADDY(-38.19)IVK
GEETNRVEGFESGADDYIVKPFS(0.976)PR(0.024)	A0A0H2XI68;A0A0E1VJB2	105;105	0.97556	170.44	1	S	3	-0.12461	GEET(-152.5)NR(-152.5)VEGFES(-125.47)GADDY(-79.97)IVKPFS(16.01)PR(-16.01)
TQS(0.998)T(0.001)TVEQSEPHAR	A0A0H2XI68;A0A0E1VJB2	122;122	0.998408	191.19	1	S	2	-0.56625	T(-35.76)QS(28.78)T(-28.78)T(-52.98)VEQS(-126.15)EPH(-155.53)AR(-160.71)
TQSTTVEQS(0.98)EPH(0.009)AR(0.011)	A0A0H2XI68;A0A0E1VJB2	128;128	0.980022	70.584	1	S	3	-0.97018	T(-59.8)QS(-47.26)T(-47.71)T(-39.35)VEQS(19.39)EPH(-20.59)AR(-19.39)
S(0.617)H(0.383)LVNLCK	A0A0H2XI69;A0A0E1VJN5	269;269	0.617147	104.05	1	S	2	1.4549	S(2.07)H(-2.07)LVNLCK
TVIT(0.016)S(0.836)S(0.148)GFIK	A0A0H2XI69;A0A0E1VJN5	172;172	0.836041	74.841	1	S	2	-0.24176	T(-55.86)VIT(-17.31)S(7.51)S(-7.51)GFIK
S(1)YFCGQLDVPLTDTGTK	A0A0H2XI74;A0A0E1VLC8	22;22	0.999949	123.36	1	S	2	-0.60896	S(42.89)Y(-42.89)FCGQLDVPLT(-115.82)DT(-121.29)GT(-122.29)K
LFNNS(1)DFEK	A0A0H2XI93	11	1	90.108	1	S	2	-0.077198	LFNNS(90.11)DFEK
ATLPNEDVVES(0.998)DPS(0.001)TTK	A0A0H2XIC6;A0A0E1VJH6	359;366	0.998278	208.59	1	S	2	-0.10842	AT(-175.59)LPNEDVVES(28.27)DPS(-28.27)T(-37.33)T(-42.92)K
ATLPNEDVVESDPS(0.918)T(0.075)T(0.006)K	A0A0H2XIC6;A0A0E1VJH6	362;369	0.918498	278.27	1	S	2	0.43738	AT(-253.39)LPNEDVVES(-36.59)DPS(10.88)T(-10.88)T(-21.6)K
KDQLLQS(1)LNEGDVIDGK	A0A0H2XIC6;A0A0E1VJH6	190;197	1	124.2	1	S	3	-1.7069	KDQLLQS(41.35)LNEGDVIDGK
FNGIIPIS(0.704)QLS(0.101)T(0.101)H(0.082)H(0.012)IDSPSEVVK	A0A0H2XIC6;A0A0E1VJH6	47;54	0.704401	144.26	1	S	4	-0.62906	FNGIIPIS(8.45)QLS(-8.45)T(-8.45)H(-9.34)H(-17.57)IDS(-38.91)PS(-47.9)EVVK
FNGIIPISQLS(0.856)T(0.126)H(0.015)H(0.002)IDSPSEVVK	A0A0H2XIC6;A0A0E1VJH6	50;57	0.855787	167.67	1	S	3	-0.3268	FNGIIPIS(-34.1)QLS(8.32)T(-8.32)H(-17.5)H(-25.47)IDS(-38.17)PS(-43.51)EVVK
IKS(0.996)IDR(0.003)DTER	A0A0H2XIC6;A0A0E1VJH6	249;256	0.99625	58.098	1	S	3	-1.8185	IKS(24.83)IDR(-24.83)DT(-35.21)ER(-37.67)
ILGIDEENER(0.498)VS(0.498)LS(0.003)IK	A0A0H2XIC6;A0A0E1VJH6	344;351	0.498435	72.175		S	2	-2.2375	ILGIDEENER(0)VS(0)LS(-22.02)IK
SIDRDT(0.008)ER(0.033)IS(0.948)LS(0.011)IK	A0A0H2XIC6;A0A0E1VJH6	258;265	0.947873	79.837	1	S	3	0.081587	S(-45.96)IDR(-32.94)DT(-20.86)ER(-14.61)IS(14.61)LS(-19.35)IK
S(0.987)Y(0.002)S(0.011)YLQEK	A0A0H2XIC6;A0A0E1VJH6	97;104	0.986953	117.31	1	S	2	-0.25528	S(19.35)Y(-28.02)S(-19.35)Y(-48.14)LQEK
SYS(1)YLQEK	A0A0H2XIC6;A0A0E1VJH6	99;106	0.999996	131.52	1	S	2	-0.19194	S(-57.12)Y(-67.37)S(57.12)Y(-57.99)LQEK
TEEFNES(1)MINDIK	A0A0H2XIC6;A0A0E1VJH6	8;15	1	206.18	1	S	2	-0.43552	T(-152.5)EEFNES(152.5)MINDIK
VEFDEENET(0.001)GAYILS(0.47)R(0.47)R(0.059)	A0A0H2XIC6;A0A0E1VJH6	88;95	0.470034	123.55		S	2	0.45479	VEFDEENET(-25.48)GAY(-53.19)ILS(0)R(0)R(-9.04)
EAGIYES(0.999)LLT(0.001)VNK	A0A0H2XIE1	296	0.998989	164.13	1	S	2	0.65153	EAGIY(-78.32)ES(29.95)LLT(-29.95)VNK
MGHAGAIIS(1)GGK	A0A0H2XIE1;A0A0E1VJW9	253;253	1	134.49	1	S	2	-0.16434	MGH(-110.45)AGAIIS(110.45)GGK
TAATPSEIGS(0.869)T(0.131)LIEAAK	A0A0H2XIE1;A0A0E1VJW9	282;282	0.869211	134.85	1	S	2	0.95226	T(-101.66)AAT(-74.65)PS(-50.89)EIGS(8.23)T(-8.23)LIEAAK
TLNS(1)CGVK	A0A0H2XIE1;A0A0E1VJW9	268;268	0.99999	81.95	1	S	2	-0.22613	T(-49.81)LNS(49.81)CGVK
VMVQGIT(0.084)GS(0.831)T(0.084)ALFHTK	A0A0H2XIE1;A0A0E1VJW9	19;19	0.831062	142.1	1	S	3	-1.0343	VMVQGIT(-9.94)GS(9.94)T(-9.94)ALFH(-38.1)T(-37.38)K
IEEGES(1)QVHALLR	A0A0H2XIF0	38	0.999825	148.68	1	S	2	0.46822	IEEGES(37.56)QVH(-37.56)ALLR(-82.18)
EMGS(0.997)T(0.003)TAIGMNVAIPHAK	A0A0H2XII5	556	0.996938	165.49	1	S	2	-0.21317	EMGS(25.15)T(-25.15)T(-48.72)AIGMNVAIPH(-93.69)AK
H(0.035)S(0.038)H(0.286)LNKPS(0.308)H(0.286)VFDQQT(0.048)MIITDHDMSR	A0A0H2XII5;A0A0E1VPG6	505;505	0.307779	68.104		S	5	-1.0004	H(-9.42)S(-9.12)H(-0.32)LNKPS(0.32)H(-0.32)VFDQQT(-8.07)MIIT(-50.16)DH(-61.88)DMS(-65.79)R(-65.79)
YVEHT(0.002)S(0.995)H(0.002)LK	A0A0H2XII5;A0A0E1VPG6	543;543	0.995153	132.44	1	S	2	-1.8082	Y(-121.21)VEH(-38.77)T(-26.08)S(26.08)H(-26.43)LK
IINQDAPIYQS(0.975)ET(0.025)NYHSK	A0A0H2XII5;A0A0E1VPG6	106;106	0.974794	186.75	1	S	2	0.22568	IINQDAPIY(-74.46)QS(15.94)ET(-15.94)NY(-101.4)H(-39.06)S(-35.4)K
IINQDAPIYQSET(0.001)NYH(0.26)S(0.739)K	A0A0H2XII5;A0A0E1VPG6	112;112	0.739006	149.95	1	S	2	0.62762	IINQDAPIY(-107.48)QS(-47.57)ET(-31.45)NY(-91.91)H(-4.53)S(4.53)K
ILQR(0.002)LS(0.998)K	A0A0H2XII5;A0A0E1VPG6	622;622	0.998097	114.89	1	S	2	-0.34142	ILQR(-27.2)LS(27.2)K
QVDLS(0.804)R(0.196)FVGK	A0A0H2XII5;A0A0E1VPG6	70;70	0.804492	79.201	1	S	2	-0.19825	QVDLS(6.14)R(-6.14)FVGK
VT(0.001)T(0.03)FS(0.91)AS(0.057)AQPR(0.001)	A0A0H2XIJ3;A0A0E1VKW7	198;205	0.910475	73.848	1	S	2	-0.93405	VT(-31.15)T(-14.76)FS(12)AS(-12)AQPR(-29.44)
VTTFSAS(0.996)AQPR(0.004)	A0A0H2XIJ3;A0A0E1VKW7	200;207	0.995972	144.57	1	S	2	-0.43193	VT(-91.36)T(-60.37)FS(-42.17)AS(24)AQPR(-24)
IFLAQS(0.333)GGS(0.333)R(0.333)EGLNFK	A0A0H2XIK8	150	0.333333	46.621		S	3	-0.67817	IFLAQS(0)GGS(0)R(0)EGLNFK
IFLAQS(0.333)GGS(0.333)R(0.333)EGLNFK	A0A0H2XIK8	153	0.333333	46.621		S	3	-0.67817	IFLAQS(0)GGS(0)R(0)EGLNFK
ALS(1)LDDTNGFVK	A0A0H2XIQ2;A0A0E1VSG9	390;390	1	106.49	1	S	2	-0.68883	ALS(69.07)LDDT(-69.07)NGFVK
NGIIAT(0.06)GS(0.47)R(0.47)PIEIPNFK	A0A0H2XIQ2	149	0.469811	87.932		S	2	2.0552	NGIIAT(-8.91)GS(0)R(0)PIEIPNFK
S(0.999)AQT(0.001)YNFK	A0A0H2XIQ2;A0A0E1VSG9	134;134	0.998965	65.157	1	S	2	0.15103	S(29.96)AQT(-29.96)Y(-45.8)NFK
ADS(1)YVQPFEIGKPIVSHVVAK	A0A0H2XIR0;A0A0E1VQR6	58;59	0.999772	116.72	1	S	3	0.20669	ADS(36.42)Y(-36.42)VQPFEIGKPIVS(-105.77)H(-106.21)VVAK
VPVCGAIS(0.782)S(0.217)YNH(0.001)PEADIGPR	A0A0H2XIR0;A0A0E1VQR6	246;247	0.781514	108.56	1	S	2	0.59211	VPVCGAIS(5.56)S(-5.56)Y(-57.35)NH(-27.24)PEADIGPR(-74.46)
VPVCGAIS(0.152)S(0.824)YNH(0.024)PEADIGPR	A0A0H2XIR0;A0A0E1VQR6	247;248	0.823818	109.05	1	S	3	-0.80616	VPVCGAIS(-7.34)S(7.34)Y(-54.94)NH(-15.32)PEADIGPR(-54.38)
AQGVS(1)VAPVQK	A0A0H2XIT2	387	1	54.005	1	S	2	0.093962	AQGVS(54.01)VAPVQK
VNMGQGVPFQNDS(0.55)S(0.45)ELLINMPSK	A0A0H2XIT6;A0A0E1VIH4	49;49	0.549763	58.015	1	S	3	-0.92256	VNMGQGVPFQNDS(0.87)S(-0.87)ELLINMPS(-38.03)K
VNMGQGVPFQNDS(0.5)S(0.5)ELLINMPSK	A0A0H2XIT6;A0A0E1VIH4	50;50	0.499784	49.094		S	3	-0.9391	VNMGQGVPFQNDS(0)S(0)ELLINMPS(-30.74)K
KS(0.991)DEPIALT(0.005)Y(0.004)DETGTDVNFGALTAK	A0A0H2XIW4	186	0.990911	80.342	1	S	3	-4.1817	KS(23.2)DEPIALT(-23.2)Y(-23.62)DET(-44.4)GT(-56.43)DVNFGALT(-79.68)AK
DGS(0.93)T(0.069)T(0.001)WDPSK	A0A0H2XIY8;A0A0E1VJ95	87;87	0.929824	56.936	1	S	2	2.543	DGS(11.28)T(-11.28)T(-29.79)WDPS(-53.78)K
GINES(1)VVGK	A0A0H2XIY8;A0A0E1VJ95	57;57	1	78.655	1	S	2	-3.0803	GINES(78.66)VVGK
EGHIYTEVS(0.01)DS(0.989)VVHGSDR	A0A0H2XJ51	107	0.988932	143.93	1	S	3	0.55586	EGH(-77.6)IY(-86.14)T(-47.17)EVS(-19.78)DS(19.78)VVH(-32.97)GS(-39.33)DR(-46.47)
MNEVNQS(0.764)S(0.216)NT(0.019)WVGT(0.001)LTK	A0A0H2XJ51	7	0.764283	62.658	1	S	2	1.1928	MNEVNQS(5.48)S(-5.48)NT(-16.12)WVGT(-31.01)LT(-34.63)K
QLVS(0.5)S(0.5)ENNFNIQELPTAR	A0A0H2XJ51	21	0.499996	60.628	1	S	2	-3.2965	QLVS(0)S(0)ENNFNIQELPT(-48.99)AR(-52.92)
QLVS(0.5)S(0.5)ENNFNIQELPTAR	A0A0H2XJ51	22	0.499996	60.628	1	S	2	-3.2965	QLVS(0)S(0)ENNFNIQELPT(-48.99)AR(-52.92)
Y(0.001)AS(0.764)S(0.235)ELK	A0A0H2XJ54;A0A0E1VLN4	85;91	0.764425	44.377	1	S	2	-1.1711	Y(-30.6)AS(5.12)S(-5.12)ELK
YAS(0.03)S(0.97)ELK	A0A0H2XJ54;A0A0E1VLN4	86;92	0.970392	71.877	1	S	2	-0.72989	Y(-51.4)AS(-15.16)S(15.16)ELK
R(0.105)FS(0.895)YIDDEANNHLR	A0A0H2XJ57	272	0.895202	161.86	1	S	3	-0.77767	R(-9.32)FS(9.32)Y(-46.13)IDDEANNH(-124.74)LR(-133.38)
SALY(0.001)GNQS(0.801)R(0.197)	A0A0H2XJ58;A0A0E1VTU5	320;320	0.80131	69.451		S	2	0.5632	S(-33.69)ALY(-28.36)GNQS(6.09)R(-6.09)
ALS(0.959)H(0.041)FEK	A0A0H2XJ71;A0A0E1VLB0	59;59	0.95852	66.504	1	S	2	0.5398	ALS(13.64)H(-13.64)FEK
AVPDAPHEALLCLDATTGQNALS(0.5)QAR(0.5)	A0A0H2XJ83;A0A0E1VK93	322;322	0.499647	43.24		S	3	0.02121	AVPDAPH(-40.79)EALLCLDAT(-34.69)T(-30.04)GQNALS(0)QAR(0)
LEDT(0.128)H(0.099)S(0.769)EGS(0.003)TQDANDLAENAEVK	A0A0H2XJ83	37	0.769281	157.73	1	S	3	-0.35907	LEDT(-7.79)H(-8.89)S(7.79)EGS(-23.7)T(-51.95)QDANDLAENAEVK
LEDT(0.001)H(0.001)S(0.004)EGS(0.842)T(0.152)QDANDLAENAEVK	A0A0H2XJ83	40	0.841597	140.57	1	S	3	0.33718	LEDT(-29.79)H(-30.56)S(-22.74)EGS(7.42)T(-7.42)QDANDLAENAEVK
S(0.985)LT(0.015)EEQGQDK	A0A0H2XJ83;A0A0E1VK93	22;22	0.985411	162.68	1	S	2	0.92424	S(18.3)LT(-18.3)EEQGQDK
S(1)IINTSQDFEK	A0A0H2XJA9;A0A0E1VIX5	6;13	1	149.38	1	S	2	-0.50602	S(85.47)IINT(-85.47)S(-100.62)QDFEK
SIINT(0.05)S(0.95)QDFEK	A0A0H2XJA9;A0A0E1VIX5	11;18	0.949685	132.56	1	S	2	0.92399	S(-103.81)IINT(-12.76)S(12.76)QDFEK
AVES(1)EYNHDERTEEEPSVLSR	A0A0H2XJD9;A0A0E1VKI2	221;221	0.999979	87.952	1	S	3	-0.13025	AVES(47.43)EY(-57.08)NH(-47.43)DER(-67.54)T(-63.04)EEEPS(-73.46)VLS(-73.46)R(-73.46)
RAVESEYNHDERTEEEPS(0.999)VLS(0.001)R(0.001)	A0A0H2XJD9;A0A0E1VKI2	234;234	0.998995	156.28	1	S	4	0.12214	R(-123.6)AVES(-119.64)EY(-110.68)NH(-85.96)DER(-57.29)T(-57.29)EEEPS(33)VLS(-33)R(-33)
AVESEYNHDER(0.013)T(0.013)EEEPS(0.069)VLS(0.453)R(0.453)	A0A0H2XJD9;A0A0E1VKI2	237;237	0.452866	102.67		S	4	-0.99541	AVES(-49.82)EY(-55.99)NH(-31.53)DER(-15.58)T(-15.58)EEEPS(-8.18)VLS(0)R(0)
NQPS(0.991)AVS(0.008)QR	A0A0H2XJD9;A0A0E1VKI2	303;303	0.991395	89.679	1	S	2	-0.77682	NQPS(20.82)AVS(-20.82)QR(-34.06)
NQPS(0.015)AVS(0.925)QR(0.06)	A0A0H2XJD9;A0A0E1VKI2	306;306	0.925005	60.305	1	S	2	-0.12374	NQPS(-17.97)AVS(11.86)QR(-11.86)
QIYNNDIS(0.995)EER(0.005)NSSEVK	A0A0H2XJD9;A0A0E1VKI2	324;324	0.994633	92.575	1	S	2	0.46464	QIY(-41.56)NNDIS(22.98)EER(-22.98)NS(-38.34)S(-38.34)EVK
QIYNNDIS(0.013)EER(0.036)NS(0.803)S(0.148)EVK	A0A0H2XJD9;A0A0E1VKI2	329;329	0.803326	127.83	1	S	2	0.10638	QIY(-71.33)NNDIS(-18.01)EER(-13.53)NS(7.34)S(-7.34)EVK
QIYNNDIS(0.018)EER(0.301)NS(0.301)S(0.381)EVK	A0A0H2XJD9;A0A0E1VKI2	330;330	0.380517	90.22		S	3	-0.42782	QIY(-55.04)NNDIS(-13.33)EER(-1.02)NS(-1.02)S(1.02)EVK
QKS(0.499)T(0.499)EELGIEDDGY(0.001)YAEPEVDPK	A0A0H2XJD9	246	0.499209	60.036		S	3	-0.7849	QKS(0)T(0)EELGIEDDGY(-25.63)Y(-33.62)AEPEVDPK
S(0.852)NT(0.148)VYDQEQERDK	A0A0H2XJD9;A0A0E1VKI2	198;198	0.852304	162.7	1	S	2	0.40934	S(7.61)NT(-7.61)VY(-100.07)DQEQER(-143.01)DK
QS(1)DQLNALK	A0A0H2XJE5;A0A0E1VKH6	34;34	1	107.98	1	S	2	-1.1183	QS(78.1)DQLNALK
S(0.573)GLNY(0.364)T(0.061)ILH(0.001)PGALTNAAGSGK	A0A0H2XJE5;A0A0E1VKH6	144;144	0.572628	57.804	1	S	2	-0.58857	S(1.96)GLNY(-1.96)T(-9.69)ILH(-25.98)PGALT(-39.21)NAAGS(-51.91)GK
IDTEPY(0.003)S(0.888)VH(0.108)LAGELK	A0A0H2XJF4;A0A0E1VKQ6	48;48	0.887972	101.62	1	S	2	1.2391	IDT(-33.78)EPY(-24.29)S(9.14)VH(-9.14)LAGELK
EEAS(1)ANNLSDISQEAQEVQEAK	A0A0H2XJG9	165	1	321.92	1	S	2	-0.66469	EEAS(159.15)ANNLS(-159.15)DIS(-238.83)QEAQEVQEAK
EEASANNLS(1)DISQEAQEVQEAK	A0A0H2XJG9	170	0.999998	252.83	1	S	2	-0.24348	EEAS(-69.23)ANNLS(58.56)DIS(-58.56)QEAQEVQEAK
EEASANNLSDIS(1)QEAQEVQEAK	A0A0H2XJG9	173	0.999966	168.55	1	S	2	0.45852	EEAS(-72.12)ANNLS(-44.72)DIS(44.72)QEAQEVQEAK
EAQAEKDS(1)DTLTK	A0A0H2XJG9	192	0.999729	258.41	1	S	2	0.78198	EAQAEKDS(35.66)DT(-35.66)LT(-87.16)K
NDVS(1)ETETVNIDNK	A0A0H2XJG9	265	0.999988	368.44	1	S	2	1.1684	NDVS(49.1)ET(-49.1)ET(-90.68)VNIDNK
VEVS(1)KPESQAER	A0A0H2XJG9	207	0.999998	125.53	1	S	2	0.34745	VEVS(57.53)KPES(-57.53)QAER(-88.68)
VEVSKPES(1)QAER	A0A0H2XJG9	211	0.999586	185.32	1	S	2	-0.096573	VEVS(-62.68)KPES(33.84)QAER(-33.84)
GLGVIS(0.462)S(0.462)R(0.076)	A0A0H2XJH0	340	0.462006	49.715		S	2	0.8044	GLGVIS(0)S(0)R(-7.84)
GLGVIS(0.32)S(0.605)R(0.075)	A0A0H2XJH0	341	0.604676	55.441	1	S	2	2.092	GLGVIS(-2.76)S(2.76)R(-9.07)
AGAIVIDNS(0.479)S(0.479)QWR(0.042)	A0A0H2XJP5;A0A0E1VHM2	95;95	0.479102	100.55		S	2	-0.65388	AGAIVIDNS(0)S(0)QWR(-10.59)
AGAIVIDNS(0.479)S(0.479)QWR(0.042)	A0A0H2XJP5;A0A0E1VHM2	96;96	0.479102	100.55		S	2	-0.65388	AGAIVIDNS(0)S(0)QWR(-10.59)
NCES(0.969)FS(0.031)K	A0A0H2XJQ0	507	0.969287	58.433	1	S	2	-0.042111	NCES(14.99)FS(-14.99)K
LMDS(0.857)T(0.143)ELHDK	A0A0H2XJW8;A0A0E1VM77	293;293	0.856656	107.06	1	S	2	1.0526	LMDS(7.77)T(-7.77)ELH(-34.85)DK
NDAILS(0.009)DELNH(0.033)AS(0.907)IIDGCR(0.051)	A0A0H2XJW8;A0A0E1VM77	137;137	0.906579	57.147	1	S	3	-0.95538	NDAILS(-19.92)DELNH(-14.34)AS(12.51)IIDGCR(-12.51)
S(1)IVFPTVPR	A0A0H2XJW8;A0A0E1VM77	352;352	0.99996	51.762	1	S	2	1.3291	S(44.83)IVFPT(-44.83)VPR(-51.28)
T(0.412)S(0.559)H(0.026)S(0.003)AIMSR	A0A0H2XJZ3;A0A0E1VSM0	190;190	0.558802	79.974	1	S	2	0.12826	T(-1.32)S(1.32)H(-13.38)S(-22.63)AIMS(-51.8)R(-57.95)
TS(0.001)H(0.383)S(0.513)AIMS(0.089)R(0.014)	A0A0H2XJZ3;A0A0E1VSM0	192;192	0.513455	78.655	1	S	2	1.0348	T(-35.41)S(-28.3)H(-1.28)S(1.28)AIMS(-7.62)R(-15.58)
TSHS(0.001)AIMS(0.895)R(0.103)	A0A0H2XJZ3;A0A0E1VSM0	196;196	0.895489	130.98	1	S	2	0.24608	T(-87.74)S(-70.46)H(-42.3)S(-28.92)AIMS(9.38)R(-9.38)
FNS(1)AIEASK	A0A0H2XJZ3;A0A0E1VSM0	47;47	0.999992	98.898	1	S	2	-2.0765	FNS(50.71)AIEAS(-50.71)K
FNSAIEAS(1)K	A0A0H2XJZ3;A0A0E1VSM0	52;52	0.999999	112.94	1	S	2	-0.034087	FNS(-61.66)AIEAS(61.66)K
MS(0.333)ER(0.333)VS(0.333)Y(0.001)LYQPYNPSILR	A0A0H2XJZ3;A0A0E1VSM0	469;469	0.333017	60.747		S	3	0.16914	MS(0)ER(0)VS(0)Y(-26.47)LY(-32.27)QPY(-52.04)NPS(-59.18)ILR(-60.75)
MS(0.333)ER(0.333)VS(0.333)Y(0.001)LYQPYNPSILR	A0A0H2XJZ3;A0A0E1VSM0	473;473	0.333017	60.747		S	3	0.16914	MS(0)ER(0)VS(0)Y(-26.47)LY(-32.27)QPY(-52.04)NPS(-59.18)ILR(-60.75)
DDQTNLS(0.998)VNS(0.002)LK	A0A0H2XK12;A0A0E1VIS3	541;541	0.997995	131.26	1	S	2	1.3422	DDQT(-46.97)NLS(27.01)VNS(-27.01)LK
DDQTNLSVNS(1)LK	A0A0H2XK12;A0A0E1VIS3	544;544	0.999808	118.13	1	S	2	-0.5717	DDQT(-77.36)NLS(-37.17)VNS(37.17)LK
DLQS(0.875)S(0.122)FS(0.003)NK	A0A0H2XK12	773	0.875348	78.655	1	S	2	0.2331	DLQS(8.56)S(-8.56)FS(-25.33)NK
DLQS(0.028)S(0.897)FS(0.075)NK	A0A0H2XK12	774	0.89685	58.592	1	S	2	1.2847	DLQS(-15.05)S(10.77)FS(-10.77)NK
DLQS(0.004)S(0.021)FS(0.975)NK	A0A0H2XK12	776	0.975271	66.056	1	S	2	1.4146	DLQS(-23.72)S(-16.76)FS(16.76)NK
IIDQLEQLGYVS(0.011)S(0.892)ANGS(0.097)K	A0A0H2XK12;A0A0E1VIS3	1255;1255	0.891918	150.59	1	S	2	-0.13568	IIDQLEQLGY(-121.26)VS(-19.08)S(9.63)ANGS(-9.63)K
IIDQLEQLGYVSS(0.001)ANGS(0.999)K	A0A0H2XK12;A0A0E1VIS3	1259;1259	0.99888	159.8	1	S	2	0.31722	IIDQLEQLGY(-126.61)VS(-36.44)S(-30.48)ANGS(30.48)K
IPVS(0.5)KPS(0.5)EK	A0A0H2XK12;A0A0E1VIS3	207;207	0.5	57.347	1	S	2	1.8333	IPVS(0)KPS(0)EK
IPVS(0.021)KPS(0.979)EK	A0A0H2XK12;A0A0E1VIS3	210;210	0.979285	64.64	1	S	2	-0.054884	IPVS(-16.75)KPS(16.75)EK
ISQQS(1)IK	A0A0H2XK12;A0A0E1VIS3	124;124	0.999833	63.397	1	S	2	-1.1466	IS(-37.78)QQS(37.78)IK
MPAS(0.958)QAT(0.029)PS(0.004)S(0.004)R(0.005)	A0A0H2XK12	653	0.957728	53.252	1	S	2	0.86389	MPAS(15.23)QAT(-15.23)PS(-23.44)S(-23.44)R(-22.92)
MPASQAT(0.088)PS(0.718)S(0.088)R(0.106)	A0A0H2XK12	658	0.717595	87.001	1	S	2	0.0094146	MPAS(-34.74)QAT(-9.1)PS(8.33)S(-9.1)R(-8.33)
MPAS(0.003)QAT(0.054)PS(0.314)S(0.314)R(0.314)	A0A0H2XK12	659	0.314327	52.693		S	2	0.29451	MPAS(-20.85)QAT(-7.62)PS(0)S(0)R(0)
NAS(1)EMHVDAPK	A0A0H2XK12;A0A0E1VIS3	496;496	0.999927	98.337	1	S	2	-0.56913	NAS(41.38)EMH(-41.38)VDAPK
QLS(0.001)DDEVT(0.036)VS(0.762)NVT(0.163)S(0.036)QH(0.002)QSALQHNVEVNDKDELK	A0A0H2XK12;A0A0E1VIS3	418;418	0.761571	79.29	1	S	4	-1.5544	QLS(-28.07)DDEVT(-13.25)VS(6.7)NVT(-6.7)S(-13.25)QH(-26.08)QS(-32.31)ALQH(-38.27)NVEVNDKDELK
QLS(0.005)DDEVT(0.009)VS(0.095)NVT(0.384)S(0.384)QH(0.087)QS(0.029)ALQH(0.008)NVEVNDKDELK	A0A0H2XK12;A0A0E1VIS3	422;422	0.383719	78.542		S	4	0.068958	QLS(-18.72)DDEVT(-16.45)VS(-6.08)NVT(0)S(0)QH(-6.44)QS(-11.26)ALQH(-16.6)NVEVNDKDELK
QLSDDEVTVS(0.006)NVT(0.025)S(0.103)QH(0.413)QS(0.446)ALQH(0.007)NVEVNDKDELK	A0A0H2XK12;A0A0E1VIS3	426;426	0.44585	78.542		S	4	0.15589	QLS(-31.57)DDEVT(-32.64)VS(-18.52)NVT(-12.55)S(-6.37)QH(-0.33)QS(0.33)ALQH(-18.17)NVEVNDKDELK
RPFNVVMT(0.006)PS(0.994)DK	A0A0H2XK12;A0A0E1VIS3	618;618	0.993783	50.354	1	S	2	-1.6526	R(-43.19)PFNVVMT(-22.07)PS(22.07)DK
TNDVNDNHVVEDS(0.822)S(0.178)MNEIEK	A0A0H2XK12	559	0.82186	79.445	1	S	3	0.3819	T(-71.86)NDVNDNH(-48.47)VVEDS(6.64)S(-6.64)MNEIEK
TNDVNDNH(0.005)VVEDS(0.263)S(0.733)MNEIEK	A0A0H2XK12	560	0.732719	40.086	1	S	3	-0.49386	T(-35.67)NDVNDNH(-22.07)VVEDS(-4.46)S(4.46)MNEIEK
TNQQDVATNQAVQT(0.065)S(0.935)K	A0A0H2XK12;A0A0E1VIS3	804;804	0.935029	221.34	1	S	2	-0.5704	T(-201.81)NQQDVAT(-88.54)NQAVQT(-11.58)S(11.58)K
VNVPELKPVQS(1)K	A0A0H2XK12;A0A0E1VIS3	642;642	1	63.76		S	2	4.3884	VNVPELKPVQS(63.76)K
FNNVES(0.997)AINR(0.003)	A0A0H2XK99;A0A0E1VKK6	28;28	0.997185	91.549	1	S	2	2.1202	FNNVES(25.49)AINR(-25.49)
IAGIPS(1)NK	A0A0H2XK99;A0A0E1VKK6	161;161	1	56.258	1	S	2	-0.70203	IAGIPS(50.8)NK
LSLDIPS(0.563)NH(0.244)R(0.187)PVT(0.004)S(0.001)DK	A0A0H2XKA6;A0A0E1VR51	312;312	0.56321	108.58	1	S	2	0.51416	LS(-75.88)LDIPS(3.62)NH(-3.62)R(-4.79)PVT(-21.06)S(-27.95)DK
LSLDIPS(0.208)NH(0.173)R(0.208)PVT(0.179)S(0.231)DK	A0A0H2XKA6;A0A0E1VR51	319;319	0.231024	62.203		S	3	0.55856	LS(-48.92)LDIPS(-0.45)NH(-1.26)R(-0.45)PVT(-1.1)S(0.45)DK
LSLDIPS(0.04)NH(0.16)R(0.173)PVT(0.149)S(0.149)DKNS(0.329)K	A0A0H2XKA6;A0A0E1VR51	323;323	0.329285	40.682		S	4	0.22158	LS(-39.35)LDIPS(-9.21)NH(-3.12)R(-2.79)PVT(-3.45)S(-3.45)DKNS(2.79)K
DFIANVS(0.902)H(0.089)ELR(0.009)	A0A0H2XKD9;A0A0E1VMN2	373;334	0.901951	77.597	1	S	2	-0.74922	DFIANVS(10.08)H(-10.08)ELR(-19.8)
HQDDELS(0.333)FS(0.333)T(0.333)FK	A0A0H2XKF4;A0A0E1VHE0	205;205	0.333333	57.567		S	2	-0.37612	H(-53.52)QDDELS(0)FS(0)T(0)FK
HQDDELS(0.333)FS(0.333)T(0.333)FK	A0A0H2XKF4;A0A0E1VHE0	207;207	0.333333	57.567		S	2	-0.37612	H(-53.52)QDDELS(0)FS(0)T(0)FK
ELAEADHT(0.001)S(0.5)S(0.5)DAQEFMETLK	A0A0H2XKG5;A0A0E1VH39	383;383	0.49964	92.977		S	2	-1.7667	ELAEADH(-52.13)T(-28.47)S(0)S(0)DAQEFMET(-49.19)LK
ELAEADHT(0.001)S(0.5)S(0.5)DAQEFMETLK	A0A0H2XKG5;A0A0E1VH39	384;384	0.49964	92.977		S	2	-1.7667	ELAEADH(-52.13)T(-28.47)S(0)S(0)DAQEFMET(-49.19)LK
HIYS(0.992)IYR(0.008)K	A0A0H2XKG5;A0A0E1VH39	254;254	0.991904	73.248	1	S	2	1.2347	H(-36.3)IY(-38.67)S(21.09)IY(-50.8)R(-21.09)K
H(0.003)S(0.016)YGPS(0.491)R(0.491)DWLK	A0A0H2XKG5;A0A0E1VH39	469;469	0.490657	53.754		S	3	-0.65925	H(-22.23)S(-14.95)Y(-38.38)GPS(0)R(0)DWLK
S(0.976)YH(0.024)IAYEAHK	A0A0H2XKG5;A0A0E1VH39	38;38	0.975886	122.69	1	S	2	-0.29515	S(16.07)Y(-52.88)H(-16.07)IAY(-106.15)EAH(-101.02)K
S(0.977)Y(0.021)LS(0.002)ADEYEYVLK	A0A0H2XKG5;A0A0E1VH39	25;25	0.976644	55.291		S	2	1.8411	S(16.58)Y(-16.58)LS(-27.24)ADEY(-46.39)EY(-49.95)VLK
R(0.045)S(0.646)S(0.308)VPVLIVK	A0A0H2XKH6	135	0.646321	117.2	1	S	2	1.5879	R(-11.55)S(3.21)S(-3.21)VPVLIVK
R(0.129)S(0.129)S(0.742)VPVLIVK	A0A0H2XKH6	136	0.741574	107.09	1	S	2	1.7818	R(-7.59)S(-7.59)S(7.59)VPVLIVK
LVTQQT(0.004)KLS(0.996)K	Q2FF21;A8YY73;A0A0E1VMB9	135;135;135	0.995542	120.77	1	S	2	-0.16055	LVT(-82.18)QQT(-23.49)KLS(23.49)K
ATVLDAVEDS(0.901)S(0.099)IEAGLRR	Q2FEX4;A8YYC5	230;230	0.900878	177.74	1	S	3	-0.53288	AT(-106.21)VLDAVEDS(9.6)S(-9.6)IEAGLR(-33.86)R(-41.91)
ATVLDAVEDS(0.5)S(0.5)IEAGLRR	Q2FEX4;A8YYC5	231;231	0.499832	149.94		S	3	0.45689	AT(-130.22)VLDAVEDS(0)S(0)IEAGLR(-32.2)R(-41.5)
SIVPS(0.88)IT(0.039)H(0.034)DR(0.047)	Q2FKP8;A8YYT1;A0A0E1VMC0	475;475;475	0.879889	45.077	1	S	2	-0.12032	S(-33.93)IVPS(12.75)IT(-13.48)H(-14.19)DR(-12.75)
ELGIS(1)DVHAQLMPEDK	Q2FKI2;A8YZ02	535;535	0.999839	197.06	1	S	2	-0.20521	ELGIS(37.93)DVH(-37.93)AQLMPEDK
TGTLT(0.001)EGNFS(0.515)VNH(0.475)Y(0.001)ES(0.008)FK	Q2FKI2;A8YZ02	378;378	0.514893	53.553	1	S	3	-0.12227	T(-40.62)GT(-40.75)LT(-26.06)EGNFS(0.35)VNH(-0.35)Y(-29.99)ES(-17.85)FK
FQNQS(1)FK	Q2FJQ7;A8YZI1;A0A0E1VNF5	380;380;380	1	54.436	1	S	2	0.26731	FQNQS(54.44)FK
LFNQNDS(1)VK	Q2FJQ7;A8YZI1	363;363	1	120.77	1	S	2	1.0273	LFNQNDS(120.77)VK
GALDT(0.079)S(0.905)GVDGR(0.016)	Q2FJ95;A8YZP3;A0A0E1VM74	118;118;130	0.905097	99.732	1	S	2	1.8287	GALDT(-10.62)S(10.62)GVDGR(-17.42)
KPNS(0.997)ALR(0.003)	Q2FJ95;A8YZP3;A0A0E1VM74	60;60;72	0.996824	83.948	1	S	2	-0.46148	KPNS(24.97)ALR(-24.97)
NEMTDLQS(0.821)T(0.105)H(0.074)K	Q2FJ74;A8YZR4;A0A0E1VLM3	38;38;38	0.82101	159.08	1	S	2	0.83242	NEMT(-66.1)DLQS(8.92)T(-8.92)H(-10.47)K
TEFDLS(0.858)T(0.126)R(0.015)	Q2FJ74;A8YZR4;A0A0E1VLM3	7;7;7	0.858262	66.056	1	S	2	-1.3013	T(-51.24)EFDLS(8.32)T(-8.32)R(-17.45)
TNEQFEES(1)YDK	Q2FIA5;A8Z076;A0A0E1VSM9	105;105;105	1	116.54	1	S	2	0.50934	T(-108.89)NEQFEES(89.21)Y(-89.21)DK
VEHYDMIIEGVGT(0.016)H(0.011)PNS(0.973)K	Q2FIA5;A8Z076;A0A0E1VSM9	243;243;243	0.972952	83.245	1	S	3	-3.083	VEH(-81.75)Y(-78.72)DMIIEGVGT(-17.79)H(-19.52)PNS(17.79)K
AS(0.5)S(0.5)FKPTNNVIYFK	Q2FI62;A8Z0B9;A0A0E1VKT4	73;73;73	0.5	150.26	1	S	2	-0.026823	AS(0)S(0)FKPT(-75.59)NNVIY(-140.83)FK
AS(0.074)S(0.926)FKPTNNVIYFK	Q2FI62;A8Z0B9;A0A0E1VKT4	74;74;74	0.925879	150.26	1	S	3	-0.045856	AS(-10.97)S(10.97)FKPT(-52.18)NNVIY(-89.75)FK
DGDLDS(1)VIEQVR	Q2FI62;A8Z0B9;A0A0E1VKT4	50;50;50	1	186.58	1	S	2	1.4006	DGDLDS(101.87)VIEQVR(-101.87)
MILGLALIPS(1)K	Q2FI62;A8Z0B9;A0A0E1VKT4	10;10;10	1	49.356	1	S	2	4.4973	MILGLALIPS(49.36)K
S(1)FQEAVDSYR	Q2FI62;A8Z0B9;A0A0E1VKT4	12;12;12	1	171.32	1	S	2	1.0356	S(146.97)FQEAVDS(-146.97)Y(-164.87)R(-160.7)
SFQEAVDS(0.982)YR(0.018)K	Q2FI62;A8Z0B9;A0A0E1VKT4	19;19;19	0.982416	124.21	1	S	2	-0.55967	S(-97.94)FQEAVDS(17.47)Y(-60.94)R(-17.47)K
FFEALGDNS(0.532)Y(0.031)S(0.437)MPEDGYNGK	Q2FJ29;A8Z117;A0A0E1VLU6	193;193;193	0.532183	52.887	1	S	2	-0.35917	FFEALGDNS(0.86)Y(-12.31)S(-0.86)MPEDGY(-40.72)NGK
FFEALGDNS(0.017)Y(0.007)S(0.977)MPEDGYNGK	Q2FJ29;A8Z117;A0A0E1VLU6	195;195;195	0.976615	97.579	1	S	2	0.27725	FFEALGDNS(-17.69)Y(-21.59)S(17.69)MPEDGY(-66.26)NGK
GDQFGHVNES(1)K	Q2FJ29;A8Z117;A0A0E1VLU6	118;118;118	1	113.95	1	S	2	-0.25213	GDQFGH(-69.33)VNES(69.33)K
S(0.368)PDS(0.316)H(0.316)FDFDMELAK	Q2FJ29;A8Z117;A0A0E1VLU6	411;411;411	0.368123	89.013		S	2	-1.2153	S(0.66)PDS(-0.66)H(-0.66)FDFDMELAK
S(0.052)PDS(0.521)H(0.427)FDFDMELAK	Q2FJ29;A8Z117;A0A0E1VLU6	414;414;414	0.521439	107.37	1	S	2	-0.70962	S(-10.03)PDS(0.87)H(-0.87)FDFDMELAK
VADFEPTIES(0.994)AAEH(0.005)R(0.001)	Q2FJ29;A8Z117;A0A0E1VLU6	486;486;486	0.994165	101.67	1	S	3	-0.87677	VADFEPT(-44.3)IES(23.18)AAEH(-23.18)R(-29.91)
DFVNALPTLPDS(1)K	Q2FIL9;A8Z1A2;A0A0E1VJC2	32;32;65	1	179.56	1	S	2	-0.20445	DFVNALPT(-67.13)LPDS(67.13)K
HGMTPIICVGET(0.001)DEER(0.5)ES(0.5)GK	Q2FIL9;A8Z1A2;A0A0E1VJC2	138;138;171	0.499722	145.55		S	3	-0.8209	H(-122.78)GMT(-115.41)PIICVGET(-29.53)DEER(0)ES(0)GK
IQYGGS(1)VKPNNIK	Q2FIL9;A8Z1A2;A0A0E1VJC2	215;215;248	1	92.906	1	S	2	0.12612	IQY(-65.18)GGS(65.18)VKPNNIK
QTIADLS(0.654)S(0.346)K	Q2FIL9;A8Z1A2;A0A0E1VJC2	200;200;233	0.653619	44.097	1	S	2	-0.98443	QT(-37.12)IADLS(2.76)S(-2.76)K
S(0.33)S(0.33)T(0.33)S(0.011)EDANEMCAFVR	Q2FIL9;A8Z1A2;A0A0E1VJC2	179;179;212	0.329598	158.58		S	2	-1.1036	S(0)S(0)T(0)S(-14.69)EDANEMCAFVR(-150.98)
S(0.33)S(0.33)T(0.33)S(0.011)EDANEMCAFVR	Q2FIL9;A8Z1A2;A0A0E1VJC2	180;180;213	0.329598	158.58		S	2	-1.1036	S(0)S(0)T(0)S(-14.69)EDANEMCAFVR(-150.98)
Y(0.07)Y(0.07)ES(0.743)GVT(0.116)AGDFMGAY(0.001)K	Q2FHY3;A8Z1N7	32;32	0.743043	40.589	1	S	2	-0.93982	Y(-10.26)Y(-10.26)ES(8.07)GVT(-8.07)AGDFMGAY(-29.06)K
MINSAPQS(0.358)ES(0.317)YAT(0.139)R(0.185)	Q2FHD9;A8Z1X0;A0A0E1VHV8	328;328;360	0.358005	124.62		S	2	1.1838	MINS(-54.7)APQS(0.53)ES(-0.53)Y(-71.41)AT(-4.09)R(-2.86)
MINSAPQS(0.002)ES(0.653)YAT(0.314)R(0.032)	Q2FHD9;A8Z1X0;A0A0E1VHV8	330;330;362	0.652655	151.9	1	S	2	-0.17928	MINS(-81.98)APQS(-25.42)ES(3.18)Y(-73.35)AT(-3.18)R(-13.13)
QTQS(0.999)ICS(0.001)ELK	Q2FHD9;A8Z1X0;A0A0E1VHV8	109;109;141	0.998666	119.45	1	S	2	-2.2527	QT(-47.89)QS(28.8)ICS(-28.8)ELK
QT(0.001)QS(0.009)ICS(0.991)ELK	Q2FHD9;A8Z1X0;A0A0E1VHV8	112;112;144	0.990529	67.252	1	S	2	-2.0459	QT(-31.59)QS(-20.52)ICS(20.52)ELK
S(0.5)T(0.5)FINSMIGR	Q2FG63;A8Z2J4;A0A0E1VIW8	39;39;39	0.5	70.977	1	S	2	0.45836	S(0)T(0)FINS(-58.75)MIGR(-70.98)
FQEHGHRPIVLIGGGTGMIGDPS(0.263)GKS(0.495)EER(0.241)	Q2FG09;A8Z2P6;A0A0E1VIU3	85;85;85	0.494928	40.017		S	4	-1.7617	FQEH(-39.25)GH(-39.25)R(-39.23)PIVLIGGGT(-32.06)GMIGDPS(-2.74)GKS(2.74)EER(-3.12)
IS(0.008)QALFS(0.992)GDLK	Q2FG09;A8Z2P6;A0A0E1VIU3	325;325;325	0.99225	44.299	1	S	2	-2.9411	IS(-21.07)QALFS(21.07)GDLK
S(0.997)ES(0.003)GAVWLDAEK	Q2FG09;A8Z2P6;A0A0E1VIU3	235;235;235	0.99657	131.06	1	S	2	0.64654	S(24.63)ES(-24.63)GAVWLDAEK
S(0.003)ES(0.997)GAVWLDAEK	Q2FG09;A8Z2P6;A0A0E1VIU3	237;237;237	0.997344	100.38	1	S	2	2.2129	S(-25.75)ES(25.75)GAVWLDAEK
DIAAS(1)VGISEDALEPYGHYK	Q2FG06;A8Z2Q0;A0A0E1VIR4	24;24;35	0.999941	111.92	1	S	2	-1.1246	DIAAS(42.32)VGIS(-42.32)EDALEPY(-92.53)GH(-91.27)Y(-98.79)K
DIAASVGIS(1)EDALEPYGHYK	Q2FG06;A8Z2Q0;A0A0E1VIR4	28;28;39	0.999973	155.79	1	S	3	-0.88328	DIAAS(-45.86)VGIS(45.86)EDALEPY(-99.42)GH(-60.31)Y(-110.95)K
IVTEIYGGS(1)K	Q2FG06;A8Z2Q0;A0A0E1VIR4	458;458;469	0.999972	88.021	1	S	2	-0.11929	IVT(-45.68)EIY(-58.55)GGS(45.68)K
THLS(1)DLDIANQSTLQPIK	Q2FG06;A8Z2Q0;A0A0E1VIR4	5;5;16	0.999825	216.19	1	S	2	-0.41272	T(-44.63)H(-38.53)LS(38.53)DLDIANQS(-159.68)T(-163.94)LQPIK
THLSDLDIANQS(0.964)T(0.036)LQPIK	Q2FG06;A8Z2Q0;A0A0E1VIR4	13;13;24	0.963739	296.73	1	S	2	-0.64685	T(-221.72)H(-215.99)LS(-168.09)DLDIANQS(14.25)T(-14.25)LQPIK
DNIITNGLET(0.005)T(0.032)CAS(0.963)K	Q2FFJ5;A8Z2R4;A0A0E1VP38	93;93;93	0.963442	138.91	1	S	2	-0.26822	DNIIT(-88.82)NGLET(-23.09)T(-14.81)CAS(14.81)K
S(1)LGAVVEEVSLPNTK	Q2FFJ5;A8Z2R4;A0A0E1VP38	289;289;289	1	97.417	1	S	2	1.3543	S(85.39)LGAVVEEVS(-85.39)LPNT(-93.47)K
SLGAVVEEVS(0.979)LPNT(0.021)K	Q2FFJ5;A8Z2R4;A0A0E1VP38	298;298;298	0.978941	120.53	1	S	2	0.20005	S(-103.46)LGAVVEEVS(16.67)LPNT(-16.67)K
S(0.667)QKVR(0.667)T(0.667)LIK	Q2FFJ5;A8Z2R4;A0A0E1VP38	378;378;378	0.666667	61.962	2	S	2	1.2632	S(0)QKVR(0)T(0)LIK
NYVQS(0.004)H(0.011)S(0.985)FIK	Q2FFI3;A8Z2S7;A0A0E1VPA3	39;39;39	0.984549	149.49	1	S	2	-0.31124	NY(-114.05)VQS(-23.77)H(-19.39)S(19.39)FIK
SLVLGIS(0.747)GGQDS(0.126)T(0.126)LVGK	Q2FFI3;A8Z2S7;A0A0E1VPA3	49;49;49	0.746764	47.545	1	S	2	-0.44357	S(-31.83)LVLGIS(7.72)GGQDS(-7.72)T(-7.72)LVGK
H(0.107)MS(0.893)FLMR	Q2FDY9;A8Z3B1;A0A0E1VMV1	405;405;405	0.892771	82.452	1	S	2	-0.29244	H(-9.2)MS(9.2)FLMR(-66.79)
ADQS(1)KEEFDK	Q2FDQ4;A8Z3K5;A0A0E1VPN2	273;273;273	1	120.84	1	S	2	-0.15823	ADQS(75.62)KEEFDK
ALAS(1)DLR	Q2FDQ4;A8Z3K5;A0A0E1VPN2	266;266;266	0.999504	69.598	1	S	2	0.040267	ALAS(33.04)DLR(-33.04)
ALGDAVES(1)IYDASVNKN	Q2FDQ4;A8Z3K5;A0A0E1VPN2	287;287;287	1	218.78	1	S	2	-0.63286	ALGDAVES(100.57)IY(-110.81)DAS(-100.57)VNKN
ALGDAVESIYDAS(1)VNKN	Q2FDQ4;A8Z3K5;A0A0E1VPN2	292;292;292	1	230.97	1	S	2	-0.16789	ALGDAVES(-93.28)IY(-128.88)DAS(93.28)VNKN
DNAELIAS(0.901)FS(0.094)R(0.005)	Q2FDQ4;A8Z3K5	259;259	0.900572	183.06	1	S	2	0.1085	DNAELIAS(9.81)FS(-9.81)R(-22.22)
DNAELIAS(0.022)FS(0.971)R(0.007)	Q2FDQ4;A8Z3K5	261;261	0.970989	204.01	1	S	2	0.024911	DNAELIAS(-16.43)FS(16.43)R(-21.46)
ILGAILFEQT(0.008)MDR(0.38)EVES(0.612)K	Q2FDQ4;A8Z3K5	84;84	0.612384	146.99	1	S	3	-3.3007	ILGAILFEQT(-18.98)MDR(-2.07)EVES(2.07)K
GFIAALDQS(0.955)GGS(0.035)T(0.009)PK	Q2FDQ4;A8Z3K5;A0A0E1VPN2	22;22;22	0.95535	204.35	1	S	2	0.17964	GFIAALDQS(14.31)GGS(-14.31)T(-20.14)PK
GFIAALDQS(0.015)GGS(0.493)T(0.493)PK	Q2FDQ4;A8Z3K5;A0A0E1VPN2	25;25;25	0.492667	186.05		S	2	-0.26408	GFIAALDQS(-15.26)GGS(0)T(0)PK
MR(0.002)S(0.998)NILELNEQGIK	Q2FDQ4;A8Z3K5;A0A0E1VPN2	141;141;141	0.998234	257.02	1	S	2	0.178	MR(-27.52)S(27.52)NILELNEQGIK
VVT(0.123)S(0.858)PS(0.018)FSPDK	Q2FDQ4;A8Z3K5;A0A0E1VPN2	60;60;60	0.858099	89.403	1	S	2	-0.91698	VVT(-8.42)S(8.42)PS(-16.75)FS(-33.04)PDK
VVTSPS(0.995)FS(0.005)PDK	Q2FDQ4;A8Z3K5;A0A0E1VPN2	62;62;62	0.995306	159.99	1	S	2	-0.30684	VVT(-81.65)S(-45.13)PS(23.29)FS(-23.29)PDK
VVTSPS(0.018)FS(0.982)PDK	Q2FDQ4;A8Z3K5;A0A0E1VPN2	64;64;64	0.981572	96.745	1	S	2	-1.3697	VVT(-55.47)S(-43.68)PS(-17.28)FS(17.28)PDK
VVVLS(0.995)GGYS(0.005)R	Q2FDQ4;A8Z3K5;A0A0E1VPN2	238;238;238	0.994834	113.22	1	S	2	0.58739	VVVLS(23.28)GGY(-60.95)S(-23.28)R(-33.09)
VVVLS(0.009)GGYS(0.906)R(0.085)	Q2FDQ4;A8Z3K5;A0A0E1VPN2	242;242;242	0.905982	130.1	1	S	2	0.001638	VVVLS(-19.93)GGY(-47.16)S(10.29)R(-10.29)
VLVDGVEGER(0.5)S(0.5)K	Q2FHR0;A8Z3L8;A0A0E1VIB4	410;410;410	0.5	60.401	1	S	2	-2.8446	VLVDGVEGER(0)S(0)K
DDIEHMS(0.976)S(0.024)LTTK	Q2FHP0;A8Z3N5	79;79	0.976018	190.34	1	S	2	1.0963	DDIEH(-40.78)MS(16.12)S(-16.12)LT(-44.21)T(-73.75)K
DDIEHMS(0.157)S(0.843)LTTK	Q2FHP0;A8Z3N5	80;80	0.843208	167.03	1	S	2	-1.0086	DDIEH(-76.86)MS(-7.31)S(7.31)LT(-38.24)T(-49.5)K
MNH(0.486)LLS(0.486)MEH(0.026)LS(0.002)T(0.001)DQIYK	Q2FHN8;A8Z3N7	6;6	0.485555	125.04		S	3	-1.0638	MNH(0)LLS(0)MEH(-12.68)LS(-23.56)T(-29.42)DQIY(-52.24)K
MNH(0.033)LLS(0.023)MEH(0.046)LS(0.698)T(0.2)DQIYK	Q2FHN8;A8Z3N7	11;11	0.698153	115.85	1	S	3	-0.83512	MNH(-13.29)LLS(-14.77)MEH(-11.83)LS(5.43)T(-5.43)DQIY(-34.26)K
DVPS(1)EAEAQSHR	Q2FHH5;A8Z3U3;A0A0E1VHV7	16;16;16	0.999955	62.924	1	S	3	-0.80769	DVPS(46.5)EAEAQS(-46.5)H(-49.79)R(-49.24)
R(0.264)AS(0.736)EGIVEVK	Q2FHH5;A8Z3U3;A0A0E1VHV7	533;533;533	0.73593	66.023	1	S	2	0.23856	R(-4.45)AS(4.45)EGIVEVK
FVVFS(1)DEK	Q2FHG9;A8Z3U9;A0A0E1VJW3	463;463;471	1	119.68	1	S	2	-0.48121	FVVFS(97.57)DEK
HEAS(1)IIQQR	Q2FHG9;A8Z3U9	479;479	0.999687	147.75	1	S	2	2.0722	H(-35.04)EAS(35.04)IIQQR(-76.14)
IGES(0.874)R(0.101)H(0.026)EASIIQQR	Q2FHG9;A8Z3U9	474;474	0.873795	125.45	1	S	3	-0.0082192	IGES(9.39)R(-9.39)H(-15.33)EAS(-52.28)IIQQR(-115.76)
LNVES(0.014)S(0.986)EIIKK	Q2FHG9;A8Z3U9;A0A0E1VJW3	146;146;154	0.985554	165.58	1	S	2	0.40529	LNVES(-18.34)S(18.34)EIIKK
S(1)MNIEVSNHMQALEDDQIK	Q2FHG9;A8Z3U9;A0A0E1VJW3	26;26;34	0.999513	60.171	1	S	3	-2.2287	S(36.02)MNIEVS(-36.26)NH(-36.02)MQALEDDQIK
S(0.004)MNIEVS(0.818)NH(0.178)MQALEDDQIK	Q2FHG9;A8Z3U9;A0A0E1VJW3	32;32;40	0.817722	52.359	1	S	3	-0.16209	S(-22.76)MNIEVS(6.62)NH(-6.62)MQALEDDQIK
TTLLDS(0.964)IR(0.036)	Q2FHG9;A8Z3U9;A0A0E1VJW3	228;228;236	0.963909	80.522	1	S	2	0.013106	T(-44.93)T(-44.49)LLDS(14.27)IR(-14.27)
GIIEQIPPMY(0.017)S(0.491)S(0.491)VK	Q2FHG7;A8Z3V1;A0A0E1VJZ4	121;121;121	0.491308	85.536		S	2	0.30584	GIIEQIPPMY(-14.51)S(0)S(0)VK
GIIEQIPPMY(0.017)S(0.491)S(0.491)VK	Q2FHG7;A8Z3V1;A0A0E1VJZ4	122;122;122	0.491308	85.536		S	2	0.30584	GIIEQIPPMY(-14.51)S(0)S(0)VK
DALLHIS(1)QISK	Q2FHG4;A8Z3V4;A0A0E1VJW7	656;656;656	0.999748	147.26	1	S	2	-0.2203	DALLH(-36.24)IS(36.24)QIS(-48.44)K
DALLH(0.001)IS(0.162)QIS(0.838)K	Q2FHG4;A8Z3V4;A0A0E1VJW7	659;659;659	0.837521	49.423	1	S	2	0.84232	DALLH(-30.03)IS(-7.14)QIS(7.14)K
S(0.984)LT(0.016)IETGQLAK	Q2FHG4;A8Z3V4;A0A0E1VJW7	16;16;16	0.983758	117.86	1	S	2	-1.8483	S(17.82)LT(-17.82)IET(-67.07)GQLAK
LTGQDS(0.463)ER(0.463)GT(0.064)FS(0.009)H(0.001)R	Q2FH25;A8Z3Z0;A0A0E1VHL0	616;616;616	0.462694	85.636		S	3	-0.19719	LT(-36.33)GQDS(0)ER(0)GT(-8.59)FS(-16.99)H(-26.24)R(-34.04)
NDDS(1)IVPALK	Q2FH25;A8Z3Z0;A0A0E1VHL0	52;52;52	1	103.91	1	S	2	-0.32137	NDDS(89.8)IVPALK
S(0.442)T(0.442)S(0.111)S(0.005)QNSDGTIKR	Q2FH25;A8Z3Z0;A0A0E1VHL0	59;59;59	0.441902	71.548		S	2	0.17151	S(0)T(0)S(-5.99)S(-19.62)QNS(-52.31)DGT(-64.17)IKR(-71.55)
S(0.014)T(0.014)S(0.945)S(0.028)QNSDGTIKR	Q2FH25;A8Z3Z0;A0A0E1VHL0	61;61;61	0.944777	84.365	1	S	2	0.6019	S(-18.36)T(-18.36)S(15.33)S(-15.33)QNS(-57.27)DGT(-68.02)IKR(-79.37)
S(0.494)T(0.494)T(0.01)Y(0.001)STDVAK	Q2FH25;A8Z3Z0;A0A0E1VHL0	402;402;402	0.493837	54.416		S	2	0.074236	S(0)T(0)T(-16.74)Y(-25.69)S(-30.67)T(-37.05)DVAK
ALS(1)DPEFNEQYK	Q2FH11;A8Z406;A0A0E1VHF9	113;113;113	0.999992	58.674	1	S	2	1.7091	ALS(50.75)DPEFNEQY(-50.75)K
MADMNNEVVKLS(0.974)EENH(0.026)K	Q2FGZ4;A8Z425;A0A0E1VJH3	56;56;72	0.97362	131.09	1	S	3	-1.0085	MADMNNEVVKLS(15.67)EENH(-15.67)K
R(0.032)IS(0.968)NLEK	Q2FGZ4;A8Z425;A0A0E1VJH3	105;105;121	0.968076	73.885	1	S	2	-2.7072	R(-14.82)IS(14.82)NLEK
SDVSLKLS(1)AK	Q2FGZ4;A8Z425;A0A0E1VJH3	9;9;25	0.999999	123.2	1	S	2	-0.50926	S(-104.39)DVS(-62.9)LKLS(62.9)AK
S(0.005)FS(0.984)S(0.011)NNTTTNTSSNNVDILK	Q2FGZ4;A8Z425;A0A0E1VJH3	85;85;101	0.984406	302.44	1	S	2	-2.1328	S(-22.99)FS(19.66)S(-19.66)NNT(-110.99)T(-118.52)T(-139.29)NT(-175.88)S(-185.54)S(-193.2)NNVDILK
SFS(0.006)S(0.992)NNT(0.002)TTNTSSNNVDILK	Q2FGZ4;A8Z425;A0A0E1VJH3	86;86;102	0.992037	300.01	1	S	2	-0.51446	S(-45.85)FS(-22.17)S(22.17)NNT(-27.22)T(-46.74)T(-46.74)NT(-78.59)S(-98.45)S(-106.19)NNVDILK
SFSSNNTTTNT(0.007)S(0.968)S(0.025)NNVDILK	Q2FGZ4;A8Z425;A0A0E1VJH3	94;94;110	0.967855	282.5	1	S	2	0.033922	S(-162.64)FS(-146.79)S(-137.89)NNT(-111.56)T(-84.58)T(-63.29)NT(-21.43)S(15.85)S(-15.85)NNVDILK
VAT(0.043)S(0.867)R(0.09)PQDNK	Q2FGZ4;A8Z425;A0A0E1VJH3	76;76;92	0.866829	165.78	1	S	2	0.24146	VAT(-13)S(9.85)R(-9.85)PQDNK
H(0.011)ALLNGES(0.858)AT(0.13)QDIEQHFK	Q2FGX5;A8Z445;A0A0E1VHB5	189;189;189	0.858451	91.657	1	S	3	-0.027402	H(-18.73)ALLNGES(8.2)AT(-8.2)QDIEQH(-46.78)FK
VIDDS(0.992)IAQAMR(0.008)	Q2FGX4;A8Z446;A0A0E1VJG6	195;195;195	0.991671	57.175	1	S	2	-0.41839	VIDDS(20.76)IAQAMR(-20.76)
FINGVLS(1)NIK	Q2FGK9;A8Z464;A0A0E1VGW9	125;125;125	1	48.44	1	S	2	-1.3717	FINGVLS(41.69)NIK
TNS(1)VESLLDDK	Q2FGI7;A8Z474;A0A0E1VGX7	31;31;31	0.999554	110.38	1	S	2	0.52791	T(-36.19)NS(36.19)VES(-36.88)LLDDK
TNSVES(1)LLDDK	Q2FGI7;A8Z474;A0A0E1VGX7	34;34;34	1	139.46	1	S	2	-0.05945	T(-83.18)NS(-68.77)VES(68.77)LLDDK
S(0.5)S(0.5)PLIFER	Q2FGI7;A8Z474;A0A0E1VGX7	5;5;5	0.5	71.614	1	S	2	2.1436	S(0)S(0)PLIFER(-71.61)
S(0.327)S(0.673)PLIFER	Q2FGI7;A8Z474;A0A0E1VGX7	6;6;6	0.673201	82.287	1	S	2	3.0185	S(-3.14)S(3.14)PLIFER(-82.29)
NTES(0.931)T(0.069)VEETNVK	Q2FGE2;A8Z4C0	14;14	0.930931	114.72	1	S	2	-0.66847	NT(-60.25)ES(11.32)T(-11.32)VEET(-34.11)NVK
QNIDDS(1)VEQAEESK	Q2FGE2;A8Z4C0;A0A0E1VJ32	28;28;28	1	146.47	1	S	2	0.15001	QNIDDS(74.94)VEQAEES(-74.94)K
QNIDDSVEQAEES(1)K	Q2FGE2;A8Z4C0;A0A0E1VJ32	35;35;35	1	226.7	1	S	2	0.033167	QNIDDS(-100.73)VEQAEES(100.73)K
S(1)FGDLSENSEYDAAK	Q2FGB6;A8Z4E8;A0A0E1VH14	41;41;41	1	166.09	1	S	2	-1.2848	S(73.69)FGDLS(-73.69)ENS(-110.35)EY(-131.39)DAAK
S(0.003)FGDLS(0.997)ENSEYDAAK	Q2FGB6;A8Z4E8;A0A0E1VH14	46;46;46	0.996667	177.88	1	S	2	-0.65979	S(-24.79)FGDLS(24.79)ENS(-45.8)EY(-105.68)DAAK
SFGDLSENS(1)EYDAAK	Q2FGB6;A8Z4E8;A0A0E1VH14	49;49;49	0.999998	215	1	S	2	-0.7668	S(-158.43)FGDLS(-56.18)ENS(56.18)EY(-76.01)DAAK
EEMQEIALS(1)NDNVK	Q2FFY0;A8Z4I6;A0A0E1VQC9	776;776;778	1	136.17	1	S	2	-1.7061	EEMQEIALS(136.17)NDNVK
LMVNEDGT(0.002)LS(0.704)S(0.294)K	Q2FFY0;A8Z4I6;A0A0E1VQC9	643;643;645	0.703594	136.93	1	S	2	-0.71879	LMVNEDGT(-25.41)LS(3.78)S(-3.78)K
LMVNEDGT(0.026)LS(0.296)S(0.678)K	Q2FFY0;A8Z4I6;A0A0E1VQC9	644;644;646	0.677678	132.97	1	S	2	-0.38448	LMVNEDGT(-14.1)LS(-3.6)S(3.6)K
LIDVQS(1)ELGGK	Q2FEC4;A8Z563;A0A0E1VNC4;A0A0E1VKZ2	34;34;47;27	1	122.7	1	S	2	0.35703	LIDVQS(110.66)ELGGK
S(1)GDFFGTDEFDK	Q2FDH4;A0A0E1VM71	70;70	0.999999	98.105	1	S	2	-0.71128	S(62.65)GDFFGT(-62.65)DEFDK
DYGES(0.001)ELT(0.005)EPLPDS(0.965)AS(0.029)NPDSDYR	Q2FDS6;A0A0E1VPK2	68;68	0.965185	120.11	1	S	2	0.82722	DY(-37.55)GES(-31.06)ELT(-22.75)EPLPDS(15.28)AS(-15.28)NPDS(-38.59)DY(-66.63)R(-46.22)
MMS(1)QPADTEEGR	Q2FDS6;A0A0E1VPK2	178;178	0.999883	64.65	1	S	2	0.38523	MMS(42.07)QPADT(-42.07)EEGR(-42.6)
LFHEINS(1)K	Q2FDU5;A0A0E1VMN5	282;291	0.999999	94.692	1	S	2	-0.67944	LFH(-62.82)EINS(62.82)K
DMQGS(1)NQVGNK	Q2FDV8;A0A0E1VMM3	24;24	1	99.215	1	S	2	2.821	DMQGS(99.22)NQVGNK
EVSPEELAQLT(0.342)QQGGNH(0.313)S(0.342)AEQS(0.004)AQAFQQAAQR	Q2FDV8;A0A0E1VMM3	55;55	0.341572	75.893		S	3	1.2794	EVS(-37.52)PEELAQLT(0)QQGGNH(-0.38)S(0)AEQS(-19.66)AQAFQQAAQR(-48.17)
EVS(0.002)PEELAQLT(0.028)QQGGNH(0.079)S(0.264)AEQS(0.626)AQAFQQAAQR(0.001)	Q2FDV8;A0A0E1VMM3	59;59	0.625958	48.096	1	S	3	-0.10243	EVS(-24.89)PEELAQLT(-13.44)QQGGNH(-8.99)S(-3.75)AEQS(3.75)AQAFQQAAQR(-30.22)
GLS(1)DILK	Q2FDV8;A0A0E1VMM3	218;218	1	55.676	1	S	2	-1.3062	GLS(45.08)DILK
LDMSEYSDT(0.001)T(0.006)AVS(0.994)K	Q2FDV8;A0A0E1VMM3	496;496	0.993633	134.14		S	2	-2.1452	LDMS(-91.93)EY(-112.74)S(-57.88)DT(-31.86)T(-22.4)AVS(22.4)K
LTGIPVS(1)QMDDNDIER	Q2FDV8;A0A0E1VMM3	401;401	0.999999	117.37	1	S	2	0.73034	LT(-64.55)GIPVS(60.89)QMDDNDIER(-60.89)
NNILKDS(0.925)ALT(0.058)R(0.018)	Q2FDV8	249	0.924729	77.279	1	S	2	-3.0499	NNILKDS(12.05)ALT(-12.05)R(-17.21)
NVT(0.188)S(0.576)R(0.193)S(0.043)PYVQHMLR	Q2FDY2;A0A0E1VQ11	93;110	0.575904	110.97	1	S	3	0.20725	NVT(-4.87)S(4.74)R(-4.74)S(-11.28)PY(-59.66)VQH(-90.95)MLR(-95.68)
NVT(0.249)S(0.249)R(0.249)S(0.249)PY(0.004)VQHMLR	Q2FDY2;A0A0E1VQ11	95;112	0.248936	50.563		S	3	3.1309	NVT(0)S(0)R(0)S(0)PY(-17.83)VQH(-32.46)MLR(-44.13)
NLNTTAGIMIT(0.001)AS(0.923)H(0.076)NPK	Q2FE11;A0A0E1VQ28	143;193	0.922907	310.08	1	S	2	-0.3585	NLNT(-172.07)T(-139.66)AGIMIT(-28.47)AS(10.86)H(-10.86)NPK
S(0.443)S(0.443)T(0.112)IY(0.001)SATK	Q2FE21;A0A0E1VXM6	149;149	0.44321	44.753		S	2	-1.7987	S(0)S(0)T(-5.98)IY(-25.77)S(-30.08)AT(-38.75)K
S(0.443)S(0.443)T(0.112)IY(0.001)SATK	Q2FE21;A0A0E1VXM6	150;150	0.44321	44.753		S	2	-1.7987	S(0)S(0)T(-5.98)IY(-25.77)S(-30.08)AT(-38.75)K
S(0.5)S(0.5)YVAPYYGQNAAPVAR	Q2FEC8;A0A0E1VQE2	106;106	0.499855	164.2		S	2	0.16079	S(0)S(0)Y(-32.37)VAPY(-119.12)Y(-127.22)GQNAAPVAR(-164.2)
S(0.5)S(0.5)YVAPYYGQNAAPVAR	Q2FEC8;A0A0E1VQE2	107;107	0.499855	164.2		S	2	0.16079	S(0)S(0)Y(-32.37)VAPY(-119.12)Y(-127.22)GQNAAPVAR(-164.2)
AAMSVLIGTNTAEAH(0.006)PVIAS(0.497)R(0.497)MK	Q2FEI5;A0A0E1VNR3	436;464	0.496896	121.3		S	3	0.3397	AAMS(-106.23)VLIGT(-58.19)NT(-51.87)AEAH(-19.04)PVIAS(0)R(0)MK
GKFS(0.876)WGH(0.123)INSDQR	Q2FEI5;A0A0E1VNR3	305;333	0.876117	50.787	1	S	3	-1.0624	GKFS(8.51)WGH(-8.51)INS(-33.91)DQR(-41.13)
TVGH(0.001)GGDS(0.876)GS(0.124)IEDLEK	Q2FEI5;A0A0E1VNR3	408;436	0.875533	95.814	1	S	2	1.9859	T(-42.04)VGH(-32.1)GGDS(8.49)GS(-8.49)IEDLEK
GLFR(0.038)T(0.038)VGH(0.122)GGDS(0.401)GS(0.401)IEDLEK	Q2FEI5;A0A0E1VNR3	410;438	0.400523	95.814		S	2	0.51128	GLFR(-10.18)T(-10.18)VGH(-5.16)GGDS(0)GS(0)IEDLEK
HGPDALS(0.883)FIS(0.006)S(0.055)S(0.055)K	Q2FEI5	355	0.882705	103.88	1	S	2	0.32735	H(-77.75)GPDALS(12.02)FIS(-21.34)S(-12.02)S(-12.02)K
HGPDALS(0.001)FIS(0.624)S(0.369)S(0.006)K	Q2FEI5	358	0.624293	87.001	1	S	2	0.97776	H(-72.97)GPDALS(-27.43)FIS(2.28)S(-2.28)S(-20.51)K
HGPDALS(0.001)FIS(0.463)S(0.463)S(0.073)K	Q2FEI5	359	0.462858	72.34		S	2	1.4423	H(-60.4)GPDALS(-25.91)FIS(0)S(0)S(-8.02)K
HGPDALSFISS(0.185)S(0.815)K	Q2FEI5	360	0.814612	156.69	1	S	2	0.011562	H(-136.69)GPDALS(-81.49)FIS(-33.25)S(-6.44)S(6.44)K
ITGYQS(1)IEADDIR	Q2FEI5;A0A0E1VNR3	607;635	0.999951	115.8	1	S	2	-2.1502	IT(-46.51)GY(-46.71)QS(46.51)IEADDIR(-52.8)
KWER(0.193)S(0.806)DY(0.001)VFPGNQVDK	Q2FEI5;A0A0E1VNR3	973;1001	0.805574	84.166	1	S	3	0.41713	KWER(-6.21)S(6.21)DY(-27.42)VFPGNQVDK
LAR(0.994)QVIGT(0.308)NNVDNCS(0.367)R(0.329)Y(0.002)CQAPAT(0.001)K	Q2FEI5;A0A0E1VNR3	387;415	0.366575	70.151		S	3	0.20695	LAR(19.72)QVIGT(-0.71)NNVDNCS(0.48)R(-0.48)Y(-26.99)CQAPAT(-27.25)K
R(0.013)PGT(0.069)GAY(0.001)PLR(0.289)GH(0.263)NNVQGCS(0.351)DMGS(0.014)MPDK	Q2FEI5;A0A0E1VNR3	593;621	0.351003	73.548		S	3	0.72576	R(-14.32)PGT(-7.07)GAY(-25.8)PLR(-0.84)GH(-1.26)NNVQGCS(0.84)DMGS(-13.95)MPDK
S(0.024)CS(0.832)T(0.144)VIDRPMTVNTVNNDVK	Q2FEI5;A0A0E1VNR3	64;92	0.832085	89.365	1	S	3	-0.057702	S(-15.46)CS(7.61)T(-7.61)VIDR(-48.88)PMT(-54.34)VNT(-61.29)VNNDVK
T(0.371)S(0.371)CR(0.258)LEVITK	Q2FEI5;A0A0E1VNR3	933;961	0.370857	69.276		S	2	-4.3827	T(0)S(0)CR(-1.57)LEVIT(-41.45)K
DALS(0.981)H(0.019)YFGSSGQHSSYFER	Q2FFR1;A0A0E1VGD8	145;145	0.980962	209.75	1	S	3	0.10048	DALS(17.12)H(-17.12)Y(-130.26)FGS(-81.83)S(-104.25)GQH(-152.61)S(-166.95)S(-172.85)Y(-197.62)FER(-190.43)
DALSHYFGS(0.982)S(0.016)GQH(0.002)SSYFER	Q2FFR1;A0A0E1VGD8	150;150	0.981987	238.28	1	S	2	-1.2622	DALS(-81.83)H(-74.55)Y(-86.89)FGS(17.96)S(-17.96)GQH(-27.65)S(-35.85)S(-34.25)Y(-100.47)FER(-51.33)
DALSHYFGS(0.021)S(0.979)GQHSSYFER	Q2FFR1;A0A0E1VGD8	151;151	0.978757	181.85	1	S	3	-0.64153	DALS(-126.12)H(-104.81)Y(-121.09)FGS(-16.75)S(16.75)GQH(-33.11)S(-41.12)S(-48.01)Y(-139.22)FER(-60.65)
DALSHYFGS(0.001)S(0.018)GQH(0.12)S(0.709)S(0.15)YFER(0.002)	Q2FFR1;A0A0E1VGD8	155;155	0.709444	153.87	1	S	3	0.12801	DALS(-113.19)H(-102.01)Y(-90.9)FGS(-29.16)S(-15.96)GQH(-7.72)S(6.75)S(-6.75)Y(-72.55)FER(-25.8)
DALSHYFGSSGQH(0.007)S(0.044)S(0.946)YFER(0.003)	Q2FFR1;A0A0E1VGD8	156;156	0.94596	225.34	1	S	3	-0.53458	DALS(-175.15)H(-155.36)Y(-176.31)FGS(-82.89)S(-74.7)GQH(-21.3)S(-13.29)S(13.29)Y(-112.6)FER(-25.45)
LIS(1)VDDNFR	Q2FFR1;A0A0E1VGD8	89;89	1	94.692	1	S	2	-0.48396	LIS(64.95)VDDNFR(-64.95)
QS(1)DAFNDHFSK	Q2FFR1;A0A0E1VGD8	132;132	0.999998	130.15	1	S	2	-0.11543	QS(57.33)DAFNDH(-57.33)FS(-81.94)K
S(0.932)PS(0.068)IYEVIK	Q2FFR1	49	0.932068	122.98	1	S	2	-0.69437	S(11.37)PS(-11.37)IY(-86.41)EVIK
SPS(1)IYEVIK	Q2FFR1	51	0.999996	166.69	1	S	2	-0.90534	S(-54.5)PS(54.5)IY(-68.36)EVIK
KLS(0.152)NS(0.525)YT(0.152)T(0.171)DEVK	Q2FFZ5;A0A0E1VIW0	159;159	0.525466	70.889	1	S	2	0.25106	KLS(-5.39)NS(4.88)Y(-32.08)T(-5.39)T(-4.88)DEVK
TLESIS(0.982)S(0.016)S(0.002)QIMPVIR	Q2FFZ5;A0A0E1VIW0	83;83	0.98188	198.14	1	S	2	-0.46154	T(-127.7)LES(-56.56)IS(17.86)S(-17.86)S(-26.85)QIMPVIR(-96.6)
TLESIS(0.042)S(0.844)S(0.114)QIMPVIR	Q2FFZ5;A0A0E1VIW0	84;84	0.843547	144.27	1	S	2	-0.57469	T(-107.25)LES(-64.8)IS(-13.01)S(8.68)S(-8.68)QIMPVIR(-54.64)
TLES(0.007)IS(0.331)S(0.331)S(0.331)QIMPVIR	Q2FFZ5;A0A0E1VIW0	85;85	0.331019	53.136		S	3	4.3982	T(-31.08)LES(-17.01)IS(0)S(0)S(0)QIMPVIR(-35.35)
CIEIGVS(1)YLK	Q2FG30;A0A0E1VIS5	155;162	0.99999	101.95	1	S	2	-2.1061	CIEIGVS(49.96)Y(-49.96)LK
AAAIGAGTAGVAGAAGAMAAS(1)K	Q2FGW1;A0A0E1VHD2	225;227	1	196.11	1	S	2	-0.082769	AAAIGAGT(-116.61)AGVAGAAGAMAAS(116.61)K
ANNSTEDKAS(1)QDK	Q2FGW1;A0A0E1VHD2	252;254	0.999787	131.03	1	S	2	0.19711	ANNS(-61.23)T(-36.74)EDKAS(36.74)QDK
DQS(0.685)ELEH(0.149)QDT(0.159)IENT(0.007)EQQFPPR	Q2FGW1;A0A0E1VHD2	33;35	0.684997	73.981	1	S	3	0.1157	DQS(6.34)ELEH(-6.63)QDT(-6.34)IENT(-19.94)EQQFPPR(-40.52)
GAAIGAGTAGLAGGAAS(1)K	Q2FGW1;A0A0E1VHD2	281;283	1	155.92	1	S	2	-0.3171	GAAIGAGT(-65.22)AGLAGGAAS(65.22)K
NAENNTEH(0.009)S(0.837)T(0.102)VS(0.052)DK	Q2FGW1;A0A0E1VHD2	152;154	0.836754	130.27	1	S	2	-0.63313	NAENNT(-33.07)EH(-19.72)S(9.14)T(-9.14)VS(-12.07)DK
NAENNTEHS(0.015)T(0.076)VS(0.909)DKSEAEQSQQPK	Q2FGW1;A0A0E1VHD2	155;157	0.908875	216.69	1	S	3	-0.85364	NAENNT(-49.17)EH(-34.87)S(-17.85)T(-10.8)VS(10.8)DKS(-36.19)EAEQS(-72.54)QQPK
NAENNTEHSTVSDKS(1)EAEQSQQPK	Q2FGW1;A0A0E1VHD2	158;160	1	266.57	1	S	3	-0.67445	NAENNT(-140.39)EH(-122.75)S(-101.93)T(-95.38)VS(-73.52)DKS(64.77)EAEQS(-64.77)QQPK
NEHDNDS(1)VKQDQDEPK	Q2FGW1;A0A0E1VHD2	188;190	0.999998	172.5	1	S	3	-0.61368	NEH(-56.41)DNDS(56.41)VKQDQDEPK
NR(0.003)QS(0.997)IDTNSHQDHTEDVEK	Q2FGW1;A0A0E1VHD2	15;17	0.996655	213.47	1	S	4	-0.12538	NR(-24.81)QS(24.81)IDT(-43.01)NS(-75.56)H(-83.05)QDH(-103.73)T(-109.41)EDVEK
QS(0.001)IDT(0.003)NS(0.927)H(0.07)QDHTEDVEK	Q2FGW1;A0A0E1VHD2	20;22	0.926645	165.06	1	S	2	-0.22927	QS(-31.33)IDT(-25.34)NS(11.23)H(-11.23)QDH(-38.24)T(-44.91)EDVEK
PHAS(0.989)NNAS(0.01)QNHDEHDNHDRDK	Q2FGW1;A0A0E1VHD2	293;295	0.98915	149.73	1	S	4	-0.77365	PH(-39.46)AS(19.75)NNAS(-19.75)QNH(-35.97)DEH(-59.04)DNH(-86.05)DR(-94.39)DK
PHAS(0.105)NNAS(0.892)QNH(0.003)DEHDNHDRDK	Q2FGW1;A0A0E1VHD2	297;299	0.892076	184.3	1	S	3	-0.37942	PH(-68.74)AS(-9.31)NNAS(9.31)QNH(-24.31)DEH(-65.4)DNH(-93.6)DR(-111.99)DK
PYFTTGANQS(0.99)ET(0.005)S(0.005)KNEHDNDSVK	Q2FGW1;A0A0E1VHD2	177;179	0.989793	224.16	1	S	3	-0.10697	PY(-94.43)FT(-53.65)T(-34.26)GANQS(23.11)ET(-23.11)S(-23.11)KNEH(-38.11)DNDS(-50.01)VK
PYFTTGANQS(0.001)ET(0.028)S(0.97)KNEH(0.001)DNDSVK	Q2FGW1;A0A0E1VHD2	180;182	0.970387	189.09	1	S	3	0.40733	PY(-145.14)FT(-84.1)T(-58.35)GANQS(-32.18)ET(-15.42)S(15.42)KNEH(-29.55)DNDS(-39.95)VK
QVES(0.906)S(0.094)HSTESQEPSHQDSTPQHEEEYYNK	Q2FGW1;A0A0E1VHD2	95;97	0.905642	263.01	1	S	3	0.044945	QVES(9.83)S(-9.83)H(-35.61)S(-50.04)T(-58.56)ES(-73.45)QEPS(-91.19)H(-97.72)QDS(-145.84)T(-151.38)PQH(-158.47)EEEY(-232.16)Y(-236.43)NK
QVES(0.472)S(0.503)H(0.013)S(0.004)T(0.004)ES(0.004)QEPS(0.001)HQDSTPQHEEEYYNK	Q2FGW1;A0A0E1VHD2	96;98	0.502582	263.01	1	S	3	0.056003	QVES(-0.27)S(0.27)H(-15.9)S(-20.96)T(-20.96)ES(-20.96)QEPS(-29.84)H(-46.22)QDS(-106.56)T(-112.61)PQH(-126.52)EEEY(-217.8)Y(-224.83)NK
QVES(0.304)S(0.304)H(0.027)S(0.304)T(0.059)ES(0.002)QEPSHQDSTPQHEEEYYNK	Q2FGW1;A0A0E1VHD2	98;100	0.303882	263.01		S	3	0.30796	QVES(0)S(0)H(-10.55)S(0)T(-7.11)ES(-21.24)QEPS(-34.8)H(-42.75)QDS(-121.88)T(-128.05)PQH(-130.28)EEEY(-243.25)Y(-246.46)NK
QVES(0.001)S(0.002)H(0.008)S(0.004)T(0.01)ES(0.001)QEPS(0.538)H(0.434)QDSTPQHEEEYYNK	Q2FGW1;A0A0E1VHD2	105;107	0.538381	168.11	1	S	4	0.42654	QVES(-25.74)S(-24.36)H(-18.04)S(-20.86)T(-17.32)ES(-25.74)QEPS(0.94)H(-0.94)QDS(-33.99)T(-40.8)PQH(-68.88)EEEY(-132.22)Y(-137.6)NK
QVHNES(1)QTSEDNVQNEAGTIDDR	Q2FGW1;A0A0E1VHD2	74;76	0.999995	356	1	S	2	0.48639	QVH(-64.46)NES(53.3)QT(-53.3)S(-80.56)EDNVQNEAGT(-217.27)IDDR(-247)
QVH(0.005)NES(0.013)QT(0.197)S(0.786)EDNVQNEAGTIDDR	Q2FGW1;A0A0E1VHD2	77;79	0.785658	102.9	1	S	3	-0.14878	QVH(-22.4)NES(-17.73)QT(-6.02)S(6.02)EDNVQNEAGT(-60.2)IDDR(-67.77)
S(0.649)H(0.351)PEPIEDNDK	Q2FGW1;A0A0E1VHD2	128;130	0.649472	197.07	1	S	2	0.92214	S(2.68)H(-2.68)PEPIEDNDK
S(1)NNFKDDFEK	Q2FGW1;A0A0E1VHD2	2;4	1	102.4	1	S	2	-0.31569	S(102.4)NNFKDDFEK
EFIQQAPS(0.026)S(0.062)PS(0.908)Y(0.004)ALFK	Q2FH10;A0A0E1VJL3	106;111	0.907636	63.29	1	S	2	0.78193	EFIQQAPS(-15.4)S(-11.65)PS(11.65)Y(-23.51)ALFK
KEETT(0.002)NNS(0.998)VDKAEVNQANDDNQQR	Q2FH26;A0A0E1VRH0	109;109	0.99792	245.37	1	S	3	-0.37152	KEET(-40.25)T(-27.01)NNS(27.01)VDKAEVNQANDDNQQR(-159.18)
ENGVNLAEVS(1)PK	Q2FH26;A0A0E1VRH0	147;147	1	101.61	1	S	2	-1.2554	ENGVNLAEVS(98.65)PK
ENS(0.974)NDNT(0.026)PQQNEETNNKK	Q2FH26;A0A0E1VRH0	87;87	0.973858	81.428	1	S	3	-0.63954	ENS(15.71)NDNT(-15.71)PQQNEET(-77.86)NNKK
INATPS(0.997)AR(0.002)	Q2FH26;A0A0E1VRH0	131;131	0.997369	145.25	1	S	2	0.3051	INAT(-33.79)PS(26.54)AR(-26.54)
QQAPAS(0.906)T(0.089)QT(0.002)T(0.002)QQAS(0.002)AK	Q2FH26	168	0.905679	210.08	1	S	2	-0.34807	QQAPAS(10.09)T(-10.09)QT(-27.37)T(-27.37)QQAS(-26.04)AK
QQAPAS(0.015)T(0.002)QT(0.045)T(0.227)QQAS(0.712)AK	Q2FH26	176	0.711785	122.14	1	S	2	-0.15526	QQAPAS(-16.86)T(-26.04)QT(-12.02)T(-4.96)QQAS(4.96)AK
ALS(0.978)T(0.021)FKR(0.001)	Q2FHD8;A0A0E1VK19	4;20	0.978159	60.436	1	S	2	0.33738	ALS(16.63)T(-16.63)FKR(-32.26)
DYGLT(0.002)FS(0.984)PCNT(0.014)K	Q2FHD8;A0A0E1VK19	403;419	0.983874	80.522	1	S	2	0.45509	DY(-67.95)GLT(-27.27)FS(18.38)PCNT(-18.38)K
FS(0.844)T(0.134)S(0.022)IGLGMYDR	Q2FHD8;A0A0E1VK19	117;133	0.844003	57.348	1	S	2	-0.83721	FS(8)T(-8)S(-15.81)IGLGMY(-49.97)DR(-57.35)
GLAIS(0.004)GGDVGGS(0.996)K	Q2FHD8;A0A0E1VK19	420;436	0.995989	64.675	1	S	2	-2.0684	GLAIS(-23.95)GGDVGGS(23.95)K
GVHVVIDQS(1)K	Q2FHD8;A0A0E1VK19	262;278	1	110.08	1	S	2	0.5321	GVH(-98.21)VVIDQS(98.21)K
S(0.594)EH(0.316)FT(0.032)Y(0.058)DK	Q2FHD8;A0A0E1VK19	194;210	0.59353	61.78	1	S	2	1.7496	S(2.73)EH(-2.73)FT(-12.7)Y(-10.09)DK
S(0.998)GLLT(0.002)IAGGK	Q2FHD8;A0A0E1VK19	366;382	0.998281	41.448	1	S	2	-1.0026	S(27.64)GLLT(-27.64)IAGGK
VALVEMQDFAQGT(0.063)S(0.435)S(0.251)R(0.251)	Q2FHD8;A0A0E1VK19	58;74	0.434863	126.48		S	2	-0.011695	VALVEMQDFAQGT(-8.36)S(2.39)S(-2.39)R(-2.39)
VALVEMQDFAQGT(0.25)S(0.25)S(0.25)R(0.25)	Q2FHD8;A0A0E1VK19	59;75	0.25	80.3		S	2	-0.34991	VALVEMQDFAQGT(0)S(0)S(0)R(0)
YGSNVDELFNIAQT(0.071)S(0.846)QY(0.001)H(0.073)DS(0.009)K	Q2FHD8;A0A0E1VK19	465;481	0.845681	58.332	1	S	3	-1.3409	Y(-38.97)GS(-33.34)NVDELFNIAQT(-10.76)S(10.63)QY(-31.72)H(-10.63)DS(-19.67)K
EYVTIDDS(0.082)VS(0.914)NLAER(0.005)	Q2FHU2;A0A0E1VIH6	19;19	0.913836	147.7	1	S	2	1.544	EY(-132.6)VT(-74.31)IDDS(-10.49)VS(10.49)NLAER(-23.08)
LNYLDT(0.005)EET(0.039)LT(0.318)DER(0.318)VS(0.318)K	Q2FHU2;A0A0E1VIH6	782;782	0.318376	47.047		S	3	0.83182	LNY(-37.64)LDT(-17.66)EET(-9.08)LT(0)DER(0)VS(0)K
ENHIVDDNPDNDINT(0.087)PS(0.827)LS(0.087)K	Q2FI55;A0A0E1VIQ7	307;312	0.826799	69.649	1	S	3	-0.94436	ENH(-54.21)IVDDNPDNDINT(-9.8)PS(9.8)LS(-9.8)K
ENHIVDDNPDNDINT(0.03)PS(0.357)LS(0.613)K	Q2FI55;A0A0E1VIQ7	309;314	0.612898	66.613	1	S	3	-0.12446	ENH(-65.62)IVDDNPDNDINT(-13.13)PS(-2.34)LS(2.34)K
IDS(0.026)ES(0.186)S(0.186)R(0.186)T(0.186)DS(0.214)DS(0.007)S(0.008)MQT(0.002)EK	Q2FI55;A0A0E1VIQ7	186;191	0.213765	44.105		S	3	0.17219	IDS(-9.19)ES(-0.61)S(-0.61)R(-0.61)T(-0.61)DS(0.61)DS(-14.99)S(-14.26)MQT(-19.56)EK
NIS(1)INDHDK	Q2FI55;A0A0E1VIQ7	356;361	0.999936	105.17	1	S	2	-1.6405	NIS(41.95)INDH(-41.95)DK
NS(0.932)LS(0.057)S(0.009)H(0.002)LEQR	Q2FI55;A0A0E1VIQ7	66;71	0.931739	50.207	1	S	2	-0.53115	NS(12.12)LS(-12.12)S(-19.95)H(-27.49)LEQR(-50.21)
NS(0.081)LS(0.859)S(0.054)H(0.006)LEQR	Q2FI55;A0A0E1VIQ7	68;73	0.859257	67.456	1	S	2	-3.9873	NS(-10.28)LS(10.28)S(-12)H(-21.54)LEQR(-45.13)
NSLS(0.063)S(0.809)H(0.128)LEQR	Q2FI55;A0A0E1VIQ7	69;74	0.808983	86.911	1	S	2	-0.77904	NS(-49.58)LS(-11.09)S(8.01)H(-8.01)LEQR(-38.94)
QNADS(0.084)S(0.727)ET(0.188)VGYQSQSTASHR	Q2FI55;A0A0E1VIQ7	334;339	0.727169	143.31	1	S	3	0.48125	QNADS(-9.36)S(5.86)ET(-5.86)VGY(-52.66)QS(-38.9)QS(-48.87)T(-58.37)AS(-72.31)H(-78.59)R(-77.89)
QNADSSETVGYQS(0.974)QS(0.022)T(0.004)ASHR	Q2FI55;A0A0E1VIQ7	341;346	0.973986	133.95	1	S	3	0.44333	QNADS(-41.76)S(-41.76)ET(-41.76)VGY(-53.97)QS(16.43)QS(-16.43)T(-24.42)AS(-39.89)H(-48.21)R(-55.37)
YYEQNSEAT(0.004)LS(0.85)T(0.145)K	Q2FI55;A0A0E1VIQ7	135;140	0.850155	156.81	1	S	2	0.56805	Y(-128.39)Y(-128.39)EQNS(-54.67)EAT(-22.89)LS(7.67)T(-7.67)K
AQS(1)EQDQAFLSK	Q2FIA7;A0A0E1VJ96	185;185	1	115.83	1	S	2	-1.5218	AQS(94.05)EQDQAFLS(-94.05)K
AQSEQDQAFLS(1)K	Q2FIA7;A0A0E1VJ96	193;193	1	140.82	1	S	2	0.60792	AQS(-117.15)EQDQAFLS(117.15)K
IDELIEEIS(1)K	Q2FIA7;A0A0E1VJ96	249;249	1	120.57	1	S	2	1.2534	IDELIEEIS(120.57)K
S(0.5)LT(0.5)GGCPMGPYIVTK	Q2FIA7;A0A0E1VJ96	195;195	0.499997	63.037	1	S	2	-4.076	S(0)LT(0)GGCPMGPY(-49.84)IVT(-61.88)K
AAIEMLT(0.099)S(0.673)S(0.099)FR(0.129)	Q2FIB3;A0A0E1VLC0	97;97	0.672669	108.72	1	S	2	-0.38267	AAIEMLT(-8.31)S(7.18)S(-8.31)FR(-7.18)
AAIEMLT(0.02)S(0.444)S(0.444)FR(0.093)	Q2FIB3;A0A0E1VLC0	98;98	0.443852	96.604		S	2	-0.43635	AAIEMLT(-13.56)S(0)S(0)FR(-6.8)
EEFS(0.5)R(0.5)IVEASK	Q2FIB3;A0A0E1VLC0	60;60	0.5	105.03	1	S	2	-2.7681	EEFS(0)R(0)IVEAS(-75.03)K
THIQLDFS(1)K	Q2FIB3;A0A0E1VLC0	9;9	1	75.416	1	S	2	0.22885	T(-67.41)H(-68.28)IQLDFS(67.41)K
YDIT(0.005)IEKDS(0.995)DDLDGLNYLAGK	Q2FIB3;A0A0E1VLC0	339;339	0.995267	102.67	1	S	3	-0.98531	Y(-60.03)DIT(-23.23)IEKDS(23.23)DDLDGLNY(-66.19)LAGK
LEDDS(0.905)DS(0.037)ES(0.058)PK	Q2FIJ2;A0A0E1VTK0	85;85	0.904818	81.625	1	S	2	0.34369	LEDDS(11.92)DS(-13.88)ES(-11.92)PK
ASVTES(1)VDKK	Q2FIK4	31	0.999585	48.561	1	S	2	-1.8229	AS(-36.83)VT(-36.83)ES(36.83)VDKK
KIS(1)YVNWAK	Q2FIM4;A0A0E1VLF4	44;46	0.999987	113.44	1	S	2	0.79016	KIS(48.88)Y(-48.88)VNWAK
PHET(0.008)WAPS(0.985)LAMR(0.007)	Q2FIM4;A0A0E1VLF4	253;255	0.98462	116.54	1	S	3	-0.33706	PH(-34.08)ET(-20.76)WAPS(20.76)LAMR(-21.65)
MNVS(1)VNIK	Q2FJ01;A0A0E1VJQ2	4;11	1	49.358	1	S	2	-2.0576	MNVS(49.36)VNIK
HMADNIS(1)NVK	Q2FJ70;A0A0E1VJK6	52;52	1	158.56	1	S	2	-0.53583	H(-122.9)MADNIS(122.9)NVK
IIDAADYEVS(1)QAIK	Q2FJ70	71	1	176.32	1	S	2	-3.2973	IIDAADY(-88.75)EVS(88.75)QAIK
ADDS(1)AEFAALAFK	Q2FJ93;A0A0E1VK34	306;328	1	101.53	1	S	2	0.76672	ADDS(101.39)AEFAALAFK
AR(0.01)EFS(0.99)LEK	Q2FJ93;A0A0E1VK34	6;28	0.989865	66.056	1	S	2	-0.068014	AR(-19.9)EFS(19.9)LEK
AS(1)NPEEEVIAK	Q2FJ93;A0A0E1VK34	293;315	1	86.625	1	S	2	0.36131	AS(80.69)NPEEEVIAK
GIT(0.002)IT(0.135)S(0.861)AAT(0.002)TAAWEGHR	Q2FJ93;A0A0E1VK34	65;87	0.860626	105.46	1	S	2	1.4055	GIT(-27.39)IT(-8.04)S(8.04)AAT(-25.65)T(-33.29)AAWEGH(-70.11)R(-74.5)
IGETHEGAS(1)QMDWMEQEQDR	Q2FJ93;A0A0E1VK34	48;70	1	344.69	1	S	2	-0.31193	IGET(-135.26)H(-114.4)EGAS(114.4)QMDWMEQEQDR(-164.38)
LYDGS(0.993)YH(0.007)DVDSSEMAFK	Q2FJ93;A0A0E1VK34	570;592	0.993434	175.65	1	S	2	-0.34432	LY(-84.27)DGS(21.8)Y(-85.69)H(-21.8)DVDS(-96.19)S(-94.64)EMAFK
LYDGSYH(0.001)DVDS(0.584)S(0.415)EMAFK	Q2FJ93;A0A0E1VK34	576;598	0.583876	87.16	1	S	3	-0.16014	LY(-48.79)DGS(-33.39)Y(-42.26)H(-27.01)DVDS(1.49)S(-1.49)EMAFK
LYDGSYHDVDS(0.5)S(0.5)EMAFK	Q2FJ93;A0A0E1VK34	577;599	0.499774	87.16		S	2	-0.87935	LY(-39.52)DGS(-39.13)Y(-39.52)H(-32.52)DVDS(0)S(0)EMAFK
S(1)IAEDIIKK	Q2FJ93;A0A0E1VK34	681;703	1	121.6	1	S	2	-0.58445	S(108.47)IAEDIIKK
SSAQVQGKFS(0.843)R(0.157)	Q2FJ93;A0A0E1VK34	497;519	0.842756	105.66	1	S	2	3.5099	S(-97.69)S(-97.69)AQVQGKFS(7.29)R(-7.29)
VYSGTMTS(0.002)GS(0.998)YVK	Q2FJ93;A0A0E1VK34	339;361	0.99813	161.76	1	S	2	-0.4086	VY(-135.24)S(-101.03)GT(-67.8)MT(-41.04)S(-27.46)GS(27.46)Y(-80.9)VK
YLGDEEISVS(1)ELK	Q2FJ93;A0A0E1VK34	238;260	0.999679	180.48	1	S	2	0.17137	Y(-164.09)LGDEEIS(-34.93)VS(34.93)ELK
GNAS(1)NFTQLAGMR	Q2FJ97;A0A0E1VM47	743;734	0.999928	81.494	1	S	2	-0.53006	GNAS(41.43)NFT(-41.43)QLAGMR(-72.89)
IR(0.082)S(0.913)WS(0.005)FGEVK	Q2FJ97;A0A0E1VM47	22;13	0.912762	59.796	1	S	2	-1.1857	IR(-10.44)S(10.44)WS(-22.84)FGEVK
PVAEVES(0.992)QT(0.008)EVTE	Q2FJ97;A0A0E1VM47	1201;1192	0.991964	126.12	1	S	2	0.27708	PVAEVES(20.91)QT(-20.91)EVT(-77.93)E
SVIAVGPS(1)LK	Q2FJ97;A0A0E1VM47	349;340	0.999999	61.235	1	S	2	-0.38208	S(-59.75)VIAVGPS(59.75)LK
T(0.002)FH(0.001)T(0.007)GGVAGS(0.974)DIT(0.016)QGLPR	Q2FJ97;A0A0E1VM47	951;942	0.973866	63.578	1	S	3	-1.4098	T(-27.74)FH(-28.16)T(-21.41)GGVAGS(17.85)DIT(-17.85)QGLPR(-53.67)
THNIHDNIS(1)QWMK	Q2FJB6;A0A0E1VUF0	10;11	1	134.44	1	S	3	2.6262	T(-118.45)H(-105.86)NIH(-66.19)DNIS(66.19)QWMK
S(1)EEMNDQMLVR	Q2FJC3;A0A0E1VKP4	2;22	1	176.8	1	S	2	-0.90922	S(165.72)EEMNDQMLVR(-165.72)
VQYNGETIDLES(0.997)AWT(0.001)R(0.002)	Q2FJC3;A0A0E1VKP4	314;334	0.996923	176.83	1	S	2	-1.1241	VQY(-123.31)NGET(-51.56)IDLES(27.54)AWT(-28.81)R(-27.54)
DIAHPINS(0.999)DMR	Q2FJE4;A0A0E1VMV0	66;66	0.99949	114.72	1	S	2	-0.81169	DIAH(-33.07)PINS(33.07)DMR(-47.73)
VIEGNS(1)GLFVAMPSK	Q2FJE4;A0A0E1VMV0	41;41	1	128.74	1	S	2	-0.25049	VIEGNS(75.29)GLFVAMPS(-75.29)K
VIEGNSGLFVAMPS(1)K	Q2FJE4;A0A0E1VMV0	49;49	0.999999	102.28	1	S	2	-1.1509	VIEGNS(-59.49)GLFVAMPS(59.49)K
S(0.938)EH(0.062)VYNLVK	Q2FJN3	2	0.938297	125.75	1	S	2	0.028317	S(11.82)EH(-11.82)VY(-95.58)NLVK
S(1)ILSDACK	Q2FK15;A0A0E1VW31	190;190	0.999879	73.985	1	S	2	1.2873	S(39.16)ILS(-39.16)DACK
S(0.002)ILS(0.998)DACK	Q2FK15;A0A0E1VW31	193;193	0.997703	45.161	1	S	2	0.65855	S(-26.38)ILS(26.38)DACK
YAGILAGGIGS(0.83)R(0.17)	Q2FK15;A0A0E1VW31	13;13	0.829606	106.54	1	S	2	0.59315	Y(-70.12)AGILAGGIGS(6.87)R(-6.87)
IIAAVGGMDNIDS(0.917)VMNCMT(0.067)R(0.016)	Q2FK70;A0A0E1VNU4	23;23	0.91706	49.632	1	S	2	-0.7467	IIAAVGGMDNIDS(11.39)VMNCMT(-11.39)R(-17.47)
LGDPIPHHHNDS(1)EK	Q2FK70	96	0.999993	158.65	1	S	2	0.32062	LGDPIPH(-84.74)H(-67.95)H(-51.9)NDS(51.9)EK
VANHMAELS(1)GVK	Q2FK70;A0A0E1VNU4	81;81	0.999977	69.229	1	S	2	-1.3648	VANH(-46.45)MAELS(46.45)GVK
AELPQS(0.864)R(0.136)	Q2FKQ0;A0A0E1VPH2	7;7	0.864046	44.318	1	S	2	0.35648	AELPQS(8.03)R(-8.03)
VKEDAEDETNEDEQST(0.008)S(0.788)T(0.198)VS(0.005)EDGTEQQR	Q2FKQ0	826	0.788441	186.86	1	S	3	0.12158	VKEDAEDET(-101.32)NEDEQS(-50.12)T(-19.84)S(6)T(-6)VS(-21.75)EDGT(-55.56)EQQR(-73.47)
[truncated: 2,408 more rows]

## Sheet: class I SdrE
Phospho (RHSTY) Probabilities	Proteins	Positions within proteins	Localization prob	Score	Number of Phospho (RHSTY)	Amino acid	Charge	Mass error [ppm]	Phospho (RHSTY) Score diffs
NIENLNPGDS(0.86)VDH(0.137)FFLVH(0.003)K	A0A0H2XHZ3;A0A0E1VGC3	12;12	0.859864	40.52	1	S	3	0.56342	NIENLNPGDS(7.97)VDH(-7.97)FFLVH(-24.72)K
EDKFDS(1)IIK	A0A0E1VGD1;A0A0H2XEK9	178;178	1	80.706	1	S	2	-0.28327	EDKFDS(80.71)IIK
EELS(1)LAYSPGVAEPCK	A0A0H2XH21;A0A0E1VGK2	33;33	0.999976	84.753	1	S	2	1.098	EELS(47.73)LAY(-47.73)S(-51.41)PGVAEPCK
NMVMCDS(0.901)R(0.099)	A0A0H2XH21;A0A0E1VGK2	216;216	0.901377	76.943	1	S	2	-0.53593	NMVMCDS(9.61)R(-9.61)
S(0.814)LR(0.186)DEALEMHK	A0A0H2XH21;A0A0E1VGK2	2;2	0.813849	54.812	1	S	3	-0.12536	S(6.41)LR(-6.41)DEALEMH(-50.87)K
TIYHTGDT(0.001)GLFS(0.985)DMS(0.015)LIAK	Q2FG31;A8Z2M2;A0A0E1VGK7	149;149;149	0.984813	77.221	1	S	3	-4.3112	T(-54.79)IY(-51.23)H(-48.55)T(-43)GDT(-32.37)GLFS(18.31)DMS(-18.31)LIAK
AIEIAEQALES(0.998)VEPGVT(0.002)K	Q2FG20;A8Z2N4;A0A0E1VGL6	548;548;548	0.997589	86.378	1	S	2	1.4886	AIEIAEQALES(26.17)VEPGVT(-26.17)K
DVNEQFS(0.992)ER(0.007)PIHVK	Q2FG20;A8Z2N4;A0A0E1VGL6	465;465;465	0.992355	105.39	1	S	3	0.18178	DVNEQFS(21.25)ER(-21.25)PIH(-36.81)VK
ENYYINES(0.999)DAQS(0.001)VR	Q2FG20;A8Z2N4;A0A0E1VGL6	345;345;345	0.998631	213.99	1	S	2	-0.90723	ENY(-96.57)Y(-75.87)INES(28.83)DAQS(-28.83)VR(-42.05)
HQFGEAAS(1)LLETEIEK	Q2FG20;A8Z2N4;A0A0E1VGL6	168;168;168	1	193.06	1	S	2	-3.2608	H(-83.7)QFGEAAS(66.43)LLET(-66.43)EIEK
KDYS(1)NVDK	Q2FG20;A8Z2N4;A0A0E1VGL6	517;517;517	0.999998	83.438	1	S	2	0.89381	KDY(-57.27)S(57.27)NVDK
KNEIETLPFDQNLAQLS(1)K	Q2FG20;A8Z2N4;A0A0E1VGL6	54;54;54	1	135.76	1	S	3	0.99953	KNEIET(-124.67)LPFDQNLAQLS(124.67)K
LLAS(0.979)NLT(0.018)S(0.003)VPER	Q2FG20;A8Z2N4;A0A0E1VGL6	437;437;437	0.979158	54.608	1	S	2	-0.64269	LLAS(17.42)NLT(-17.42)S(-25.13)VPER(-40.35)
RLLASNLT(0.029)S(0.967)VPER(0.004)	Q2FG20;A8Z2N4;A0A0E1VGL6	441;441;441	0.966599	199.13	1	S	3	0.56389	R(-53.99)LLAS(-48.57)NLT(-15.24)S(15.24)VPER(-23.33)
VDS(0.934)T(0.066)LQSLK	Q2FG20;A8Z2N4;A0A0E1VGL6	256;256;256	0.934003	80.037	1	S	2	-0.17515	VDS(11.51)T(-11.51)LQS(-42.31)LK
VDSTLQS(1)LK	Q2FG20;A8Z2N4;A0A0E1VGL6	260;260;260	0.999999	132.32	1	S	2	-0.16534	VDS(-67.5)T(-61.59)LQS(61.59)LK
ITDSIEDT(0.067)IAS(0.933)K	A0A0H2XHS2;A0A0E1VGM3	391;391	0.933189	169.46	1	S	2	-0.3594	IT(-142.8)DS(-80.2)IEDT(-11.45)IAS(11.45)K
S(1)LNVALR	A0A0H2XHS2;A0A0E1VGM3	103;103	1	70.256	1	S	2	-0.20922	S(69.2)LNVALR(-69.2)
S(0.976)VT(0.021)LVH(0.003)K	A0A0H2XHS2;A0A0E1VGM3	214;214	0.976112	60.478	1	S	2	0.14417	S(16.71)VT(-16.71)LVH(-25.04)K
QLGIIDDVIS(0.992)EPLGGAH(0.008)K	Q2FG38;A8Z2L5;A0A0E1VGM8	262;262;262	0.992474	53.779	1	S	3	-1.1615	QLGIIDDVIS(21.2)EPLGGAH(-21.2)K
DVEQAFS(0.758)WS(0.103)ET(0.14)GK	A0A0H2XH26;A0A0E1VGM9	35;35	0.757772	59.898	1	S	2	0.54908	DVEQAFS(7.34)WS(-8.69)ET(-7.34)GK
EGLS(1)AHAAPR	A0A0H2XH26;A0A0E1VGM9	525;525	0.99999	147.74	1	S	2	-0.21496	EGLS(49.93)AH(-49.93)AAPR(-127.54)
MLMS(1)AGDDIVEK	A0A0H2XH26;A0A0E1VGM9	310;310	1	110.38	1	S	2	-1.1561	MLMS(110.38)AGDDIVEK
VGPFEVES(1)K	A0A0H2XH26;A0A0E1VGM9	471;471	1	133.07	1	S	2	0.77216	VGPFEVES(113.22)K
Y(0.001)DLS(0.799)S(0.182)LR(0.019)	A0A0H2XH26;A0A0E1VGM9	322;322	0.798667	44.753	1	S	2	0.24622	Y(-28.89)DLS(6.43)S(-6.43)LR(-16.32)
EMLNDLIDS(1)NK	A0A0H2XI85;A0A0E1VGN3	60;60	1	91.202	1	S	2	-1.9629	EMLNDLIDS(91.2)NK
S(1)NKLESYR	A0A0H2XI85;A0A0E1VGN3	2;2	0.999998	68.657	1	S	2	-0.79497	S(58.29)NKLES(-58.29)Y(-65.47)R(-65.9)
FIVGS(0.994)VS(0.002)ES(0.004)IVR(0.001)	Q2FG28;A0A0E1VGN7	126;126	0.993653	113.24	1	S	2	-0.46873	FIVGS(24.12)VS(-27.51)ES(-24.12)IVR(-31.3)
FIVGS(0.007)VS(0.004)ES(0.977)IVR(0.012)	Q2FG28;A0A0E1VGN7	130;130	0.976643	139.78	1	S	2	0.60016	FIVGS(-21.52)VS(-23.72)ES(18.99)IVR(-18.99)
LAHEINADLIMS(0.001)GT(0.054)S(0.945)GLNAVER	Q2FG28;A0A0E1VGN7	114;114	0.945109	117.03	1	S	3	1.4979	LAH(-89.97)EINADLIMS(-30.51)GT(-12.43)S(12.43)GLNAVER(-42.36)
LTIVNVIDS(0.893)R(0.107)	Q2FG28;A0A0E1VGN7	43;43	0.893145	170.66	1	S	2	0.21037	LT(-138.8)IVNVIDS(9.22)R(-9.22)
TYS(0.992)S(0.008)YEVYDAQFTEK	Q2FG28;A0A0E1VGN7	47;47	0.991531	261.27	1	S	2	-0.077707	T(-53.13)Y(-152.71)S(20.69)S(-20.69)Y(-141.51)EVY(-195.01)DAQFT(-215.55)EK
TYS(0.006)S(0.994)YEVYDAQFTEK	Q2FG28;A0A0E1VGN7	48;48	0.993713	191.19	1	S	2	-0.192	T(-57.06)Y(-74.1)S(-22.02)S(22.02)Y(-43.57)EVY(-117.52)DAQFT(-146.5)EK
IADYTLS(1)QLK	A0A0H2XGM8;A0A0E1VGP8	77;77	0.999935	127.87	1	S	2	1.4668	IADY(-89.09)T(-41.85)LS(41.85)QLK
S(1)KFDEQIIVVPR	A0A0H2XGI9;A0A0E1VGQ2	2;2	1	147.18	1	S	2	0.8032	S(145.99)KFDEQIIVVPR(-145.99)
GVHVPS(0.888)T(0.112)AK	Q2FG54;A8Z2J8;A0A0E1VGQ6	188;188;188	0.888305	74.165	1	S	2	-1.4616	GVH(-41.41)VPS(9.01)T(-9.01)AK
LLS(0.998)T(0.002)AGAYWR	Q2FG54;A8Z2J8;A0A0E1VGQ6	199;199;199	0.997849	76.143		S	2	1.5967	LLS(26.79)T(-26.79)AGAY(-56.36)WR(-42.18)
YEAS(1)GAVSGLQR	Q2FG54;A8Z2J8;A0A0E1VGQ6	369;369;369	0.999994	132.79	1	S	2	0.47713	Y(-81.52)EAS(52.55)GAVS(-52.55)GLQR(-82.86)
YEASGAVS(0.997)GLQR(0.003)	Q2FG54;A8Z2J8;A0A0E1VGQ6	373;373;373	0.996835	122.46	1	S	2	-0.13979	Y(-111.7)EAS(-50.12)GAVS(25)GLQR(-25)
EIFNNLLS(1)K	A0A0H2XH43;A0A0E1VGR3	114;114	1	80.916	1	S	2	-0.25899	EIFNNLLS(72.65)K
ELINQS(0.154)S(0.846)VPVVVSGTNGK	A0A0H2XH43;A0A0E1VGR3	139;139	0.845897	94.544	1	S	2	-1.1734	ELINQS(-7.4)S(7.4)VPVVVS(-43.94)GT(-51.73)NGK
NGLQLGDTLNCS(1)GAESYK	A0A0H2XH43;A0A0E1VGR3	217;217	0.999791	203.89	1	S	2	-0.59973	NGLQLGDT(-57.69)LNCS(36.84)GAES(-36.84)Y(-121.04)K
S(1)FALVGGEHSK	A0A0H2XH43;A0A0E1VGR3	179;179	1	88.187	1	S	2	-0.86892	S(78.65)FALVGGEH(-79.37)S(-78.65)K
T(0.029)GS(0.971)EGAPEIK	A0A0H2XJ82;A0A0E1VGS3	130;130	0.971323	68.536	1	S	2	-1.7004	T(-15.3)GS(15.3)EGAPEIK
MVS(1)EFAQR	Q2FG61;A8Z2J6;A0A0E1VGT3	318;318;318	1	152.34	1	S	2	-0.95285	MVS(110.46)EFAQR(-110.46)
QFNIS(1)VEDIK	Q2FG61;A8Z2J6;A0A0E1VGT3	393;393;393	1	126.19	1	S	2	0.20178	QFNIS(107.06)VEDIK
KVGS(1)DLENNK	A0A0H2XF90;A0A0E1VGT6	236;236	1	66.023	1	S	2	-1.4026	KVGS(66.02)DLENNK
VLFVGGDS(1)VK	Q2FG80;A8Z2H5;A0A0E1VGU5	45;45;45	1	105.65	1	S	2	0.70427	VLFVGGDS(105.65)VK
S(1)IALAMIK	Q2FGI5;A8Z476;A0A0E1VGU8	325;325;325	1	76.1	1	S	2	0.2836	S(76.1)IALAMIK
LQS(1)ELDRVDK	Q2FG72;A8Z2I4;A0A0E1VGV4	827;827;827	0.999998	119.74	1	S	2	0.51931	LQS(56.42)ELDR(-56.42)VDK
YFLATGS(0.114)S(0.84)PGH(0.045)DLR(0.001)	Q2FG72;A8Z2I4;A0A0E1VGV4	552;552;552	0.839599	136.99	1	S	2	-1.1887	Y(-112.7)FLAT(-45.13)GS(-8.67)S(8.67)PGH(-12.69)DLR(-28.39)
WSIHTDTS(0.001)DS(0.936)T(0.062)GYT(0.001)LLK	A0A0H2XFM4;A0A0E1VGV6	39;39	0.935717	152.89	1	S	3	-0.29832	WS(-59.65)IH(-58.26)T(-46.62)DT(-43.33)S(-30.09)DS(11.78)T(-11.78)GY(-53.45)T(-29.22)LLK
S(0.796)T(0.204)IIGEIK	A0A0H2XHB5;A0A0E1VGX3	73;73	0.795946	42.336	1	S	2	-0.10095	S(5.91)T(-5.91)IIGEIK
EIS(1)EELNEEEK	A0A0H2XGA0;A0A0E1VGX9	60;60	1	175.49	1	S	2	0.44092	EIS(175.49)EELNEEEK
S(1)KPVVEPMAPK	A0A0H2XGA0;A0A0E1VGX9	93;93	1	102.87	1	S	2	-0.27499	S(79.49)KPVVEPMAPK
S(0.014)PS(0.966)QLGFR(0.021)	Q2FGE1;A8Z4C1;A0A0E1VGY8	67;67;67	0.965782	50.966	1	S	2	-1.8406	S(-18.48)PS(16.73)QLGFR(-16.73)
THS(0.011)S(0.096)S(0.801)GR(0.091)SPSQLGFR	Q2FGE1;A8Z4C1;A0A0E1VGY8	62;62;62	0.801139	208.82	1	S	3	1.0223	T(-63.28)H(-51.97)S(-18.64)S(-9.21)S(9.21)GR(-9.43)S(-32.56)PS(-71.53)QLGFR(-125.36)
AAILPLS(1)K	Q2FGF8;A8Z4A4;A0A0E1VH01	379;379;379	1	55.461	1	S	2	0.03559	AAILPLS(48.09)K
DMDTIVS(1)LAK	Q2FGF8;A8Z4A4;A0A0E1VH01	10;10;10	0.999973	95.618	1	S	2	0.1138	DMDT(-45.65)IVS(45.65)LAK
FSIDFDES(0.982)QS(0.018)IGKR	Q2FGF8;A8Z4A4;A0A0E1VH01	404;404;404	0.982144	152.99	1	S	2	-1.2711	FS(-127.56)IDFDES(17.41)QS(-17.41)IGKR(-46.82)
FSIDFDES(0.02)QS(0.965)IGKR(0.015)	Q2FGF8;A8Z4A4;A0A0E1VH01	406;406;406	0.965232	130.24	1	S	2	0.16938	FS(-111.51)IDFDES(-16.89)QS(16.89)IGKR(-18.08)
LRDHDEDELS(0.902)H(0.097)YSNATTDIEYK	Q2FGF8;A8Z4A4;A0A0E1VH01	271;271;271	0.902425	151.95	1	S	3	-0.040851	LR(-53.95)DH(-47.08)DEDELS(9.67)H(-9.67)Y(-57.57)S(-39.15)NAT(-58.5)T(-64.75)DIEY(-115.96)K
LLS(1)GLADKK	A0A0H2XFA5;A0A0E1VH03	64;64	1	52.725	1	S	2	-1.2193	LLS(52.73)GLADKK
EFYEKPS(1)VK	Q2FGE8;A8Z4B4;A0A0E1VH11	42;42;42	0.999999	86.344	1	S	2	-1.6019	EFY(-62.06)EKPS(62.06)VK
KNES(1)LEDALRR	Q2FGE8;A8Z4B4;A0A0E1VH11	11;11;11	0.999999	93.494	1	S	3	1.4967	KNES(59.32)LEDALR(-59.32)R(-67.37)
ENGVDLS(1)QDK	Q2FGE3;A8Z4B9;A0A0E1VH17	223;223;231	1	74.392	1	S	2	0.58703	ENGVDLS(74.39)QDK
ITIQS(0.987)S(0.013)SSLSDEEIDR	Q2FGE3;A8Z4B9;A0A0E1VH17	473;473;481	0.987078	222.45	1	S	2	-1.6657	IT(-84.22)IQS(18.96)S(-18.96)S(-34.42)S(-45.15)LS(-63.12)DEEIDR(-110.44)
ITIQS(0.014)S(0.971)S(0.014)S(0.002)LSDEEIDR	Q2FGE3;A8Z4B9;A0A0E1VH17	474;474;482	0.970538	228.19	1	S	2	-0.8914	IT(-97.54)IQS(-18.55)S(18.55)S(-18.55)S(-26.18)LS(-44.15)DEEIDR(-87.95)
ITIQS(0.01)S(0.106)S(0.775)S(0.106)LS(0.003)DEEIDR	Q2FGE3;A8Z4B9;A0A0E1VH17	475;475;483	0.775021	220.27	1	S	2	0.57415	IT(-76.19)IQS(-18.75)S(-8.66)S(8.66)S(-8.66)LS(-23.53)DEEIDR(-69.85)
SKFEELS(0.01)DS(0.983)LIR(0.006)	Q2FGE3;A8Z4B9;A0A0E1VH17	281;281;289	0.983452	138.55	1	S	3	-0.43381	S(-59.58)KFEELS(-19.74)DS(19.74)LIR(-22.06)
NEADS(1)LVFQVEK	Q2FGE3;A8Z4B9;A0A0E1VH17	511;511;519	1	127.36	1	S	2	-1.1534	NEADS(127.36)LVFQVEK
NTAES(1)YLGEK	Q2FGE3;A8Z4B9;A0A0E1VH17	103;103;111	0.999879	102.4	1	S	2	-0.66236	NT(-85.73)AES(39.18)Y(-39.18)LGEK
QAITNPNT(0.002)VQS(0.992)IKR(0.006)	Q2FGE3;A8Z4B9;A0A0E1VH17	66;66;74	0.992074	147.1	1	S	3	0.91637	QAIT(-64.13)NPNT(-26.4)VQS(22.44)IKR(-22.44)
S(1)KFEELSDSLIR	Q2FGE3;A8Z4B9;A0A0E1VH17	273;273;281	1	142.38	1	S	2	-0.2495	S(110.86)KFEELS(-110.86)DS(-126.44)LIR(-135.48)
S(1)QIYSTAVDNQPSVDVHVLQGERPMAADNK	Q2FGE3;A8Z4B9;A0A0E1VH17	393;393;401	0.999994	273.6	1	S	3	0.34517	S(52.35)QIY(-89.7)S(-52.35)T(-76.28)AVDNQPS(-164.06)VDVH(-189.44)VLQGER(-206.34)PMAADNK
TLT(0.003)DLGENIGEEDKKS(0.997)AEEK	Q2FGE3;A8Z4B9;A0A0E1VH17	534;534;542	0.997209	45.395	1	S	3	-0.95897	T(-41.52)LT(-25.64)DLGENIGEEDKKS(25.64)AEEK
TTPS(1)VVAFK	Q2FGE3;A8Z4B9;A0A0E1VH17	38;38;46	0.999891	59.426		S	2	-1.968	T(-42.65)T(-42.65)PS(42.65)VVAFK
VIQELS(1)AK	Q2FGE3;A8Z4B9;A0A0E1VH17	569;569;577	1	94.309	1	S	2	1.2549	VIQELS(82.75)AK
VYEQAAQQQQQAQGANAGQNNDS(0.801)T(0.199)VEDAEFK	Q2FGE3;A8Z4B9;A0A0E1VH17	594;594;602	0.800584	283.93	1	S	4	0.48975	VY(-35.42)EQAAQQQQQAQGANAGQNNDS(6.04)T(-6.04)VEDAEFK
DMQDQLLDS(0.997)MDLER(0.003)	Q2FGD9;A8Z4C4;A0A0E1VH22	52;52;52	0.997201	83.729	1	S	2	-0.62426	DMQDQLLDS(25.52)MDLER(-25.52)
S(0.982)LAH(0.018)NIDPIFQIGK	A0A0H2XI06;A0A0E1VH30	12;12	0.982321	149	1	S	2	1.7198	S(17.45)LAH(-17.45)NIDPIFQIGK
S(0.998)IFH(0.002)EHNESK	A0A0H2XIM6;A0A0E1VH41	8;8	0.998184	77.593	1	S	3	1.3225	S(27.65)IFH(-27.65)EH(-39.95)NES(-57.91)K
LGIVH(0.016)T(0.045)PH(0.158)GS(0.773)FET(0.007)PMFMPVGTK	Q2FG88;A8Z2G7;A0A0E1VH44	28;28;28	0.773474	68.309	1	S	3	3.5175	LGIVH(-16.72)T(-12.32)PH(-6.89)GS(6.89)FET(-20.74)PMFMPVGT(-57.36)K
S(1)MGIDDALR	Q2FG83;A8Z2H2;A0A0E1VH49	401;401;401	1	63.073	1	S	2	1.8998	S(63.07)MGIDDALR(-63.07)
GGGRPDMAQGGGTQPENIS(1)K	Q2FGA8;A8Z4F6;A0A0E1VH56	863;864;864	0.999999	103.75	1	S	3	-0.16893	GGGR(-100.34)PDMAQGGGT(-60.32)QPENIS(60.32)K
QNSQS(1)MQVQSEVLK	Q2FGA8;A8Z4F6;A0A0E1VH56	441;442;442	0.999558	141.54	1	S	2	0.66322	QNS(-33.54)QS(33.54)MQVQS(-85.4)EVLK
QNSQSMQVQS(1)EVLK	Q2FGA8;A8Z4F6;A0A0E1VH56	446;447;447	0.999995	95.264	1	S	2	-3.937	QNS(-68.32)QS(-52.95)MQVQS(52.95)EVLK
HFQS(1)EDVK	A0A0H2XEQ2;A0A0E1VH62	281;281	0.999576	51.193	1	S	2	3.7219	H(-33.72)FQS(33.72)EDVK
NTQGIETEPVQLS(0.004)Y(0.004)S(0.08)MS(0.912)AQDK	A0A0H2XEQ2;A0A0E1VH62	412;412	0.912159	42.321	1	S	3	-1.1429	NT(-39.44)QGIET(-37.56)EPVQLS(-24.01)Y(-23.81)S(-10.56)MS(10.56)AQDK
PFGS(1)DLK	A0A0H2XEQ2;A0A0E1VH62	156;156	1	75.109	1	S	2	-0.06462	PFGS(44.35)DLK
S(1)AEALNNQIR	A0A0H2XEQ2;A0A0E1VH62	160;160	1	159.83	1	S	2	1.1205	S(157.6)AEALNNQIR(-157.6)
ELLGMS(0.909)H(0.091)EDIAQTFK	A0A0H2XGG1;A0A0E1VH79	210;210	0.908613	94.01	1	S	3	-0.8721	ELLGMS(9.98)H(-9.98)EDIAQT(-51.1)FK
S(1)ALAILATSTPNEVK	Q2FG85;A8Z2H0;A0A0E1VH81	84;84;84	1	82.651	1	S	2	-0.21948	S(71.73)ALAILAT(-71.73)S(-75.68)T(-75.68)PNEVK
NT(0.134)S(0.865)VFIPSDVASYQYK	Q2FGY5;A0A0E1VHA4	689;689	0.865372	48.112	1	S	2	-1.2593	NT(-8.09)S(8.09)VFIPS(-42.33)DVAS(-42.33)Y(-42.73)QY(-42.73)K
IVGER(0.127)VS(0.873)IVEDTPGVTR	Q2FGW7;A8Z454;A0A0E1VHC4	29;29;29	0.873042	87.156	1	S	2	0.84943	IVGER(-8.38)VS(8.38)IVEDT(-40.04)PGVT(-47.01)R(-46.7)
VIVS(0.793)NVAGT(0.066)T(0.066)R(0.075)	Q2FGW7;A8Z454;A0A0E1VHC4	204;204;204	0.793488	40.767	1	S	2	-0.28438	VIVS(10.22)NVAGT(-10.83)T(-10.83)R(-10.22)
WDTVEKDS(1)K	Q2FGW7;A8Z454;A0A0E1VHC4	303;303;303	0.999995	88.187	1	S	2	-0.22867	WDT(-53.43)VEKDS(53.43)K
MADCSLQSGNYS(1)DAIR	A0A0E1VHF2;A0A0H2XHL1	184;137	0.999588	221.59	1	S	2	0.56537	MADCS(-114.19)LQS(-38.67)GNY(-105.92)S(35.59)DAIR(-35.59)
EAGS(1)AVDAVFESIQNSLAK	A0A0H2XF50;A0A0E1VHG1	23;23	1	220.6	1	S	2	0.3015	EAGS(147.32)AVDAVFES(-147.32)IQNS(-174.98)LAK
EIDIPAS(1)K	A0A0H2XF50;A0A0E1VHG1	74;74	1	110.53	1	S	2	0.21415	EIDIPAS(110.53)K
ELS(0.975)NT(0.022)T(0.003)IQK	Q2FH32;A0A0E1VHJ4	23;23	0.974559	69.905	1	S	2	1.1276	ELS(16.39)NT(-16.39)T(-25.04)IQK
S(0.001)FKES(0.953)H(0.046)PLDDFISDK	Q2FH32;A0A0E1VHJ4	10;10	0.952699	94.958	1	S	3	-1.1686	S(-29.03)FKES(13.15)H(-13.15)PLDDFIS(-69.37)DK
ESHPLDDFIS(1)DK	Q2FH32;A0A0E1VHJ4	18;18	0.999999	83.204	1	S	2	-1.6787	ES(-68.1)H(-64.47)PLDDFIS(64.47)DK
MQS(1)VSAQVDR	Q2FH32;A0A0E1VHJ4	132;132	0.999985	110.31	1	S	2	-0.17337	MQS(48.39)VS(-48.39)AQVDR(-72.78)
S(0.794)S(0.206)INEIFSR	Q2FH32;A0A0E1VHJ4	121;121	0.793661	59.418	1	S	2	-1.1809	S(5.85)S(-5.85)INEIFS(-58.21)R(-59.42)
SSINEIFS(0.838)R(0.162)	Q2FH32;A0A0E1VHJ4	128;128	0.838258	97.452		S	2	-1.4987	S(-85.39)S(-85.39)INEIFS(7.15)R(-7.15)
EGVS(0.007)T(0.005)S(0.988)EIVKK	A0A0H2XI23;A0A0E1VHJ6	140;140	0.987652	97.734	1	S	2	-0.52889	EGVS(-21.45)T(-22.73)S(21.45)EIVKK
T(0.001)QNS(0.844)S(0.154)IQYLK	A0A0H2XI23;A0A0E1VHJ6	206;206	0.84435	133.89	1	S	2	-1.0956	T(-28.39)QNS(7.38)S(-7.38)IQY(-39.88)LK
IISIS(0.998)ET(0.002)PNHNTMK	A0A0H2XIM7;A0A0E1VHK0	7;7	0.997727	138.55	1	S	2	0.72947	IIS(-37.33)IS(26.93)ET(-26.93)PNH(-42.57)NT(-49.41)MK
QIDHDQHELLNAS(0.997)ELS(0.003)K	A0A0H2XHG6;A0A0E1VHQ0	299;299	0.996535	126.26	1	S	3	-1.1361	QIDH(-88.7)DQH(-69.5)ELLNAS(24.59)ELS(-24.59)K
S(1)MGVAVPEGR	Q2FHJ3;A8Z3S5;A0A0E1VHR6	14;14;14	1	99.215	1	S	2	-0.68834	S(99.22)MGVAVPEGR(-99.22)
S(0.95)LS(0.05)EVETYAK	Q2FHJ3;A8Z3S5;A0A0E1VHR6	65;65;65	0.949661	104.07	1	S	2	0.59871	S(12.76)LS(-12.76)EVET(-71.82)Y(-90.16)AK
SLS(1)EVETYAK	Q2FHJ3;A8Z3S5;A0A0E1VHR6	67;67;67	0.99951	159.94	1	S	2	0.56707	S(-33.1)LS(33.1)EVET(-71.3)Y(-105.96)AK
AAITMAINS(0.004)LS(0.986)YS(0.01)EK	Q2FHI3;A8Z3T5;A0A0E1VHS4	180;180;180	0.98593	225.85	1	S	2	-0.34128	AAIT(-179.04)MAINS(-24)LS(19.88)Y(-138.34)S(-19.88)EK
AAITMAINSLS(0.005)YS(0.995)EK	Q2FHI3;A8Z3T5;A0A0E1VHS4	182;182;182	0.994782	213.51	1	S	2	-0.96404	AAIT(-135.1)MAINS(-52.75)LS(-22.81)Y(-91.43)S(22.81)EK
KLES(1)AGVIESR	Q2FHI3;A8Z3T5;A0A0E1VHS4	226;226;226	1	110.44	1	S	2	-0.264	KLES(66.14)AGVIES(-66.89)R(-66.14)
S(1)VIVNALRK	Q2FHI3;A8Z3T5;A0A0E1VHS4	215;215;215	1	104.05	1	S	2	0.60867	S(91.52)VIVNALR(-91.52)K
GFIKS(1)ELGSR	Q2FHG8;A8Z3V0;A0A0E1VHT7	76;76;90	0.999685	98.156	1	S	2	-0.15274	GFIKS(37.51)ELGS(-38.61)R(-37.51)
DMSNLNEMS(1)K	A0A0H2XK72;A0A0E1VHU0	69;69	0.999998	90.653	1	S	2	0.68231	DMS(-57.43)NLNEMS(57.43)K
S(1)IAQTGNKPGVTK	A0A0H2XK72;A0A0E1VHU0	144;144	0.999937	69.672	1	S	2	-4.4337	S(42.03)IAQT(-42.03)GNKPGVT(-63.81)K
IH(0.001)AS(0.755)S(0.207)H(0.036)GCMEELK	Q2FHG3;A0A0E1VHU1	368;385	0.755294	81.565		S	3	0.682	IH(-28.29)AS(5.62)S(-5.62)H(-13.17)GCMEELK
IHAS(0.026)S(0.955)H(0.019)GCMEELK	Q2FHG3;A0A0E1VHU1	369;386	0.954663	119.54	1	S	3	0.16572	IH(-59.91)AS(-15.67)S(15.67)H(-16.91)GCMEELK
LIVS(0.001)CYAS(0.894)NFIR(0.105)	Q2FHG3;A0A0E1VHU1	236;253	0.894196	74.76	1	S	2	-0.64554	LIVS(-31.29)CY(-46.73)AS(9.3)NFIR(-9.3)
R(0.021)IEWS(0.979)EIK	Q2FHG3;A0A0E1VHU1	526;543	0.979146	42.338	1	S	2	-0.35649	R(-16.72)IEWS(16.72)EIK
SLES(0.914)S(0.086)FNIAR	Q2FHG3;A0A0E1VHU1	264;281	0.913998	96.89	1	S	2	-0.30158	S(-46.01)LES(10.27)S(-10.27)FNIAR(-63.02)
LQQFS(0.795)GNLER(0.205)	Q2FHI5;A8Z3T3;A0A0E1VHU8	77;77;77	0.795025	58.676		S	2	-2.4482	LQQFS(5.89)GNLER(-5.89)
S(1)GAWYSYNGER	A8Z1V6;A0A0E1VHU9;A0A0H2XFW9	286;286;261	1	99.215	1	S	2	-0.1362	S(71.89)GAWY(-71.89)S(-76.98)Y(-85.45)NGER(-95.99)
VVLKLS(1)GEALAGEK	Q2FHI0;A0A0E1VHV3	15;33	1	167.69	1	S	3	-0.27536	VVLKLS(72.82)GEALAGEK
ELQMDES(0.974)ILR(0.026)	A0A0H2XKG7;A0A0E1VHZ8	88;88	0.973729	59.542	1	S	2	1.8633	ELQMDES(15.69)ILR(-15.69)
FGGS(0.991)S(0.009)VSNATQIK	A0A0H2XKG7;A0A0E1VHZ8	9;9	0.990541	127.71	1	S	2	1.0243	FGGS(20.21)S(-20.21)VS(-47.85)NAT(-73.48)QIK
SNS(1)DLNIER	A0A0H2XG55;A0A0E1VI11	4;4	0.999917	145.91	1	S	2	1.9545	S(-40.83)NS(40.83)DLNIER(-75.45)
IS(1)NINIK	Q2FH88;A8Z219;A0A0E1VI16	573;573;573	1	61.679	1	S	2	-0.69119	IS(46.33)NINIK
ALS(1)AENAELR	A0A0H2XHQ5;A0A0E1VI21	47;61	1	110.93	1	S	2	0.49592	ALS(91.27)AENAELR(-91.27)
S(0.001)QMLS(0.863)S(0.136)NNDVGHHAYK	A0A0H2XHQ5;A0A0E1VI21	59;73	0.862928	109.54	1	S	3	-0.39514	S(-31.04)QMLS(8.01)S(-8.01)NNDVGH(-59.05)H(-65.08)AY(-100.27)K
IIS(1)EAIELSK	A0A0H2XHQ5;A0A0E1VI21	261;275	0.999866	56.087	1	S	2	-0.69796	IIS(38.72)EAIELS(-38.72)K
ILDS(0.989)Y(0.011)LENGK	A0A0H2XHQ5;A0A0E1VI21	82;96	0.989167	58.815	1	S	2	0.043276	ILDS(19.61)Y(-19.61)LENGK
TFYHFDVPDEHDT(0.009)EIS(0.098)NS(0.893)NIEK	A0A0H2XHQ5;A0A0E1VI21	152;166	0.893469	75.193	1	S	3	-1.2823	T(-72.76)FY(-68.75)H(-68.75)FDVPDEH(-37.05)DT(-20.14)EIS(-9.61)NS(9.61)NIEK
PLPNDKDS(1)IIDYIK	A0A0H2XH24;A0A0E1VI24	344;344	0.999998	92.265	1	S	2	-0.063475	PLPNDKDS(56.61)IIDY(-56.61)IK
ENS(0.997)MT(0.003)AGPR	Q2FH99;A0A0E1VI28	22;22	0.99694	225.27	1	S	2	-0.70934	ENS(25.14)MT(-25.14)AGPR(-51.11)
FDS(1)QPEYK	Q2FH99;A0A0E1VI28	399;399	1	125.57	1	S	2	-0.049471	FDS(106.84)QPEY(-106.84)K
FS(0.978)T(0.022)VAGER	Q2FH99;A0A0E1VI28	95;95	0.978047	61.65	1	S	2	0.52444	FS(16.49)T(-16.49)VAGER(-58.67)
GS(1)GAFGTFTVTK	Q2FH99;A0A0E1VI28	60;60	0.999991	72.496	1	S	2	-0.53713	GS(51.12)GAFGT(-51.12)FT(-61.24)VT(-68.53)K
GVGIENICPFS(0.941)R(0.059)	Q2FH99;A0A0E1VI28	371;371	0.940902	244.05	1	S	2	-0.68373	GVGIENICPFS(12.02)R(-12.02)
LTGVFGH(0.01)PVS(0.959)DR(0.031)	Q2FH99;A0A0E1VI28	17;17	0.958857	270	1	S	2	-2.1613	LT(-53.53)GVFGH(-19.97)PVS(14.84)DR(-14.84)
LFS(1)YGDAQR	Q2FH99;A0A0E1VI28	338;338	0.999614	82.417	1	S	2	-0.72027	LFS(34.85)Y(-34.85)GDAQR(-42.32)
LFVS(0.999)LNR(0.001)	Q2FH99;A0A0E1VI28	144;144	0.998615	81.296	1	S	2	-1.3007	LFVS(28.58)LNR(-28.58)
EIGEAVGLAS(0.798)S(0.171)S(0.025)T(0.006)VHGHLSR	Q2FH94;A0A0E1VI34	39;39	0.798329	132.72	1	S	3	-2.3357	EIGEAVGLAS(6.68)S(-6.68)S(-15.1)T(-21.61)VH(-36.01)GH(-48.39)LS(-59.73)R(-59.05)
EIGEAVGLAS(0.024)S(0.781)S(0.156)T(0.032)VH(0.007)GHLSR	Q2FH94;A0A0E1VI34	40;40	0.781223	142.41	1	S	3	-0.00023657	EIGEAVGLAS(-15.15)S(7)S(-7)T(-13.89)VH(-20.65)GH(-33.77)LS(-45.78)R(-45.3)
AFEGLS(0.981)ER(0.019)	A0A0H2XH01;A0A0E1VI59	7;7	0.981341	48.283	1	S	2	0.15033	AFEGLS(17.21)ER(-17.21)
FVGMS(1)EK	A0A0H2XH01;A0A0E1VI59	277;277	1	62.582	1	S	2	0.49211	FVGMS(56.26)EK
DTHENEVES(0.873)T(0.127)DEEIYQSEDNHQEHK	A0A0E1VI80;A0A0H2XHQ1	427;427	0.872839	210.11	1	S	4	-0.027125	DT(-64.39)H(-65.44)ENEVES(8.37)T(-8.37)DEEIY(-95.94)QS(-82.71)EDNH(-100.1)QEH(-107.77)K
DTHENEVESTDEEIYQS(0.997)EDNH(0.003)QEHK	A0A0E1VI80;A0A0H2XHQ1	435;435	0.997123	212.78	1	S	3	-0.23085	DT(-190.82)H(-187.95)ENEVES(-116.54)T(-107.76)DEEIY(-89.58)QS(25.48)EDNH(-25.48)QEH(-42.49)K
ELLS(0.999)DMVS(0.001)EK	A0A0E1VI80;A0A0H2XHQ1	337;337	0.999381	73.781	1	S	2	-1.5011	ELLS(32.08)DMVS(-32.08)EK
ELLSDMVS(1)EK	A0A0E1VI80;A0A0H2XHQ1	341;341	0.999988	113.77	1	S	2	-0.48318	ELLS(-49.36)DMVS(49.36)EK
ENEVS(1)DPK	A0A0E1VI80;A0A0H2XHQ1	140;140	1	42.336	1	S	2	2.0546	ENEVS(42.34)DPK
FHNGINVIGTGQT(0.003)YT(0.165)S(0.832)GIK	A0A0E1VI80;A0A0H2XHQ1	39;39	0.831678	207.79	1	S	2	0.052668	FH(-205.15)NGINVIGT(-38.7)GQT(-24.56)Y(-115.6)T(-7.02)S(7.02)GIK
IHT(0.001)PS(0.996)QMGIR(0.003)	A0A0E1VI80;A0A0H2XHQ1	350;350	0.995989	115.57	1	S	2	0.24293	IH(-67.68)T(-31.71)PS(24.75)QMGIR(-24.75)
KAS(1)IASGVDIK	A0A0E1VI80;A0A0H2XHQ1	64;64	0.9997	88.092	1	S	2	-1.2194	KAS(35.23)IAS(-35.23)GVDIK
S(1)ILINMIK	A0A0E1VI80;A0A0H2XHQ1	163;163	1	102.62	1	S	2	0.42472	S(66.96)ILINMIK
SMGATHIIS(1)GGQTMNPSTEDIVK	Q2FHL2;A0A0E1VI92	358;358	0.99953	136.58	1	S	2	-0.24891	S(-53.36)MGAT(-53.36)H(-36.37)IIS(36.37)GGQT(-36.37)MNPS(-77.58)T(-80.04)EDIVK
SMGATHIISGGQTMNPS(0.761)T(0.239)EDIVK	Q2FHL2;A0A0E1VI92	366;366	0.761152	145.16	1	S	3	-0.87395	S(-125.28)MGAT(-114.31)H(-114.81)IIS(-93.94)GGQT(-77.26)MNPS(5.03)T(-5.03)EDIVK
ISVIT(0.001)FH(0.08)S(0.876)LEDR(0.043)	A0A0E1VI94;Q2FHQ8;A8Z3M0	237;244;244	0.875763	56.793	1	S	3	1.3482	IS(-53.48)VIT(-28.68)FH(-10.38)S(10.38)LEDR(-13.1)
S(0.998)ALVT(0.002)GASR	A0A0H2XJC9;A0A0E1VI95	4;6	0.997929	46.706	1	S	2	-0.20038	S(27.46)ALVT(-27.46)GAS(-36.79)R(-41.4)
S(1)VIEANNVEDAVDK	Q2FHQ4;A8Z3M4;A0A0E1VIA0	392;392;392	1	62.377		S	2	3.0611	S(62.38)VIEANNVEDAVDK
ATPQWFAS(0.001)IS(0.999)K	Q2FHP4;A8Z3N1;A0A0E1VIB0	417;417;417	0.999415	112.43	1	S	2	-0.7711	AT(-106.59)PQWFAS(-32.33)IS(32.33)K
S(1)LGNVIVPDQVVK	Q2FHP4;A8Z3N1;A0A0E1VIB0	599;599;599	1	111.98	1	S	2	0.91633	S(100.19)LGNVIVPDQVVK
GT(0.004)VS(0.996)GEIADGK	A0A0H2XI62;A0A0E1VIB6	136;136	0.996184	90.434	1	S	2	-0.066693	GT(-24.17)VS(24.17)GEIADGK
FVGAQAIS(0.982)QVR(0.018)	A0A0H2XHE6;A0A0E1VID3	197;197	0.981877	130.56	1	S	2	-0.82821	FVGAQAIS(17.34)QVR(-17.34)
GIPLT(0.004)T(0.149)S(0.843)IAAMNR(0.004)	A0A0H2XHE6;A0A0E1VID3	247;247	0.842772	86.803	1	S	2	-1.3885	GIPLT(-22.95)T(-7.53)S(7.53)IAAMNR(-23.17)
LFNLHPT(0.114)GS(0.856)MT(0.03)K	A0A0H2XHE6;A0A0E1VID3	209;209	0.856254	139.89	1	S	2	-0.39503	LFNLH(-56.27)PT(-8.75)GS(8.75)MT(-14.6)K
NTPQHETQS(1)K	A0A0H2XHE6;A0A0E1VID3	16;16	0.99986	145.01	1	S	2	0.11128	NT(-130.11)PQH(-55.21)ET(-38.63)QS(38.63)K
S(1)FFGSDHEVE	A0A0H2XHE6;A0A0E1VID3	262;262	0.999997	106.4	1	S	2	0.4596	S(56.21)FFGS(-56.21)DH(-69.72)EVE
ENS(0.763)EH(0.237)FNVEIAK	Q2FHZ0;A8Z1M9;A0A0E1VID5	63;63;63	0.763185	63.181	1	S	2	1.4227	ENS(5.08)EH(-5.08)FNVEIAK
AILS(1)LEAPIGR	A0A0H2XFH8;A0A0E1VID8	284;284	0.999912	59.198	1	S	2	-0.15621	AILS(40.57)LEAPIGR(-40.57)
DGY(0.008)S(0.992)VEVIDLR	A0A0H2XFH8;A0A0E1VID8	230;230	0.992275	75.695	1	S	2	-0.86805	DGY(-21.09)S(21.09)VEVIDLR(-67.39)
GLLIS(0.1)S(0.8)IR(0.1)	A0A0H2XFH8;A0A0E1VID8	161;161	0.79973	99.802	1	S	2	0.29917	GLLIS(-9.02)S(9.02)IR(-9.02)
VSNTDS(1)PDTWVVAGR	A0A0H2XFL9;A0A0E1VIE9	355;355	0.999676	102.28	1	S	2	-1.5231	VS(-42.73)NT(-36.47)DS(36.47)PDT(-43.45)WVVAGR(-78.45)
AYFT(0.016)S(0.899)R(0.086)FA	A0A0H2XH52;A0A0E1VIF5	196;205	0.898604	76.827	1	S	2	0.11361	AY(-55.06)FT(-17.58)S(10.21)R(-10.21)FA
HAVDFS(1)QINILDYDDKK	A0A0H2XH52;A0A0E1VIF5	61;70	1	247.4	1	S	2	-0.012796	H(-98.85)AVDFS(98.85)QINILDY(-178.87)DDKK
LYQENGKT(0.008)S(0.992)FEPADLK	A0A0H2XH52;A0A0E1VIF5	162;171	0.992264	298.47	1	S	2	-0.082222	LY(-169.48)QENGKT(-21.08)S(21.08)FEPADLK
S(1)YFEALGVPAGQVYPIAYEK	A0A0H2XH52;A0A0E1VIF5	73;82	0.999989	157.42	1	S	2	0.080831	S(49.73)Y(-49.73)FEALGVPAGQVY(-144.59)PIAY(-152.87)EK
S(1)NPNDLVTNVDK	A0A0H2XHI3;A0A0E1VIG5	32;38	1	97.273	1	S	2	-0.2525	S(77.51)NPNDLVT(-77.51)NVDK
VGEGAYR(0.119)GS(0.881)QPLK	A0A0H2XHI3;A0A0E1VIG5	136;142	0.880785	63.727	1	S	2	0.90393	VGEGAY(-42.46)R(-8.69)GS(8.69)QPLK
ENES(1)IAFQSK	A0A0H2XHP8;A0A0E1VIG8	191;191	1	107.11	1	S	2	-1.3682	ENES(74.25)IAFQS(-74.25)K
IGNS(1)VFK	A0A0H2XEX3;A0A0E1VII2	18;18	1	67.507	1	S	2	0.61846	IGNS(67.51)VFK
IMS(1)AAAIQGSQFIGK	A0A0H2XEX3;A0A0E1VII2	107;107	1	105.14	1	S	2	1.7915	IMS(86.73)AAAIQGS(-86.73)QFIGK
NNLTS(0.995)NLT(0.005)NK	A0A0H2XEX3;A0A0E1VII2	9;9	0.995264	122.7	1	S	2	-0.73787	NNLT(-36.89)S(23.42)NLT(-23.42)NK
QVNS(1)LGDDVK	A0A0H2XEX3;A0A0E1VII2	96;96	1	54.471	1	S	2	-0.38285	QVNS(46.8)LGDDVK
LLWAS(0.99)CR(0.01)	A0A0H2XET4;A0A0E1VII3	178;178	0.989951	107.57	1	S	2	-0.065103	LLWAS(19.93)CR(-19.93)
QVDGFT(0.006)T(0.033)NPS(0.96)LMAK	A0A0H2XET4;A0A0E1VII3	35;35	0.960381	53.377	1	S	2	-1.6272	QVDGFT(-21.8)T(-14.6)NPS(14.6)LMAK
GHVYNGIS(1)GGQFK	A0A0H2XHD3;A0A0E1VIJ0	170;170	1	111.79	1	S	2	1.8679	GH(-100.69)VY(-82.02)NGIS(82.02)GGQFK
NEGDVTISNYNQNS(1)AVK	A0A0H2XHD3;A0A0E1VIJ0	260;260	1	217.88	1	S	2	0.78887	NEGDVT(-96.38)IS(-75.36)NY(-97.81)NQNS(75.36)AVK
NH(0.024)S(0.97)EY(0.002)VT(0.005)DMR	A0A0H2XHD3;A0A0E1VIJ0	98;98	0.969544	68.515	1	S	2	-0.21699	NH(-16.15)S(16.15)EY(-27.15)VT(-23.02)DMR(-36.28)
S(0.863)H(0.137)EEALEK	A0A0H2XHD3;A0A0E1VIJ0	53;53	0.862922	83.499	1	S	2	-2.324	S(7.99)H(-7.99)EEALEK
LLES(1)KPVQIVDVR	A0A0H2XHE7;A0A0E1VIJ4	16;16	1	105	1	S	2	-1.2064	LLES(76.8)KPVQIVDVR(-76.8)
ESPTSILIEAEES(1)K	A0A0H2XKJ0;A0A0E1VIK8	157;157	1	147.7	1	S	2	-1.948	ES(-121.87)PT(-108.91)S(-100.38)ILIEAEES(100.38)K
LFEGFS(1)MGNPR	A0A0H2XKJ0;A0A0E1VIK8	128;128	0.999985	129.84	1	S	2	-0.086022	LFEGFS(48.28)MGNPR(-48.28)
MVES(0.994)DY(0.004)T(0.002)DIDVSYGK	A0A0H2XJL8;A0A0E1VIL9	234;234	0.994304	103.21	1	S	2	0.48382	MVES(24.31)DY(-24.31)T(-26.95)DIDVS(-69.53)Y(-89.06)GK
QLLADIDQS(0.988)AS(0.012)VEDAIEK	A0A0H2XGR4;A0A0E1VIM2	289;289	0.987795	150.59	1	S	2	0.68639	QLLADIDQS(19.08)AS(-19.08)VEDAIEK
QLLADIDQS(0.006)AS(0.994)VEDAIEK	A0A0H2XGR4;A0A0E1VIM2	291;291	0.994266	168.69	1	S	2	0.1906	QLLADIDQS(-22.39)AS(22.39)VEDAIEK
VFGVEADQVDS(0.998)LMR(0.002)	A0A0H2XGR4;A0A0E1VIM2	699;699	0.997731	146.96	1	S	2	-1.5664	VFGVEADQVDS(26.43)LMR(-26.43)
FFVS(0.998)EPS(0.001)YR(0.001)	Q2FFV5;A8Z4L3;A0A0E1VIM4	67;67;67	0.998345	78.655	1	S	2	-0.63002	FFVS(30.4)EPS(-30.4)Y(-48.07)R(-31.36)
FFVSEPS(0.887)YR(0.113)	Q2FFV5;A8Z4L3;A0A0E1VIM4	70;70;70	0.886846	109.42	1	S	2	0.057164	FFVS(-48.9)EPS(8.94)Y(-67.31)R(-8.94)
R(0.006)IS(0.985)LH(0.008)YT(0.001)R	Q2FFV5;A8Z4L3;A0A0E1VIM4	442;442;442	0.985038	68.536	1	S	2	0.040837	R(-22.31)IS(20.71)LH(-20.71)Y(-47.06)T(-32.76)R(-35.64)
S(1)VDTYTETTK	Q2FFV5;A8Z4L3;A0A0E1VIM4	2;2;2	0.999995	131.82	1	S	2	0.0058527	S(52.77)VDT(-52.77)Y(-86.68)T(-84.13)ET(-93.03)T(-97.76)K
TILNPINAWS(1)DK	Q2FFV5;A8Z4L3;A0A0E1VIM4	492;492;492	1	146.96	1	S	2	-0.049083	T(-135.74)ILNPINAWS(135.74)DK
QMIT(0.049)AS(0.95)IY(0.001)NK	A0A0H2XGC0;A0A0E1VIM5	16;16	0.949927	89.805	1	S	2	0.69557	QMIT(-12.85)AS(12.85)IY(-30.73)NK
ALILHADHELNAS(0.992)AFT(0.004)AR(0.004)	A0A0H2XGL1;A0A0E1VIM8	189;189	0.992398	122.01	1	S	3	-3.5557	ALILH(-66.02)ADH(-54.46)ELNAS(23.91)AFT(-24.45)AR(-23.91)
DAGREELFEMS(1)VK	A0A0H2XGL1;A0A0E1VIM8	291;291	1	101.3	1	S	2	-0.4764	DAGR(-80.24)EELFEMS(80.24)VK
S(0.952)AVT(0.048)DSDGIIK	A0A0H2XGX6;A0A0E1VIN1	220;220	0.952345	90.614	1	S	2	2.6222	S(13.02)AVT(-13.02)DS(-39.48)DGIIK
MGSMGS(1)VIGEK	Q2FG37;A8Z2L6;A0A0E1VIN3	139;139;139	0.999893	90.731	1	S	2	-0.93876	MGS(-39.72)MGS(39.72)VIGEK
YLTVQDS(1)K	Q2FG37;A8Z2L6;A0A0E1VIN3	20;20;20	1	107.21	1	S	2	-0.27341	Y(-102.89)LT(-64.34)VQDS(64.34)K
FVLGS(0.99)VS(0.01)H(0.001)K	A0A0H2XFW2;A0A0E1VIN8	120;126	0.989647	106.4	1	S	2	-0.04644	FVLGS(20.08)VS(-20.08)H(-31.96)K
FVLGS(0.001)VS(0.925)H(0.074)K	A0A0H2XFW2;A0A0E1VIN8	122;128	0.925197	108.7	1	S	2	-1.9468	FVLGS(-31.32)VS(10.96)H(-10.96)K
DLSEEAES(1)GK	Q2FG27;A8Z2M7;A0A0E1VIP3	292;292;292	1	111.63	1	S	2	-0.15568	DLS(-82.38)EEAES(82.38)GK
ESGLLGLS(0.955)GT(0.028)S(0.007)S(0.01)DLR(0.001)	Q2FG27;A8Z2M7;A0A0E1VIP3	277;277;277	0.955386	133.48	1	S	2	-1.2835	ES(-76.07)GLLGLS(15.4)GT(-15.4)S(-21.46)S(-19.96)DLR(-32.05)
FPES(1)VAITDEVEK	Q2FG27;A8Z2M7;A0A0E1VIP3	101;101;101	0.999999	126.1	1	S	2	-0.54896	FPES(58.58)VAIT(-58.58)DEVEK
LILAINAGS(0.784)S(0.081)S(0.135)LK	Q2FG27;A8Z2M7;A0A0E1VIP3	12;12;12	0.783522	120.14	1	S	2	-0.50988	LILAINAGS(7.63)S(-9.84)S(-7.63)LK
VVVIPT(0.023)DEES(0.872)MIAR(0.106)	Q2FG27;A8Z2M7;A0A0E1VIP3	387;387;387	0.871597	61.657	1	S	2	-2.5963	VVVIPT(-15.87)DEES(9.16)MIAR(-9.16)
ENPGPS(0.835)T(0.165)LK	A0A0H2XI92;A0A0E1VIQ9	92;92	0.834628	55.314	1	S	2	-0.58111	ENPGPS(7.03)T(-7.03)LK
AIVAATES(0.006)GS(0.835)T(0.157)AR(0.002)	Q2FG40;A0A0E1VIR3	383;383	0.834979	225.13	1	S	2	-1.0585	AIVAAT(-79.82)ES(-21.73)GS(7.24)T(-7.24)AR(-26.38)
CDILNS(1)GELK	Q2FG40;A0A0E1VIR3	149;149	1	124.12	1	S	2	0.14294	CDILNS(124.12)GELK
GS(0.998)VVGT(0.002)TLVAETVK	Q2FG40;A0A0E1VIR3	486;486	0.997718	121.24	1	S	2	-0.44581	GS(26.46)VVGT(-26.46)T(-45.76)LVAET(-96.27)VK
IVCTIGPAS(0.039)ES(0.961)EEMIEK	Q2FG40;A0A0E1VIR3	16;16	0.960731	92.575	1	S	2	-0.59043	IVCT(-64.49)IGPAS(-13.89)ES(13.89)EEMIEK
LNFS(0.98)H(0.019)GS(0.001)HEEHK	Q2FG40;A0A0E1VIR3	36;36	0.97984	106.58	1	S	2	0.24586	LNFS(17.07)H(-17.07)GS(-30.99)H(-38.3)EEH(-63.79)K
NIAVS(1)AEAAQDYK	Q2FG40;A0A0E1VIR3	333;333	1	110.51	1	S	2	1.2251	NIAVS(81.1)AEAAQDY(-81.1)K
NIS(1)NNMLVTIDAAQGK	Q2FG40;A0A0E1VIR3	563;563	0.999975	113.59	1	S	2	0.56957	NIS(46.02)NNMLVT(-46.02)IDAAQGK
PVITATQMLDS(0.976)MQR(0.024)	Q2FG40;A0A0E1VIR3	282;282	0.97642	188.25	1	S	2	-2.1327	PVIT(-90.85)AT(-67.44)QMLDS(16.17)MQR(-16.17)
QCS(1)IVWGVQPVVK	Q2FG40;A0A0E1VIR3	411;411	1	81.625	1	S	2	-0.036165	QCS(46)IVWGVQPVVK
R(0.001)PS(0.999)DVLEIR	Q2FG40;A0A0E1VIR3	198;198	0.999081	145.31	1	S	2	-0.51292	R(-30.37)PS(30.37)DVLEIR(-56.86)
YRPHSDIIAVT(0.002)PS(0.972)EET(0.021)AR(0.005)	Q2FG40;A0A0E1VIR3	403;403	0.97183	93.407	1	S	3	0.99477	Y(-84.76)R(-83.76)PH(-84.08)S(-83.92)DIIAVT(-27.57)PS(16.6)EET(-16.6)AR(-22.71)
IFLNGEFVS(0.005)PS(0.995)EAK	A0A0H2XHU6;A0A0E1VIT5	14;14	0.99484	143.38	1	S	2	-0.85792	IFLNGEFVS(-22.85)PS(22.85)EAK
AYEQS(0.999)GVNIH(0.001)AGYEAVER	Q2FI07;A8Z1L3;A0A0E1VIU6	8;8;8	0.99881	94.463	1	S	3	0.42467	AY(-49.37)EQS(29.29)GVNIH(-29.29)AGY(-70.6)EAVER(-59.94)
EREAVSHES(1)	Q2FI18;A0A0E1VIU7	662;662	0.999989	99.973	1	S	2	-0.38063	ER(-93.53)EAVS(-74.68)H(-49.52)ES(49.52)
EEAS(1)ANNLSDTSQEAQEIQEAK	A0A0E1VIV5;A0A0H2XJG9	112;112	1	386.09	1	S	2	0.40382	EEAS(196.32)ANNLS(-196.32)DT(-241.76)S(-261.85)QEAQEIQEAK
EEASANNLS(1)DTSQEAQEIQEAK	A0A0E1VIV5;A0A0H2XJG9	117;117	0.999793	413.47	1	S	2	-0.18207	EEAS(-111.36)ANNLS(36.83)DT(-36.83)S(-72.94)QEAQEIQEAK
EEASANNLSDT(0.014)S(0.986)QEAQEIQEAK	A0A0E1VIV5;A0A0H2XJG9	120;120	0.986062	374.5	1	S	2	-0.30217	EEAS(-174.45)ANNLS(-68.92)DT(-18.5)S(18.5)QEAQEIQEAK
S(1)AAVSNEEPK	A0A0E1VIV5;A0A0H2XJG9	193;140	1	312.1	1	S	2	-0.59908	S(72.43)AAVS(-72.43)NEEPK
SAAVS(1)NEEPK	A0A0E1VIV5;A0A0H2XJG9	197;144	1	136.5	1	S	2	-0.3912	S(-94.29)AAVS(94.29)NEEPK
EEAS(1)ANNLSDTSQEAQEIQEAKR	A0A0E1VIV5	218	1	166.57	1	S	3	0.19889	EEAS(86.14)ANNLS(-86.14)DT(-98.68)S(-111.5)QEAQEIQEAKR(-157.18)
EEASANNLS(0.996)DT(0.004)S(0.001)QEAQEIQEAKR	A0A0E1VIV5	223	0.995714	249.78	1	S	3	0.44171	EEAS(-53.55)ANNLS(24.39)DT(-24.39)S(-31.79)QEAQEIQEAKR(-115.3)
EEASANNLSDT(0.033)S(0.967)QEAQEIQEAKR	A0A0E1VIV5	226	0.966759	142.94	1	S	3	-0.11553	EEAS(-67.99)ANNLS(-49.73)DT(-14.64)S(14.64)QEAQEIQEAKR(-56.15)
EQELS(1)QKFEER	A0A0E1VIV5;A0A0H2XJG9	65;65	1	161.99	1	S	2	-0.06371	EQELS(92.61)QKFEER(-92.61)
LTPGSKES(0.981)QLT(0.019)EALFAEK	A0A0E1VIV5;A0A0H2XJG9	289;234	0.980744	192.22	1	S	2	-0.043675	LT(-72.39)PGS(-40.75)KES(17.09)QLT(-17.09)EALFAEK
S(1)KNEQAALK	A0A0E1VIV5;A0A0H2XJG9	93;93	1	96.113	1	S	2	-0.32286	S(80.92)KNEQAALK
DLH(0.002)VS(0.998)IEDK	A0A0H2XG15;A0A0E1VIV9	13;13	0.998463	74.533	1	S	2	-0.92785	DLH(-28.13)VS(28.13)IEDK
YLNEGFS(1)GGEK	A0A0H2XG15;A0A0E1VIV9	148;148	1	107.18	1	S	2	-0.66609	Y(-102.48)LNEGFS(102.48)GGEK
MLS(1)EIAISDEK	Q2FG58;A0A0E1VIX1	96;96	1	110.08	1	S	2	0.20437	MLS(70.29)EIAIS(-70.29)DEK
MLSEIAIS(1)DEK	Q2FG58;A0A0E1VIX1	101;101	0.999999	114.72	1	S	2	-1.1068	MLS(-60.46)EIAIS(60.46)DEK
QHEMS(0.845)YS(0.077)R(0.077)LMNGLK	Q2FG58;A0A0E1VIX1	75;75	0.845344	51.606	1	S	3	0.37638	QH(-36.35)EMS(10.4)Y(-33.01)S(-10.4)R(-10.4)LMNGLK
S(0.996)GQY(0.003)AFR	Q2FG58;A0A0E1VIX1	42;42	0.996437	42.599	1	S	2	0.12783	S(24.57)GQY(-24.57)AFR(-40.72)
ADES(1)KFEQAK	Q2FIG2;A0A0E1VIX4	5;5	1	162.93	1	S	2	0.19755	ADES(126.76)KFEQAK
FEGEGCS(0.987)IS(0.013)MASASMMTQAVK	A0A0H2XJC0;A0A0E1VIX9	67;67	0.986526	105.14	1	S	2	-0.65384	FEGEGCS(18.65)IS(-18.65)MAS(-55.1)AS(-69.81)MMT(-85.92)QAVK
GH(0.003)S(0.997)LGEAMQMSQEFTK	A0A0H2XJC0;A0A0E1VIX9	84;84	0.996779	140.22	1	S	2	-2.7549	GH(-24.91)S(24.91)LGEAMQMS(-106.95)QEFT(-123.33)K
S(1)VIMDHYK	A0A0H2XJC0;A0A0E1VIX9	12;12	0.999998	76.17	1	S	2	-1.452	S(56.54)VIMDH(-56.54)Y(-70.94)K
RADGQFVT(0.001)GGS(0.999)ILYR(0.001)	Q2FG82;A8Z2H3;A0A0E1VIY0	43;43;43	0.998765	109.83	1	S	3	0.65529	R(-64.96)ADGQFVT(-32.2)GGS(32.06)ILY(-49.16)R(-32.06)
QVS(1)VYAVAE	Q2FG82;A8Z2H3;A0A0E1VIY0	88;88;88	0.999999	96.665	1	S	2	0.61065	QVS(59.07)VY(-59.07)AVAE
LNPS(0.999)DLS(0.001)APPGVK	A0A0H2XKA5;A0A0E1VJ16	85;85	0.99875	74.162	1	S	2	0.69374	LNPS(29.03)DLS(-29.03)APPGVK
LNPS(0.006)DLS(0.994)APPGVK	A0A0H2XKA5;A0A0E1VJ16	88;88	0.994225	74.475	1	S	2	2.453	LNPS(-22.36)DLS(22.36)APPGVK
LVVS(1)IAK	A0A0H2XKA5;A0A0E1VJ16	145;145	1	82.287	1	S	1	-0.50915	LVVS(49.44)IAK
S(0.836)R(0.164)LAEANLR	A0A0H2XKA5;A0A0E1VJ16	133;133	0.836343	61.344	1	S	2	-1.3255	S(7.08)R(-7.08)LAEANLR(-61.34)
DVHAVILS(1)NK	A0A0E1VJ20;Q2FGF7;A8Z4A5	187;189;189	0.999998	70.488	1	S	2	-0.31508	DVH(-57.53)AVILS(57.53)NK
LNAAVEGTDLES(1)K	Q2FGH0;A0A0E1VJ33	50;50	0.999971	186.69	1	S	2	0.56958	LNAAVEGT(-45.32)DLES(45.32)K
YLSHPEY(0.001)VAVDS(0.998)K	A0A0H2XIF9;A0A0E1VJ36	210;210	0.998466	44.367	1	S	2	-0.54703	Y(-41.79)LS(-35.99)H(-36.32)PEY(-30.07)VAVDS(30.07)K
AAQS(1)NLIHSNK	Q2FGD8;A8Z4C5;A0A0E1VJ38	63;63;63	1	190.85	1	S	2	-0.11719	AAQS(92.7)NLIH(-92.7)S(-104.84)NK
AAQSNLIH(0.006)S(0.994)NK	Q2FGD8;A8Z4C5;A0A0E1VJ38	68;68;68	0.994357	163.33	1	S	2	0.48218	AAQS(-100.68)NLIH(-22.46)S(22.46)NK
IKS(1)QLMTANK	Q2FGD8;A8Z4C5;A0A0E1VJ38	76;76;76	1	205.49	1	S	2	-1.0044	IKS(92.06)QLMT(-92.06)ANK
NELVS(1)LAVK	Q2FGD8;A8Z4C5;A0A0E1VJ38	51;51;51	1	91.937	1	S	2	-0.31404	NELVS(85.96)LAVK
S(1)YQPHYFQEVR	A0A0H2XFN0;A0A0E1VJ45	2;2	0.999831	90.926	1	S	2	2.6599	S(38.14)Y(-38.14)QPH(-48.14)Y(-72.25)FQEVR(-87.81)
HH(0.005)T(0.067)EVLENPDNIS(0.928)K	Q2FGF0;A8Z4B2;A0A0E1VJ48	199;199;199	0.928499	190.27	1	S	2	-0.94967	H(-41.75)H(-22.95)T(-11.43)EVLENPDNIS(11.43)K
SGNIS(1)VK	Q2FGF0;A8Z4B2;A0A0E1VJ48	295;295;295	0.999975	53.089	1	S	2	0.13172	S(-45.96)GNIS(45.96)VK
VGEGIVS(0.001)T(0.033)IGS(0.795)S(0.171)K	Q2FGF0;A8Z4B2;A0A0E1VJ48	184;184;184	0.795493	165.86	1	S	2	0.43782	VGEGIVS(-27.84)T(-13.87)IGS(6.69)S(-6.69)K
GNRPGFS(0.158)NS(0.842)K	Q2FG94;A8Z2G0;A0A0E1VJ75	95;95;102	0.842156	55.718	1	S	2	0.094583	GNR(-36.91)PGFS(-7.28)NS(7.28)K
ELINNIQS(0.997)GQR(0.003)	A0A0H2XGP1;A0A0E1VJ80	40;40	0.997282	199.4	1	S	2	0.078257	ELINNIQS(25.65)GQR(-25.65)
YADIIIPEGGS(1)NK	Q2FGB5;A8Z4E9;A0A0E1VJ81	188;188;188	1	82.543	1	S	2	2.1568	Y(-80.95)ADIIIPEGGS(80.95)NK
LQAFADANPQS(0.997)IAVR(0.003)	Q2FIE3;A8Z1J1;A0A0E1VJ83	18;18;18	0.996898	96.414	1	S	2	0.16106	LQAFADANPQS(25.07)IAVR(-25.07)
NMNNS(0.992)IGFR(0.008)	Q2FGB0;A8Z4F4;A0A0E1VJ86	71;71;71	0.992112	53.124	1	S	2	0.34189	NMNNS(21)IGFR(-21)
SLLEADVS(0.862)R(0.138)	Q2FGB0;A8Z4F4;A0A0E1VJ86	117;117;117	0.86222	56.404	1	S	2	0.080567	S(-53.4)LLEADVS(7.96)R(-7.96)
INEYT(0.001)GS(0.999)NNEEK	A0A0H2XG02;A0A0E1VJ94	35;35	0.998818	145.29	1	S	2	1.3354	INEY(-78.33)T(-29.27)GS(29.27)NNEEK
TMAPVS(0.999)LS(0.001)SEAEYQR	A0A0H2XIK4;A0A0E1VJA5	150;157	0.998519	114.69	1	S	2	-0.97545	T(-63.84)MAPVS(29.23)LS(-29.23)S(-35.41)EAEY(-87.53)QR(-58.44)
TMAPVS(0.001)LS(0.084)S(0.91)EAEYQR(0.006)	A0A0H2XIK4;A0A0E1VJA5	153;160	0.90985	135.72	1	S	2	-0.53665	T(-62.33)MAPVS(-32.37)LS(-10.35)S(10.35)EAEY(-57.19)QR(-21.98)
YMDMLS(0.994)AY(0.002)S(0.004)AVNQGHR	A0A0H2XIK4;A0A0E1VJA5	47;54	0.99352	90.367	1	S	2	0.47564	Y(-37.33)MDMLS(23.56)AY(-27.16)S(-23.56)AVNQGH(-51.09)R(-58.15)
IAH(0.002)LH(0.037)S(0.961)ANAK	A0A0H2XHS5;A0A0E1VJB1	88;88	0.9609	114.87	1	S	3	-0.15668	IAH(-26.02)LH(-14.18)S(14.18)ANAK
S(1)VINSDTPVIVK	A0A0H2XHS5;A0A0E1VJB1	12;12	0.999955	71.268	1	S	2	-0.072035	S(43.94)VINS(-43.94)DT(-52.96)PVIVK
SVINS(0.982)DT(0.018)PVIVK	A0A0H2XHS5;A0A0E1VJB1	16;16	0.982277	125.28	1	S	2	-0.083311	S(-88.95)VINS(17.44)DT(-17.44)PVIVK
EINAS(0.962)VS(0.034)R(0.004)	Q2FIA9;A8Z072;A0A0E1VJB3	774;774;774	0.961868	59.908	1	S	2	1.8133	EINAS(14.54)VS(-14.54)R(-23.48)
AVQEMLGHSDISTTQLYT(0.04)H(0.16)VS(0.8)K	A0A0H2XE73;A0A0E1VJB5	280;280	0.799883	51.586	1	S	3	0.53578	AVQEMLGH(-48.25)S(-48.31)DIS(-39.52)T(-39.52)T(-34.96)QLY(-41.33)T(-13.05)H(-6.99)VS(6.99)K
GLS(0.095)S(0.894)NT(0.011)IGAYR	A0A0H2XE73;A0A0E1VJB5	20;20	0.893917	79.693	1	S	2	0.57636	GLS(-9.71)S(9.71)NT(-19.26)IGAY(-71.23)R(-56.32)
FVELMEQGNPS(0.991)LR(0.009)	Q2FIM8;A8Z042;A0A0E1VJB6	60;60;60	0.990543	167.55	1	S	2	-0.89082	FVELMEQGNPS(20.2)LR(-20.2)
MIS(0.001)GAS(0.996)VT(0.003)DLTR	A0A0H2XGI0;A0A0E1VJB8	539;539	0.996104	95.631	1	S	2	0.16038	MIS(-29.13)GAS(25.92)VT(-25.92)DLT(-39.51)R(-47.72)
S(1)EVDEEVFK	Q2FGY6;A8Z434;A0A0E1VJD2	50;50;52	1	99.711	1	S	2	1.0485	S(49.49)EVDEEVFK
VDPPILTASAPEGT(0.033)S(0.945)ELFH(0.018)T(0.003)K	Q2FGY6;A8Z434;A0A0E1VJD2	166;166;168	0.944967	81.839	1	S	3	1.5274	VDPPILT(-63.75)AS(-59.89)APEGT(-14.53)S(14.53)ELFH(-17.11)T(-24.54)K
DDMT(0.006)T(0.223)S(0.772)VPGIFAAGDVR	A0A0H2XHQ2;A0A0E1VJD7	268;268	0.771605	68.257	1	S	2	0.073278	DDMT(-21.38)T(-5.4)S(5.4)VPGIFAAGDVR(-44.78)
VGS(0.993)VT(0.007)LTSTK	A0A0H2XHQ2;A0A0E1VJD7	215;215	0.992697	58.172	1	S	2	0.25307	VGS(21.76)VT(-21.76)LT(-33.92)S(-38.72)T(-38.51)K
AYDIYS(0.896)R(0.104)	Q2FIM5;A8Z045;A0A0E1VJD8	22;22;22	0.896369	97.214	1	S	2	0.21883	AY(-67.29)DIY(-42.33)S(9.37)R(-9.37)
AAAENIIPNS(0.856)T(0.144)GAAK	A0A0H2XHX6;A0A0E1VJE4	210;210	0.855948	185.27	1	S	2	0.0007519	AAAENIIPNS(7.74)T(-7.74)GAAK
SFS(0.999)EPDASK	A0A0H2XHX6;A0A0E1VJE4	76;76	0.999317	66.92	1	S	2	-0.62811	S(-33.3)FS(33.3)EPDAS(-36.66)K
SFSEPDAS(1)K	A0A0H2XHX6;A0A0E1VJE4	81;81	0.999998	91.549	1	S	2	-0.098046	S(-86.94)FS(-56.04)EPDAS(56.04)K
TIVFNTNHQELDGSETVVS(0.01)GAS(0.906)CT(0.065)T(0.018)NS(0.001)LAPVAK	A0A0H2XHX6;A0A0E1VJE4	150;150	0.905622	124.17	1	S	3	-0.027047	T(-89.6)IVFNT(-89.77)NH(-89.94)QELDGS(-70.67)ET(-65.12)VVS(-19.64)GAS(11.43)CT(-11.43)T(-17.04)NS(-28.05)LAPVAK
TLAYLAELS(1)K	A0A0H2XHX6;A0A0E1VJE4	335;335	1	116.24	1	S	2	-1.5161	T(-102.72)LAY(-85.98)LAELS(85.98)K
VMS(1)VGDR	A0A0H2XHX6;A0A0E1VJE4	301;301	0.999943	86.136	1	S	2	-0.30049	VMS(42.44)VGDR(-42.44)
HIIGS(0.986)T(0.014)NPSEASPGSIR	Q2FGX3;A8Z448;A0A0E1VJE5	90;90;90	0.98629	112.5	1	S	2	-0.29716	H(-45.02)IIGS(18.6)T(-18.6)NPS(-41.66)EAS(-58.61)PGS(-66.03)IR(-65.62)
HIIGSTNPSEAS(0.989)PGS(0.01)IR(0.001)	Q2FGX3;A8Z448;A0A0E1VJE5	97;97;97	0.988602	197.49	1	S	2	-0.58582	H(-152.29)IIGS(-76.41)T(-69.18)NPS(-42.89)EAS(19.97)PGS(-19.97)IR(-28.49)
NIIH(0.137)GS(0.836)DS(0.026)LES(0.001)AER	Q2FGX3;A8Z448;A0A0E1VJE5	117;117;117	0.836487	98.943	1	S	2	-4.2262	NIIH(-7.87)GS(7.87)DS(-15.09)LES(-30.68)AER(-36.91)
NLIGEVIS(0.891)R(0.109)	Q2FGX3;A8Z448;A0A0E1VJE5	23;23;23	0.891375	65.5	1	S	2	0.5295	NLIGEVIS(9.14)R(-9.14)
LFVVS(0.139)S(0.861)K	A0A0H2XIY3;A0A0E1VJI3	111;114	0.860657	77.732	1	S	2	0.6972	LFVVS(-7.91)S(7.91)K
S(1)GDQAIYNITGQK	Q2FJ56;A8YZT4;A0A0E1VJJ6	55;55;55	1	94.09	1	S	2	0.9079	S(76.28)GDQAIY(-76.28)NIT(-86.71)GQK
S(0.964)LNH(0.036)IENEFNK	Q2FJ56;A8YZT4;A0A0E1VJJ6	81;81;81	0.964218	84.169	1	S	2	0.93654	S(14.31)LNH(-14.31)IENEFNK
VGMEMDR(0.082)S(0.918)ELLR	A0A0H2XGZ8;A0A0E1VJJ7	172;172	0.918255	97.291	1	S	2	0.75757	VGMEMDR(-10.51)S(10.51)ELLR(-47.96)
VNYLH(0.14)S(0.86)EIK	A0A0H2XGZ8;A0A0E1VJJ7	479;479	0.859946	84.479	1	S	2	-0.17659	VNY(-48.79)LH(-7.88)S(7.88)EIK
NS(0.003)DS(0.859)T(0.138)VFNDAK	Q2FH29;A0A0E1VJJ9	11;11	0.858991	68.44	1	S	2	0.20712	NS(-24.13)DS(7.95)T(-7.95)VFNDAK
KS(0.998)GY(0.002)IQYEFVK	Q2FH20;A8Z3Z7;A0A0E1VJK8	235;235;235	0.998159	63.76	1	S	2	1.0616	KS(27.43)GY(-27.43)IQY(-44.49)EFVK
S(0.004)EES(0.795)NS(0.168)H(0.032)LGH(0.001)VFNDGPK	Q2FH15;A8Z402;A0A0E1VJK9	93;93;93	0.795312	73.405	1	S	3	1.5115	S(-22.57)EES(6.76)NS(-6.76)H(-13.94)LGH(-31.88)VFNDGPK
SEES(0.077)NS(0.854)H(0.069)LGHVFNDGPK	Q2FH15;A8Z402;A0A0E1VJK9	95;95;95	0.854334	138.3	1	S	3	-0.10615	S(-44.5)EES(-10.46)NS(10.46)H(-10.95)LGH(-37.88)VFNDGPK
SEESNSHLGHVFNDGPKES(0.997)GGLR(0.003)	Q2FH15;A8Z402;A0A0E1VJK9	108;108;108	0.997315	100.95	1	S	4	-0.78173	S(-93.25)EES(-69.64)NS(-64.07)H(-64.35)LGH(-44.35)VFNDGPKES(25.76)GGLR(-25.76)
DITDAIKS(1)EIK	A0A0H2XFD9;A0A0E1VJM0	264;264	0.999999	99.215	1	S	2	0.97078	DIT(-59.59)DAIKS(59.59)EIK
TPTDS(1)GLEEYAEILSNK	A0A0H2XH40;A0A0E1VJM4	76;94	0.999755	387.67	1	S	2	-0.14466	T(-98.63)PT(-36.11)DS(36.11)GLEEY(-224.64)AEILS(-252.62)NK
TPTDSGLEEYAEILS(1)NK	A0A0H2XH40;A0A0E1VJM4	86;104	0.999989	66.826	1	S	2	-3.2322	T(-66.83)PT(-61.17)DS(-50.64)GLEEY(-58.96)AEILS(50.64)NK
S(0.003)ES(0.997)YDLNDHVEDLK	A0A0H2XGC7;A0A0E1VJN3	65;65	0.996598	147.7	1	S	2	-1.3735	S(-24.67)ES(24.67)Y(-54.35)DLNDH(-75.37)VEDLK
QAS(1)EVQDTKK	Q2FH41;A8Z3X5;A0A0E1VJP0	221;221;221	0.999994	66.486	1	S	2	-0.82469	QAS(52.4)EVQDT(-52.4)KK
S(1)LEEGQAVEFEVVEGDRGPQAANVVK	Q2FH36;A0A0E1VJP6	40;40	1	216.69	1	S	3	0.15581	S(202.87)LEEGQAVEFEVVEGDR(-202.87)GPQAANVVK
MEVIS(0.819)LS(0.181)EK	A0A0H2XIK9;A0A0E1VJP9	5;5	0.818704	48.423	1	S	2	4.0909	MEVIS(6.55)LS(-6.55)EK
VNSAS(0.001)S(0.002)LS(0.983)VT(0.014)DNLMELNK	A0A0H2XKF9;A0A0E1VJR9	556;569	0.982873	133.71	1	S	2	-0.26362	VNS(-35.16)AS(-30.46)S(-27.43)LS(18.41)VT(-18.41)DNLMELNK
EVFNMS(1)K	Q2FH47;A0A0E1VJT2	262;262	1	59.35	1	S	2	0.0030918	EVFNMS(59.35)K
IFVHES(0.986)ER(0.014)K	Q2FH47;A0A0E1VJT2	189;189	0.985805	94.616	1	S	2	-0.1777	IFVH(-37.27)ES(18.47)ER(-18.47)K
LGES(1)VQVR	Q2FH47;A0A0E1VJT2	200;200	0.999739	71.349	1	S	2	-2.4192	LGES(35.84)VQVR(-35.84)
MS(1)DQHNLK	A0A0H2XDE4;A0A0E1VJU2	2;2	0.999749	44.98	1	S	2	0.12605	MS(36)DQH(-36)NLK
VAS(0.998)AS(0.002)S(0.001)LSQDEVK	A0A0H2XDE4;A0A0E1VJU2	118;118	0.997872	75.589	1	S	2	0.9305	VAS(27.97)AS(-27.97)S(-32.8)LS(-49.48)QDEVK
VAS(0.004)AS(0.139)S(0.834)LS(0.024)QDEVK	A0A0H2XDE4;A0A0E1VJU2	121;121	0.833732	106.32	1	S	2	1.5196	VAS(-23.63)AS(-7.79)S(7.79)LS(-15.43)QDEVK
ELANIS(0.978)AGR(0.022)	Q2FHH9;A0A0E1VJV2	27;27	0.978043	77.379	1	S	2	0.17085	ELANIS(16.49)AGR(-16.49)
IGEEAKVS(0.989)VR(0.011)	Q2FHH9;A0A0E1VJV2	126;126	0.988924	92.781	1	S	2	0.50779	IGEEAKVS(19.51)VR(-19.51)
LLVIS(1)PYDK	Q2FHH9;A0A0E1VJV2	67;67	0.999999	117.52	1	S	2	-0.50711	LLVIS(61.99)PY(-61.99)DK
NGDITEDELR(0.018)S(0.783)GT(0.2)EDVQK	Q2FHH9;A0A0E1VJV2	154;154	0.782617	179.95	1	S	2	1.0259	NGDIT(-71.97)EDELR(-16.49)S(5.93)GT(-5.93)EDVQK
S(1)DIINETK	Q2FHH9;A0A0E1VJV2	2;2	1	97.277	1	S	2	0.50184	S(85.92)DIINET(-85.92)K
S(1)IESLSR	Q2FHH9;A0A0E1VJV2	15;15	0.999915	69.716	1	S	2	0.3459	S(41.22)IES(-41.22)LS(-51.28)R(-57.67)
SIES(0.997)LS(0.003)R	Q2FHH9;A0A0E1VJV2	18;18	0.996605	97.32	1	S	2	1.1518	S(-46.45)IES(25.3)LS(-25.3)R(-33.64)
MAS(1)EITQQMNQIK	Q2FIT5;A0A0E1VJV8	107;107	1	223.31	1	S	2	-0.75143	MAS(97.34)EIT(-97.34)QQMNQIK
MASEITQQMNQIKS(1)EQQEK	Q2FIT5;A0A0E1VJV8	118;118	0.999768	80.224	1	S	3	-0.094508	MAS(-53.6)EIT(-36.43)QQMNQIKS(36.43)EQQEK
QFANGNYAS(1)NDK	Q2FIT5;A0A0E1VJV8	84;84	1	143.42	1	S	2	-1.8734	QFANGNY(-96.97)AS(96.97)NDK
EKS(0.998)EET(0.002)EATEE	Q2FHI2;A8Z3T6;A0A0E1VJX8	247;247;247	0.997544	139.32	1	S	2	0.44363	EKS(26.09)EET(-26.09)EAT(-83.88)EE
MADAILEGQQGVS(1)NEEVAAEQNIDLDEK	Q2FHI2;A8Z3T6;A0A0E1VJX8	229;229;229	1	104.3	1	S	3	-0.22413	MADAILEGQQGVS(104.3)NEEVAAEQNIDLDEK
QAQES(0.85)VKS(0.15)EAER(0.001)	Q2FHI2;A8Z3T6;A0A0E1VJX8	79;79;79	0.849785	62.357	1	S	3	0.65422	QAQES(7.55)VKS(-7.55)EAER(-31.04)
QAQES(0.006)VKS(0.985)EAER(0.008)	Q2FHI2;A8Z3T6;A0A0E1VJX8	82;82;82	0.985239	119.88	1	S	2	0.21607	QAQES(-21.89)VKS(20.7)EAER(-20.7)
R(0.121)IS(0.879)EIEK	Q2FHI2;A8Z3T6;A0A0E1VJX8	115;115;115	0.879135	80.231	1	S	2	0.54284	R(-8.62)IS(8.62)EIEK
FAGIGES(1)K	A0A0H2XEJ4;A0A0E1VJX9	188;188	1	60.398	1	S	2	-1.1631	FAGIGES(54.54)K
QTNPTIAPLAGS(0.752)H(0.226)EVYIR(0.021)	A0A0H2XEJ4;A0A0E1VJX9	212;212	0.752315	45.423	1	S	3	2.5645	QT(-36.85)NPT(-32.39)IAPLAGS(5.23)H(-5.23)EVY(-32.39)IR(-15.58)
S(1)QNIILEDTPQGVR	Q2FJB0;A8YZM7;A0A0E1VJY6	449;449;449	1	162.37	1	S	2	0.39495	S(137.95)QNIILEDT(-144.74)PQGVR(-137.95)
IEAVLS(0.896)EAER(0.047)S(0.057)PNEK	A0A0H2XEX6;A0A0E1VJY9	163;163	0.895985	46.663	1	S	3	0.092999	IEAVLS(11.94)EAER(-12.83)S(-11.94)PNEK
KGDIES(1)IY	A0A0H2XFG7;A0A0E1VJZ3	270;270	0.99989	46.462	1	S	2	1.0052	KGDIES(39.57)IY(-39.57)
GLTVAEVT(0.006)DLR(0.024)S(0.97)QLR	Q2FJA1;A8YZN7;A0A0E1VJZ8	43;43;43	0.969879	234.22	1	S	2	0.34558	GLT(-147.75)VAEVT(-22.05)DLR(-16.06)S(16.06)QLR(-42.04)
S(1)AIIEAK	Q2FJA1;A8YZN7;A0A0E1VJZ8	2;2;2	1	66.962	1	S	2	0.21892	S(66.96)AIIEAK
S(1)GVMEGNVITAEEVK	Q2FJA1;A8YZN7;A0A0E1VJZ8	110;110;110	1	147.12	1	S	2	-1.9295	S(118.31)GVMEGNVIT(-118.31)AEEVK
DIPIYGHT(0.009)ENES(0.99)K	A0A0H2XHM5;A0A0E1VJZ9	220;265	0.990295	122.97	1	S	2	-0.70134	DIPIY(-90.75)GH(-34.86)T(-20.23)ENES(20.23)K
S(1)AVGIEVPNEK	A0A0H2XHM5;A0A0E1VJZ9	372;417	1	62.338	1	S	2	-0.39509	S(62.34)AVGIEVPNEK
NR(0.037)S(0.963)PLIR	A0A0H2XHM8;A0A0E1VK00	319;319	0.962833	62.558	1	S	2	1.4196	NR(-14.13)S(14.13)PLIR(-55.08)
S(1)IEWDYYR	A0A0H2XHM8;A0A0E1VK00	424;424	0.99999	70.816	1	S	2	-0.19737	S(50.89)IEWDY(-50.89)Y(-61.18)R(-61.46)
ES(0.06)S(0.939)VQT(0.001)LIMK	Q2FHF2;A8Z1V7;A0A0E1VK06	131;131;131	0.939222	74.127	1	S	2	1.265	ES(-11.93)S(11.93)VQT(-32.59)LIMK
KDEILEQKES(1)K	Q2FHF2;A8Z1V7;A0A0E1VK06	116;116;116	1	47.622	1	S	3	1.0629	KDEILEQKES(47.62)K
ANLIPEVPS(0.022)EEDLS(0.95)WGR(0.028)K	Q2FJB2;A8YZM5;A0A0E1VK13	361;361;361	0.950178	60.747	1	S	3	-1.8462	ANLIPEVPS(-16.33)EEDLS(15.35)WGR(-15.35)K
GDDH(0.001)IS(0.967)NT(0.032)PK	Q2FJB2;A8YZM5;A0A0E1VK13	220;220;220	0.966972	67.456	1	S	2	1.9233	GDDH(-31.15)IS(14.76)NT(-14.76)PK
NLEDGET(0.128)S(0.872)QFDNLK	Q2FJB2;A8YZM5;A0A0E1VK13	58;58;58	0.871517	106.17	1	S	2	-0.72668	NLEDGET(-8.31)S(8.31)QFDNLK
S(1)PAFFDK	Q2FJB2;A8YZM5;A0A0E1VK13	312;312;312	1	52.579	1	S	2	0.32152	S(45.37)PAFFDK
Y(0.083)APS(0.832)PT(0.083)GY(0.002)LHIGNAR	Q2FJB2;A8YZM5;A0A0E1VK13	12;12;12	0.832111	50.563		S	3	-1.1062	Y(-10.01)APS(10.01)PT(-10.01)GY(-26.73)LH(-39.71)IGNAR(-48.09)
QKPNT(0.009)S(0.991)QLGFGK	A0A0E1VK14;A0A0H2XIS2	20;20	0.991341	93.839	1	S	2	0.86437	QKPNT(-20.59)S(20.59)QLGFGK
VLH(0.018)S(0.982)FEQQK	Q2FHE2;A8Z1W7;A0A0E1VK15	348;348;348	0.981699	44.425	1	S	2	-0.48603	VLH(-17.29)S(17.29)FEQQK
ENEIDVS(1)K	A0A0H2XF92;A0A0E1VK18	139;139	1	58.63	1	S	2	-1.4865	ENEIDVS(48.98)K
SLDDIS(1)ENKPR	A0A0H2XF92;A0A0E1VK18	146;146	0.999696	114.86	1	S	2	0.52455	S(-90.09)LDDIS(35.17)ENKPR(-35.17)
DIPNVS(0.856)ES(0.144)ALK	Q2FJ98;A8YZP0;A0A0E1VK28	816;816;816	0.855646	59.57	1	S	2	-2.0647	DIPNVS(7.73)ES(-7.73)ALK
DIPNVS(0.004)ES(0.996)ALK	Q2FJ98;A8YZP0;A0A0E1VK28	818;818;818	0.995652	111.94	1	S	2	-0.90642	DIPNVS(-23.6)ES(23.6)ALK
GENIS(0.864)R(0.099)PS(0.038)VPESFR	Q2FJ98;A8YZP0;A0A0E1VK28	1120;1120;1120	0.863595	111.22	1	S	3	-1.2387	GENIS(9.43)R(-9.43)PS(-13.59)VPES(-73.3)FR(-78.89)
TTTVIGNAFPDS(1)EVK	Q2FJ98;A8YZP0;A0A0E1VK28	370;370;370	0.99996	55.354		S	2	-3.3062	T(-48.73)T(-48.73)T(-48.73)VIGNAFPDS(48.73)EVK
VFNR(0.01)EEGDDT(0.166)LS(0.824)PGVNQLVR	Q2FJ98;A8YZP0;A0A0E1VK28	902;902;902	0.823573	66.779	1	S	3	-1.4401	VFNR(-18.98)EEGDDT(-6.96)LS(6.96)PGVNQLVR(-34.51)
FDCVPS(0.999)QLNY(0.001)VIK	Q2FJB8;A0A0E1VK29	40;40	0.999314	64.827	1	S	2	2.1297	FDCVPS(31.64)QLNY(-31.64)VIK
FTNEHGYEIES(1)K	Q2FJB8;A0A0E1VK29	60;60	1	84.753	1	S	2	0.47437	FT(-76.7)NEH(-68.03)GY(-69.74)EIES(68.03)K
EDGTGLVVLAGNDYGMGS(0.838)S(0.145)R(0.018)	A0A0H2XKH5;A0A0E1VK53	785;785	0.837624	230.99	1	S	2	0.065715	EDGT(-133.7)GLVVLAGNDY(-125.96)GMGS(7.63)S(-7.63)R(-16.73)
FGDS(0.999)VT(0.001)TDHISPAGAIGK	A0A0H2XKH5;A0A0E1VK53	680;680	0.999386	208.51	1	S	2	-0.14418	FGDS(32.18)VT(-32.18)T(-50.71)DH(-78.46)IS(-112.1)PAGAIGK
HFDLNGQS(1)YTYYDLK	A0A0H2XKH5;A0A0E1VK53	19;19	0.999695	214.22	1	S	2	-0.66922	H(-118.07)FDLNGQS(35.16)Y(-100.67)T(-35.16)Y(-117.86)Y(-126.34)DLK
S(0.895)DEH(0.105)IALVK	A0A0H2XKH5;A0A0E1VK53	333;333	0.895322	131.48	1	S	2	-0.38459	S(9.32)DEH(-9.32)IALVK
LVNS(1)LPQGATATDLALR	A0A0H2XKH5;A0A0E1VK53	257;257	0.999997	87.148	1	S	2	0.0036682	LVNS(55.51)LPQGAT(-55.51)AT(-65.28)DLALR(-78.64)
SSFENSVTAPAGNQGH(0.007)GLDKS(0.992)EFDK	A0A0H2XKH5;A0A0E1VK53	412;412	0.992371	100.66	1	S	3	-0.087795	S(-69.32)S(-69.32)FENS(-54.1)VT(-38.64)APAGNQGH(-21.22)GLDKS(21.22)EFDK
AIDLIDEAS(0.919)S(0.081)K	Q2FJB5;A0A0E1VK60	399;399	0.918546	141.58	1	S	2	1.1507	AIDLIDEAS(10.52)S(-10.52)K
ALGNPEMS(1)NK	Q2FJB5;A0A0E1VK60	148;148	1	94.363	1	S	2	-0.37071	ALGNPEMS(93.84)NK
DAVNS(0.97)IS(0.03)K	Q2FJB5;A0A0E1VK60	519;519	0.969908	82.417	1	S	2	0.22215	DAVNS(15.08)IS(-15.08)K
DAVNS(0.05)IS(0.95)K	Q2FJB5;A0A0E1VK60	521;521	0.949572	80.755	1	S	2	0.069495	DAVNS(-12.75)IS(12.75)K
FAGFGGS(0.997)S(0.003)DGQDYETIRK	Q2FJB5;A0A0E1VK60	676;676	0.996533	293.52	1	S	2	0.10605	FAGFGGS(24.58)S(-24.58)DGQDY(-233.26)ET(-129.11)IR(-147.32)K
FAGFGGS(0.025)S(0.975)DGQDYETIRK	Q2FJB5;A0A0E1VK60	677;677	0.974961	170.49	1	S	2	0.98226	FAGFGGS(-15.91)S(15.91)DGQDY(-82.07)ET(-52.09)IR(-58.44)K
INET(0.008)ES(0.992)EK	Q2FJB5;A0A0E1VK60	496;496	0.992137	73.499	1	S	2	-1.0165	INET(-21.01)ES(21.01)EK
INISDEAIEAAVKLS(0.904)NR(0.096)	Q2FJB5;A0A0E1VK60	378;378	0.903895	85.636	1	S	3	-1.9203	INIS(-41.6)DEAIEAAVKLS(9.74)NR(-9.74)
LLS(1)LEDTLHER	Q2FJB5;A0A0E1VK60	501;501	1	125.54	1	S	2	-0.8234	LLS(65.97)LEDT(-65.97)LH(-82)ER(-95.34)
LT(0.011)NR(0.011)LS(0.979)EQNINIIVTDK	Q2FJB5;A0A0E1VK60	735;735	0.978524	180.92	1	S	2	0.27525	LT(-19.6)NR(-19.6)LS(19.6)EQNINIIVT(-151.58)DK
VMS(1)LDMGTVVAGTK	Q2FJB5;A0A0E1VK60	241;241	0.999962	66.387	1	S	2	-4.1089	VMS(44.5)LDMGT(-44.5)VVAGT(-55.34)K
S(1)NNTPTLDSLAR	Q2FJB5;A0A0E1VK60	157;157	0.999996	131.06	1	S	2	0.48208	S(54.36)NNT(-54.36)PT(-92.88)LDS(-109.73)LAR(-113.86)
SNNTPTLDS(0.998)LAR(0.002)	Q2FJB5;A0A0E1VK60	165;165	0.998208	178.84	1	S	2	0.22075	S(-148.54)NNT(-96.05)PT(-43.23)LDS(27.57)LAR(-27.57)
YDIAEQT(0.003)S(0.992)ET(0.005)K	Q2FJB5;A0A0E1VK60	810;810	0.992255	220.31	1	S	2	-0.41191	Y(-190.88)DIAEQT(-24.9)S(23.4)ET(-23.4)K
EYFGS(0.093)AS(0.906)EFQK	Q2FH96;A0A0E1VK68	258;258	0.906393	64.439	1	S	2	1.7826	EY(-36.91)FGS(-9.87)AS(9.87)EFQK
IIEQIGTYNPT(0.012)S(0.988)ANAPEIK	Q2FHK0;A0A0E1VK69	44;44	0.987948	167.05	1	S	2	1.0793	IIEQIGT(-108.81)Y(-111.86)NPT(-19.14)S(19.14)ANAPEIK
IVVADAR(0.178)S(0.814)PR(0.008)	Q2FHK0;A0A0E1VK69	27;27	0.814235	83.045	1	S	2	0.37418	IVVADAR(-6.61)S(6.61)PR(-19.99)
PTDTVHNILS(1)K	Q2FHK0;A0A0E1VK69	76;76	1	177.42	1	S	2	0.29964	PT(-153.9)DT(-110.2)VH(-65.89)NILS(65.89)K
ANEDES(1)QWNSLLEK	A0A0E1VK74;A0A0H2XIH6	308;271	0.999969	128.22	1	S	2	-0.27782	ANEDES(45.14)QWNS(-45.14)LLEK
RANEDESQWNS(1)LLEK	A0A0E1VK74;A0A0H2XIH6	312;275	0.999872	106.42	1	S	3	0.40112	R(-69.26)ANEDES(-38.95)QWNS(38.95)LLEK
FELGH(0.003)NGAS(0.799)R(0.198)	A0A0E1VK74;A0A0H2XIH6	355;318	0.799201	187.75	1	S	2	-3.1372	FELGH(-23.92)NGAS(6.07)R(-6.07)
HLNFNPQS(1)K	A0A0E1VK74;A0A0H2XIH6	53;16	1	99.815	1	S	2	0.18172	H(-88.3)LNFNPQS(88.3)K
S(1)NVNDATDYSSETPEGK	A0A0E1VK74;A0A0H2XIH6	386;349	1	185.02	1	S	2	0.27372	S(111.17)NVNDAT(-111.17)DY(-136.6)S(-145.08)S(-149.45)ET(-158.55)PEGK
S(1)QEGPTIIEVK	A0A0E1VK74;A0A0H2XIH6	234;197	1	139.78	1	S	2	1.7219	S(75.7)QEGPT(-75.7)IIEVK
TVPSFFGGSADLAGS(1)NK	A0A0E1VK74;A0A0H2XIH6	383;346	1	156.73	1	S	2	-3.1112	T(-155.56)VPS(-134.57)FFGGS(-67.37)ADLAGS(67.37)NK
AEEIS(1)ALLR	Q2FF22;A8YY72;A0A0E1VK76	9;9;9	0.999996	125.48	1	S	2	-0.34463	AEEIS(54.13)ALLR(-54.13)
LDLAS(0.901)YR(0.098)	Q2FF22;A8YY72;A0A0E1VK76	388;388;388	0.90138	58.981	1	S	2	1.0348	LDLAS(9.62)Y(-36.65)R(-9.62)
S(1)VDEPLQTGIK	Q2FF22;A8YY72;A0A0E1VK76	141;141;141	1	115.29	1	S	2	0.26534	S(95.44)VDEPLQT(-95.44)GIK
R(0.017)VDELT(0.115)S(0.869)ALISK	Q2FF45;A0A0E1VK99	258;269	0.868793	99.531	1	S	2	0.34582	R(-17.17)VDELT(-8.8)S(8.8)ALIS(-79.52)K
ANGMIET(0.006)AQS(0.983)EINS(0.011)QK	Q2FF20;A8YY74;A0A0E1VKA2	121;121;121	0.982984	77.746	1	S	2	1.1578	ANGMIET(-21.86)AQS(19.67)EINS(-19.67)QK
VLMQMT(0.052)S(0.948)ELK	A0A0H2XIE8;A0A0E1VKA5	468;468	0.948305	55.353		S	2	-0.71401	VLMQMT(-12.64)S(12.64)ELK
AES(0.902)H(0.098)LENDDDNTDIHR	Q2FF25;A8Z500;A0A0E1VKA7	103;103;103	0.902419	186.63	1	S	3	-0.33593	AES(9.66)H(-9.66)LENDDDNT(-120.44)DIH(-136.7)R(-138.62)
DKVS(1)IIVQTAETAR	Q2FF25;A8Z500;A0A0E1VKA7	77;77;77	1	104.41	1	S	2	-0.32451	DKVS(67.4)IIVQT(-67.4)AET(-72.89)AR(-72.35)
LGT(0.164)S(0.836)FLK	Q2FHN4;A0A0E1VKA8	170;171	0.836424	64.265	1	S	2	0.61363	LGT(-7.09)S(7.09)FLK
FINS(1)LEK	Q2FHK6;A8Z3R8;A0A0E1VKB1	74;74;74	1	56.258	1	S	2	-0.19714	FINS(48.42)LEK
DIYIS(0.01)AS(0.966)QIR(0.025)	A0A0H2XGJ3;A0A0E1VKB9	95;100	0.965849	84.479	1	S	2	-0.35021	DIY(-53.41)IS(-20.04)AS(15.94)QIR(-15.94)
TLS(0.999)GGLDPASLHK	A0A0H2XGJ3;A0A0E1VKB9	295;300	0.999436	80.312	1	S	2	1.168	T(-36)LS(35.19)GGLDPAS(-35.19)LH(-50.06)K
R(0.02)VS(0.98)PDLFIK	A0A0H2XF73;A0A0E1VKC2	175;175	0.980375	119.39	1	S	2	0.10982	R(-16.99)VS(16.99)PDLFIK
NENFS(0.949)NS(0.05)NY(0.001)QIVK	A0A0E1VKC4;A0A0H2XGI3	103;128	0.949337	93.556	1	S	2	1.4785	NENFS(12.8)NS(-12.8)NY(-30.48)QIVK
T(0.001)R(0.001)LS(0.999)DELDK	A0A0E1VKD8;A0A0H2XG00	886;886	0.998723	93.766	1	S	2	0.57049	T(-32.53)R(-31.43)LS(31.43)DELDK
DES(1)FTSNSSNAQATDSVSER	A0A0H2XK58;A0A0E1VKE4	347;347	0.999998	363.87	1	S	2	-0.12813	DES(56.96)FT(-56.96)S(-74.7)NS(-127.59)S(-149.87)NAQAT(-218.64)DS(-233.63)VS(-245.08)ER(-256.35)
DESFT(0.001)S(0.999)NSSNAQATDSVSER	A0A0H2XK58;A0A0E1VKE4	350;350	0.998715	406.71	1	S	2	-0.13024	DES(-58.47)FT(-29.95)S(29.95)NS(-36.15)S(-45.12)NAQAT(-147.39)DS(-166.59)VS(-185.27)ER(-202.39)
DESFTSNS(0.998)S(0.002)NAQATDSVSER	A0A0H2XK58;A0A0E1VKE4	352;352	0.998195	387.14	1	S	2	-0.29927	DES(-145.05)FT(-97.56)S(-43.45)NS(27.54)S(-27.54)NAQAT(-174.79)DS(-193.73)VS(-208.15)ER(-224.14)
DESFTSNS(0.001)S(0.999)NAQATDSVSER	A0A0H2XK58;A0A0E1VKE4	353;353	0.998792	336.04	1	S	2	-0.23376	DES(-121.23)FT(-85.96)S(-45.04)NS(-29.29)S(29.29)NAQAT(-72.03)DS(-92.43)VS(-108.16)ER(-121.7)
DESFTSNSSNAQAT(0.002)DS(0.975)VS(0.023)ER(0.001)	A0A0H2XK58;A0A0E1VKE4	360;360	0.974897	319.33	1	S	3	0.14921	DES(-151.12)FT(-151.31)S(-137.63)NS(-138.69)S(-124.35)NAQAT(-28.07)DS(16.3)VS(-16.3)ER(-31.2)
DESFTSNSSNAQATDS(0.008)VS(0.963)ER(0.029)	A0A0H2XK58;A0A0E1VKE4	362;362	0.96314	404.07	1	S	3	0.27633	DES(-165.12)FT(-157.3)S(-152.87)NS(-151.85)S(-135.97)NAQAT(-48.5)DS(-21.06)VS(15.17)ER(-15.17)
EDDIPS(1)FIR	A0A0H2XK58;A0A0E1VKE4	375;375	0.999502	108.43	1	S	2	0.28636	EDDIPS(33.02)FIR(-33.02)
KS(0.979)GS(0.021)T(0.001)GFGTSVNTSSNATSK	A0A0H2XK58;A0A0E1VKE4	326;326	0.978631	324.03	1	S	2	0.26529	KS(16.77)GS(-16.77)T(-30.95)GFGT(-75.15)S(-95.14)VNT(-141.11)S(-151.1)S(-157.98)NAT(-180.44)S(-184.42)K
SGSTGFGT(0.006)S(0.991)VNT(0.003)SSNATSK	A0A0H2XK58;A0A0E1VKE4	334;334	0.9909	271.82	1	S	2	0.32287	S(-67.17)GS(-65.11)T(-61.26)GFGT(-22.35)S(22.35)VNT(-25.09)S(-36.04)S(-46.78)NAT(-69.51)S(-79.8)K
SGSTGFGTSVNT(0.046)S(0.876)S(0.078)NATSK	A0A0H2XK58;A0A0E1VKE4	338;338	0.875511	260.97	1	S	2	-0.11857	S(-162.47)GS(-155.45)T(-146.96)GFGT(-58.79)S(-52.48)VNT(-12.79)S(10.5)S(-10.5)NAT(-32.68)S(-43)K
SGSTGFGTSVNTSSNAT(0.066)S(0.934)K	A0A0H2XK58;A0A0E1VKE4	343;343	0.934275	237.39	1	S	2	-0.51068	S(-191.52)GS(-185.66)T(-178.67)GFGT(-136.38)S(-131.2)VNT(-84.45)S(-62.8)S(-40.68)NAT(-11.53)S(11.53)K
LLDIVDKS(0.999)T(0.001)PMMEAFK	A0A0H2XK58;A0A0E1VKE4	176;176	0.998902	230.07	1	S	2	-1.7421	LLDIVDKS(29.59)T(-29.59)PMMEAFK
T(0.077)IMS(0.909)NQGS(0.014)ALMGIGVSSGENR	A0A0H2XK58;A0A0E1VKE4	219;219	0.909395	103.02	1	S	2	-1.3725	T(-10.74)IMS(10.74)NQGS(-18.14)ALMGIGVS(-72.79)S(-78.38)GENR(-82.86)
TIMSNQGS(1)ALMGIGVSSGENR	A0A0H2XK58;A0A0E1VKE4	223;223	0.999991	224.4	1	S	2	-1.7028	T(-79.01)IMS(-50.28)NQGS(50.28)ALMGIGVS(-106.78)S(-114.03)GENR(-128.15)
AQDS(0.99)LNDNT(0.007)T(0.003)K	A0A0H2XJU8;A0A0E1VKE5	343;343	0.989521	52.816	1	S	2	-0.017726	AQDS(21.47)LNDNT(-21.47)T(-24.61)K
TMT(0.021)S(0.979)DKPEDNQPK	A0A0H2XJU8;A0A0E1VKE5	354;354	0.978669	220.32	1	S	2	-0.14004	T(-50.02)MT(-16.62)S(16.62)DKPEDNQPK
VTT(0.049)S(0.948)VET(0.002)K	A0A0H2XJU8;A0A0E1VKE5	332;332	0.948484	89.08	1	S	2	-0.12684	VT(-46.89)T(-12.86)S(12.86)VET(-26)K
LTKS(1)EVLSER	A0A0H2XHW4;A0A0E1VKF2	66;66	0.999985	124.12	1	S	2	0.26609	LT(-49.03)KS(49.03)EVLS(-57.04)ER(-70.88)
YEQLNELLS(1)DPDVVNDSDK	Q2FF10;A8YY83;A0A0E1VKF6	20;20;20	0.999994	115.98	1	S	2	0.10144	Y(-75.43)EQLNELLS(52.06)DPDVVNDS(-52.06)DK
YEQLNELLSDPDVVNDS(1)DK	Q2FF10;A8YY83;A0A0E1VKF6	28;28;28	1	287.84	1	S	2	-0.21167	Y(-283.12)EQLNELLS(-136.45)DPDVVNDS(136.45)DK
LY(0.004)S(0.926)Y(0.049)Y(0.017)VS(0.003)LK	A0A0E1VKG5	57	0.92612	46.706	1	S	2	-1.1313	LY(-23.35)S(12.75)Y(-12.75)Y(-17.29)VS(-24.7)LK
LYSYYVS(1)LK	A0A0E1VKG5	61	0.999994	95.573	1	S	2	0.39546	LY(-91.63)S(-52.06)Y(-74.67)Y(-74.67)VS(52.06)LK
GGMPS(1)EGGFGVTVATLK	Q2FHT7;A8Z1S5;A0A0E1VKG9	770;770;770	0.999996	78.763	1	S	2	-0.96151	GGMPS(53.85)EGGFGVT(-53.85)VAT(-66.56)LK
S(1)LVANETISDLGLEK	Q2FHT7;A8Z1S5;A0A0E1VKG9	16;16;16	0.999872	43.184	1	S	2	-3.7959	S(40.96)LVANET(-40.96)IS(-43.18)DLGLEK
AGADVIH(0.093)S(0.907)K	Q2FHZ1;A0A0E1VKH0	358;358	0.906514	115.33	1	S	2	-2.3739	AGADVIH(-9.87)S(9.87)K
IS(0.873)NIH(0.123)T(0.003)S(0.001)GHGSQGDQQLMLR	Q2FHZ1;A0A0E1VKH0	361;361	0.872774	106.67	1	S	3	-0.013484	IS(8.5)NIH(-8.5)T(-24.18)S(-31.43)GH(-45.14)GS(-58.19)QGDQQLMLR(-105.84)
ISNIH(0.001)T(0.11)S(0.876)GH(0.012)GS(0.001)QGDQQLMLR	Q2FHZ1;A0A0E1VKH0	366;366	0.876255	160.33	1	S	3	0.27449	IS(-63.43)NIH(-28.56)T(-9)S(9)GH(-18.7)GS(-32.41)QGDQQLMLR(-95.12)
ISNIHTSGH(0.001)GS(0.999)QGDQQLMLR	Q2FHZ1;A0A0E1VKH0	370;370	0.998866	204.53	1	S	3	-0.03621	IS(-151.77)NIH(-84.2)T(-54.16)S(-47.23)GH(-29.54)GS(29.54)QGDQQLMLR(-85.63)
IVT(0.003)FGR(0.022)S(0.976)MENNIK	Q2FHZ1;A0A0E1VKH0	258;258	0.975757	106.17	1	S	2	0.7691	IVT(-25.71)FGR(-16.54)S(16.54)MENNIK
LLS(1)GPDIISR	Q2FHZ1;A0A0E1VKH0	482;482	1	122.7	1	S	2	-1.2424	LLS(88.01)GPDIIS(-88.01)R(-95.22)
GPNFFS(0.984)LH(0.016)VK	A0A0H2XK48;A0A0E1VKI0	39;39	0.984244	75.416	1	S	2	1.7476	GPNFFS(17.96)LH(-17.96)VK
S(1)NQQDVVK	A0A0H2XK48;A0A0E1VKI0	2;2	1	70.552	1	S	2	0.54551	S(70.55)NQQDVVK
GHDDDS(0.139)S(0.811)S(0.05)KEEPAK	A0A0H2XJG3;A0A0E1VKJ6	94;94	0.810805	301.24	1	S	3	-0.0017087	GH(-43.44)DDDS(-7.67)S(7.67)S(-12.06)KEEPAK
GHDDDS(0.019)S(0.125)S(0.857)KEEPAKEEAPAEQAPVATQTEEVDENR	A0A0H2XJG3;A0A0E1VKJ6	95;95	0.856721	285.85	1	S	4	0.63928	GH(-38.89)DDDS(-16.65)S(-8.37)S(8.37)KEEPAKEEAPAEQAPVAT(-199.97)QT(-213.19)EEVDENR(-245.8)
S(1)EQQTMSELK	Q2FHU3;A8Z1R9;A0A0E1VKL0	2;2;2	0.999981	126.66	1	S	2	-0.37507	S(47.37)EQQT(-47.37)MS(-63.26)ELK
SEQQT(0.052)MS(0.948)ELK	Q2FHU3;A8Z1R9;A0A0E1VKL0	8;8;8	0.947824	105.2	1	S	2	0.30779	S(-84.89)EQQT(-12.59)MS(12.59)ELK
VEHIENQYT(0.003)S(0.997)QENK	A0A0H2XFQ2;A0A0E1VKN4	14;14	0.997112	192.65	1	S	2	-0.71064	VEH(-124.56)IENQY(-103.82)T(-25.38)S(25.38)QENK
FDS(1)DIQLEYNGK	A0A0H2XHT7;A0A0E1VKN7	31;31	1	73.848	1	S	2	1.0717	FDS(63.09)DIQLEY(-63.09)NGK
MEQNS(1)YVIIDETGIHAR	A0A0H2XHT7;A0A0E1VKN7	5;5	0.999962	174.84	1	S	2	-1.0133	MEQNS(44.19)Y(-44.19)VIIDET(-82.3)GIH(-98.67)AR(-104.92)
PATMLVQT(0.19)AS(0.81)K	A0A0H2XHT7;A0A0E1VKN7	27;27	0.809708	170.66	1	S	2	2.7935	PAT(-75.68)MLVQT(-6.29)AS(6.29)K
S(1)IMGVMSLGVGK	A0A0H2XHT7;A0A0E1VKN7	46;46	1	225.63	1	S	2	3.961	S(92.54)IMGVMS(-92.54)LGVGK
AISEMT(0.001)PVS(0.999)K	Q2FJC9;A8YZL0;A0A0E1VKN9	204;204;204	0.99903	105.36	1	S	2	-0.073144	AIS(-81.07)EMT(-30.13)PVS(30.13)K
ETGEIT(0.018)ES(0.767)T(0.216)EK	A0A0H2XFR7;A0A0E1VKP6	742;742	0.766559	90.005	1	S	2	-0.8652	ET(-81.81)GEIT(-16.41)ES(5.5)T(-5.5)EK
QAALQS(0.79)R(0.202)VES(0.008)EK	A0A0H2XFR7;A0A0E1VKP6	459;459	0.790223	104.94	1	S	2	1.0866	QAALQS(5.93)R(-5.93)VES(-20.02)EK
S(1)LAASLFDSEK	A0A0H2XFR7;A0A0E1VKP6	621;621	0.999992	76.522	1	S	2	0.00013206	S(51.14)LAAS(-51.14)LFDS(-69.46)EK
VNLNS(1)DNNLTFNVEK	A0A0H2XFR7;A0A0E1VKP6	856;856	0.999984	128.96	1	S	2	0.18558	VNLNS(48)DNNLT(-48)FNVEK
EESYFFNIS(1)K	A0A0H2XID2;A0A0E1VKQ3	175;175	1	107.97	1	S	2	0.26858	EES(-79.39)Y(-87.97)FFNIS(79.39)K
LDS(1)EAEIAYIK	A0A0H2XID2;A0A0E1VKQ3	524;524	1	124.12	1	S	2	-0.51647	LDS(100.47)EAEIAY(-100.47)IK
FAT(0.211)S(0.789)DWMK	Q2FI57;A8Z0C4;A0A0E1VKT9	54;54;54	0.788569	68.016	1	S	2	-1.4746	FAT(-5.72)S(5.72)DWMK
S(0.997)VT(0.003)DLLENLK	A0A0H2XJP4;A0A0E1VKY0	89;89	0.997375	204.56	1	S	2	-0.69366	S(25.8)VT(-25.8)DLLENLK
S(0.958)ER(0.042)GLTENIVR	Q2FIF6;A0A0E1VKY9	25;25	0.957949	100.48	1	S	2	0.89163	S(13.58)ER(-13.58)GLT(-67.08)ENIVR(-93.17)
YGFHDDDVS(0.999)IFR(0.001)	Q2FIF6;A0A0E1VKY9	21;21	0.998741	113.24	1	S	3	0.70135	Y(-61.91)GFH(-50.35)DDDVS(29.03)IFR(-29.03)
YLAGVS(0.984)AQY(0.006)ES(0.01)EVVYHNMEK	Q2FIF6;A0A0E1VKY9	120;120	0.98356	89.873	1	S	3	0.13324	Y(-33.72)LAGVS(19.93)AQY(-22.15)ES(-19.93)EVVY(-59.19)H(-47.83)NMEK
YLAGVSAQYES(0.999)EVVYH(0.001)NMEK	Q2FIF6;A0A0E1VKY9	125;125	0.999003	89.873	1	S	3	-0.40143	Y(-64.16)LAGVS(-41.64)AQY(-45.28)ES(30.46)EVVY(-62.77)H(-30.46)NMEK
VDFPT(0.013)T(0.049)NS(0.796)H(0.142)LLQFK	A0A0H2XIJ9;A0A0E1VKZ1	249;249	0.795847	58.98	1	S	3	0.27249	VDFPT(-17.89)T(-12.09)NS(7.48)H(-7.48)LLQFK
AH(0.009)NEPS(0.962)WMT(0.028)ELR	A0A0H2XGY0;A0A0E1VL01	24;24	0.962233	70.488	1	S	3	-2.7315	AH(-20.07)NEPS(15.38)WMT(-15.38)ELR(-33.66)
GDVYQS(0.988)LS(0.012)QLPESVR	A0A0H2XGY0;A0A0E1VL01	70;70	0.98795	138.19	1	S	2	0.37548	GDVY(-52.44)QS(19.14)LS(-19.14)QLPES(-60.64)VR(-75.16)
S(0.968)FS(0.032)VDQR	A0A0H2XIC5;A0A0E1VL28	86;86	0.968248	64.268	1	S	2	1.5287	S(14.84)FS(-14.84)VDQR(-48.8)
S(0.243)FS(0.757)VDQR	A0A0H2XIC5;A0A0E1VL28	88;88	0.757202	58.433	1	S	2	1.9445	S(-4.94)FS(4.94)VDQR(-49.74)
T(0.001)PS(0.962)PS(0.037)YLK	A0A0H2XI47;A0A0E1VL47	7;7	0.962072	68.846	1	S	2	0.4198	T(-31.78)PS(14.12)PS(-14.12)Y(-41.71)LK
NGATFIS(0.026)T(0.026)NPDVS(0.948)IPK	Q2FIE5;A0A0E1VL91	151;151	0.947741	63.709	1	S	2	-0.39426	NGAT(-46.77)FIS(-15.6)T(-15.6)NPDVS(15.6)IPK
NLPIDINS(0.892)NGR(0.108)	A0A0H2XK09;A0A0E1VL98	247;247	0.891538	82.202	1	S	2	0.20798	NLPIDINS(9.15)NGR(-9.15)
VQGIVGS(1)LGDK	A0A0H2XK09;A0A0E1VL98	318;318	1	122.46	1	S	2	0.32211	VQGIVGS(122.46)LGDK
QQNEFQDYGQGFGGQQS(1)GQNNSYNNSSNTK	A0A0H2XGI6;A0A0E1VLB8	132;132	0.999688	246.55	1	S	3	-0.30269	QQNEFQDY(-86.89)GQGFGGQQS(35.06)GQNNS(-35.06)Y(-107.08)NNS(-83.67)S(-90.81)NT(-101.13)K
QQNEFQDYGQGFGGQQSGQNNS(0.006)YNNS(0.902)S(0.085)NT(0.007)K	A0A0H2XGI6;A0A0E1VLB8	141;141	0.901723	219.44	1	S	3	-0.040326	QQNEFQDY(-134.56)GQGFGGQQS(-82.18)GQNNS(-21.55)Y(-63.24)NNS(10.24)S(-10.24)NT(-21.29)K
VDKEDQIS(0.996)AT(0.004)EAIEK	A0A0H2XIC4;A0A0E1VLD8	227;227	0.996341	223.07	1	S	2	2.4144	VDKEDQIS(24.35)AT(-24.35)EAIEK
AENDS(0.952)T(0.048)AS(0.001)QSEMSEPKPQEEK	A0A0H2XIC4;A0A0E1VLD8	292;292	0.951636	213.02	1	S	3	-0.427	AENDS(13)T(-13)AS(-31.34)QS(-59.84)EMS(-79.87)EPKPQEEK
AENDSTAS(0.991)QS(0.008)EMSEPKPQEEK	A0A0H2XIC4;A0A0E1VLD8	295;295	0.991479	219.07	1	S	3	-0.33654	AENDS(-77.54)T(-44.61)AS(20.68)QS(-20.68)EMS(-48.52)EPKPQEEK
AENDSTAS(0.103)QS(0.893)EMS(0.004)EPKPQEEK	A0A0H2XIC4;A0A0E1VLD8	297;297	0.892813	196.2	1	S	3	0.088275	AENDS(-66.3)T(-46.14)AS(-9.38)QS(9.38)EMS(-23.4)EPKPQEEK
AIQT(0.143)S(0.857)QEAIQEAQASQAK	A0A0H2XIC4;A0A0E1VLD8	155;155	0.857497	99.451	1	S	2	1.2171	AIQT(-7.79)S(7.79)QEAIQEAQAS(-76.98)QAK
AIQTSQEAIQEAQAS(1)QAK	A0A0H2XIC4;A0A0E1VLD8	165;165	1	282.49	1	S	2	0.34774	AIQT(-194.97)S(-177.24)QEAIQEAQAS(177.24)QAK
ALAES(0.821)T(0.179)NKVEK	A0A0H2XIC4;A0A0E1VLD8	173;173	0.820935	80.245	1	S	2	0.56986	ALAES(6.61)T(-6.61)NKVEK
EATVDAEAQHDAEQQVAEAH(0.006)AEAS(0.994)K	A0A0H2XIC4;A0A0E1VLD8	275;275	0.993563	232.38	1	S	3	-0.28122	EAT(-182.68)VDAEAQH(-144.79)DAEQQVAEAH(-21.89)AEAS(21.89)K
ELQNQLT(0.127)S(0.873)K	A0A0H2XIC4;A0A0E1VLD8	140;140	0.872758	78.136	1	S	2	-0.24725	ELQNQLT(-8.36)S(8.36)K
IDS(0.002)NS(0.974)ES(0.023)LK	A0A0H2XIC4;A0A0E1VLD8	146;146	0.974246	102.53	1	S	2	0.52682	IDS(-26.25)NS(16.19)ES(-16.19)LK
IDSNS(0.006)ES(0.994)LK	A0A0H2XIC4;A0A0E1VLD8	148;148	0.99448	108.9	1	S	2	0.29129	IDS(-56.18)NS(-22.56)ES(22.56)LK
QAT(0.011)S(0.983)NDS(0.006)LEAK	A0A0H2XIC4;A0A0E1VLD8	280;280	0.983146	85.813	1	S	2	-1.0766	QAT(-19.55)S(19.55)NDS(-22.19)LEAK
QATSNDS(1)LEAK	A0A0H2XIC4;A0A0E1VLD8	283;283	0.999842	114.87	1	S	2	2.4933	QAT(-50.8)S(-38.24)NDS(38.24)LEAK
VAGVNT(0.01)S(0.788)T(0.202)DAK	A0A0H2XIC4;A0A0E1VLD8	200;200	0.788206	173.04	1	S	2	-0.89868	VAGVNT(-18.89)S(5.92)T(-5.92)DAK
FIEDFS(1)IK	Q2FJM6;A0A0E1VLE2	150;150	1	105.98	1	S	2	-0.26666	FIEDFS(98.05)IK
GMGS(1)LGAMEK	Q2FJM6;A0A0E1VLE2	392;392	1	79.659	1	S	2	0.44714	GMGS(61.96)LGAMEK
LLVAAAIGIS(1)K	Q2FJM6;A0A0E1VLE2	229;229	1	71.513	1	S	2	-0.39326	LLVAAAIGIS(43.55)K
MGPAGLAES(0.883)H(0.112)PH(0.005)NIQITK	Q2FJM6;A0A0E1VLE2	472;472	0.883181	147.67	1	S	3	-0.10595	MGPAGLAES(8.97)H(-8.97)PH(-22.5)NIQIT(-51.5)K
VGIGPGS(0.984)ICT(0.011)T(0.003)R(0.003)	Q2FJM6;A0A0E1VLE2	305;305	0.983571	64.104	1	S	2	0.1663	VGIGPGS(19.59)ICT(-19.59)T(-25.8)R(-25.1)
YR(0.003)IS(0.997)GVPIVDNK	Q2FJM6;A0A0E1VLE2	121;121	0.996719	164.93	1	S	2	0.05243	Y(-57.38)R(-24.83)IS(24.83)GVPIVDNK
IVS(1)DLDLK	Q2FIM0;A8Z1A1;A0A0E1VLF9	7;7;7	1	79.974	1	S	2	-0.07225	IVS(60.1)DLDLK
LTLRPVAEDLS(1)K	Q2FIM0;A8Z1A1;A0A0E1VLF9	82;82;82	0.999999	78.814	1	S	2	1.6119	LT(-67.23)LR(-61.6)PVAEDLS(61.6)K
KAKPS(0.789)T(0.789)LT(0.296)DGY(0.091)Y(0.029)ET(0.004)S(0.002)IH(0.001)S(0.001)FT(0.001)K	Q2FJM8;A8Z0Q8;A0A0E1VLG6	85;85;85	0.788566	134.29	1;2	S	3	-1.827	KAKPS(6.79)T(6.79)LT(-6.79)DGY(-13.53)Y(-19.52)ET(-29.84)S(-34.15)IH(-37.54)S(-39.95)FT(-39.95)K
NKT(0.006)S(0.894)T(0.101)VIVSK	Q2FJM8;A8Z0Q8;A0A0E1VLG6	105;105;105	0.893858	152.4	1	S	2	3.1383	NKT(-22.11)S(9.49)T(-9.49)VIVS(-51.7)K
T(0.043)S(0.043)S(0.914)NLVEIS(0.001)ENHLVR	A0A0H2XK03;A0A0E1VLG9	289;289	0.913936	97.214	1	S	3	-0.57444	T(-13.32)S(-13.32)S(13.32)NLVEIS(-30.19)ENH(-46.92)LVR(-59.71)
TGTINYT(0.091)S(0.909)AFEK	A0A0H2XHJ1;A0A0E1VLH3	171;171	0.909449	108.37	1	S	2	-0.30925	T(-93.34)GT(-87.07)INY(-64.06)T(-10.02)S(10.02)AFEK
YPTTQIEASGLDVGLPEGQMGNS(1)EVGHMNIGAGR	A0A0H2XHC4;A0A0E1VLI0	62;62	0.999989	373.93	1	S	3	0.027413	Y(-177.92)PT(-177.69)T(-177.92)QIEAS(-124.98)GLDVGLPEGQMGNS(49.41)EVGH(-49.41)MNIGAGR(-86.04)
LLNDLYLNEES(0.99)YT(0.01)K	A0A0H2XI26;A0A0E1VLI8	238;238	0.989834	238.17	1	S	2	0.16014	LLNDLY(-176.73)LNEES(19.88)Y(-147.55)T(-19.88)K
NELS(0.004)ES(0.996)EK	A0A0H2XI26;A0A0E1VLI8	216;216	0.996258	94.309	1	S	2	-0.98197	NELS(-24.25)ES(24.25)EK
NHDFFS(1)VK	A0A0H2XI26;A0A0E1VLI8	298;298	0.999944	52.278	1	S	2	0.87666	NH(-42.48)DFFS(42.48)VK
LDLIAGEEGLS(1)K	Q2FIN3;A8Z036;A0A0E1VLJ4	23;23;23	1	80.312	1	S	2	-0.65176	LDLIAGEEGLS(80.31)K
LNEEIIKNS(0.777)H(0.223)K	Q2FIN3;A8Z036;A0A0E1VLJ4	305;305;305	0.776659	143.05	1	S	3	1.5088	LNEEIIKNS(5.41)H(-5.41)K
NADISRPGLEMAGYFS(0.832)H(0.161)YAS(0.006)DR(0.001)	Q2FIN3;A8Z036;A0A0E1VLJ4	43;43;43	0.832145	82.849	1	S	3	-0.67481	NADIS(-55.46)R(-55.46)PGLEMAGY(-42.47)FS(7.14)H(-7.14)Y(-41.71)AS(-21.48)DR(-28.98)
LSYIGS(0.984)T(0.016)VK	Q2FIR4;A8YZZ7;A0A0E1VLK0	172;172;172	0.984254	143.24	1	S	2	-0.17163	LS(-105.17)Y(-105.61)IGS(17.96)T(-17.96)VK
KNS(0.996)VH(0.004)YEEVPEVEFK	A0A0H2XJL5;A0A0E1VLK6	118;118	0.995869	157.88	1	S	3	-1.5513	KNS(23.82)VH(-23.82)Y(-63.42)EEVPEVEFK
RTYVCEDMS(1)K	A0A0H2XJL5;A0A0E1VLK6	139;139	1	73.273	1	S	2	0.30925	R(-67.55)T(-67.55)Y(-68.58)VCEDMS(67.55)K
VYGS(1)LIDTETR	A0A0E1VLL4	7	0.999979	85.845	1	S	2	2.4679	VY(-60.99)GS(48.86)LIDT(-48.86)ET(-54.66)R(-54)
YVES(0.012)LS(0.977)AYAR(0.012)	A0A0H2XF85;A0A0E1VLL8	60;60	0.976602	81.017	1	S	2	0.54089	Y(-60.64)VES(-19.22)LS(19.22)AY(-59.42)AR(-19.22)
INR(0.019)KS(0.95)R(0.95)DR(0.081)	Q2FIN9;A0A0E1VLN0	100;100	0.95024	45.718	2	S	3	4.0956	INR(-19.98)KS(13.5)R(13.5)DR(-13.5)
Y(0.015)GMS(0.911)LT(0.061)R(0.013)	A0A0H2XIV6;A0A0E1VLP4	197;197	0.910721	48.091	1	S	2	0.41439	Y(-17.91)GMS(11.71)LT(-11.71)R(-18.42)
QGEHGNIS(1)FGDQLFEAK	Q2FK73;A8Z0F5;A0A0E1VLQ2	672;672;677	1	159.4	1	S	2	1.2865	QGEH(-66.59)GNIS(66.59)FGDQLFEAK
ADGLVSGAAH(0.035)S(0.942)T(0.023)GDTVRPALQIIK	A0A0H2XHL4;A0A0E1VLR7	128;128	0.941559	136.89	1	S	3	-0.040967	ADGLVS(-38.23)GAAH(-14.3)S(14.3)T(-16.15)GDT(-36.19)VR(-35.66)PALQIIK
VLLES(0.875)T(0.125)GAK	A0A0H2XGK7;A0A0E1VLS3	475;477	0.874979	80.706	1	S	2	2.6055	VLLES(8.45)T(-8.45)GAK
S(0.982)NIET(0.017)VH(0.001)GSMK	A0A0H2XI48;A0A0E1VLT9	299;299	0.982413	50.897	1	S	2	1.0793	S(17.69)NIET(-17.69)VH(-31.7)GS(-36.65)MK
SNIET(0.026)VH(0.173)GS(0.801)MK	A0A0H2XI48;A0A0E1VLT9	307;307	0.801206	68.809	1	S	2	1.4188	S(-65.88)NIET(-14.84)VH(-6.67)GS(6.67)MK
S(1)IVGEVMASK	Q2FK29;A8Z0K3;A0A0E1VLV1	105;105;105	1	78.548	1	S	2	1.9629	S(73.24)IVGEVMAS(-73.24)K
KIES(1)LLSR	Q2FJ20;A0A0E1VLV7	106;106	0.999987	138.76	1	S	2	0.47563	KIES(48.88)LLS(-48.88)R(-66.44)
IESLLS(0.864)R(0.136)	Q2FJ20;A0A0E1VLV7	109;109	0.863581	90.15	1	S	2	-0.69873	IES(-35.08)LLS(8.02)R(-8.02)
ILS(1)QEDYFDK	Q2FJ20;A0A0E1VLV7	75;75	1	122.51	1	S	2	-2.2914	ILS(82.51)QEDY(-82.51)FDK
KH(0.044)ES(0.956)ELTELDR	A0A0H2XFB7;A0A0E1VLV9	22;25	0.955654	64.374	1	S	3	-2.491	KH(-13.37)ES(13.37)ELT(-34.24)ELDR(-58.01)
LDDS(0.002)S(0.015)MQS(0.983)LFK	A0A0H2XFB7;A0A0E1VLV9	58;61	0.983352	66.262	1	S	2	0.74649	LDDS(-27)S(-18.26)MQS(18.26)LFK
LNETFMS(0.89)S(0.099)T(0.011)DCSDPSQR	A0A0H2XHW1;A0A0E1VLW7	232;232	0.889897	127.88	1	S	2	-0.40047	LNET(-51.03)FMS(9.54)S(-9.54)T(-18.99)DCS(-46.57)DPS(-65.5)QR(-74.48)
LNETFMS(0.01)S(0.901)T(0.088)DCS(0.001)DPSQR	A0A0H2XHW1;A0A0E1VLW7	233;233	0.900506	183.36	1	S	2	-1.0047	LNET(-96.22)FMS(-19.45)S(10.08)T(-10.08)DCS(-30.42)DPS(-43.87)QR(-59.94)
LNETFMSSTDCS(0.994)DPS(0.004)QR(0.001)	A0A0H2XHW1;A0A0E1VLW7	237;237	0.993722	256.71	1	S	3	0.2795	LNET(-51.23)FMS(-37.75)S(-37.75)T(-33.2)DCS(23.92)DPS(-23.92)QR(-28.41)
LNETFMSSTDCS(0.021)DPS(0.967)QR(0.012)	A0A0H2XHW1;A0A0E1VLW7	240;240	0.966874	172.97	1	S	2	-0.36765	LNET(-113.03)FMS(-70.71)S(-57.25)T(-41.24)DCS(-16.67)DPS(16.67)QR(-18.97)
NIS(0.022)LS(0.959)IPVR(0.018)	A0A0H2XHW1;A0A0E1VLW7	23;23	0.959458	60.518		S	2	-0.010405	NIS(-16.32)LS(16.32)IPVR(-17.24)
QISELS(1)GGQLQR	A0A0H2XHW1;A0A0E1VLW7	136;136	0.999998	147.71	1	S	2	0.60367	QIS(-58.3)ELS(58.3)GGQLQR(-60.71)
YFGDSEEAMS(0.972)VT(0.025)R(0.003)	A0A0H2XHW1;A0A0E1VLW7	222;222	0.972044	196.33	1	S	2	-0.75497	Y(-163.11)FGDS(-94.94)EEAMS(15.86)VT(-15.86)R(-25.55)
GT(0.003)H(0.007)S(0.99)ELMASHAK	A0A0H2XKC5;A0A0E1VLX5	555;555	0.989922	158.59	1	S	2	-0.33272	GT(-24.94)H(-21.56)S(21.56)ELMAS(-69.34)H(-84.42)AK
HVS(1)DEELINYAK	A0A0H2XKC5;A0A0E1VLX5	438;438	0.99998	214.42	1	S	2	-2.585	H(-46.89)VS(46.89)DEELINY(-101)AK
IGYVMQS(0.983)NS(0.017)MMSGTIR	A0A0H2XKC5;A0A0E1VLX5	417;417	0.982818	116.96	1	S	2	-1.5193	IGY(-45.03)VMQS(17.6)NS(-17.6)MMS(-42.31)GT(-49.92)IR(-49.48)
MYEIES(1)GDIK	A0A0H2XKC5;A0A0E1VLX5	389;389	1	101.39	1	S	2	0.82083	MY(-85.78)EIES(85.78)GDIK
NES(1)GQLMSR	A0A0H2XKC5;A0A0E1VLX5	112;112	1	125.74	1	S	2	-1.0456	NES(80.14)GQLMS(-80.14)R(-88.04)
NESGQLMS(0.809)R(0.191)	A0A0H2XKC5;A0A0E1VLX5	117;117	0.809179	71.08	1	S	2	1.5392	NES(-46.96)GQLMS(6.27)R(-6.27)
YGLESVYDIPLS(1)K	A0A0H2XKC5;A0A0E1VLX5	405;405	1	102.73	1	S	2	0.02869	Y(-102.73)GLES(-74.44)VY(-82.97)DIPLS(74.44)K
MLDEHEIT(0.163)S(0.822)QR(0.015)	A0A0H2XHT4;A0A0E1VLY5	75;75	0.822146	111.86	1	S	2	0.64641	MLDEH(-63.42)EIT(-7.03)S(7.03)QR(-17.39)
TSAAIS(0.965)NT(0.034)AS(0.001)DVK	A0A0H2XG53;A0A0E1VM02	53;70	0.964731	103.76	1	S	2	0.6728	T(-66.15)S(-66.15)AAIS(14.53)NT(-14.53)AS(-28.77)DVK
TSAAISNT(0.011)AS(0.989)DVK	A0A0H2XG53;A0A0E1VM02	57;74	0.988704	206.45	1	S	2	-0.28579	T(-179.67)S(-179.67)AAIS(-59.91)NT(-19.42)AS(19.42)DVK
SCENYS(0.93)H(0.069)ISVSGGLR	A0A0H2XIY2;A0A0E1VM18	126;126	0.930319	189.59	1	S	3	-1.24	S(-45.94)CENY(-35.72)S(11.3)H(-11.3)IS(-33.21)VS(-52.17)GGLR(-59.55)
VTVQS(0.978)QQAR(0.022)	A0A0E1VM25;A0A0H2XGG9	307;307	0.978037	81.771	1	S	2	1.3526	VT(-38.57)VQS(16.51)QQAR(-16.51)
ENEVIS(0.002)KS(0.998)ELLEK	A0A0E1VM29;Q2FIT4	169;175	0.997532	226.24	1	S	2	0.18642	ENEVIS(-26.07)KS(26.07)ELLEK
AGIVH(0.003)AS(0.997)IGK	Q2FJA2;A8YZN6;A0A0E1VM41	174;174;174	0.996692	99.752	1	S	2	0.094856	AGIVH(-24.79)AS(24.79)IGK
IDT(0.059)AS(0.941)FK	Q2FJA2;A8YZN6;A0A0E1VM41	228;228;228	0.941082	78.113	1	S	2	-0.10623	IDT(-12.03)AS(12.03)FK
S(0.991)QS(0.009)VLVFAK	Q2FJA2;A8YZN6;A0A0E1VM41	72;72;72	0.991147	110.54	1	S	2	0.11936	S(20.49)QS(-20.49)VLVFAK
SQS(1)VLVFAK	Q2FJA2;A8YZN6;A0A0E1VM41	74;74;74	0.999818	106.29	1	S	2	-0.0097784	S(-37.4)QS(37.4)VLVFAK
S(1)VAVTTTMGPGVK	Q2FJA2;A8YZN6;A0A0E1VM41	211;211;211	0.999999	123.95	1	S	2	-1.2546	S(61.86)VAVT(-61.86)T(-67)T(-74.53)MGPGVK
TQH(0.002)Y(0.001)S(0.997)VEEAIK	Q2FJA2;A8YZN6;A0A0E1VM41	22;22;22	0.997428	90.476	1	S	2	-0.17988	T(-50.73)QH(-27.8)Y(-30.41)S(27.8)VEEAIK
MIIS(0.998)CIAR(0.002)	A0A0H2XEG6;A0A0E1VM45	413;413	0.998482	75.378	1	S	2	-1.4632	MIIS(28.18)CIAR(-28.18)
AEVYVLS(1)K	Q2FJ92;A8YZP5;A0A0E1VM52	313;313;313	1	106.29	1	S	2	-1.0062	AEVY(-74.36)VLS(74.36)K
DLLSEYDFPGDDVPVIAGS(1)ALK	Q2FJ92;A8YZP5;A0A0E1VM52	174;174;174	0.999922	189.07	1	S	2	-0.12028	DLLS(-41.74)EY(-49.56)DFPGDDVPVIAGS(41.74)ALK
PFMMPVEDVFS(0.997)IT(0.003)GR	Q2FJ92;A8YZP5;A0A0E1VM52	220;220;220	0.996577	268.56	1	S	2	0.67886	PFMMPVEDVFS(25.03)IT(-25.03)GR(-35.27)
TVGS(1)GVVTEIIK	Q2FJ92;A8YZP5;A0A0E1VM52	386;386;386	0.999998	129.71	1	S	2	0.43275	T(-63.34)VGS(58.99)GVVT(-58.99)EIIK
GITINT(0.006)S(0.97)H(0.024)IEYQTDK	Q2FJ92;A8YZP5;A0A0E1VM52	66;66;66	0.969546	183.23	1	S	3	0.50506	GIT(-48.79)INT(-21.74)S(16.09)H(-16.09)IEY(-65.72)QT(-39.2)DK
GQVLAAPGS(0.961)IT(0.032)PH(0.005)T(0.001)EFK	Q2FJ92;A8YZP5;A0A0E1VM52	298;298;298	0.96146	124.78	1	S	3	0.090214	GQVLAAPGS(14.76)IT(-14.76)PH(-22.82)T(-28.53)EFK
NGDS(1)VAQSYDMIDNAPEEK	Q2FJ92;A8YZP5;A0A0E1VM52	42;42;42	1	326.8	1	S	2	-0.38284	NGDS(142.43)VAQS(-142.43)Y(-244.37)DMIDNAPEEK
NGDSVAQS(1)YDMIDNAPEEK	Q2FJ92;A8YZP5;A0A0E1VM52	46;46;46	1	321.68	1	S	2	-0.31545	NGDS(-103.03)VAQS(103.03)Y(-146.67)DMIDNAPEEK
S(0.892)KEH(0.108)ANIGTIGHVDHGK	Q2FJ92;A8YZP5;A0A0E1VM52	9;9;9	0.891823	126.51	1	S	3	0.42244	S(9.16)KEH(-9.16)ANIGT(-46.1)IGH(-68.01)VDH(-63.74)GK
YDLAS(0.956)MT(0.044)K	Q2FJ87;A0A0E1VM57	302;302	0.955849	94.692	1	S	2	-2.01	Y(-83.47)DLAS(13.35)MT(-13.35)K
NTLS(0.777)S(0.223)VEFQK	A0A0H2XGW9;A0A0E1VM62	96;111	0.777366	103.34	1	S	2	-0.29793	NT(-80.62)LS(5.43)S(-5.43)VEFQK
NTLS(0.159)S(0.841)VEFQK	A0A0H2XGW9;A0A0E1VM62	97;112	0.840532	63.624	1	S	2	-0.19687	NT(-43.49)LS(-7.22)S(7.22)VEFQK
GVKS(1)EMEK	A0A0H2XIZ3;A0A0E1VM63	13;13	1	104.22	1	S	2	0.28254	GVKS(73.89)EMEK
TEFDVELT(0.018)S(0.969)AGS(0.011)S(0.003)K	Q2FJA0;A8YZN8;A0A0E1VM68	62;62;62	0.968527	220.46	1	S	2	0.58602	T(-186.36)EFDVELT(-17.35)S(17.35)AGS(-19.4)S(-25.87)K
TEFDVELTS(0.001)AGS(0.205)S(0.794)K	Q2FJA0;A8YZN8;A0A0E1VM68	66;66;66	0.794286	233.62	1	S	2	0.24039	T(-214.13)EFDVELT(-51.87)S(-29.44)AGS(-5.89)S(5.89)K
LLEIGDTT(0.001)QS(0.999)ELAK	A0A0H2XG42;A0A0E1VM89	146;146	0.999418	145.1	1	S	2	-1.8476	LLEIGDT(-41.25)T(-32.94)QS(32.94)ELAK
S(1)IQAIQQTGLHVEHK	A0A0H2XG42;A0A0E1VM89	248;248	1	119.8	1	S	3	-0.41105	S(77.89)IQAIQQT(-77.89)GLH(-96.37)VEH(-107.52)K
GLDINQLS(0.998)LEER(0.002)	Q2FJC1;A8YZL5;A0A0E1VM92	285;285;285	0.997628	109.44	1	S	2	-0.59463	GLDINQLS(26.24)LEER(-26.24)
IIGS(0.942)DR(0.058)VK	Q2FJC1;A8YZL5;A0A0E1VM92	7;7;7	0.941521	65.157	1	S	2	-1.8425	IIGS(12.07)DR(-12.07)VK
IVEEVMNAVS(1)IPVMAK	Q2FJC1;A8YZL5;A0A0E1VM92	76;76;76	1	104.41	1	S	2	0.12946	IVEEVMNAVS(104.41)IPVMAK
LAS(0.999)ELGT(0.001)AMK	Q2FJC1;A8YZL5;A0A0E1VM92	270;270;270	0.999428	61.958	1	S	2	0.75676	LAS(32.42)ELGT(-32.42)AMK
S(1)KIIGSDR	Q2FJC1;A8YZL5;A0A0E1VM92	2;2;2	0.999972	51.276	1	S	2	2.1638	S(46.92)KIIGS(-46.92)DR(-51.28)
LKS(0.996)ELNPT(0.004)PK	A0A0E1VM98;Q2FKQ1	567;567	0.995858	63.727	1	S	2	-0.31748	LKS(23.81)ELNPT(-23.81)PK
S(1)ALDVASLPGK	A0A0E1VM98;Q2FKQ1	407;407	1	151.1	1	S	2	1.2242	S(100.15)ALDVAS(-100.15)LPGK
SALDVAS(1)LPGK	A0A0E1VM98;Q2FKQ1	413;413	1	93.011	1	S	2	-0.20292	S(-82.4)ALDVAS(82.4)LPGK
S(0.969)Y(0.031)VELLNENK	A0A0E1VM98;Q2FKQ1	235;235	0.968565	60.255	1	S	2	0.18165	S(14.89)Y(-14.89)VELLNENK
LFGS(0.97)VS(0.028)T(0.003)K	Q2FKP1;A8YYT8;A0A0E1VMA5	92;92;92	0.969833	80.688	1	S	2	-0.10954	LFGS(15.46)VS(-15.46)T(-25.71)K
MDLPNGIH(0.136)S(0.851)LGYT(0.013)NVPVK	Q2FKP1;A8YYT8;A0A0E1VMA5	123;123;123	0.850502	62.19	1	S	3	-1.2211	MDLPNGIH(-7.97)S(7.97)LGY(-32.5)T(-18.09)NVPVK
IVISDKGDS(1)FDYETTK	Q2FF59;A8Z4W8;A0A0E1VMB0	89;89;89	0.999999	199.08	1	S	2	1.3087	IVIS(-93.62)DKGDS(58.86)FDY(-106.83)ET(-58.86)T(-68.78)K
IVIS(1)DKGDSFDYETTK	Q2FF59;A8Z4W8;A0A0E1VMB0	84;84;84	0.999594	113.69	1	S	2	-0.067663	IVIS(33.91)DKGDS(-33.91)FDY(-81.19)ET(-74.68)T(-83.14)K
NNGERVEIS(1)	Q2FF59;A8Z4W8;A0A0E1VMB0	159;159;159	0.999855	57.347	1	S	2	3.4351	NNGER(-38.39)VEIS(38.39)
VPAS(1)AEYVSLIR	Q2FF59;A8Z4W8;A0A0E1VMB0	15;15;15	0.999839	63.76	1	S	2	-0.56033	VPAS(42.46)AEY(-42.76)VS(-42.9)LIR(-42.46)
NAAS(0.91)H(0.087)LLS(0.003)EGK	A0A0H2XE45;A0A0E1VMB4	155;155	0.910354	98.368	1	S	2	-0.21474	NAAS(10.21)H(-10.21)LLS(-25.09)EGK
S(0.998)GQT(0.002)LSEITSK	A0A0H2XE45;A0A0E1VMB4	64;64	0.998333	98.337	1	S	2	-2.8095	S(27.77)GQT(-27.77)LS(-71.63)EIT(-86.75)S(-91.43)K
TEGIIES(1)GGQAK	A0A0H2XEP1;A0A0E1VMB5	28;28	1	94.191	1	S	2	1.1507	T(-82.48)EGIIES(82.48)GGQAK
VLDANDKLS(1)VQVHPDDDYALK	A0A0H2XE87;A0A0E1VMC5	90;90	0.999646	145.52	1	S	3	0.49213	VLDANDKLS(34.51)VQVH(-34.51)PDDDY(-106.26)ALK
GHGHLS(0.99)S(0.01)YEFEPDK	A8YY71;A0A0E1VMD7;A0A0H2XEM3	204;204;181	0.990243	206.18	1	S	2	0.34587	GH(-73.96)GH(-47.97)LS(20.07)S(-20.07)Y(-75.51)EFEPDK
MQDAITAVAGAS(0.843)S(0.153)NT(0.004)NHPMLRPR	A8YY71;A0A0E1VMD7;A0A0H2XEM3	60;60;37	0.842898	204.61	1	S	4	-0.34404	MQDAIT(-73.48)AVAGAS(7.4)S(-7.4)NT(-23.48)NH(-47.82)PMLR(-55.74)PR(-54.54)
MQDAITAVAGAS(0.129)S(0.824)NT(0.021)NH(0.021)PMLR(0.004)PR(0.001)	A8YY71;A0A0E1VMD7;A0A0H2XEM3	61;61;38	0.824069	145.18	1	S	4	0.77744	MQDAIT(-61.78)AVAGAS(-8.04)S(8.04)NT(-15.95)NH(-15.95)PMLR(-23.19)PR(-30.82)
QVLPLS(0.849)QEDS(0.063)S(0.088)K	A8YY71;A0A0E1VMD7;A0A0H2XEM3	192;192;169	0.849227	87.001	1	S	2	0.35305	QVLPLS(9.84)QEDS(-11.32)S(-9.84)K
VY(0.015)S(0.859)H(0.126)VLK	Q2FF01;A8YY92;A0A0E1VMF9	96;96;96	0.859093	51.193	1	S	2	0.62554	VY(-17.68)S(8.33)H(-8.33)VLK
EQFS(0.999)QVR(0.001)	Q2FF06;A0A0E1VMG5	304;304	0.999029	80.165	1	S	2	-0.84241	EQFS(30.13)QVR(-30.13)
MMSFT(0.035)GS(0.907)GPT(0.022)GS(0.035)K	Q2FF06;A0A0E1VMG5	224;224	0.906717	94.551	1	S	2	-0.47379	MMS(-46.64)FT(-14.08)GS(14.08)GPT(-16.07)GS(-14.08)K
S(1)IAGYFK	Q2FF06;A0A0E1VMG5	469;469	0.999971	52.716	1	S	2	-0.14813	S(45.37)IAGY(-45.37)FK
S(1)IEAGTVEINEAGR	Q2FF06;A0A0E1VMG5	425;425	1	215.51	1	S	2	0.28847	S(100.33)IEAGT(-100.33)VEINEAGR(-158.46)
TLEDTFDS(1)IK	Q2FDQ7;P0C7U6;A0A0E1VMH4	312;312;312	0.999992	143.97	1	S	2	-0.24587	T(-136.75)LEDT(-50.88)FDS(50.88)IK
TFT(0.04)MS(0.959)DIDK	A0A0H2XH65;A0A0E1VMH6	198;198	0.959354	48.44	1	S	2	-0.20832	T(-37.57)FT(-13.75)MS(13.75)DIDK
H(0.015)LGGFPIS(0.985)GQFLACTNPQVIEQHDAK	A0A0H2XHG3;A0A0E1VMH9	269;269	0.984748	61.099	1	S	3	-0.41365	H(-18.2)LGGFPIS(18.2)GQFLACT(-34.77)NPQVIEQH(-56.29)DAK
NGS(1)NLDLFK	A0A0H2XHG3;A0A0E1VMH9	332;332	1	49.35	1	S	2	0.37033	NGS(45.16)NLDLFK
INVNTENQIAS(1)AK	A0A0H2XHZ5;A0A0E1VMI0	240;240	1	171.26	1	S	2	-0.4334	INVNT(-87.41)ENQIAS(87.41)AK
TGIDALAPALGS(0.991)VH(0.009)GPYK	A0A0H2XHZ5;A0A0E1VMI0	179;179	0.991127	200.58	1	S	2	-0.28809	T(-164.55)GIDALAPALGS(20.48)VH(-20.48)GPY(-100.2)K
LDIS(0.004)S(0.022)DS(0.864)H(0.11)PFYTGR	Q2FF08;A8YY85;A0A0E1VMI7	54;54;54	0.864022	92.457	1	S	2	-1.0523	LDIS(-23.63)S(-15.87)DS(8.96)H(-8.96)PFY(-64.98)T(-48)GR(-51.9)
TSS(1)EMMEWEDGK	Q2FF08;A8YY85;A0A0E1VMI7	32;32;32	0.999926	165.7	1	S	2	-0.88507	T(-50.56)S(-41.86)S(41.86)EMMEWEDGK
EIS(0.006)PVS(0.994)GGDVNEAYR	A0A0H2XFW5;A0A0E1VMJ5	21;21	0.994441	96.414	1	S	2	-2.1327	EIS(-22.53)PVS(22.53)GGDVNEAY(-81.04)R(-56.9)
FGEMYR(0.248)DS(0.752)VAHSMDK	A0A0H2XFW5;A0A0E1VMJ5	274;274	0.751701	141.07	1	S	3	-0.94201	FGEMY(-72.9)R(-4.81)DS(4.81)VAH(-44.93)S(-59.06)MDK
TPGREDEETEIR(0.048)NS(0.869)S(0.083)VAK	Q2FDW8;A8Z3D6;A0A0E1VML6	435;435;446	0.868887	95.209	1	S	3	-0.81092	T(-60.55)PGR(-61.05)EDEET(-32.6)EIR(-12.62)NS(10.2)S(-10.2)VAK
LSNFLKDS(1)EDK	A0A0H2XEG5;A0A0E1VMP5	111;111	1	160.05	1	S	2	0.11237	LS(-124.73)NFLKDS(124.73)EDK
KLS(1)NFLK	A0A0H2XEG5;A0A0E1VMP5	105;105	1	111.06	1	S	2	0.493	KLS(102.07)NFLK
S(1)IEVGNK	A0A0H2XEG5;A0A0E1VMP5	2;2	1	67.464	1	S	2	0.11737	S(51.06)IEVGNK
VLS(1)IADDGK	A0A0H2XEG5;A0A0E1VMP5	62;62	1	74.944	1	S	2	-0.65539	VLS(74.94)IADDGK
AVFTMPET(0.029)MS(0.961)QER(0.009)R(0.002)	A0A0H2XFQ3;A0A0E1VMP9	101;101	0.9605	134.56	1	S	3	-0.097026	AVFT(-69.83)MPET(-15.15)MS(15.15)QER(-20.49)R(-27.91)
AYGAELVLTPGS(1)EAMK	A0A0H2XFQ3;A0A0E1VMP9	121;121	0.999927	182.35	1	S	2	-0.12032	AY(-177.95)GAELVLT(-41.35)PGS(41.35)EAMK
LEYQNPGGS(1)VK	A0A0H2XFQ3;A0A0E1VMP9	44;44	1	128.57	1	S	2	-0.97449	LEY(-110.25)QNPGGS(110.25)VK
TVVT(0.001)VLPS(0.924)NGER(0.075)	A0A0H2XFQ3;A0A0E1VMP9	295;295	0.924397	88.101	1	S	2	0.8806	T(-69.52)VVT(-30.94)VLPS(10.92)NGER(-10.92)
VGNDTAMEMS(0.857)R(0.124)R(0.019)	A0A0H2XFQ3;A0A0E1VMP9	254;254	0.857181	80.69	1	S	2	-0.00064174	VGNDT(-46.3)AMEMS(8.4)R(-8.4)R(-16.57)
YLS(0.952)T(0.048)PLYSFDD	A0A0H2XFQ3;A0A0E1VMP9	302;302	0.952261	78.932	1	S	2	2.403	Y(-67.3)LS(13)T(-13)PLY(-63.35)S(-56.93)FDD
MYVDR(0.021)KPS(0.979)LYLEDLR	A0A0H2XFH6;A0A0E1VMQ0	8;8	0.9786	89.049	1	S	3	-0.9567	MY(-50.63)VDR(-16.63)KPS(16.63)LY(-49.01)LEDLR(-38.77)
VIEGYQEIIH(0.023)NES(0.85)QR(0.127)	Q2FJG0;A0A0E1VMQ3	175;175	0.849943	111.66	1	S	3	-0.79583	VIEGY(-69.98)QEIIH(-15.74)NES(8.24)QR(-8.24)
ES(0.887)VS(0.113)VLFD	A0A0H2XHB4;A0A0E1VMR2	315;315	0.886524	40.002	1	S	2	-0.1183	ES(8.93)VS(-8.93)VLFD
KIDNDLPS(0.962)ET(0.038)LNDETIK	A0A0H2XI29;A0A0E1VMR6	190;190	0.961575	106.38	1	S	2	-1.3479	KIDNDLPS(14)ET(-14)LNDET(-39.24)IK
VTEGS(0.997)T(0.002)VSINYVSGSSR	A0A0H2XHX4;A0A0E1VMR7	169;169	0.997226	151.8	1	S	2	0.4258	VT(-33.59)EGS(26.3)T(-26.3)VS(-76.78)INY(-121.24)VS(-119.92)GS(-125.84)S(-125.02)R(-124.59)
S(1)FDEAALK	A0A0H2XGV2;A0A0E1VMR8	380;380	1	61.56	1	S	2	1.5001	S(61.56)FDEAALK
NLPYIGTLKPEVYS(1)N	A0A0H2XGC3;A0A0E1VMS3	182;184	0.999999	142.1	1	S	2	0.10737	NLPY(-133.09)IGT(-60.19)LKPEVY(-104.08)S(60.19)N
EVAQLS(0.953)NVR(0.047)	A0A0H2XHG7;A0A0E1VMU3	257;278	0.952618	80.24	1	S	2	2.1221	EVAQLS(13.03)NVR(-13.03)
IDEVLS(0.994)FR(0.006)	A0A0H2XGT6;A0A0E1VMV7	72;72	0.994094	152.54	1	S	2	-0.022781	IDEVLS(22.26)FR(-22.26)
LNIIS(0.987)DR(0.013)L	A0A0H2XGT6;A0A0E1VMV7	137;137	0.986699	144.77	1	S	2	0.62311	LNIIS(18.7)DR(-18.7)L
QNGELMS(1)VMSQGEK	A0A0H2XGT6;A0A0E1VMV7	14;14	0.999948	190.41	1	S	2	-0.39635	QNGELMS(42.85)VMS(-42.85)QGEK
QNGELMSVMS(1)QGEK	A0A0H2XGT6;A0A0E1VMV7	17;17	0.999905	170.49	1	S	2	0.34194	QNGELMS(-40.22)VMS(40.22)QGEK
MPFS(0.793)S(0.173)VH(0.033)DAQVK	A0A0E1VN07	62	0.793345	51.841	1	S	2	-0.13042	MPFS(6.61)S(-6.61)VH(-13.77)DAQVK
QS(0.001)GMVFQS(0.998)YNLFPH(0.001)K	A0A0H2XDP9;A0A0E1VN46	86;86	0.998196	70.942	1	S	3	-1.0267	QS(-31.08)GMVFQS(30.51)Y(-38.6)NLFPH(-30.51)K
H(0.002)GQS(0.998)EWNAK	Q2FE81;A8YYG4;A0A0E1VN50	12;12;12	0.997517	75.229	1	S	2	-1.2994	H(-26.04)GQS(26.04)EWNAK
Y(0.002)LEDVS(0.998)DEDIINYEIK	Q2FE81;A8YYG4;A0A0E1VN50	197;197;197	0.998156	81.311	1	S	2	-1.059	Y(-27.34)LEDVS(27.34)DEDIINY(-53.88)EIK
TFY(0.002)DT(0.024)FGS(0.971)Y(0.002)YDDK	A0A0H2XGV3;A0A0E1VN80	30;30	0.971444	43.991	1	S	2	-0.04637	T(-37.61)FY(-26.56)DT(-16.13)FGS(16.13)Y(-26.56)Y(-33.76)DDK
DALS(1)NNALVK	A0A0H2XIT5;A0A0E1VNB2	47;47	1	104.82	1	S	2	-1.61	DALS(104.82)NNALVK
QFIDETGAQEAS(1)KDEAK	A0A0H2XIT5;A0A0E1VNB2	88;88	0.999999	133.14	1	S	2	0.066383	QFIDET(-60.72)GAQEAS(60.72)KDEAK
FES(1)QLMK	A0A0H2XGI7;A0A0E1VNC0	15;20	1	79.474	1	S	2	-0.28704	FES(79.47)QLMK
AQLNEMGYS(0.879)T(0.106)S(0.013)H(0.002)FHEK	A0A0H2XFX5;A0A0E1VNF3	534;534	0.878989	139.17	1	S	3	-0.29398	AQLNEMGY(-80.5)S(9.18)T(-9.18)S(-18.25)H(-27.51)FH(-44.32)EK
ILEEANVS(0.995)ADT(0.005)R(0.001)	Q2FER3;A8Z333;A0A0E1VNI8	40;40;40	0.994654	151.74	1	S	2	-2.02	ILEEANVS(23.19)ADT(-23.19)R(-32.35)
RLMEIS(0.98)S(0.02)YR	Q2FER3;A8Z333;A0A0E1VNI8	84;84;84	0.980262	138.66	1	S	2	-0.094655	R(-38.25)LMEIS(16.99)S(-16.99)Y(-73.5)R(-58.07)
AEVTSYDDYVQYGGES(1)GAK	A0A0H2XG28;A0A0E1VNI9	336;336	1	172.23	1	S	2	-0.2697	AEVT(-129.78)S(-118.24)Y(-136.68)DDY(-120.09)VQY(-104.04)GGES(104.04)GAK
FS(0.999)AS(0.001)AAEAIDAK	Q2FEQ8;A8Z338;A0A0E1VNJ4	129;129;129	0.999417	92.856	1	S	2	0.67898	FS(32.34)AS(-32.34)AAEAIDAK
FS(0.001)AS(0.999)AAEAIDAK	Q2FEQ8;A8Z338;A0A0E1VNJ4	131;131;131	0.999205	88.101	1	S	2	-1.0336	FS(-30.99)AS(30.99)AAEAIDAK
ILGNGS(1)LDK	Q2FEQ8;A8Z338;A0A0E1VNJ4	116;116;116	1	78.513	1	S	2	0.47165	ILGNGS(66.06)LDK
DFDDGHVYVS(0.897)R(0.103)	A0A0E1VNJ7;A0A0H2XI39	87;91	0.896869	120.14	1	S	2	-0.25254	DFDDGH(-56.73)VY(-62.76)VS(9.39)R(-9.39)
TDFFVPNNVQVQS(0.995)LT(0.005)EAIR	A0A0E1VNJ7;A0A0H2XI39	139;143	0.995471	337.85	1	S	2	-0.11086	T(-254.6)DFFVPNNVQVQS(23.42)LT(-23.42)EAIR(-56.76)
TDFFVPNNVQVQS(0.001)LT(0.011)EAIR(0.22)S(0.768)DIKK	A0A0E1VNJ7;A0A0H2XI39	146;150	0.768083	111.03	1	S	3	3.4668	T(-107.97)DFFVPNNVQVQS(-28.95)LT(-18.49)EAIR(-5.43)S(5.43)DIKK
EIAEILKS(1)EGFIK	Q2FEQ3;A8Z343;A0A0E1VNJ8	42;42;42	1	129.71	1	S	3	1.129	EIAEILKS(55.66)EGFIK
LELPAS(1)NIK	Q2FEQ3;A8Z343;A0A0E1VNJ8	30;30;30	1	48.284	1	S	2	1.2685	LELPAS(40.5)NIK
S(1)GEESEVLVADK	A0A0H2XH82;A0A0E1VNJ9	92;92	0.999929	84.297	1	S	2	-0.41973	S(41.51)GEES(-41.51)EVLVADK
IQET(0.008)R(0.041)PLS(0.947)AT(0.003)K	Q2FEP8;A8Z348;A0A0E1VNK4	70;70;70	0.947382	143.42	1	S	2	0.20568	IQET(-20.73)R(-13.61)PLS(13.61)AT(-24.56)K
AWH(0.013)DH(0.17)S(0.799)DAIS(0.018)K	Q2FJN4;A0A0E1VNK8	88;88	0.799158	55.196	1	S	3	0.26595	AWH(-17.95)DH(-6.73)S(6.73)DAIS(-16.4)K
AWHDHSDAIS(1)K	Q2FJN4;A0A0E1VNK8	92;92	0.999985	155.26	1	S	2	0.84954	AWH(-101.92)DH(-65.72)S(-48.33)DAIS(48.33)K
DAS(0.999)T(0.001)LAHK	Q2FJN4;A0A0E1VNK8	148;148	0.998751	120.31	1	S	2	0.10481	DAS(29.04)T(-29.04)LAH(-55.15)K
KVEAQEGS(1)EKK	Q2FEP3;A0A0E1VNK9	25;41	1	100.02	1	S	2	0.78387	KVEAQEGS(80.81)EKK
S(0.998)GADVS(0.002)GPIPLPTEK	Q2FEN8;A0A0E1VNL4	32;32	0.998118	49.482	1	S	2	3.5938	S(27.28)GADVS(-27.28)GPIPLPT(-47.89)EK
S(1)VYTIIR	Q2FEN8;A0A0E1VNL4	47;47	0.999803	62.338	1	S	2	0.10471	S(39.65)VY(-40.57)T(-39.65)IIR(-58.98)
Y(0.001)KDS(0.888)R(0.111)EQFEQR	Q2FEN8;A0A0E1VNL4	61;61	0.888148	83.729	1	S	3	0.214	Y(-28.28)KDS(9.05)R(-9.05)EQFEQR(-47.92)
DEGEVTASDITHDS(1)DVEILNPELK	Q2FER5;A0A0E1VNN4	116;116	0.999898	199.46	1	S	3	-0.68256	DEGEVT(-90.77)AS(-66.71)DIT(-53.88)H(-40.11)DS(40.11)DVEILNPELK
DIS(0.993)DVT(0.007)K	A0A0H2XH09;A0A0E1VNN8	202;211	0.992942	43.185	1	S	2	0.28187	DIS(21.48)DVT(-21.48)K
ALAEAAR(0.066)ES(0.934)GLEF	Q2FEQ5;A8Z341;A0A0E1VNP3	115;115;115	0.933918	101.01	1	S	2	-4.195	ALAEAAR(-11.5)ES(11.5)GLEF
GVTLAQASSKDS(1)DIATTATK	Q2FEQ5;A8Z341;A0A0E1VNP3	61;61;61	0.999915	244.72	1	S	2	-0.23186	GVT(-154.86)LAQAS(-59.95)S(-45.11)KDS(43.05)DIAT(-43.05)T(-54.01)AT(-81.27)K
TNLS(0.928)GT(0.072)AEK	Q2FEQ5;A8Z341;A0A0E1VNP3	23;23;23	0.928163	84.882	1	S	2	-0.89557	T(-51.6)NLS(11.11)GT(-11.11)AEK
QILS(0.971)DLT(0.028)R(0.001)	A0A0H2XI99;A0A0E1VNP6	30;47	0.971327	63.426	1	S	2	-0.64933	QILS(15.47)DLT(-15.47)R(-29.5)
QQLNSTADAVQEQDQQLS(1)NNFGLQ	A0A0H2XI99;A0A0E1VNP6	91;108	0.999997	82.36	1	S	3	0.67294	QQLNS(-57.12)T(-61.6)ADAVQEQDQQLS(57.12)NNFGLQ
AEQYS(0.983)EGT(0.016)VPLHTLR	Q2FEP5;A0A0E1VNQ1	168;168	0.983281	139.58	1	S	2	1.0312	AEQY(-34.12)S(17.79)EGT(-17.79)VPLH(-69.85)T(-76.45)LR(-92.04)
DFAS(0.98)LLH(0.02)EDLK	Q2FEP5;A0A0E1VNQ1	30;30	0.980215	55.188	1	S	2	3.489	DFAS(16.95)LLH(-16.95)EDLK
EAS(1)VSHVEIER	Q2FEP5;A0A0E1VNQ1	50;50	0.999917	105.03	1	S	2	-1.4608	EAS(41.56)VS(-41.56)H(-48.95)VEIER(-95.19)
LALR(0.035)S(0.961)ALS(0.004)FK	Q2FEP0;A0A0E1VNQ6	112;112	0.960716	74.962	1	S	2	-0.13334	LALR(-14.36)S(14.36)ALS(-23.69)FK
NVLS(0.882)T(0.118)LEQPK	Q2FEP0;A0A0E1VNQ6	144;144	0.881752	103.34	1	S	2	0.50046	NVLS(8.73)T(-8.73)LEQPK
IVANAAIS(1)AVQGEK	Q2FEI9;A0A0E1VNR0	305;305	1	49.298		S	2	0.19022	IVANAAIS(49.3)AVQGEK
IVEGDQLS(0.821)R(0.179)	Q2FEI9;A0A0E1VNR0	125;125	0.821154	68.786	1	S	2	1.287	IVEGDQLS(6.62)R(-6.62)
S(1)IDVTNTPK	Q2FEI9;A0A0E1VNR0	89;89	0.999999	108.93	1	S	2	0.0070213	S(59.95)IDVT(-59.95)NT(-74.17)PK
S(1)LNNVVLTPHIGNATFEAR	Q2FEI9;A0A0E1VNR0	274;274	1	120.64	1	S	3	1.4922	S(91.05)LNNVVLT(-91.05)PH(-100.9)IGNAT(-117.51)FEAR(-117.71)
QICPH(0.136)S(0.864)IQPQFTTQR	A0A0E1VNS1;A0A0H2XHV5	272;277	0.863721	86.8	1	S	3	-0.90939	QICPH(-8.02)S(8.02)IQPQFT(-74.5)T(-78.7)QR(-78.65)
TFNT(0.218)S(0.78)QLVR(0.002)	A0A0E1VNS5;A0A0H2XKA8	312;325	0.780238	56.013	1	S	2	-0.42947	T(-42.43)FNT(-5.54)S(5.54)QLVR(-26.24)
DAS(1)IDMLGTASK	Q2FF95;A8Z4T2;A0A0E1VNU2	311;311;311	0.999949	56.286	1	S	2	-0.99466	DAS(44.42)IDMLGT(-44.42)AS(-48.23)K
DNTTVVDGDGDENS(0.999)IDAR(0.001)	Q2FF95;A8Z4T2;A0A0E1VNU2	339;339;339	0.999249	267.38	1	S	2	0.37167	DNT(-143.56)T(-129.32)VVDGDGDENS(31.24)IDAR(-31.24)
GYQSPYMVT(0.031)DS(0.969)DK	Q2FF95;A8Z4T2;A0A0E1VNU2	206;206;206	0.968519	63.29		S	2	0.16633	GY(-62.66)QS(-48.87)PY(-46.35)MVT(-14.89)DS(14.89)DK
QLKFS(1)EDAR	Q2FF95;A8Z4T2;A0A0E1VNU2	8;8;8	0.999962	69.672	1	S	2	1.2578	QLKFS(44.2)EDAR(-44.2)
S(1)QIEETESDFDREK	Q2FF95;A8Z4T2;A0A0E1VNU2	349;349;349	1	247.38	1	S	2	-3.6405	S(100.7)QIEET(-100.7)ES(-136.39)DFDR(-165.6)EK
SQIEET(0.001)ES(0.999)DFDREK	Q2FF95;A8Z4T2;A0A0E1VNU2	356;356;356	0.998797	176.91	1	S	2	-0.88328	S(-141.02)QIEET(-29.74)ES(29.74)DFDR(-38.49)EK
VAVEALH(0.147)ENS(0.853)QK	Q2FF95;A8Z4T2;A0A0E1VNU2	134;134;134	0.853017	56.205	1	S	2	-0.21301	VAVEALH(-7.64)ENS(7.64)QK
AMIQYGS(0.903)H(0.08)AR(0.016)	Q2FK46;A0A0E1VNU3	489;489	0.903301	106.62	1	S	2	-2.4202	AMIQY(-45.71)GS(10.5)H(-10.5)AR(-17.45)
CH(0.001)NS(0.999)FVVNR	A0A0E1VNV1;A0A0H2XH08	202;172	0.999288	80.231	1	S	2	-0.53857	CH(-31.67)NS(31.67)FVVNR(-44.96)
HNIES(1)IDSK	A0A0E1VNV1;A0A0H2XH08	212;182	0.999737	89.561	1	S	2	-0.60056	H(-54.8)NIES(35.86)IDS(-35.86)K
HNIESIDS(1)K	A0A0E1VNV1;A0A0H2XH08	215;185	0.999999	180.19	1	S	2	1.1316	H(-139.03)NIES(-58.83)IDS(58.83)K
DNS(1)VETIELK	A0A0E1VNV1;A0A0H2XH08	139;109	0.999986	107.18	1	S	2	-0.31076	DNS(48.5)VET(-48.5)IELK
EHCYAS(0.985)VR(0.015)	A0A0E1VNV1;A0A0H2XH08	231;201	0.98532	190.78	1	S	2	-0.30503	EH(-61.23)CY(-52.15)AS(18.27)VR(-18.27)
ELS(1)QLDDR	A0A0E1VNV1;A0A0H2XH08	190;160	0.999995	71.451	1	S	2	-0.49706	ELS(53.01)QLDDR(-53.01)
LGS(0.984)EIR(0.016)K	A0A0E1VNV1;A0A0H2XH08	73;43	0.98358	42.864	1	S	2	-0.55355	LGS(17.77)EIR(-17.77)K
TIS(0.014)AS(0.986)QAAGYNFIH	A0A0E1VNV2;A0A0H2XEL7	113;258	0.986202	95.401	1	S	2	0.12773	T(-39.85)IS(-18.57)AS(18.57)QAAGY(-59.07)NFIH(-66.77)
NGGYQIQQAQS(1)K	A0A0E1VNW7;A0A0H2XI51	67;67	1	162.31	1	S	2	-0.72235	NGGY(-148.19)QIQQAQS(148.19)K
GALS(0.951)S(0.047)LS(0.001)SVAK	Q2FK44;A0A0E1VNW9	641;646	0.951499	72.34	1	S	2	-0.86298	GALS(13.08)S(-13.08)LS(-28.92)S(-33.63)VAK
GALSS(0.005)LS(0.848)S(0.148)VAK	Q2FK44;A0A0E1VNW9	644;649	0.84756	100.93	1	S	2	-0.14574	GALS(-54.2)S(-22.59)LS(7.59)S(-7.59)VAK
GALSSLS(0.115)S(0.885)VAK	Q2FK44;A0A0E1VNW9	645;650	0.88467	93.162	1	S	2	1.9843	GALS(-56.65)S(-38.69)LS(-8.85)S(8.85)VAK
QNIH(0.049)S(0.951)IPVRNEMYQGQTPQSFNIK	A0A0H2XIF7;A0A0E1VNX5	142;160	0.950919	103.34	1	S	3	0.94647	QNIH(-12.89)S(12.89)IPVR(-37.68)NEMY(-51.23)QGQT(-66)PQS(-74.39)FNIK
S(0.002)GVIAT(0.168)S(0.803)AH(0.026)WLH(0.001)K	A0A0E1VP02;A0A0H2XHX1	177;177	0.802645	65.374	1	S	3	-0.30762	S(-25.86)GVIAT(-6.8)S(6.8)AH(-14.88)WLH(-27.44)K
GAYIR(0.174)S(0.825)DVTAK	A0A0H2XFR8;A0A0E1VP04	255;255	0.825353	113.24	1	S	2	-0.025	GAY(-65.08)IR(-6.75)S(6.75)DVT(-33.66)AK
LFDS(1)GFQK	A0A0H2XFR8;A0A0E1VP04	200;200	1	78.334	1	S	2	0.42371	LFDS(56.43)GFQK
SFH(0.001)AIS(0.97)S(0.029)FK	A0A0H2XFR8;A0A0E1VP04	129;129	0.969791	66.664	1	S	2	-0.69845	S(-43.63)FH(-30.56)AIS(15.2)S(-15.2)FK
MVGIS(0.998)MR(0.002)	A0A0E1VP35	5	0.997777	41.892	1	S	2	-1.068	MVGIS(26.52)MR(-26.52)
FILS(0.017)T(0.119)S(0.846)DDS(0.017)DYICK	A0A0E1VP47	46	0.846217	167.98	1	S	2	-0.45846	FILS(-16.93)T(-8.5)S(8.5)DDS(-16.93)DY(-66.92)ICK
IVS(1)DLCYK	A0A0H2XHA2;A0A0E1VP49	58;66	0.999967	66.568	1	S	2	-4.3788	IVS(44.8)DLCY(-44.8)K
VLVKH(0.217)S(0.754)Y(0.004)IS(0.026)K	A0A0H2XHA2;A0A0E1VP49	78;86	0.753516	59.975	1	S	3	-0.79541	VLVKH(-5.41)S(5.41)Y(-22.93)IS(-14.68)K
DTMS(0.996)IVR(0.004)	A0A0E1VP50;Q2FK94	142;142	0.995965	50.04	1	S	2	-0.70144	DT(-33.11)MS(24.48)IVR(-24.48)
ES(0.999)DAQILAGGHRLTENGLDK	A0A0E1VP50;Q2FK94	351;351	0.998727	88.133	1	S	3	-2.0883	ES(33.37)DAQILAGGH(-34.01)R(-33.8)LT(-33.37)ENGLDK
GALS(1)NYQQVK	A0A0E1VP50;Q2FK94	475;475	1	134.57	1	S	2	1.3367	GALS(76.25)NY(-76.25)QQVK
GS(0.97)ES(0.03)GNAIFNHDGVDK	A0A0E1VP50;Q2FK94	215;215	0.970307	237.59	1	S	2	-0.034492	GS(15.14)ES(-15.14)GNAIFNH(-167.39)DGVDK
IQS(0.997)Y(0.003)IDAAK	A0A0E1VP50;Q2FK94	343;343	0.997103	85.958	1	S	2	2.8046	IQS(25.37)Y(-25.37)IDAAK
KS(1)GIGR(0.619)ET(0.381)YK	A0A0E1VP50;Q2FK94	463;463	0.999512	41.689	2	S	2	1.6476	KS(35.59)GIGR(2.11)ET(-2.11)Y(-35.91)K
LQEAFS(1)NIK	A0A0E1VP50;Q2FK94	315;315	1	86.189	1	S	2	0.58603	LQEAFS(86.19)NIK
NIYIDT(0.011)S(0.989)NALK	A0A0E1VP50;Q2FK94	488;488	0.988882	113.22	1	S	2	-2.9423	NIY(-89.06)IDT(-19.49)S(19.49)NALK
VAQEAFES(0.988)WS(0.012)LTSK	A0A0E1VP50;Q2FK94	65;65	0.987911	115.78	1	S	2	-0.54739	VAQEAFES(19.19)WS(-19.19)LT(-37.87)S(-46.97)K
FYEYPT(0.097)S(0.903)LIK	A0A0H2XII3;A0A0E1VP52	177;177	0.903254	72.006	1	S	2	-1.4269	FY(-67.31)EY(-44.88)PT(-9.7)S(9.7)LIK
S(0.754)FT(0.246)MGDYVTR	Q2FFH6;A8Z2T4;A0A0E1VP56	206;206;206	0.754159	87.184	1	S	2	-0.55872	S(4.87)FT(-4.87)MGDY(-50.61)VT(-53.85)R(-58.58)
ES(0.99)FNIEH(0.01)K	A0A0H2XDU2;A0A0E1VP73	486;488	0.989518	51.787	1	S	2	0.25597	ES(19.75)FNIEH(-19.75)K
ELIEQDES(0.878)IT(0.105)S(0.016)VLTK	Q2FFI7;A0A0E1VP97	398;398	0.878008	92.935	1	S	2	0.6721	ELIEQDES(9.21)IT(-9.21)S(-17.27)VLT(-39.93)K
DLS(0.995)NAGAH(0.005)VVDESVVVDNNIVTSR	A0A0H2XHR8;A0A0E1VPA1	133;133	0.995153	158.15	1	S	3	0.2116	DLS(23.13)NAGAH(-23.13)VVDES(-61.09)VVVDNNIVT(-155.74)S(-155.67)R(-155.67)
DLSNAGAHVVDES(1)VVVDNNIVTSR	A0A0H2XHR8;A0A0E1VPA1	143;143	0.999999	158.94	1	S	2	0.7431	DLS(-67.8)NAGAH(-61.49)VVDES(61.49)VVVDNNIVT(-67.87)S(-72.93)R(-72.93)
EALENAGFNTVVIGDT(0.004)ANS(0.996)EVVGK	A0A0H2XHR8;A0A0E1VPA1	41;41	0.996207	156.57	1	S	3	-0.69046	EALENAGFNT(-109.21)VVIGDT(-24.19)ANS(24.19)EVVGK
NNEDTS(0.024)S(0.976)IINTPIK	A0A0H2XFU6;A0A0E1VPA8	50;50	0.976005	214.23	1	S	2	-0.42367	NNEDT(-47.76)S(-16.1)S(16.1)IINT(-51.31)PIK
VNFS(1)GDEK	Q2FFK6;A0A0E1VPB6	260;260	1	118.71	1	S	2	0.065899	VNFS(95.61)GDEK
EFS(1)FEPK	Q2FKP7;A8YYT2;A0A0E1VPD7	134;134;134	1	82.426	1	S	2	-0.50604	EFS(44.35)FEPK
EKDS(1)QLNEIDNK	Q2FKP7;A8YYT2;A0A0E1VPD7	88;88;88	1	115.83	1	S	2	1.4991	EKDS(115.83)QLNEIDNK
LIS(0.998)AT(0.002)EEMK	Q2FKP7;A8YYT2;A0A0E1VPD7	43;43;43	0.997555	97.456	1	S	2	-0.37494	LIS(26.11)AT(-26.11)EEMK
NKVS(1)EEIALK	Q2FKP7;A8YYT2;A0A0E1VPD7	56;56;56	1	93.623	1	S	2	-0.24453	NKVS(93.62)EEIALK
TFDAAS(0.845)YLR(0.155)	A0A0H2XJV8;A0A0E1VPE1	514;520	0.845431	72.2	1	S	2	-1.2824	T(-50.24)FDAAS(7.38)Y(-45.82)LR(-7.38)
HYS(1)QPAQDTGNVTNEITIK	Q2FKN8;A8YYU1;A0A0E1VPE6	122;122;124	0.999659	200.99	1	S	2	0.10557	H(-34.78)Y(-50.97)S(34.78)QPAQDT(-67.8)GNVT(-83.16)NEIT(-96.03)IK
NHYNENTRYEYDEDS(0.997)NAT(0.003)HQR	A0A0H2XEN6;A0A0E1VPG2	369;369	0.996813	124.86	1	S	4	0.10368	NH(-100.94)Y(-95.42)NENT(-67.71)R(-67.71)Y(-88.38)EY(-80.48)DEDS(25.49)NAT(-25.49)H(-34.91)QR(-42.94)
TYHVDEH(0.057)PS(0.939)DT(0.004)YPEDDK	A0A0H2XEN6;A0A0E1VPG2	384;384	0.939418	137.99	1	S	3	0.47015	T(-69.19)Y(-77.4)H(-38.24)VDEH(-12.19)PS(12.19)DT(-24.14)Y(-38.78)PEDDK
TYIEPQQFQS(1)K	A0A0H2XEN6;A0A0E1VPG2	46;46	1	86.114	1	S	2	-0.22644	T(-83.72)Y(-83.84)IEPQQFQS(83.72)K
NEWAFET(0.142)S(0.858)DK	A0A0H2XG88;A0A0E1VPG7	224;224	0.857574	121.02	1	S	2	-0.97366	NEWAFET(-7.8)S(7.8)DK
LSAVS(0.978)Y(0.001)S(0.019)T(0.003)FLK	Q2FKQ5;A8YYS4;A0A0E1VPG8	22;22;22	0.977915	111.63	1	S	2	2.4497	LS(-54.28)AVS(17.19)Y(-31.02)S(-17.19)T(-25.68)FLK
PHFITTEELANY(0.049)S(0.911)NNET(0.032)AT(0.007)PK	Q2FKQ5;A8YYS4;A0A0E1VPG8	87;87;87	0.911235	64.954	1	S	3	-0.056309	PH(-51.36)FIT(-34.53)T(-34.53)EELANY(-12.66)S(12.66)NNET(-14.53)AT(-21.43)PK
DDNFIAGH(0.011)S(0.989)MGGYGTIK	A0A0H2XFN6;A0A0E1VPQ6	121;121	0.988793	231.4	1	S	2	-0.554	DDNFIAGH(-19.46)S(19.46)MGGY(-94.1)GT(-55.47)IK
IIAS(0.82)CS(0.18)FAK	A0A0H2XEP7;A0A0E1VPX0	74;74	0.819739	59.067	1	S	2	-1.6223	IIAS(6.58)CS(-6.58)FAK
IIAS(0.006)CS(0.994)FAK	A0A0H2XEP7;A0A0E1VPX0	76;76	0.994448	98.04	1	S	2	-1.1821	IIAS(-22.53)CS(22.53)FAK
GKS(1)ELLEK	Q2FE05;A0A0E1VPY0	84;84	1	95.822	1	S	2	1.1625	GKS(95.82)ELLEK
AFVQDGTNIES(1)K	A0A0H2XJF7;A0A0E1VPZ7	154;154	0.999805	109.44	1	S	2	-0.58207	AFVQDGT(-37.1)NIES(37.1)K
IVS(1)QLHMDEYIHK	A0A0H2XHT0;A0A0E1VPZ9	108;108	0.999675	114.69	1	S	3	-2.6144	IVS(34.88)QLH(-34.88)MDEY(-98.75)IH(-81.39)K
IVTET(0.053)S(0.947)EEELK	A0A0H2XHT0;A0A0E1VPZ9	205;205	0.947434	109.72	1	S	2	0.18835	IVT(-56.51)ET(-12.56)S(12.56)EEELK
R(0.001)QS(0.998)EDAS(0.001)YR	A0A0H2XIB2;A0A0E1VQ25	24;24	0.998095	101.89	1	S	2	1.2893	R(-29.12)QS(29.12)EDAS(-31.69)Y(-67.65)R(-51.54)
YR(0.003)DS(0.993)Y(0.003)QY(0.001)DNQNQNHR	A0A0H2XIB2;A0A0E1VQ25	10;10	0.992882	169.25	1	S	3	-0.44285	Y(-50.45)R(-24.6)DS(24.6)Y(-25.05)QY(-32.42)DNQNQNH(-112.12)R(-119.12)
ITLS(0.031)FS(0.969)K	A0A0H2XFK1;A0A0E1VQ90	110;110	0.969277	57.59	1	S	2	0.881	IT(-51)LS(-14.99)FS(14.99)K
S(1)GIGPVIHNPIK	Q2FFR2;A8YY02;A0A0E1VQ97	92;92;92	1	122.39	1	S	2	-0.084316	S(81.15)GIGPVIH(-81.15)NPIK
GLS(1)IECK	A0A0H2XDW3;A0A0E1VQ99	11;11	1	53.775	1	S	2	-0.8159	GLS(50.04)IECK
GEDIGNEIS(1)K	A0A0H2XJW7;A0A0E1VQA2	120;120	1	138.45	1	S	2	-1.9111	GEDIGNEIS(68.44)K
LQS(1)HIENLQNR	A0A0H2XJW7;A0A0E1VQA2	103;103	0.999606	168.61	1	S	2	-0.3147	LQS(34.05)H(-34.05)IENLQNR(-141.9)
NESAEFGS(0.178)S(0.822)IGGEIK	A0A0H2XJW7;A0A0E1VQA2	78;78	0.821935	186.85	1	S	2	-1.3084	NES(-75.46)AEFGS(-6.64)S(6.64)IGGEIK
SLLGNFKS(1)DINPNIER	A0A0H2XJW7;A0A0E1VQA2	92;92	1	317.83	1	S	2	0.026641	S(-149.79)LLGNFKS(137.19)DINPNIER(-137.19)
S(1)LLGNFK	A0A0H2XJW7;A0A0E1VQA2	85;85	1	84.368	1	S	2	0.28965	S(70.52)LLGNFK
TAPTGS(0.017)KS(0.974)ELQR(0.009)	A0A0H2XJW7;A0A0E1VQA2	45;45	0.974012	136.99	1	S	2	-0.28485	T(-86.9)APT(-37.11)GS(-17.53)KS(17.53)ELQR(-20.54)
AQDVFET(0.024)VS(0.958)QKPH(0.017)YT(0.001)NK	A0A0H2XHP5;A0A0E1VQB3	138;138	0.957922	99.407	1	S	3	-1.4818	AQDVFET(-15.95)VS(15.95)QKPH(-17.47)Y(-59.79)T(-31.93)NK
DY(0.01)S(0.99)QVAYNEHLHSK	A0A0H2XHV9;A0A0E1VQB5	202;202	0.989734	94.639	1	S	3	-0.9635	DY(-19.87)S(19.87)QVAY(-41.75)NEH(-55.29)LH(-65.22)S(-69.79)K
LVSNIGKIS(1)K	A0A0H2XJR5;A0A0E1VQD5	138;138	0.999997	87.026	1	S	2	0.32588	LVS(-54.99)NIGKIS(54.99)K
ILVT(0.001)GGDS(0.981)AIGR(0.018)	A0A0H2XK08;A0A0E1VQD8	58;58	0.981129	64.534	1	S	2	-1.458	ILVT(-31.92)GGDS(17.31)AIGR(-17.31)
PGASITTTSSVQGYNPS(0.001)PILH(0.076)DY(0.001)AAS(0.921)K	A0A0H2XK08;A0A0E1VQD8	201;201	0.921397	57.613	1	S	3	0.37278	PGAS(-46.02)IT(-38.85)T(-33.84)T(-39)S(-43.08)S(-43.08)VQGY(-35.66)NPS(-30.52)PILH(-10.83)DY(-31.46)AAS(10.83)K
AEQQS(0.838)T(0.134)S(0.022)GT(0.006)S(0.001)FR	Q2FEG2;A8Z523;A0A0E1VQE3	166;166;166	0.837777	104.24	1	S	2	-0.47797	AEQQS(7.97)T(-7.97)S(-15.82)GT(-21.79)S(-29.46)FR(-36.92)
HFQTVTFEDLS(1)K	Q2FEG2;A8Z523;A0A0E1VQE3	35;35;35	0.999949	108.59	1	S	2	-0.65696	H(-83.38)FQT(-49.92)VT(-43.94)FEDLS(43.94)K
FTEYDNKT(0.007)DES(0.993)IEK	A0A0H2XFG6;A0A0E1VQI0	103;103	0.993374	317.13	1	S	2	-0.097302	FT(-211.94)EY(-209.35)DNKT(-21.76)DES(21.76)IEK
NALS(1)DKE	A0A0H2XFG6;A0A0E1VQI0	137;137	1	107.58	1	S	2	1.3497	NALS(48.42)DKE
YKQDPQS(1)YK	A0A0H2XFG6;A0A0E1VQI0	44;44	0.999945	104.82	1	S	2	0.76914	Y(-97.63)KQDPQS(42.62)Y(-42.62)K
S(1)KFTEYDNK	A0A0H2XFG6;A0A0E1VQI0	91;91	1	128.01	1	S	2	-0.24645	S(63.58)KFT(-63.58)EY(-102.08)DNK
VY(0.002)S(0.992)QIS(0.006)IDK	Q2FG49;A0A0E1VQI5	160;160	0.991536	55.353	1	S	2	1.0951	VY(-26.19)S(22.12)QIS(-22.12)IDK
VYS(0.006)QIS(0.994)IDKK	Q2FG49;A0A0E1VQI5	163;163	0.993946	44.612	1	S	2	-2.7339	VY(-37.46)S(-22.28)QIS(22.28)IDKK
EVEEIDDDIT(0.002)IGS(0.848)IR(0.15)	A0A0H2XI00;A0A0E1VQJ0	138;138	0.847549	145.69	1	S	2	1.6587	EVEEIDDDIT(-26.38)IGS(7.51)IR(-7.51)
VLVVDDEH(0.003)S(0.997)IVTLLK	A0A0H2XI00;A0A0E1VQJ0	13;13	0.997004	224.59	1	S	2	1.0351	VLVVDDEH(-25.22)S(25.22)IVT(-65.41)LLK
ELS(0.966)QY(0.034)INVDNR	A8Z2L4;A0A0E1VQJ5;A0A0H2XGD7	237;237;222	0.965848	79.82	1	S	2	-1.7139	ELS(14.52)QY(-14.52)INVDNR(-68.61)
FDYS(1)LYELANK	A8Z2L4;A0A0E1VQJ5;A0A0H2XGD7	312;312;297	0.999997	126.76	1	S	2	0.44383	FDY(-56.51)S(56.51)LY(-64.18)ELANK
DFAPS(0.993)IY(0.006)QS(0.001)DDR	A0A0E1VQK2;A0A0H2XGU4	329;309	0.992763	72.496	1	S	2	-1.0184	DFAPS(22.2)IY(-22.2)QS(-30.4)DDR(-34.47)
IYS(0.215)S(0.785)IAQK	A0A0E1VQK2;A0A0H2XGU4	343;323	0.784946	68.846	1	S	2	0.89538	IY(-39.5)S(-5.62)S(5.62)IAQK
EGKDS(0.999)VAT(0.001)ATEDLRR	Q2FEW1;A0A0E1VQK7	381;381	0.999421	70.555	1	S	3	0.19711	EGKDS(32.71)VAT(-32.71)AT(-47.38)EDLR(-47.11)R(-53.19)
TIDDVSAVS(1)EVK	Q2FEW1;A0A0E1VQK7	63;63	0.999833	131.53	1	S	2	-0.60552	T(-103.76)IDDVS(-37.77)AVS(37.77)EVK
TIQPKPGES(0.827)VGR(0.173)	Q2FEW1;A0A0E1VQK7	269;269	0.827411	81.494	1	S	2	1.5215	T(-41.12)IQPKPGES(6.81)VGR(-6.81)
KLS(1)EYGLQLR	Q2FG18;A8Z2N6;A0A0E1VQL3	45;45;45	0.999987	94.767	1	S	2	1.1667	KLS(49.06)EY(-49.06)GLQLR(-59.65)
LGIS(0.995)LS(0.004)GT(0.001)GK	Q2FG18;A8Z2N6;A0A0E1VQL3	18;18;18	0.994706	62.408	1	S	2	0.47609	LGIS(23.63)LS(-23.63)GT(-30.08)GK
LGIS(0.02)LS(0.955)GT(0.025)GK	Q2FG18;A8Z2N6;A0A0E1VQL3	20;20;20	0.955195	93.345	1	S	2	0.31507	LGIS(-16.76)LS(15.88)GT(-15.88)GK
R(0.011)VDIPS(0.144)Y(0.049)S(0.793)VKPGQT(0.001)IS(0.001)VR(0.001)	Q2FG18;A8Z2N6;A0A0E1VQL3	132;132;132	0.792571	53.998	1	S	3	2.3225	R(-18.5)VDIPS(-7.4)Y(-12.07)S(7.4)VKPGQT(-29.38)IS(-29.04)VR(-28.87)
KADSILAAS(1)GVSDDAAK	A0A0H2XGH3;A0A0E1VQM5	452;454	0.99967	261.63	1	S	2	1.2558	KADS(-89.65)ILAAS(34.81)GVS(-34.81)DDAAK
KADSILAASGVS(1)DDAAK	A0A0H2XGH3;A0A0E1VQM5	455;457	0.999627	193.54	1	S	2	0.98254	KADS(-124.69)ILAAS(-34.28)GVS(34.28)DDAAK
ANNVATDANH(0.007)S(0.99)YT(0.003)SR	Q2FFZ9;A0A0E1VQN0	156;156	0.989881	246.34	1	S	2	-0.71118	ANNVAT(-115.62)DANH(-21.39)S(21.39)Y(-123.16)T(-25.7)S(-36.25)R(-44.62)
ANNVATDANHSYT(0.001)S(0.833)R(0.166)VDK	Q2FFZ9;A0A0E1VQN0	159;159	0.832875	335.41	1	S	2	-0.53094	ANNVAT(-167.84)DANH(-90.39)S(-71.17)Y(-174.93)T(-28.14)S(7.01)R(-7.01)VDK
GIGDS(0.856)VQT(0.144)LNSSVDR	Q2FFZ9;A0A0E1VQN0	89;89	0.856141	138.21	1	S	2	1.259	GIGDS(7.75)VQT(-7.75)LNS(-54.58)S(-60.79)VDR(-73.82)
GIGDSVQT(0.001)LNS(0.861)S(0.137)VDR	Q2FFZ9;A0A0E1VQN0	95;95	0.861263	236.17	1	S	2	-0.095695	GIGDS(-119.6)VQT(-27.71)LNS(7.99)S(-7.99)VDR(-33.77)
VTNS(0.998)IT(0.001)HNISQNEDK	Q2FFZ9;A0A0E1VQN0	103;103	0.998334	168.64	1	S	3	-0.22455	VT(-41.32)NS(28.36)IT(-28.36)H(-38.63)NIS(-73.23)QNEDK
VTNSITHNIS(1)QNEDK	Q2FFZ9;A0A0E1VQN0	109;109	0.999999	221.31	1	S	2	-0.65531	VT(-149.1)NS(-103.83)IT(-88.27)H(-61.25)NIS(61.25)QNEDK
LNS(1)VVDAVK	Q2FFZ9;A0A0E1VQN0	78;78	1	165.34	1	S	2	-0.30734	LNS(66.49)VVDAVK
QLESEQQFES(1)LK	A0A0H2XGN7;A0A0E1VQN7	12;12	0.999753	80.69	1	S	2	0.85997	QLES(-36.08)EQQFES(36.08)LK
DVS(1)GEGVQQALLK	Q2FG62;A8Z2J5;A0A0E1VQP6	201;201;201	1	50.207	1	S	2	1.8365	DVS(50.21)GEGVQQALLK
SENT(0.218)S(0.755)IT(0.023)R(0.003)	Q2FG62;A8Z2J5;A0A0E1VQP6	195;195;195	0.755347	103.31	1	S	2	0.18291	S(-44.26)ENT(-5.39)S(5.39)IT(-15.19)R(-23.35)
VIGFS(0.861)S(0.139)NEADK	Q2FG62;A8Z2J5;A0A0E1VQP6	268;268;268	0.860557	84.169	1	S	2	-0.5906	VIGFS(7.9)S(-7.9)NEADK
VVITAQTINEETEPELYDAEGNLINNS(1)K	Q2FG62;A8Z2J5;A0A0E1VQP6	416;416;416	1	162.58	1	S	3	1.2201	VVIT(-157.11)AQT(-151.41)INEET(-140.35)EPELY(-114.05)DAEGNLINNS(114.05)K
IGS(0.983)T(0.017)FGK	Q2FEV9;A0A0E1VQQ0	53;53	0.982939	87.696	1	S	2	-0.58347	IGS(17.61)T(-17.61)FGK
IPT(0.021)S(0.979)EIK	Q2FEV9;A0A0E1VQQ0	26;26	0.978996	107.69	1	S	2	-0.49582	IPT(-16.68)S(16.68)EIK
AFT(0.11)S(0.773)H(0.117)LFANK	Q2FG57;A0A0E1VQQ2	30;30	0.772513	78.814	1	S	2	-0.24087	AFT(-8.46)S(8.18)H(-8.18)LFANK
LVS(0.141)KS(0.859)DMK	Q2FG57;A0A0E1VQQ2	53;53	0.858702	71.451	1	S	2	0.43757	LVS(-7.84)KS(7.84)DMK
ALQS(1)AGLEVTAIR	Q2FER4;A8Z332;A0A0E1VQQ5	102;102;102	0.999999	110.44	1	S	2	-0.60135	ALQS(62.73)AGLEVT(-62.73)AIR(-76.05)
GPGPGR(0.008)ES(0.991)AIR(0.002)	Q2FER4;A8Z332;A0A0E1VQQ5	95;95;95	0.990579	92.19	1	S	2	3.9411	GPGPGR(-21.11)ES(21.11)AIR(-27.55)
S(1)AMEHGLK	Q2FER4;A8Z332;A0A0E1VQQ5	73;73;73	0.999632	72.643	1	S	2	0.056367	S(34.34)AMEH(-34.34)GLK
STPFAAQMAS(0.961)ET(0.037)AS(0.002)K	Q2FER4;A8Z332;A0A0E1VQQ5	67;67;67	0.960777	168.05	1	S	2	-0.83016	S(-96.44)T(-96.44)PFAAQMAS(14.1)ET(-14.1)AS(-27.16)K
STPFAAQMAS(0.001)ET(0.082)AS(0.917)K	Q2FER4;A8Z332;A0A0E1VQQ5	71;71;71	0.916801	171.26	1	S	2	2.5726	S(-167.28)T(-167.28)PFAAQMAS(-30.99)ET(-10.46)AS(10.46)K
LTFS(1)DEVVEK	Q2FEV0;A0A0E1VQR1	45;45	0.999984	128.88	1	S	2	0.031435	LT(-48.05)FS(48.05)DEVVEK
VILEYGES(1)APK	Q2FEV0;A0A0E1VQR1	110;110	1	140.24	1	S	2	1.0575	VILEY(-80.05)GES(80.05)APK
AEENIT(0.061)FS(0.939)VEK	Q2FEQ4;A8Z342;A0A0E1VQR5	124;124;124	0.939468	66.989	1	S	2	-0.62001	AEENIT(-11.91)FS(11.91)VEK
DLILNVGYS(0.954)H(0.046)PVEIK	Q2FEQ4;A8Z342;A0A0E1VQR5	110;110;110	0.954129	226.67	1	S	2	-0.4863	DLILNVGY(-89.97)S(13.18)H(-13.18)PVEIK
EQVGALAS(0.971)NIR(0.029)	Q2FEQ4;A8Z342;A0A0E1VQR5	146;146;146	0.970579	99.669	1	S	2	-0.80567	EQVGALAS(15.18)NIR(-15.18)
S(0.859)VR(0.141)PPEPYK	Q2FEQ4;A8Z342;A0A0E1VQR5	150;150;150	0.85882	55.401	1	S	2	1.2872	S(7.84)VR(-7.84)PPEPY(-50.09)K
AGS(0.991)GVAT(0.009)LGLPDSPGVPEGIAK	Q2FG69;A8Z2I8;A0A0E1VQS7	157;157;157	0.991482	62.765	1	S	2	0.040741	AGS(20.66)GVAT(-20.66)LGLPDS(-49.58)PGVPEGIAK
S(1)VDTPAIFMDHGK	Q2FG69;A8Z2I8;A0A0E1VQS7	30;30;30	0.999922	91.62	1	S	2	0.7597	S(41.06)VDT(-41.06)PAIFMDH(-87.57)GK
APGS(1)VGMASDASR	Q2FEN9;A0A0E1VQT0	153;153	1	183.06	1	S	2	0.20202	APGS(91.91)VGMAS(-91.91)DAS(-121.23)R(-128.58)
APGSVGMAS(0.978)DAS(0.009)R(0.013)	Q2FEN9;A0A0E1VQT0	158;158	0.978011	157.68	1	S	2	-0.097366	APGS(-46.93)VGMAS(18.81)DAS(-20.3)R(-18.81)
APGSVGMAS(0.05)DAS(0.86)R(0.09)	Q2FEN9;A0A0E1VQT0	161;161	0.859779	178.84	1	S	2	-0.45823	APGS(-85.69)VGMAS(-12.34)DAS(9.8)R(-9.8)
GPMS(0.919)H(0.077)GS(0.004)HFHR	Q2FEN9;A0A0E1VQT0	142;142	0.919335	104.17	1	S	3	-0.61976	GPMS(10.79)H(-10.79)GS(-24.05)H(-34.37)FH(-49.1)R(-48.35)
GPMS(0.002)H(0.024)GS(0.871)H(0.097)FH(0.002)R(0.004)	Q2FEN9;A0A0E1VQT0	145;145	0.871194	91.62	1	S	3	-0.89752	GPMS(-26.97)H(-15.55)GS(9.55)H(-9.55)FH(-25.62)R(-23.62)
ALLEADPEY(0.002)R(0.122)GS(0.874)LKR(0.002)	Q2FES2;A8Z324;A0A0E1VQU1	99;99;99	0.873645	138.55	1	S	2	0.15794	ALLEADPEY(-25.88)R(-8.56)GS(8.56)LKR(-25.75)
RSPQFS(1)K	Q2FES2;A8Z324;A0A0E1VQU1	130;130;130	0.999953	50.834	1	S	2	1.0872	R(-46.29)S(-46.29)PQFS(46.29)K
MIS(1)VNDFK	Q2FGJ3;A8Z468;A0A0E1VQU4	3;3;3	1	105.2	1	S	2	-0.48942	MIS(85.81)VNDFK
VRPS(1)VKPICEK	Q2FER2;A8Z334;A0A0E1VQV0	6;6;6	0.99966	148.96	1	S	2	0.37687	VR(-34.68)PS(34.68)VKPICEK
T(0.011)NS(0.843)S(0.147)VVVEDNPAIR	Q2FEQ7;A8Z339;A0A0E1VQV5	33;33;33	0.842717	114.69	1	S	2	1.8302	T(-19)NS(7.59)S(-7.59)VVVEDNPAIR(-106.99)
TNS(0.098)S(0.902)VVVEDNPAIR	Q2FEQ7;A8Z339;A0A0E1VQV5	34;34;34	0.902353	142.85	1	S	2	0.63821	T(-41.28)NS(-9.66)S(9.66)VVVEDNPAIR(-104.06)
S(1)VIGRPETQR	Q2FEQ7;A8Z339;A0A0E1VQV5	11;11;11	0.999998	99.215	1	S	2	0.32234	S(56.13)VIGR(-56.13)PET(-83.23)QR(-88.99)
AKT(0.109)S(0.891)MVAK	Q2FEQ2;A8Z344;A0A0E1VQW0	5;5;5	0.890525	72.928	1	S	2	-0.19746	AKT(-9.1)S(9.1)MVAK
DLTT(0.139)S(0.86)EIEEQIK	A8Z349;A0A0E1VQW6;A0A0H2XHC7	12;12;16	0.860447	173.72	1	S	2	-0.77048	DLT(-39.33)T(-7.9)S(7.9)EIEEQIK
EREIEQS(1)K	A8Z349;A0A0E1VQW6;A0A0H2XHC7	65;65;69	1	120.63	1	S	2	0.12298	ER(-101.39)EIEQS(101.39)K
GS(1)VMNPNDHPHGGGEGR	Q2FEP2;A0A0E1VQX1	223;223	1	104.45	1	S	3	-0.40721	GS(84.03)VMNPNDH(-84.03)PH(-94.06)GGGEGR(-100.25)
S(1)AGASAQVLGK	Q2FEP2;A0A0E1VQX1	157;157	0.999805	105.65	1	S	2	-0.38844	S(37.1)AGAS(-37.1)AQVLGK
S(1)LLKPLPK	Q2FEP2;A0A0E1VQX1	32;32	1	72.275	1	S	2	-0.54407	S(70.1)LLKPLPK
VDS(1)IQYDPNR	Q2FEP2;A0A0E1VQX1	80;80	0.999992	75.739	1	S	2	-0.36801	VDS(52.96)IQY(-52.96)DPNR(-55.54)
GLHVANQAS(1)PNAK	A0A0H2XKB1;A0A0E1VQY8	120;120	1	96.059	1	S	2	0.92378	GLH(-72.35)VANQAS(72.35)PNAK
LES(0.9)LNEVT(0.1)EAIAANK	A0A0H2XKB1;A0A0E1VQY8	23;23	0.900255	45.207	1	S	2	1.0303	LES(9.55)LNEVT(-9.55)EAIAANK
DYYEVLGIS(1)K	Q2FGE4;A8Z4B8;A0A0E1VQZ7	13;13;13	1	102.62	1	S	2	0.4794	DY(-100.09)Y(-83.53)EVLGIS(83.53)K
EFAQLNGEEINEQPS(1)NFK	Q2FGE4;A8Z4B8;A0A0E1VQZ7	366;366;366	1	169.64	1	S	2	-0.44631	EFAQLNGEEINEQPS(144.97)NFK
S(1)AVINQLHNQR	Q2FF75;A8Z4V2;A0A0E1VQZ8	218;218;218	0.999998	64.439	1	S	2	0.61448	S(59.11)AVINQLH(-59.11)NQR(-63.41)
LTQLS(0.974)EIS(0.025)VAH(0.001)VK	Q2FGC5;A8Z4D8;A0A0E1VR15	23;23;23	0.974409	75.102	1	S	2	-0.12967	LT(-47.13)QLS(15.99)EIS(-15.99)VAH(-29.82)VK
LFNT(0.059)S(0.023)PVFS(0.918)QIPGPNHVESR	A0A0H2XGA1;A0A0E1VR19	285;285	0.917752	69.619	1	S	3	1.937	LFNT(-11.93)S(-16.03)PVFS(11.93)QIPGPNH(-35.49)VES(-40.15)R(-39.87)
VS(0.004)S(0.996)IYDHLVK	A0A0H2XGA1;A0A0E1VR19	178;178	0.996233	95.483	1	S	2	1.9738	VS(-24.26)S(24.26)IY(-58.93)DH(-45.03)LVK
S(0.868)NT(0.132)LNVTLPR	A0A0H2XIU2;A0A0E1VR23	88;88	0.867508	53.327	1	S	2	1.2192	S(8.17)NT(-8.17)LNVT(-37.45)LPR(-53.33)
GDR(0.07)S(0.785)IT(0.109)LR(0.027)PEGT(0.009)AAVVR	Q2FG96;A8Z2F8;A0A0E1VR49	74;74;74	0.784616	46.953	1	S	3	-0.23918	GDR(-10.5)S(8.58)IT(-8.58)LR(-14.6)PEGT(-19.43)AAVVR(-33.1)
GVGDS(0.851)T(0.149)DVVQK	Q2FG96;A8Z2F8;A0A0E1VR49	56;56;56	0.851453	94.767	1	S	2	-3.2502	GVGDS(7.58)T(-7.58)DVVQK
EKS(1)NEGVIVAVGTGR	Q2FF94;A8Z4T3;A0A0E1VR55	34;34;34	1	79.771	1	S	2	1.4489	EKS(68.67)NEGVIVAVGT(-68.98)GR(-68.67)
S(1)GIVLTDSAK	Q2FF94;A8Z4T3;A0A0E1VR55	22;22;22	1	110.84	1	S	2	0.024305	S(77.84)GIVLT(-77.84)DS(-93.1)AK
SGIVLT(0.007)DS(0.993)AK	Q2FF94;A8Z4T3;A0A0E1VR55	29;29;29	0.992835	132.17	1	S	2	-0.20074	S(-94.98)GIVLT(-21.42)DS(21.42)AK
S(1)NLEVFIK	Q2FG86;A8Z2G9;A0A0E1VR57	37;37;37	1	56.258	1	S	2	0.5411	S(55.55)NLEVFIK
PTQVIT(0.15)S(0.822)VS(0.028)DDR(0.001)	A0A0H2XGY5;A0A0E1VR62	78;78	0.821876	95.417	1	S	2	0.35476	PT(-74.56)QVIT(-7.4)S(7.4)VS(-14.73)DDR(-30.24)
VKPS(0.97)DT(0.03)IEVEGIK	A0A0H2XGY5;A0A0E1VR62	49;49	0.969865	68.83	1	S	2	1.1467	VKPS(15.08)DT(-15.08)IEVEGIK
QQLQQS(0.762)S(0.238)YK	A0A0H2XGT2;A0A0E1VR66	15;15	0.762173	88.496	1	S	2	1.159	QQLQQS(5.06)S(-5.06)Y(-62.11)K
QQLQQS(0.242)S(0.758)YK	A0A0H2XGT2;A0A0E1VR66	16;16	0.757859	105.52	1	S	2	-0.50398	QQLQQS(-4.96)S(4.96)Y(-73.17)K
IADVFEVGKS(0.999)DIDTTYK	A0A0H2XG68;A0A0E1VR70	65;65	0.999242	110.12	1	S	2	-2.9466	IADVFEVGKS(34.21)DIDT(-34.21)T(-34.21)Y(-68.04)K
S(0.999)LGLS(0.001)EEDLK	A0A0H2XK21;A0A0E1VR98	6;6	0.999303	44.543	1	S	2	-1.6593	S(31.57)LGLS(-31.57)EEDLK
GILS(0.008)QS(0.992)AEAK	A0A0H2XJK0;A0A0E1VRA4	40;40	0.991509	69.672		S	2	-0.61265	GILS(-20.67)QS(20.67)AEAK
GEY(0.009)S(0.991)LVDLNR	Q2FFJ6;A8Z2R3;A0A0E1VRB6	137;137;137	0.990936	56.936	1	S	2	1.7341	GEY(-20.55)S(20.55)LVDLNR(-34.61)
NNDVTQHVS(1)YVASK	A8Z457;A0A0E1VRC9;A0A0H2XGA5	96;96;60	0.999935	205.66	1	S	2	0.7592	NNDVT(-76.29)QH(-41.86)VS(41.86)Y(-100.53)VAS(-73.02)K
NTDVVIAGEDAGS(1)K	Q2FFJ1;A8Z2R8;A0A0E1VRD2	640;640;640	0.999999	63.682	1	S	2	-1.862	NT(-59.64)DVVIAGEDAGS(59.64)K
PFT(0.001)S(0.999)YPGIK	A0A0H2XGS1;A0A0E1VRF6	22;22	0.998539	126.31	1	S	2	-0.0070967	PFT(-28.35)S(28.35)Y(-63.65)PGIK
DSLS(1)QEQEVTR	Q2FFK2;A0A0E1VRF9	92;92	0.999999	162.49	1	S	2	1.0154	DS(-59.06)LS(59.06)QEQEVT(-109.28)R(-115.69)
IGDDS(1)NALYLYEK	Q2FFK2;A0A0E1VRF9	148;148	1	146.96	1	S	2	0.51757	IGDDS(100.35)NALY(-100.35)LY(-114.54)EK
EIIS(1)DIESK	A0A0H2XG38;A0A0E1VRI2	50;50	0.999996	114.4	1	S	2	0.63303	EIIS(54.42)DIES(-54.42)K
EIISDIES(1)K	A0A0H2XG38;A0A0E1VRI2	54;54	0.999999	113.22	1	S	2	0.35094	EIIS(-60.86)DIES(60.86)K
LQQLSNEYILGGVNS(0.142)PS(0.751)R(0.108)	Q2FFN1;A8YY36;A0A0E1VRI5	25;25;25	0.75069	139.88	1	S	2	3.2341	LQQLS(-107.73)NEY(-110.98)ILGGVNS(-7.24)PS(7.24)R(-8.44)
MNFS(0.955)ES(0.02)ER(0.025)	Q2FFN1;A8YY36;A0A0E1VRI5	4;4;4	0.955086	61.78	1	S	2	-0.35859	MNFS(15.79)ES(-16.84)ER(-15.79)
QHIANLS(1)VYAQK	A0A0E1VRK1;A0A0H2XI24	201;198	1	153.74	1	S	2	1.8828	QH(-94.47)IANLS(77.52)VY(-77.52)AQK
S(0.983)Y(0.017)DVEAR	A0A0E1VRK1;A0A0H2XI24	87;84	0.983076	56.434	1	S	2	0.60286	S(17.64)Y(-17.64)DVEAR(-52.59)
VVY(0.004)S(0.978)DPT(0.018)LK	A0A0E1VRK1;A0A0H2XI24	63;60	0.978136	70.028	1	S	2	0.45242	VVY(-23.6)S(17.45)DPT(-17.45)LK
T(0.001)H(0.001)VS(0.999)NILSK	A0A0H2XGC9;A0A0E1VRK7	184;184	0.998834	63.408	1	S	2	0.25611	T(-32.52)H(-32.52)VS(32.52)NILS(-43.2)K
MS(1)NLGFEHTGFHK	A0A0H2XGV7;A0A0E1VRL4	149;161	0.999985	75.479	1	S	3	0.41045	MS(49.52)NLGFEH(-49.52)T(-54.74)GFH(-60.32)K
SFMEDTS(0.011)ES(0.989)K	A0A0H2XGV7;A0A0E1VRL4	227;239	0.989032	110.31	1	S	2	-0.4476	S(-106.45)FMEDT(-34.49)S(-19.69)ES(19.69)K
VVATDEVMT(0.097)S(0.837)PS(0.065)FIK	A0A0H2XHE4;A0A0E1VRT3	111;111	0.837061	102.28		S	2	-0.26273	VVAT(-49.7)DEVMT(-9.34)S(9.34)PS(-11.07)FIK
EAIS(0.913)T(0.087)IGEK	Q2FHI1;A8Z3T8;A0A0E1VRU6	131;131;131	0.913123	91.549	1	S	2	0.51395	EAIS(10.22)T(-10.22)IGEK
EAIS(0.001)T(0.001)IGEKLS(0.903)VR(0.095)	Q2FHI1;A8Z3T8;A0A0E1VRU6	138;138;138	0.902619	109.84	1	S	2	0.012489	EAIS(-28.27)T(-30.37)IGEKLS(9.77)VR(-9.77)
YVS(0.001)S(0.999)EQVSEEEINHER	Q2FHI1;A8Z3T8;A0A0E1VRU6	195;195;195	0.998948	232.17	1	S	2	0.19024	Y(-95.48)VS(-29.77)S(29.77)EQVS(-106.89)EEEINH(-159.28)ER(-170.52)
YVSSEQVS(1)EEEINHER	Q2FHI1;A8Z3T8;A0A0E1VRU6	199;199;199	1	204.82	1	S	2	-0.75432	Y(-141.09)VS(-83.51)S(-82.49)EQVS(75.44)EEEINH(-75.44)ER(-89.14)
VIEVTHPIQS(1)K	A0A0H2XHC3;A0A0E1VRW0	12;12	0.999979	112.84	1	S	2	-1.0694	VIEVT(-55.83)H(-47.45)PIQS(47.45)K
KAS(0.904)S(0.096)VDVLAER	Q2FHE6;A8Z1W3;A0A0E1VRX7	9;9;9	0.903662	54.343	1	S	2	0.19663	KAS(9.73)S(-9.73)VDVLAER(-39.47)
VNFT(0.001)DVDS(0.999)K	A0A0H2XHD0;A0A0E1VRY7	27;27	0.998809	72.531	1	S	2	0.080122	VNFT(-29.23)DVDS(29.23)K
MMMMQMGQKPS(1)QK	A0A0H2XFT2;A0A0E1VS38	71;71	1	200.76	1	S	3	-1.1892	MMMMQMGQKPS(85.62)QK
MNS(0.912)S(0.063)S(0.026)PENPNGK	A0A0H2XHV2;A0A0E1VS45	3;3	0.911735	55.235	1	S	2	0.40902	MNS(11.62)S(-11.62)S(-15.53)PENPNGK
MNS(0.098)S(0.765)S(0.137)PENPNGK	A0A0H2XHV2;A0A0E1VS45	4;4	0.764881	51.013	1	S	2	-1.0514	MNS(-8.92)S(7.47)S(-7.47)PENPNGK
S(1)QQEDYESDILEK	A0A0H2XHV2;A0A0E1VS45	524;524	1	150.05	1	S	2	-0.97893	S(103.35)QQEDY(-103.35)ES(-106.87)DILEK
SQQEDYES(1)DILEK	A0A0H2XHV2;A0A0E1VS45	531;531	1	140.08	1	S	2	-0.53483	S(-106.12)QQEDY(-82.24)ES(82.24)DILEK
QFGS(1)GNTGATNSFR	Q2FH82;A8Z223;A0A0E1VS50	36;36;36	0.999581	89.548	1	S	2	-1.3151	QFGS(33.82)GNT(-33.82)GAT(-53.89)NS(-65.12)FR(-75.8)
GGGVS(0.783)ET(0.206)FT(0.009)VR(0.002)	A0A0E1VS63;Q2FHJ7	58;58	0.782573	42.095	1	S	2	1.3266	GGGVS(5.79)ET(-5.79)FT(-19.37)VR(-25.56)
KIS(0.999)S(0.001)GVGVER	A0A0E1VS63;Q2FHJ7	67;67	0.999315	87.667	1	S	2	0.23595	KIS(31.69)S(-31.69)GVGVER(-51)
ISS(1)GVGVER	A0A0E1VS63;Q2FHJ7	68;68	0.999569	90.05	1	S	2	-1.7222	IS(-33.69)S(33.69)GVGVER(-54.51)
TDLPS(0.968)FR(0.032)PGDTLR	A0A0E1VS63;Q2FHJ7	21;21	0.967624	84.365	1	S	2	0.83985	T(-48.41)DLPS(14.76)FR(-14.76)PGDT(-43.12)LR(-56.08)
GES(0.999)LY(0.001)DTCK	A0A0E1VS68;Q2FHN8;A8Z3N7	75;81;81	0.999415	66.92	1	S	2	-0.84702	GES(32.75)LY(-32.75)DT(-42.69)CK
GVEIQSDLVEAS(1)K	A0A0E1VS68;Q2FHN8;A8Z3N7	263;269;269	1	157.38	1	S	2	0.027589	GVEIQS(-79.12)DLVEAS(79.12)K
S(0.873)NY(0.074)H(0.039)S(0.014)LK	A0A0E1VS68;Q2FHN8;A8Z3N7	158;164;164	0.872829	41.302	1	S	2	-1.0874	S(10.69)NY(-10.69)H(-13.53)S(-17.95)LK
EIDEQPET(0.005)ELLS(0.989)EYH(0.005)S(0.001)FKPVGR	Q2FHM8;A8Z3P7;A0A0E1VS77	40;40;40	0.988811	84.933	1	S	3	-0.14703	EIDEQPET(-22.7)ELLS(22.7)EY(-49.9)H(-23.13)S(-29.87)FKPVGR(-44.18)
IRPVIS(0.859)S(0.14)DYYGK	Q2FHM8;A8Z3P7;A0A0E1VS77	65;65;65	0.859214	176.89	1	S	2	-4.3232	IR(-34.61)PVIS(7.88)S(-7.88)DY(-32.87)Y(-41.02)GK
IRPVIS(0.029)S(0.959)DY(0.009)Y(0.002)GK	Q2FHM8;A8Z3P7;A0A0E1VS77	66;66;66	0.959444	190.37	1	S	3	0.34982	IR(-41.03)PVIS(-15.25)S(15.25)DY(-20.11)Y(-25.85)GK
ALS(0.019)ET(0.13)S(0.813)LT(0.47)QT(0.345)NH(0.222)VLGTVQYFSPEQAK	A0A0H2XGG5;A0A0E1VS88	162;162	0.813453	104.83	2;3	S	3	-0.13903	ALS(-16.44)ET(-8.04)S(8.04)LT(1.42)QT(-1.42)NH(-3.49)VLGT(-35.87)VQY(-60.5)FS(-70.12)PEQAK
IDISNEVIAS(1)VVGGK	A0A0H2XG62;A0A0E1VS93	21;21	1	133.86	1	S	2	2.5877	IDIS(-82.09)NEVIAS(82.09)VVGGK
TLEIS(1)NDYGK	A0A0H2XG62;A0A0E1VS93	6;6	1	108.7	1	S	2	1.9745	T(-83.14)LEIS(70.97)NDY(-70.97)GK
FGQS(0.993)IR(0.007)EEGPQSHMK	Q2FHQ5;A8Z3M3;A0A0E1VSA3	32;32;32	0.993176	97.32	1	S	3	0.44749	FGQS(21.64)IR(-21.64)EEGPQS(-49.75)H(-58.08)MK
S(1)YQDVHQSVSDALIQAQK	A0A0H2XER6;A0A0E1VSB2	59;59	0.999571	182.31	1	S	3	1.4824	S(33.73)Y(-52.4)QDVH(-33.73)QS(-64.33)VS(-91.88)DALIQAQK
SYQDVHQS(1)VSDALIQAQK	A0A0H2XER6;A0A0E1VSB2	66;66	0.9996	231.21	1	S	2	-0.070222	S(-95.8)Y(-120.17)QDVH(-46.45)QS(34.23)VS(-34.23)DALIQAQK
SYQDVHQSVS(1)DALIQAQK	A0A0H2XER6;A0A0E1VSB2	68;68	0.999964	371.4	1	S	2	-0.42944	S(-201.18)Y(-264.03)QDVH(-108.22)QS(-44.39)VS(44.39)DALIQAQK
S(1)FNMPIK	A0A0H2XHJ3;A0A0E1VSB7	106;106	1	69.825	1	S	2	0.15272	S(61.68)FNMPIK
LLDSDLS(0.139)S(0.752)LH(0.105)IS(0.005)K	A0A0E1VSD2	15	0.751723	120.87	1	S	2	1.5992	LLDS(-58.96)DLS(-7.34)S(7.34)LH(-8.56)IS(-21.83)K
LDVDENPS(0.937)T(0.063)AAK	Q2FHT6;A0A0E1VSD6	62;62	0.936645	248.36	1	S	2	0.67133	LDVDENPS(11.7)T(-11.7)AAK
VTDADFDS(1)K	Q2FHT6;A0A0E1VSD6	13;13	0.999995	67.385	1	S	2	-0.043039	VT(-52.71)DADFDS(52.71)K
YEVMS(0.998)IPT(0.002)LIVFK	Q2FHT6;A0A0E1VSD6	71;71	0.997983	103.85	1	S	2	2.5392	Y(-38.2)EVMS(27.28)IPT(-27.28)LIVFK
LMS(0.949)ES(0.04)AR(0.011)	A0A0H2XHU1;A0A0E1VSE0	250;250	0.948863	43.442	1	S	2	-0.1123	LMS(13.78)ES(-13.78)AR(-19.22)
SYTDMDES(1)IFEK	A0A0H2XHU1;A0A0E1VSE0	423;423	1	165.73	1	S	2	0.14918	S(-140.71)Y(-144.73)T(-101.18)DMDES(101.18)IFEK
T(0.001)T(0.001)MAS(0.998)FQGAFEK	A0A0H2XHU1;A0A0E1VSE0	552;552	0.998327	58.098	1	S	2	0.40592	T(-30.77)T(-30.77)MAS(30.77)FQGAFEK
MIAVLIPDDGS(1)GK	A0A0H2XIK0;A0A0E1VSG5	82;106	1	92.856	1	S	2	0.95371	MIAVLIPDDGS(83.31)GK
AILEGQTNPPT(0.001)LNS(0.999)EIK	A0A0H2XGZ2;A0A0E1VSI4	66;76	0.99872	156.67	1	S	2	0.19978	AILEGQT(-94.94)NPPT(-28.92)LNS(28.92)EIK
GVFDGS(1)KPIDFEDNHEWNR	A0A0H2XGZ2;A0A0E1VSI4	39;49	0.999696	50.851	1	S	3	-0.033009	GVFDGS(38.12)KPIDFEDNH(-38.12)EWNR(-38.24)
HSEPH(0.011)DS(0.838)AT(0.057)T(0.075)IR(0.018)	A0A0H2XGZ2;A0A0E1VSI4	96;106	0.837974	51.643	1	S	3	0.003755	H(-36.1)S(-35.88)EPH(-18.63)DS(10.49)AT(-11.66)T(-10.49)IR(-16.64)
QELGEEEPELS(0.882)R(0.118)	A0A0H2XHX8;A0A0E1VSL5	235;235	0.881715	101.53	1	S	2	-0.6306	QELGEEEPELS(8.72)R(-8.72)
S(0.026)IS(0.974)DDPFFNPQEVK	A0A0E1VSP6	80	0.974423	54.524	1	S	2	1.1375	S(-15.81)IS(15.81)DDPFFNPQEVK
IQS(1)FVNSYDK	A0A0H2XIW1;A0A0E1VSR3	128;128	1	130.56	1	S	2	-0.19196	IQS(65.06)FVNS(-65.06)Y(-99.49)DK
IQSFVNS(1)YDK	A0A0H2XIW1;A0A0E1VSR3	132;132	0.999983	87.363	1	S	2	-0.12261	IQS(-56.18)FVNS(48.34)Y(-48.34)DK
GR(0.005)FS(0.993)ET(0.002)SR	A0A0H2XIJ1;A0A0E1VSS6	107;107	0.99279	65.5	1	S	2	3.4252	GR(-22.78)FS(22.78)ET(-27.94)S(-37.49)R(-36.77)
VGSFDAGYGS(0.988)GYLAR(0.012)	A0A0H2XH50;A0A0E1VSW4	156;156	0.988287	138.57	1	S	2	-1.0021	VGS(-70.54)FDAGY(-77.88)GS(19.26)GY(-78.32)LAR(-19.26)
NYLVS(0.999)ELT(0.001)K	A0A0H2XFA8;A0A0E1VSX2	300;300	0.998748	104.43	1	S	2	-0.33337	NY(-85.37)LVS(29.02)ELT(-29.02)K
S(0.855)H(0.145)DTNTIDSR	Q2FI19;A0A0E1VSY3	2;2	0.854799	152.55	1	S	2	-0.53454	S(7.71)H(-7.71)DT(-35.73)NT(-67.34)IDS(-112.62)R(-114.52)
DADVIVS(1)AVGK	Q2FI15;A8Z1K5;A0A0E1VSY8	207;207;215	1	73.435	1	S	2	-0.21797	DADVIVS(73.44)AVGK
DMAS(0.983)Y(0.017)LK	Q2FI15;A8Z1K5;A0A0E1VSY8	197;197;205	0.982919	42.599	1	S	2	0.11509	DMAS(17.6)Y(-17.6)LK
LS(1)VILVGNDGASQSYVR	Q2FI15;A8Z1K5;A0A0E1VSY8	36;36;44	0.999994	62.646	1	S	2	0.40438	LS(57.15)VILVGNDGAS(-57.15)QS(-57.15)Y(-57.26)VR(-62.65)
LSVILVGNDGAS(0.951)QS(0.047)YVR(0.002)	Q2FI15;A8Z1K5;A0A0E1VSY8	46;46;54	0.950724	127.3	1	S	2	0.27039	LS(-101.98)VILVGNDGAS(13.02)QS(-13.02)Y(-64.37)VR(-27.07)
NAS(0.999)VT(0.001)ILHSR	Q2FI15;A8Z1K5;A0A0E1VSY8	184;184;192	0.999346	73.466	1	S	2	0.64789	NAS(32.07)VT(-32.07)ILH(-48.77)S(-50.24)R(-49.72)
NASVTILH(0.021)S(0.873)R(0.106)	Q2FI15;A8Z1K5;A0A0E1VSY8	190;190;198	0.873154	163.51	1	S	2	0.97067	NAS(-90.66)VT(-52.67)ILH(-16.26)S(9.15)R(-9.15)
SHIVGQPVS(1)K	Q2FI15;A8Z1K5;A0A0E1VSY8	175;175;183	1	94.122	1	S	2	1.6678	S(-88.63)H(-86.46)IVGQPVS(86.46)K
VILS(1)ALKR(1)K	A0A0E1VT65	380	1	43.246		S	2	-2.3313	VILS(43.25)ALKR(43.25)K
ILNGES(0.884)T(0.116)EEFEYVDR	Q2FID4;A0A0E1VTF2	341;341	0.883547	170.56	1	S	2	-0.55012	ILNGES(8.8)T(-8.8)EEFEY(-123)VDR(-87.47)
QQLNAGT(0.177)S(0.823)VWAAGVR	Q2FID4;A0A0E1VTF2	259;259	0.823029	113.25	1	S	2	-0.40953	QQLNAGT(-6.68)S(6.68)VWAAGVR(-54.01)
S(1)KYEPLFDK	A0A0H2XGI5;A0A0E1VTG8	3;3	0.999994	85.813	1	S	2	-0.95366	S(52.55)KY(-52.55)EPLFDK
SFAS(1)EMK	Q2FIM6;A8Z044;A0A0E1VTK4	5;5;5	0.999731	43.769	1	S	2	-0.19403	S(-35.7)FAS(35.7)EMK
S(0.91)LS(0.09)EHMDMTER	A0A0H2XJN3;A0A0E1VTK8	39;39	0.909898	82.543	1	S	2	-2.18	S(10.05)LS(-10.05)EH(-39.75)MDMT(-74.39)ER(-79.26)
S(0.131)LS(0.868)EH(0.002)MDMTER	A0A0H2XJN3;A0A0E1VTK8	41;41	0.86753	62.823	1	S	2	-1.4156	S(-8.22)LS(8.22)EH(-27.31)MDMT(-51.92)ER(-56.98)
S(1)GETEDTTIADIAVATNAGQIK	Q2FIL7;A8Z1A4;A0A0E1VTL2	373;373;373	0.999856	326.8	1	S	2	0.037508	S(38.42)GET(-38.42)EDT(-163.14)T(-189.75)IADIAVAT(-301.05)NAGQIK
ALVPS(0.023)GAS(0.966)T(0.011)GEHEAVELR	Q2FIL7;A8Z1A4;A0A0E1VTL2	42;42;42	0.96626	153.72	1	S	3	0.85432	ALVPS(-16.33)GAS(16.33)T(-19.35)GEH(-45.68)EAVELR(-83.16)
GNPTVEVEVLT(0.011)ES(0.923)GAFGR(0.066)	Q2FIL7;A8Z1A4;A0A0E1VTL2	29;29;29	0.922994	159.81	1	S	2	1.0946	GNPT(-99.34)VEVEVLT(-19.2)ES(11.46)GAFGR(-11.46)
QPLEYPS(0.036)CGS(0.956)VFQR(0.006)PPGH(0.001)FAGK	Q2FIQ3;A8Z012;A0A0E1VTP3	226;226;226	0.956005	83.312	1	S	4	-0.60258	QPLEY(-37.8)PS(-14.19)CGS(14.19)VFQR(-21.92)PPGH(-28.84)FAGK
EGVQIQNES(1)K	Q2FIN8;A0A0E1VTR0	355;355	1	121.29	1	S	2	-0.16974	EGVQIQNES(121.29)K
IEAAYQS(1)QK	Q2FIN8;A0A0E1VTR0	702;702	1	104.79	1	S	2	-0.74897	IEAAY(-71.53)QS(71.53)QK
LGLDDS(0.795)T(0.205)PIESK	Q2FIN8;A0A0E1VTR0	572;572	0.794913	92.65	1	S	2	0.99298	LGLDDS(5.89)T(-5.89)PIES(-32.3)K
LGLDDSTPIES(1)K	Q2FIN8;A0A0E1VTR0	577;577	0.999942	121.45	1	S	2	-2.0271	LGLDDS(-58.65)T(-42.45)PIES(42.45)K
R(0.125)FS(0.873)EGLH(0.003)QAIEAK	Q2FIN8;A0A0E1VTR0	336;336	0.872718	142.35	1	S	2	1.0012	R(-8.45)FS(8.45)EGLH(-25.31)QAIEAK
S(0.069)T(0.069)S(0.862)LYTQANVFAK	Q2FIN8;A0A0E1VTR0	238;238	0.861846	138.75	1	S	2	-0.99019	S(-10.98)T(-10.98)S(10.98)LY(-32.53)T(-39.87)QANVFAK
S(1)VVQVEDNIER	Q2FIN8;A0A0E1VTR0	781;781	1	90.926		S	2	1.323	S(87.84)VVQVEDNIER(-87.84)
S(0.997)Y(0.003)AQQNPLR	Q2FIN8;A0A0E1VTR0	745;745	0.997045	132.88	1	S	2	0.035921	S(25.28)Y(-25.28)AQQNPLR(-129.09)
MMS(1)MYLR	A0A0H2XIA4;A0A0E1VTS7	451;451	0.999897	69.423	1	S	2	-1.3597	MMS(40.91)MY(-40.91)LR(-46.68)
EIS(0.095)NQS(0.891)LVIH(0.012)S(0.002)ITGINR	A0A0H2XE39;A0A0E1VTW2	388;388	0.891015	74.953	1	S	3	-0.0095641	EIS(-9.71)NQS(9.71)LVIH(-18.73)S(-27.43)IT(-35.46)GINR(-43.5)
S(1)GEPNPESNQALR	Q2FIX0;A8Z190;A0A0E1VU27	36;36;36	0.999998	86.898	1	S	2	-1.7631	S(56.41)GEPNPES(-56.41)NQALR(-68.49)
TYS(1)VPNHIIEK	Q2FIX0;A8Z190;A0A0E1VU27	58;58;58	0.999688	104.59	1	S	2	0.3622	T(-37.34)Y(-55.53)S(37.34)VPNH(-39.03)IIEK
ELENITGHTIADS(0.98)T(0.019)GEIKR	A0A0H2XK60;A0A0E1VU37	34;34	0.980086	275.99	1	S	3	-0.011379	ELENIT(-86.22)GH(-48.92)T(-33.7)IADS(17.02)T(-17.02)GEIKR(-46.71)
KIEDTVS(1)L	A0A0H2XH87;A0A0E1VUA0	350;356	0.999768	79.986	1	S	2	0.74905	KIEDT(-36.35)VS(36.35)L
T(0.01)H(0.126)S(0.863)DIDTMLLK	A0A0H2XH87;A0A0E1VUA0	232;238	0.86327	145.29	1	S	2	0.79509	T(-19.18)H(-8.36)S(8.36)DIDT(-33.44)MLLK
S(0.987)VT(0.013)LTQTVAK	A0A0H2XIQ1;A0A0E1VUA5	131;131	0.986738	115.33	1	S	2	-0.23008	S(18.72)VT(-18.72)LT(-46.97)QT(-73.62)VAK
NTPGVTGFVGS(1)AGAGSKPNPLLPEEVR	A0A0H2XEI4;A0A0E1VUB0	96;96	0.999558	175.8	1	S	3	0.2297	NT(-77.87)PGVT(-42.25)GFVGS(34.17)AGAGS(-34.17)KPNPLLPEEVR(-88.99)
NTPGVTGFVGS(0.044)AGAGS(0.952)KPNPLLPEEVR(0.003)	A0A0H2XEI4;A0A0E1VUB0	101;101	0.952187	65.284	1	S	3	1.9048	NT(-43.44)PGVT(-37.57)GFVGS(-13.32)AGAGS(13.32)KPNPLLPEEVR(-24.65)
R(0.006)VES(0.973)MNMT(0.021)EQIFR	A0A0H2XEI4;A0A0E1VUB0	33;33	0.972544	51.875	1	S	2	-1.217	R(-21.82)VES(16.67)MNMT(-16.67)EQIFR(-39)
WYAVHTYS(1)GYENK	A0A0H2XEI4;A0A0E1VUB0	17;17	0.999733	213.18	1	S	2	0.11979	WY(-186.55)AVH(-67.21)T(-35.74)Y(-126.86)S(35.74)GY(-126.86)ENK
DVLPDPIH(0.119)NS(0.881)K	Q2FJ94;A8YZP4;A0A0E1VUC1	20;20;20	0.880991	102.62	1	S	2	2.7228	DVLPDPIH(-8.69)NS(8.69)K
KGS(0.993)VPKR(0.007)	Q2FJ94;A8YZP4;A0A0E1VUC1	6;6;6	0.992569	40.352	1	S	2	-0.88919	KGS(21.26)VPKR(-21.26)
VGGS(1)NYQVPVEVRPER	Q2FJ94;A8YZP4;A0A0E1VUC1	83;83;83	1	159.13	1	S	2	-2.3664	VGGS(84.37)NY(-84.37)QVPVEVR(-136.97)PER(-150.4)
S(1)QDVNELSK	Q2FJ89;A8YZP8;A0A0E1VUC6	2;2;2	1	125.74	1	S	2	-0.027682	S(107.21)QDVNELS(-107.21)K
SQDVNELS(1)K	Q2FJ89;A8YZP8;A0A0E1VUC6	9;9;9	1	90.913	1	S	2	0.23558	S(-86.57)QDVNELS(86.57)K
GYQLGIVT(0.057)S(0.911)DT(0.032)K	A0A0H2XFV1;A0A0E1VUD2	123;123	0.911464	137.09	1	S	2	-0.67469	GY(-116.09)QLGIVT(-12.06)S(12.06)DT(-14.57)K
NEDGSYYLNDS(1)EFQLR	Q2FJ80;A0A0E1VUD9	162;174	0.99976	131.56	1	S	2	-0.20624	NEDGS(-89.59)Y(-72.36)Y(-65.29)LNDS(36.21)EFQLR(-36.21)
EEFEEIS(0.785)VR(0.215)	A0A0H2XH68;A0A0E1VUI4	239;239	0.78472	48.785	1	S	2	0.51561	EEFEEIS(5.62)VR(-5.62)
FGMDSYGH(0.005)S(0.995)QLPSDGLK	A0A0H2XH68;A0A0E1VUI4	177;177	0.995281	132.64	1	S	2	1.5888	FGMDS(-47.77)Y(-70.31)GH(-23.26)S(23.26)QLPS(-51.91)DGLK
VLGIS(0.139)S(0.834)QT(0.023)R(0.004)	A0A0H2XH68;A0A0E1VUI4	249;249	0.834224	94.692	1	S	2	1.0644	VLGIS(-7.79)S(7.79)QT(-15.54)R(-23.34)
NS(0.995)EGT(0.005)FIDK	A0A0H2XH68;A0A0E1VUI4	279;279	0.994957	53.775	1	S	2	-0.2288	NS(22.95)EGT(-22.95)FIDK
EEIS(0.055)DS(0.858)VR(0.079)R(0.008)DPIHR	Q2FF24;A8YY70;A0A0E1VUK3	109;109;109	0.858391	121.79	1	S	3	0.48762	EEIS(-11.96)DS(10.35)VR(-10.35)R(-20.4)DPIH(-45.4)R(-68.62)
IFEPFYT(0.015)GS(0.985)NK	A0A0H2XIE2;A0A0E1VUM7	830;854	0.985	158.42	1	S	2	0.48828	IFEPFY(-123.19)T(-18.17)GS(18.17)NK
MNVES(1)FNLDHTK	Q2FEZ4;A8YYA0;A0A0E1VUN3	8;8;8	0.999687	71.031	1	S	3	0.18386	MNVES(36.65)FNLDH(-36.65)T(-40.14)K
LYYLDLDS(1)K	A0A0H2XDE9;A0A0E1VUN7	167;167	0.999886	53.569	1	S	2	-0.32357	LY(-51.06)Y(-39.74)LDLDS(39.74)K
VVS(0.91)H(0.09)NGNAIEAINISK	Q2FF09;A0A0E1VUP6	57;57	0.909603	209.7	1	S	2	-0.38532	VVS(10.03)H(-10.03)NGNAIEAINIS(-186.85)K
DMGAELGVMISAS(0.992)H(0.007)NPVADNGIK	Q2FEX1;A8YYC6;A0A0E1VUQ7	102;102;102	0.992415	405.75	1	S	2	-1.1403	DMGAELGVMIS(-35.34)AS(21.34)H(-21.34)NPVADNGIK
S(0.003)LS(0.997)ELAGQMK	Q2FEX1;A8YYC6;A0A0E1VUQ7	362;362;362	0.996786	67.113	1	S	2	-1.9588	S(-24.92)LS(24.92)ELAGQMK
S(1)EQYSEINTDTLER	A0A0H2XG84;A0A0E1VUS4	2;2	1	236.3	1	S	2	-2.2828	S(87.78)EQY(-110.11)S(-87.78)EINT(-194.34)DT(-207.29)LER(-217.89)
SEQYS(1)EINTDTLER	A0A0H2XG84;A0A0E1VUS4	6;6	1	198.23	1	S	2	-0.65381	S(-102.25)EQY(-84.54)S(73.71)EINT(-73.71)DT(-87.31)LER(-108.8)
NGVIELGVGS(1)K	Q2FJE0;A0A0E1VUY4	67;67	1	145	1	S	2	0.17662	NGVIELGVGS(132.86)K
VTALNEH(0.132)AS(0.868)K	A0A0H2XIW6;A0A0E1VUZ0	68;68	0.868186	103.43	1	S	2	1.1134	VT(-57.62)ALNEH(-8.19)AS(8.19)K
NS(0.776)IDCH(0.195)VGNR(0.029)	A0A0H2XJ47;A0A0E1VV13	11;11	0.776365	66.262	1	S	2	-1.3292	NS(6.01)IDCH(-6.01)VGNR(-14.28)
DFS(1)NQQIVNDDVVFR	A0A0H2XJZ0;A0A0E1VVQ7	148;148	1	67.153	1	S	2	0.49101	DFS(67.15)NQQIVNDDVVFR(-67.15)
MNIVLLS(0.006)GS(0.024)T(0.068)VGS(0.903)K	A0A0H2XJZ0;A0A0E1VVQ7	13;13	0.902933	105.28	1	S	2	-0.032214	MNIVLLS(-21.93)GS(-15.81)T(-11.26)VGS(11.26)K
DKS(0.019)S(0.854)H(0.127)QEVHENNSAYEEIDITHFAEASK	A0A0H2XJ55;A0A0E1VVW8	107;107	0.853662	362.75	1	S	4	-0.42866	DKS(-16.46)S(8.28)H(-8.28)QEVH(-40.16)ENNS(-53.8)AY(-119.99)EEIDIT(-176.12)H(-182.03)FAEAS(-198.79)K
SSHQEVHENNS(1)AYEEIDITHFAEASK	A0A0H2XJ55;A0A0E1VVW8	116;116	0.999978	295.41	1	S	3	-0.74678	S(-124.59)S(-124.59)H(-125.66)QEVH(-46.58)ENNS(46.58)AY(-152.08)EEIDIT(-178.43)H(-194.52)FAEAS(-239.54)K
SSHQEVHENNSAYEEIDITHFAEAS(1)K	A0A0H2XJ55;A0A0E1VVW8	130;130	1	340.61	1	S	3	-0.48183	S(-327.34)S(-327.34)H(-327.52)QEVH(-282.47)ENNS(-249.63)AY(-289.21)EEIDIT(-113.97)H(-89.6)FAEAS(89.6)K
KS(1)EGYLESELTIISK	A0A0H2XJ55;A0A0E1VVW8	22;22	1	249.41	1	S	2	-0.68962	KS(115.45)EGY(-139.97)LES(-115.45)ELT(-154.88)IIS(-228.14)K
LHLNDLH(0.001)DS(0.001)EIS(0.992)LIS(0.004)T(0.001)SGTFSDR	A0A0H2XJ55;A0A0E1VVW8	49;49	0.99181	163.76	1	S	3	-0.80822	LH(-58.65)LNDLH(-28.83)DS(-29.3)EIS(23.58)LIS(-23.58)T(-30.12)S(-35.18)GT(-40.16)FS(-49.85)DR(-54.54)
LHLNDLHDSEISLISTSGT(0.027)FS(0.826)DR(0.147)	A0A0H2XJ55;A0A0E1VVW8	58;58	0.825706	180.23	1	S	3	-0.44621	LH(-139.94)LNDLH(-115.46)DS(-103.94)EIS(-78.35)LIS(-43.93)T(-43.93)S(-36.78)GT(-14.91)FS(7.48)DR(-7.48)
EVR(0.003)DS(0.997)IFR	A0A0H2XE58;A0A0E1VW45	132;132	0.997442	85.622	1	S	2	-2.4248	EVR(-25.91)DS(25.91)IFR(-54.97)
QVEQFLKS(0.902)R(0.098)	A0A0H2XGU7;A0A0E1VWC2	207;214	0.902116	85.265	1	S	2	1.3884	QVEQFLKS(9.65)R(-9.65)
LS(0.134)EAS(0.793)VGKDT(0.045)MT(0.015)GH(0.012)WEIMGLNIMQPFK	Q2FKC0;A8YZ65;A0A0E1VWD3	80;80;80	0.793085	190.23	1	S	4	-0.55559	LS(-7.71)EAS(7.71)VGKDT(-12.44)MT(-17.2)GH(-18.12)WEIMGLNIMQPFK
S(1)NMDGMDQLMK	Q2FKC0;A8YZ65;A0A0E1VWD3	258;258;258	1	94.122	1	S	2	-0.36097	S(94.12)NMDGMDQLMK
VDLESEYTNHLFANH(0.002)PS(0.998)AVIAMER	A0A0H2XK05;A0A0E1VWK6	127;127	0.997737	151.65	1	S	3	0.14695	VDLES(-101.5)EY(-99.59)T(-72.73)NH(-65.67)LFANH(-27.15)PS(27.15)AVIAMER(-34.71)
LEAS(0.926)EH(0.074)K	A0A0H2XEN8;A0A0E1VWL4	281;281	0.926322	51.346	1	S	2	0.27919	LEAS(10.99)EH(-10.99)K
IDS(1)LATEAR	Q2FDE9;A8YYS0;A0A0E1VWU8	577;577;577	0.999813	127.42	1	S	2	-0.18975	IDS(37.32)LAT(-37.32)EAR(-58.29)
PLNIAQAS(0.908)R(0.092)	Q2FDE9;A8YYS0;A0A0E1VWU8	598;598;598	0.90775	58.37		S	2	-2.1226	PLNIAQAS(9.93)R(-9.93)
EEVDANDVEGGS(1)LK	A0A0H2XHU3;A0A0E1VWV3	324;324	1	180.74	1	S	2	0.27528	EEVDANDVEGGS(179.17)LK
R(0.001)LEVGEEQAS(0.952)H(0.046)FGMTK	A0A0H2XH33;A0A0E1VX49	40;40	0.952484	63.869	1	S	3	-0.020783	R(-30.03)LEVGEEQAS(13.12)H(-13.12)FGMT(-40.08)K
T(0.001)VS(0.999)QLIDMK	Q2FDR0;A8Z3J9;A0A0E1VX56	5;5;5	0.9994	87.568	1	S	2	-0.30477	T(-32.22)VS(32.22)QLIDMK
LQNLNDYDLTHLHS(0.003)AVS(0.985)AGEPLNR(0.012)	A0A0H2XHR6;A0A0E1VX66	294;301	0.984551	129.57	1	S	3	-0.69339	LQNLNDY(-73.06)DLT(-47.21)H(-47.58)LH(-33.53)S(-25.73)AVS(19.02)AGEPLNR(-19.02)
S(1)ALFAPEK	A0A0H2XHR6;A0A0E1VX66	4;11	1	67.726	1	S	2	0.040416	S(67.73)ALFAPEK
VGNVLAS(0.921)H(0.077)GLS(0.002)K	A0A0H2XHR6;A0A0E1VX66	60;67	0.921336	113.69	1	S	2	1.0823	VGNVLAS(10.79)H(-10.79)GLS(-26.94)K
GCT(0.025)S(0.975)AVVGYHPFGGFK	Q2FDV3;A8Z3F5;A0A0E1VXD2	475;475;475	0.97482	123.02	1	S	2	-1.4783	GCT(-15.88)S(15.88)AVVGY(-79.39)H(-64.7)PFGGFK
S(1)AGFDTYDLELANK	A0A0H2XJ90;A0A0E1VXD6	77;87	0.999745	69.714	1	S	2	-2.1969	S(36.3)AGFDT(-36.3)Y(-46.8)DLELANK
QMS(0.98)DY(0.018)VT(0.002)IK	Q2FDU3;A0A0E1VXE3	76;76	0.98	40.715	1	S	2	-1.6742	QMS(17.29)DY(-17.29)VT(-27.62)IK
NQSNHRPQS(1)INM	A0A0H2XFR2;A0A0E1VXP5	228;228	0.999887	124.42	1	S	2	0.22692	NQS(-70.39)NH(-58.39)R(-39.52)PQS(39.52)INM
NDTENTVADEPS(0.971)IH(0.023)EGT(0.006)EK	Q2FEG1;A0A0E1VXW4	324;324	0.970971	100.04	1	S	2	-1.03	NDT(-69.07)ENT(-56.59)VADEPS(16.28)IH(-16.28)EGT(-21.96)EK
S(0.805)S(0.195)VVIDAEK	Q2FEG1;A0A0E1VXW4	397;397	0.805426	113.76	1	S	2	0.438	S(6.17)S(-6.17)VVIDAEK
TEPQH(0.001)H(0.001)IGNQT(0.001)ES(0.001)NH(0.001)DEDH(0.001)DIT(0.01)S(0.041)ES(0.932)VES(0.009)AES(0.002)VK	Q2FEG1;A0A0E1VXW4	356;356	0.93233	58.131	1	S	4	0.3297	T(-34.92)EPQH(-30.17)H(-30.17)IGNQT(-30.65)ES(-30.65)NH(-30.74)DEDH(-30.92)DIT(-19.67)S(-13.56)ES(13.56)VES(-20.2)AES(-25.84)VK
TEPQHHIGNQTESNHDEDHDITS(0.001)ES(0.003)VES(0.206)AES(0.79)VK	Q2FEG1;A0A0E1VXW4	362;362	0.789806	55.22	1	S	4	-0.91507	T(-51.49)EPQH(-51.49)H(-51.49)IGNQT(-51.09)ES(-51.09)NH(-51.1)DEDH(-49.99)DIT(-35.52)S(-30.09)ES(-24.48)VES(-5.83)AES(5.83)VK
TGVAT(0.001)AS(0.849)T(0.15)VGVAK	Q2FEG1;A0A0E1VXW4	306;306	0.848838	116.51	1	S	2	0.0077196	T(-85.94)GVAT(-30.96)AS(7.51)T(-7.51)VGVAK
S(1)LDTPIK	A0A0H2XJH3;A0A0E1VY40	131;131	0.999998	111.74	1	S	2	1.4465	S(56.37)LDT(-56.37)PIK
S(0.087)NS(0.913)QAIQAIENVLATSK	A0A0H2XJH3;A0A0E1VY40	4;4	0.913324	214.46	1	S	2	-0.092127	S(-10.23)NS(10.23)QAIQAIENVLAT(-197.69)S(-201.16)K
ANNHNQNGQDS(0.804)T(0.196)QQVINFLK	A0A0H2XI20;A0A0E1VY87	12;12	0.804207	162.81	1	S	3	-0.22796	ANNH(-90.01)NQNGQDS(6.14)T(-6.14)QQVINFLK
GMLPS(0.849)T(0.136)R(0.015)	Q2FES1;A8Z325;A0A0E1VYC0	112;112;112	0.848509	85.676	1	S	2	-0.26389	GMLPS(7.94)T(-7.94)R(-17.45)
LIENS(1)IK	Q2FES1;A8Z325;A0A0E1VYC0	105;105;105	1	87.639	1	S	2	1.7934	LIENS(68.02)IK
LS(0.001)S(0.999)EVASILR	Q2FES1;A8Z325;A0A0E1VYC0	31;31;31	0.999374	103.08	1	S	2	-0.45158	LS(-32.05)S(32.05)EVAS(-55.19)ILR(-71.24)
LSSEVAS(0.998)ILR(0.002)	Q2FES1;A8Z325;A0A0E1VYC0	35;35;35	0.998079	117.79	1	S	2	0.94561	LS(-91.67)S(-50.07)EVAS(27.18)ILR(-27.18)
QTFMANES(1)NIERK	Q2FES1;A8Z325;A0A0E1VYC0	10;10;10	0.999993	279.65	1	S	2	0.16304	QT(-196.17)FMANES(51.48)NIER(-51.48)K
S(0.958)IT(0.042)AGELRR	Q2FES1;A8Z325;A0A0E1VYC0	87;87;87	0.957835	78.932	1	S	2	0.18397	S(13.57)IT(-13.57)AGELR(-50.91)R(-47.27)
VYYR(0.01)H(0.138)S(0.807)NH(0.045)PGGIK	Q2FES1;A8Z325;A0A0E1VYC0	79;79;79	0.806945	82.349	1	S	3	-0.37521	VY(-62.36)Y(-58.59)R(-18.98)H(-7.67)S(7.67)NH(-12.54)PGGIK
DLAT(0.026)S(0.974)LIISER	Q2FER6;A8Z330;A0A0E1VYC5	23;23;23	0.973655	136.7	1	S	2	-0.88489	DLAT(-15.68)S(15.68)LIIS(-71.52)ER(-81.25)
DLATS(0.001)LIIS(0.974)ER(0.025)	Q2FER6;A8Z330;A0A0E1VYC5	27;27;27	0.974108	155.66	1	S	2	-0.36268	DLAT(-46.97)S(-31.24)LIIS(15.88)ER(-15.88)
VELENGHEILAH(0.002)VS(0.998)GK	Q2FER1;A8Z335;A0A0E1VYD4	37;37;37	0.997828	138.55	1	S	2	-0.17347	VELENGH(-101.91)EILAH(-26.62)VS(26.62)GK
S(1)LGSNTPINMVR	Q2FEQ6;A8Z340;A0A0E1VYD9	127;127;127	0.999936	128.08	1	S	2	0.39103	S(41.97)LGS(-41.97)NT(-83.47)PINMVR(-125.1)
SLGS(0.992)NT(0.008)PINMVR	Q2FEQ6;A8Z340;A0A0E1VYD9	130;130;130	0.991893	91.961	1	S	2	0.37946	S(-50.32)LGS(20.88)NT(-20.88)PINMVR(-60.18)
YGS(0.906)GS(0.094)VFMK	Q2FEQ6;A8Z340;A0A0E1VYD9	91;91;91	0.906076	54.066	1	S	2	-0.8684	Y(-33.44)GS(9.86)GS(-9.86)VFMK
YGS(0.005)GS(0.995)VFMK	Q2FEQ6;A8Z340;A0A0E1VYD9	93;93;93	0.99504	119.68	1	S	2	-0.49597	Y(-78.33)GS(-23.02)GS(23.02)VFMK
DFQGVS(1)K	Q2FEQ1;A8Z345;A0A0E1VYE3	118;118;118	1	91.961	1	S	2	2.3505	DFQGVS(47.19)K
EQLIFPEIDYDKVS(1)K	Q2FEQ1;A8Z345;A0A0E1VYE3	147;147;147	1	150.05	1	S	3	0.82621	EQLIFPEIDY(-104.08)DKVS(104.08)K
FNYS(0.993)S(0.007)VMEVPK	Q2FEQ1;A8Z345;A0A0E1VYE3	23;23;23	0.992704	159	1	S	2	0.65193	FNY(-63.63)S(21.34)S(-21.34)VMEVPK
FNYS(0.124)S(0.876)VMEVPK	Q2FEQ1;A8Z345;A0A0E1VYE3	24;24;24	0.876386	97.911	1	S	2	-0.57072	FNY(-42.85)S(-8.51)S(8.51)VMEVPK
IVVNMGVGDAVQNS(1)K	Q2FEQ1;A8Z345;A0A0E1VYE3	47;47;47	1	163.41	1	S	2	-0.60917	IVVNMGVGDAVQNS(43.79)K
KS(0.998)IAT(0.002)FR	Q2FEQ1;A8Z345;A0A0E1VYE3	73;73;73	0.998318	47.603	1	S	2	-0.31814	KS(27.82)IAT(-27.82)FR(-45.07)
[truncated: 1,884 more rows]

## Sheet: psites Stk1
Phospho (RHSTY) Probabilities	Proteins	Positions within proteins	Localization prob	Score	Number of Phospho (RHSTY)	Amino acid	Charge	Mass error [ppm]	Phospho (RHSTY) Score diffs
[truncated: 3,779 more rows]

[truncated: 7 more sheets: class I Stk1, psites Stp1, class I Stp1, psites Ecoli, class I Ecoli, psites B. subtilis, class I B. subtilis]
