# Supplementary material for: Widespread Arginine Phosphorylation in Staphylococcus aureus
Source: Mol Cell Proteomics. 2022 Apr 12;21(5):100232. doi: 10.1016/j.mcpro.2022.100232 (PMC9112008; doi:10.1016/j.mcpro.2022.100232)
Supplement: Supplemental Table S5 [file mmc6.xlsx]

## Sheet: Table of content
Supplemental table 5
Table of content
raw file	Sample	Experiment
20210302_L1_Ag5_Prust001_SA_Syn_pArg_mix5_0min_R1	0min_R1	Stability 4C
20210302_L1_Ag5_Prust001_SA_Syn_pArg_mix5_0min_R2	0min_R2	Stability 4C
20210302_L1_Ag5_Prust001_SA_Syn_pArg_mix5_0min_R3	0min_R3	Stability 4C
20210303_L1_Ag5_Prust001_SA_Syn_pArg_mix5_0min_R5	0min_R4	Stability 4C
20210302_L1_Ag5_Prust001_SA_Syn_pArg_mix5_15min_R1	15min_R1	Stability 4C
20210302_L1_Ag5_Prust001_SA_Syn_pArg_mix5_15min_R2	15min_R2	Stability 4C
20210302_L1_Ag5_Prust001_SA_Syn_pArg_mix5_15min_R3	15min_R3	Stability 4C
20210302_L1_Ag5_Prust001_SA_Syn_pArg_mix5_15min_R4	15min_R4	Stability 4C
20210302_L1_Ag5_Prust001_SA_Syn_pArg_mix5_30min_R1	30min_R1	Stability 4C
20210302_L1_Ag5_Prust001_SA_Syn_pArg_mix5_30min_R2	30min_R2	Stability 4C
20210303_L1_Ag5_Prust001_SA_Syn_pArg_mix5_30min_R3	30min_R3	Stability 4C
20210303_L1_Ag5_Prust001_SA_Syn_pArg_mix5_30min_R4	30min_R4	Stability 4C
20210302_L1_Ag5_Prust001_SA_Syn_pArg_mix5_60min_R1	60min_R1	Stability 4C
20210303_L1_Ag5_Prust001_SA_Syn_pArg_mix5_60min_R3	60min_R2	Stability 4C
20210303_L1_Ag5_Prust001_SA_Syn_pArg_mix5_60min_R4	60min_R3	Stability 4C
20210303_L1_Ag5_Prust001_SA_Syn_pArg_mix5_60min_R5	60min_R4	Stability 4C
20210302_L1_Ag5_Prust001_SA_Syn_pArg_mix5_120min_R1	120min_R1	Stability 4C
20210302_L1_Ag5_Prust001_SA_Syn_pArg_mix5_120min_R2	120min_R2	Stability 4C
20210303_L1_Ag5_Prust001_SA_Syn_pArg_mix5_120min_R3	120min_R3	Stability 4C
20210303_L1_Ag5_Prust001_SA_Syn_pArg_mix5_120min_R4	120min_R4	Stability 4C
20210303_L1_Ag5_Prust001_SA_Syn_pArg_mix5_EThcD_ETD_HCD_R1	0min_R1	Stability room temperatur
20210303_L1_Ag5_Prust001_SA_Syn_pArg_mix5_EThcD_ETD_HCD_R2	0min_R2	Stability room temperatur
20210303_L1_Ag5_Prust001_SA_Syn_pArg_mix5_EThcD_ETD_HCD_R3	0min_R3	Stability room temperatur
20210303_L1_Ag5_Prust001_SA_Syn_pArg_mix5_EThcD_ETD_HCD_R4	0min_R4	Stability room temperatur
20210303_L1_Ag5_Prust001_SA_Syn_pArg_mix5_pH2_on_R1	24hr_R1	Stability room temperatur
20210303_L1_Ag5_Prust001_SA_Syn_pArg_mix5_pH2_on_R2	24hr_R2	Stability room temperatur
20210303_L1_Ag5_Prust001_SA_Syn_pArg_mix5_pH2_on_R3	24hr_R3	Stability room temperatur
20210303_L1_Ag5_Prust001_SA_Syn_pArg_mix5_pH2_on_R4	24hr_R4	Stability room temperatur
20210324_EX1_UM3_Prust001_SA_Syn_pArg_0p5ul_iRT_R2	R1	RT
20210324_EX1_UM3_Prust001_SA_Syn_pArg_0p5ul_iRT_R3	R2	RT
20210325_EX1_UM3_Prust001_SA_Syn_pArg_0p5ul_iRT_R6	R4	RT
20210325_EX1_UM3_Prust001_SA_Syn_pArg_0p5ul_iRT_R5	R3	RT
20210324_EX1_UM3_Prust001_SA_Syn_pSTY_mix2_iRT	R1	RT
20210324_EX1_UM3_Prust001_SA_Syn_pSTY_mix2_iRT_R3	R2	RT
20210325_EX1_UM3_Prust001_SA_Syn_pSTY_mix2_iRT_R5	R3	RT
20210325_EX1_UM3_Prust001_SA_Syn_pSTY_mix2_iRT_R6	R4	RT
20200930_F1_Ag2_Prust001_SA_Peptidemix2_ETD_fragmentation_R1	R1	Fragmentation
20200930_F1_Ag2_Prust001_SA_Peptidemix2_ETD_fragmentation_R2	R2	Fragmentation
20200930_F1_Ag2_Prust001_SA_Peptidemix2_ETD_fragmentation_R3	R3	Fragmentation
20200930_F1_Ag2_Prust001_SA_Peptidemix2_ETD_fragmentation_R4	R4	Fragmentation
Sheet	Explanation
Legend stability	Column explanation Stability tables
Stability 4C	Evidence data used for stability at room temperature analysis
Stability room temp	Evidence data used for stability at 4C analysis
pArg RT	Evidence data used for pArg retention time analysis
pSTY RT	Evidence data used for pSTY retention time analysis
Legend pArg fragmentation	Column explanation for pArg fragmentation
pArg fragmentation	Evidence data used for pArg fragmentation analysis

## Sheet: Legend stability
Column	Explanation
Proteins	Synthtic peptide
Modifications	Modification
Modified.sequence	Modified sequence
Phospho..RHSTY..Probabilities	Modified sequence with localization probabilities
Phospho..RHSTY.	Number of phosphorylations
Missed.cleavages	Number of missed cleavages
Type	Type of identification
Raw.file	Raw file
Experiment	Replicate number
Charge	Charge
Mass.error..ppm.	Mass error in ppm
Score	Andromeda score
Intensity	Intensity
log2Intensity	log2 intensity
Best.MS.MS	Best MSMS identifier

## Sheet: Stability 4C
Proteins	Modifications	Modified.sequence	Phospho..RHSTY..Probabilities	Phospho..RHSTY.	Missed.cleavages	Type	Raw.file	Experiment	Charge	Mass.error..ppm.	Score	Intensity	log2Intensity	Best.MS.MS
Peptide_16	Unmodified	_AADIIRGR_		0	1	MULTI-MSMS	20210302_L1_Ag5_Prust001_SA_Syn_pArg_mix5_0min_R1	0min_R1	2	0.38014	122.74	123070000	26.8749	0
Peptide_16	Unmodified	_AADIIRGR_		0	1	MULTI-MSMS	20210302_L1_Ag5_Prust001_SA_Syn_pArg_mix5_0min_R3	0min_R3	2	0.94134	133.6	80537000	26.2631	1
Peptide_16	Unmodified	_AADIIRGR_		0	1	MULTI-MSMS	20210302_L1_Ag5_Prust001_SA_Syn_pArg_mix5_15min_R2	15min_R2	2	-0.44487	113.89	191050000	27.5094	2
Peptide_16	Unmodified	_AADIIRGR_		0	1	MULTI-MSMS	20210302_L1_Ag5_Prust001_SA_Syn_pArg_mix5_15min_R3	15min_R3	2	0.1433	133.6	97633000	26.5409	4
Peptide_16	Unmodified	_AADIIRGR_		0	1	MULTI-MSMS	20210302_L1_Ag5_Prust001_SA_Syn_pArg_mix5_15min_R4	15min_R4	2	-0.37867	149.4	135400000	27.0127	5
Peptide_16	Unmodified	_AADIIRGR_		0	1	MULTI-MSMS	20210302_L1_Ag5_Prust001_SA_Syn_pArg_mix5_30min_R1	30min_R1	2	0.40999	135.77	157440000	27.2302	6
Peptide_16	Unmodified	_AADIIRGR_		0	1	MULTI-MSMS	20210302_L1_Ag5_Prust001_SA_Syn_pArg_mix5_30min_R2	30min_R2	2	-1.0092	125.81	194680000	27.5365	7
Peptide_16	Unmodified	_AADIIRGR_		0	1	MULTI-MSMS	20210302_L1_Ag5_Prust001_SA_Syn_pArg_mix5_60min_R1	60min_R1	2	-0.16397	156.4	198020000	27.5611	8
Peptide_16	Unmodified	_AADIIRGR_		0	1	MULTI-MSMS	20210302_L1_Ag5_Prust001_SA_Syn_pArg_mix5_60min_R3		2	0.94134	133.6	80537000	26.2631	9
Peptide_16	Unmodified	_AADIIRGR_		0	1	MULTI-MSMS	20210302_L1_Ag5_Prust001_SA_Syn_pArg_mix5_120min_R2	120min_R2	2	0.012589	133.6	246760000	27.8785	10
Peptide_16	Unmodified	_AADIIRGR_		0	1	MULTI-MSMS	20210303_L1_Ag5_Prust001_SA_Syn_pArg_mix5_0min_R5	0min_R4	2	0.033918	149.4	124790000	26.8949	11
Peptide_16	Unmodified	_AADIIRGR_		0	1	MULTI-MSMS	20210303_L1_Ag5_Prust001_SA_Syn_pArg_mix5_30min_R3	30min_R3	2	0.81896	122.74	53337000	25.6686	13
Peptide_16	Unmodified	_AADIIRGR_		0	1	MULTI-MSMS	20210303_L1_Ag5_Prust001_SA_Syn_pArg_mix5_30min_R4	30min_R4	2	0.034941	163.67	89701000	26.4186	14
Peptide_16	Unmodified	_AADIIRGR_		0	1	MULTI-MSMS	20210303_L1_Ag5_Prust001_SA_Syn_pArg_mix5_60min_R3	60min_R2	2	-0.030387	149.4	61296000	25.8693	15
Peptide_16	Unmodified	_AADIIRGR_		0	1	MULTI-MSMS	20210303_L1_Ag5_Prust001_SA_Syn_pArg_mix5_60min_R4	60min_R3	2	0.16165	149.4	172270000	27.3601	16
Peptide_16	Unmodified	_AADIIRGR_		0	1	MULTI-MSMS	20210303_L1_Ag5_Prust001_SA_Syn_pArg_mix5_60min_R5	60min_R4	2	-0.0992	149.4	97378000	26.5371	17
Peptide_16	Unmodified	_AADIIRGR_		0	1	MULTI-MSMS	20210303_L1_Ag5_Prust001_SA_Syn_pArg_mix5_120min_R3	120min_R3	2	0.24608	149.4	108580000	26.6942	18
Peptide_16	Unmodified	_AADIIRGR_		0	1	MULTI-MSMS	20210303_L1_Ag5_Prust001_SA_Syn_pArg_mix5_120min_R4	120min_R4	2	1.2984	152.47	135350000	27.0121	19
Peptide_16	Phospho (RHSTY)	_AADIIR(Phospho (RHSTY))GR_	AADIIR(0.979)GR(0.021)	1	1	MULTI-MSMS	20210302_L1_Ag5_Prust001_SA_Syn_pArg_mix5_0min_R1	0min_R1	2	-0.48191	124.95	513860000	28.9368	20
Peptide_16	Phospho (RHSTY)	_AADIIR(Phospho (RHSTY))GR_	AADIIR(0.981)GR(0.019)	1	1	MULTI-MSMS	20210302_L1_Ag5_Prust001_SA_Syn_pArg_mix5_0min_R2	0min_R2	2	-0.25077	133.32	820350000	29.6117	23
Peptide_16	Phospho (RHSTY)	_AADIIR(Phospho (RHSTY))GR_	AADIIR(0.979)GR(0.021)	1	1	MULTI-MSMS	20210302_L1_Ag5_Prust001_SA_Syn_pArg_mix5_0min_R3	0min_R3	2	0.11931	124.95	496330000	28.8867	27
Peptide_16	Phospho (RHSTY)	_AADIIR(Phospho (RHSTY))GR_	AADIIR(0.938)GR(0.062)	1	1	MULTI-MSMS	20210302_L1_Ag5_Prust001_SA_Syn_pArg_mix5_15min_R1	15min_R1	2	-0.27081	156.46	851290000	29.6651	29
Peptide_16	Phospho (RHSTY)	_AADIIR(Phospho (RHSTY))GR_	AADIIR(0.883)GR(0.117)	1	1	MULTI-MSMS	20210302_L1_Ag5_Prust001_SA_Syn_pArg_mix5_15min_R2	15min_R2	2	-0.85789	144.66	1068000000	29.9923	31
Peptide_16	Phospho (RHSTY)	_AADIIR(Phospho (RHSTY))GR_	AADIIR(0.98)GR(0.02)	1	1	MULTI-MSMS	20210302_L1_Ag5_Prust001_SA_Syn_pArg_mix5_15min_R3	15min_R3	2	-0.14782	131.22	358310000	28.4166	34
Peptide_16	Phospho (RHSTY)	_AADIIR(Phospho (RHSTY))GR_	AADIIR(0.932)GR(0.068)	1	1	MULTI-MSMS	20210302_L1_Ag5_Prust001_SA_Syn_pArg_mix5_15min_R4	15min_R4	2	0.0081081	147.24	619310000	29.2061	36
Peptide_16	Phospho (RHSTY)	_AADIIR(Phospho (RHSTY))GR_	AADIIR(0.917)GR(0.083)	1	1	MULTI-MSMS	20210302_L1_Ag5_Prust001_SA_Syn_pArg_mix5_30min_R1	30min_R1	2	-0.038829	124.95	809010000	29.5916	39
Peptide_16	Phospho (RHSTY)	_AADIIR(Phospho (RHSTY))GR_	AADIIR(0.932)GR(0.068)	1	1	MULTI-MSMS	20210302_L1_Ag5_Prust001_SA_Syn_pArg_mix5_30min_R2	30min_R2	2	0.18326	147.24	1026500000	29.9351	42
Peptide_16	Phospho (RHSTY)	_AADIIR(Phospho (RHSTY))GR_	AADIIR(0.883)GR(0.117)	1	1	MULTI-MSMS	20210302_L1_Ag5_Prust001_SA_Syn_pArg_mix5_60min_R1	60min_R1	2	0.099253	144.66	1108700000	30.0462	45
Peptide_16	Phospho (RHSTY)	_AADIIR(Phospho (RHSTY))GR_	AADIIR(0.979)GR(0.021)	1	1	MULTI-MSMS	20210302_L1_Ag5_Prust001_SA_Syn_pArg_mix5_60min_R3		2	0.11931	124.95	496330000	28.8867	49
Peptide_16	Phospho (RHSTY)	_AADIIR(Phospho (RHSTY))GR_	AADIIR(0.952)GR(0.048)	1	1	MULTI-MSMS	20210302_L1_Ag5_Prust001_SA_Syn_pArg_mix5_120min_R1	120min_R1	2	0.0052324	124.95	422460000	28.6542	51
Peptide_16	Phospho (RHSTY)	_AADIIR(Phospho (RHSTY))GR_	AADIIR(0.979)GR(0.021)	1	1	MULTI-MSMS	20210302_L1_Ag5_Prust001_SA_Syn_pArg_mix5_120min_R2	120min_R2	2	0.020671	124.95	1213000000	30.1759	53
Peptide_16	Phospho (RHSTY)	_AADIIR(Phospho (RHSTY))GR_	AADIIR(0.931)GR(0.069)	1	1	MULTI-MSMS	20210303_L1_Ag5_Prust001_SA_Syn_pArg_mix5_0min_R5	0min_R4	2	-0.23903	144.66	542120000	29.014	55
Peptide_16	Phospho (RHSTY)	_AADIIR(Phospho (RHSTY))GR_	AADIIR(0.999)GR(0.001)	1	1	MULTI-MSMS	20210303_L1_Ag5_Prust001_SA_Syn_pArg_mix5_30min_R3	30min_R3	2	-0.12168	144.66	287060000	28.0968	59
Peptide_16	Phospho (RHSTY)	_AADIIR(Phospho (RHSTY))GR_	AADIIR(0.917)GR(0.083)	1	1	MULTI-MSMS	20210303_L1_Ag5_Prust001_SA_Syn_pArg_mix5_30min_R4	30min_R4	2	0.16677	124.95	822820000	29.616	61
Peptide_16	Phospho (RHSTY)	_AADIIR(Phospho (RHSTY))GR_	AADIIR(0.985)GR(0.015)	1	1	MULTI-MSMS	20210303_L1_Ag5_Prust001_SA_Syn_pArg_mix5_60min_R3	60min_R2	2	-0.025827	144.66	295910000	28.1406	64
Peptide_16	Phospho (RHSTY)	_AADIIR(Phospho (RHSTY))GR_	AADIIR(0.925)GR(0.075)	1	1	MULTI-MSMS	20210303_L1_Ag5_Prust001_SA_Syn_pArg_mix5_60min_R4	60min_R3	2	-0.061269	135.86	562440000	29.0671	66
Peptide_16	Phospho (RHSTY)	_AADIIR(Phospho (RHSTY))GR_	AADIIR(0.932)GR(0.068)	1	1	MULTI-MSMS	20210303_L1_Ag5_Prust001_SA_Syn_pArg_mix5_60min_R5	60min_R4	2	-0.26274	147.24	559770000	29.0603	68
Peptide_16	Phospho (RHSTY)	_AADIIR(Phospho (RHSTY))GR_	AADIIR(0.97)GR(0.03)	1	1	MULTI-MSMS	20210303_L1_Ag5_Prust001_SA_Syn_pArg_mix5_120min_R3	120min_R3	2	0.048655	144.66	443580000	28.7246	70
Peptide_16	Phospho (RHSTY)	_AADIIR(Phospho (RHSTY))GR_	AADIIR(0.992)GR(0.008)	1	1	MULTI-MSMS	20210303_L1_Ag5_Prust001_SA_Syn_pArg_mix5_120min_R4	120min_R4	2	-0.42635	147.24	560080000	29.0611	72
Peptide_13	Unmodified	_AVADRLENSEAK_		0	1	MULTI-MSMS	20210302_L1_Ag5_Prust001_SA_Syn_pArg_mix5_0min_R1	0min_R1	3	-0.43627	77.894	128730000	26.9398	115
Peptide_13	Unmodified	_AVADRLENSEAK_		0	1	MULTI-MSMS	20210302_L1_Ag5_Prust001_SA_Syn_pArg_mix5_0min_R1	0min_R1	2	0.74284	261.43	69648000	26.0536	116
Peptide_13	Unmodified	_AVADRLENSEAK_		0	1	MULTI-MSMS	20210302_L1_Ag5_Prust001_SA_Syn_pArg_mix5_0min_R2	0min_R2	3	-0.69881	79.744	325120000	28.2764	118
Peptide_13	Unmodified	_AVADRLENSEAK_		0	1	MULTI-MSMS	20210302_L1_Ag5_Prust001_SA_Syn_pArg_mix5_0min_R2	0min_R2	2	0.4947	255.52	224260000	27.7406	119
Peptide_13	Unmodified	_AVADRLENSEAK_		0	1	MULTI-MSMS	20210302_L1_Ag5_Prust001_SA_Syn_pArg_mix5_0min_R3	0min_R3	3	-0.19436	92.295	124240000	26.8886	121
Peptide_13	Unmodified	_AVADRLENSEAK_		0	1	MULTI-MSMS	20210302_L1_Ag5_Prust001_SA_Syn_pArg_mix5_0min_R3	0min_R3	2	0.29389	252.51	88024000	26.3914	122
Peptide_13	Unmodified	_AVADRLENSEAK_		0	1	MULTI-MSMS	20210302_L1_Ag5_Prust001_SA_Syn_pArg_mix5_15min_R1	15min_R1	3	-0.50894	112.5	316790000	28.239	126
Peptide_13	Unmodified	_AVADRLENSEAK_		0	1	MULTI-MSMS	20210302_L1_Ag5_Prust001_SA_Syn_pArg_mix5_15min_R1	15min_R1	2	0.90871	297.52	204280000	27.606	127
Peptide_13	Unmodified	_AVADRLENSEAK_		0	1	MULTI-MSMS	20210302_L1_Ag5_Prust001_SA_Syn_pArg_mix5_15min_R2	15min_R2	3	-0.60249	81.918	291080000	28.1168	130
Peptide_13	Unmodified	_AVADRLENSEAK_		0	1	MULTI-MSMS	20210302_L1_Ag5_Prust001_SA_Syn_pArg_mix5_15min_R2	15min_R2	2	-0.0014451	283.63	209090000	27.6395	131
Peptide_13	Unmodified	_AVADRLENSEAK_		0	1	MULTI-MSMS	20210302_L1_Ag5_Prust001_SA_Syn_pArg_mix5_15min_R3	15min_R3	3	-0.39542	79.744	150070000	27.1611	133
Peptide_13	Unmodified	_AVADRLENSEAK_		0	1	MULTI-MSMS	20210302_L1_Ag5_Prust001_SA_Syn_pArg_mix5_15min_R3	15min_R3	2	0.56715	253.1	114340000	26.7688	134
Peptide_13	Unmodified	_AVADRLENSEAK_		0	1	MULTI-MSMS	20210302_L1_Ag5_Prust001_SA_Syn_pArg_mix5_15min_R4	15min_R4	2	0.01915	270.1	150600000	27.1661	135
Peptide_13	Unmodified	_AVADRLENSEAK_		0	1	MULTI-MSMS	20210302_L1_Ag5_Prust001_SA_Syn_pArg_mix5_30min_R1	30min_R1	3	0.22521	96.23	224050000	27.7392	137
Peptide_13	Unmodified	_AVADRLENSEAK_		0	1	MULTI-MSMS	20210302_L1_Ag5_Prust001_SA_Syn_pArg_mix5_30min_R1	30min_R1	2	0.19422	202.12	143550000	27.097	138
Peptide_13	Unmodified	_AVADRLENSEAK_		0	1	MULTI-MSMS	20210302_L1_Ag5_Prust001_SA_Syn_pArg_mix5_30min_R2	30min_R2	2	0.10423	283.63	182170000	27.4407	140
Peptide_13	Unmodified	_AVADRLENSEAK_		0	1	MULTI-MSMS	20210302_L1_Ag5_Prust001_SA_Syn_pArg_mix5_60min_R1	60min_R1	3	-0.65179	107.52	595980000	29.1507	144
Peptide_13	Unmodified	_AVADRLENSEAK_		0	1	MULTI-MSMS	20210302_L1_Ag5_Prust001_SA_Syn_pArg_mix5_60min_R1	60min_R1	2	0.24857	326.41	385480000	28.5221	145
Peptide_13	Unmodified	_AVADRLENSEAK_		0	1	MULTI-MSMS	20210302_L1_Ag5_Prust001_SA_Syn_pArg_mix5_60min_R3		3	-0.19436	92.295	124240000	26.8886	148
Peptide_13	Unmodified	_AVADRLENSEAK_		0	1	MULTI-MSMS	20210302_L1_Ag5_Prust001_SA_Syn_pArg_mix5_60min_R3		2	0.29389	252.51	88024000	26.3914	149
Peptide_13	Unmodified	_AVADRLENSEAK_		0	1	MULTI-MSMS	20210302_L1_Ag5_Prust001_SA_Syn_pArg_mix5_120min_R1	120min_R1	3	-0.43721	96.059	221190000	27.7207	153
Peptide_13	Unmodified	_AVADRLENSEAK_		0	1	MULTI-MSMS	20210302_L1_Ag5_Prust001_SA_Syn_pArg_mix5_120min_R1	120min_R1	2	0.42384	250.37	137640000	27.0363	154
Peptide_13	Unmodified	_AVADRLENSEAK_		0	1	MULTI-MSMS	20210302_L1_Ag5_Prust001_SA_Syn_pArg_mix5_120min_R2	120min_R2	2	-0.30298	283.63	213870000	27.6722	156
Peptide_13	Unmodified	_AVADRLENSEAK_		0	1	MULTI-MSMS	20210303_L1_Ag5_Prust001_SA_Syn_pArg_mix5_0min_R5	0min_R4	3	-0.53039	108.5	178360000	27.4102	158
Peptide_13	Unmodified	_AVADRLENSEAK_		0	1	MULTI-MSMS	20210303_L1_Ag5_Prust001_SA_Syn_pArg_mix5_0min_R5	0min_R4	2	0.015726	283.63	160300000	27.2562	159
Peptide_13	Unmodified	_AVADRLENSEAK_		0	1	MULTI-MSMS	20210303_L1_Ag5_Prust001_SA_Syn_pArg_mix5_30min_R3	30min_R3	2	0.085315	253.1	62583000	25.8993	161
Peptide_13	Unmodified	_AVADRLENSEAK_		0	1	MULTI-MSMS	20210303_L1_Ag5_Prust001_SA_Syn_pArg_mix5_30min_R4	30min_R4	3	-0.28172	112.73	176450000	27.3947	163
Peptide_13	Unmodified	_AVADRLENSEAK_		0	1	MULTI-MSMS	20210303_L1_Ag5_Prust001_SA_Syn_pArg_mix5_30min_R4	30min_R4	2	0.023431	279.51	128680000	26.9392	164
Peptide_13	Unmodified	_AVADRLENSEAK_		0	1	MULTI-MSMS	20210303_L1_Ag5_Prust001_SA_Syn_pArg_mix5_60min_R3	60min_R2	2	-0.17206	276.58	107110000	26.6745	166
Peptide_13	Unmodified	_AVADRLENSEAK_		0	1	MULTI-MSMS	20210303_L1_Ag5_Prust001_SA_Syn_pArg_mix5_60min_R4	60min_R3	3	-0.10406	94.688	255820000	27.9306	168
Peptide_13	Unmodified	_AVADRLENSEAK_		0	1	MULTI-MSMS	20210303_L1_Ag5_Prust001_SA_Syn_pArg_mix5_60min_R4	60min_R3	2	0.41649	283.63	204970000	27.6108	169
Peptide_13	Unmodified	_AVADRLENSEAK_		0	1	MULTI-MSMS	20210303_L1_Ag5_Prust001_SA_Syn_pArg_mix5_60min_R4	60min_R3	2	-0.25499	80.916	3304300	21.6559	171
Peptide_13	Unmodified	_AVADRLENSEAK_		0	1	MULTI-MSMS	20210303_L1_Ag5_Prust001_SA_Syn_pArg_mix5_60min_R5	60min_R4	2	0.39023	293.26	135200000	27.0105	172
Peptide_13	Unmodified	_AVADRLENSEAK_		0	1	MULTI-MSMS	20210303_L1_Ag5_Prust001_SA_Syn_pArg_mix5_120min_R3	120min_R3	2	0.91717	276.58	117620000	26.8096	175
Peptide_13	Unmodified	_AVADRLENSEAK_		0	1	MULTI-MSMS	20210303_L1_Ag5_Prust001_SA_Syn_pArg_mix5_120min_R4	120min_R4	3	-0.82238	108.5	216380000	27.689	178
Peptide_13	Unmodified	_AVADRLENSEAK_		0	1	MULTI-MSMS	20210303_L1_Ag5_Prust001_SA_Syn_pArg_mix5_120min_R4	120min_R4	2	0.16582	293.26	190510000	27.5053	179
Peptide_13	Phospho (RHSTY)	_AVADR(Phospho (RHSTY))LENSEAK_	AVADR(1)LENSEAK	1	1	MULTI-MSMS	20210302_L1_Ag5_Prust001_SA_Syn_pArg_mix5_0min_R1	0min_R1	2	0.46635	201.65	1645600000	30.616	183
Peptide_13	Phospho (RHSTY)	_AVADR(Phospho (RHSTY))LENSEAK_	AVADR(0.999)LENS(0.001)EAK	1	1	MULTI-MSMS	20210302_L1_Ag5_Prust001_SA_Syn_pArg_mix5_0min_R2	0min_R2	2	0.69072	208.05	3240800000	31.5937	187
Peptide_13	Phospho (RHSTY)	_AVADR(Phospho (RHSTY))LENSEAK_	AVADR(1)LENSEAK	1	1	MULTI-MSMS	20210302_L1_Ag5_Prust001_SA_Syn_pArg_mix5_0min_R3	0min_R3	2	-0.37616	225.09	1512800000	30.4946	196
Peptide_13	Phospho (RHSTY)	_AVADR(Phospho (RHSTY))LENSEAK_	AVADR(1)LENSEAK	1	1	MULTI-MSMS	20210302_L1_Ag5_Prust001_SA_Syn_pArg_mix5_15min_R1	15min_R1	2	0.11399	199.8	3392100000	31.6595	207
Peptide_13	Phospho (RHSTY)	_AVADR(Phospho (RHSTY))LENSEAK_	AVADR(0.998)LENS(0.002)EAK	1	1	MULTI-MSMS	20210302_L1_Ag5_Prust001_SA_Syn_pArg_mix5_15min_R2	15min_R2	2	-0.84709	191.49	3895500000	31.8592	210
Peptide_13	Phospho (RHSTY)	_AVADRLENS(Phospho (RHSTY))EAK_	AVADR(0.157)LENS(0.843)EAK	1	1	MULTI-MSMS	20210302_L1_Ag5_Prust001_SA_Syn_pArg_mix5_15min_R3	15min_R3	2	0.24928	171.11	1311300000	30.2884	220
Peptide_13	Phospho (RHSTY)	_AVADR(Phospho (RHSTY))LENSEAK_	AVADR(1)LENSEAK	1	1	MULTI-MSMS	20210302_L1_Ag5_Prust001_SA_Syn_pArg_mix5_15min_R4	15min_R4	2	0.87623	228.17	1835600000	30.7736	227
Peptide_13	Phospho (RHSTY)	_AVADR(Phospho (RHSTY))LENSEAK_	AVADR(0.998)LENS(0.002)EAK	1	1	MULTI-MSMS	20210302_L1_Ag5_Prust001_SA_Syn_pArg_mix5_30min_R1	30min_R1	2	-0.43492	191.46	2472200000	31.2031	231
Peptide_13	Phospho (RHSTY)	_AVADR(Phospho (RHSTY))LENSEAK_	AVADR(1)LENSEAK	1	1	MULTI-MSMS	20210302_L1_Ag5_Prust001_SA_Syn_pArg_mix5_30min_R2	30min_R2	2	-0.30129	206.14	3018000000	31.4909	237
Peptide_13	Phospho (RHSTY)	_AVADR(Phospho (RHSTY))LENSEAK_	AVADR(1)LENSEAK	1	1	MULTI-MSMS	20210302_L1_Ag5_Prust001_SA_Syn_pArg_mix5_60min_R1	60min_R1	2	0.54187	199.8	3143600000	31.5498	246
Peptide_13	Phospho (RHSTY)	_AVADR(Phospho (RHSTY))LENSEAK_	AVADR(1)LENSEAK	1	1	MULTI-MSMS	20210302_L1_Ag5_Prust001_SA_Syn_pArg_mix5_60min_R3		2	-0.37616	225.09	1512800000	30.4946	251
Peptide_13	Phospho (RHSTY)	_AVADR(Phospho (RHSTY))LENSEAK_	AVADR(1)LENSEAK	1	1	MULTI-MSMS	20210302_L1_Ag5_Prust001_SA_Syn_pArg_mix5_120min_R1	120min_R1	2	0.42838	195.58	1760300000	30.7132	261
Peptide_13	Phospho (RHSTY)	_AVADR(Phospho (RHSTY))LENSEAK_	AVADR(1)LENSEAK	1	1	MULTI-MSMS	20210302_L1_Ag5_Prust001_SA_Syn_pArg_mix5_120min_R2	120min_R2	2	1.2077	214.11	2995200000	31.48	265
Peptide_13	Phospho (RHSTY)	_AVADR(Phospho (RHSTY))LENSEAK_	AVADR(1)LENSEAK	1	1	MULTI-MSMS	20210303_L1_Ag5_Prust001_SA_Syn_pArg_mix5_0min_R5	0min_R4	2	0.83997	196.95	2096000000	30.965	274
Peptide_13	Phospho (RHSTY)	_AVADR(Phospho (RHSTY))LENSEAK_	AVADR(0.988)LENS(0.012)EAK	1	1	MULTI-MSMS	20210303_L1_Ag5_Prust001_SA_Syn_pArg_mix5_30min_R3	30min_R3	2	-0.16191	174.68	761640000	29.5045	281
Peptide_13	Phospho (RHSTY)	_AVADR(Phospho (RHSTY))LENSEAK_	AVADR(0.999)LENS(0.001)EAK	1	1	MULTI-MSMS	20210303_L1_Ag5_Prust001_SA_Syn_pArg_mix5_30min_R4	30min_R4	2	0.53081	196.05	1866900000	30.798	284
Peptide_13	Phospho (RHSTY)	_AVADR(Phospho (RHSTY))LENSEAK_	AVADR(0.999)LENS(0.001)EAK	1	1	MULTI-MSMS	20210303_L1_Ag5_Prust001_SA_Syn_pArg_mix5_60min_R3	60min_R2	2	0.70417	225.65	1304900000	30.2813	289
Peptide_13	Phospho (RHSTY)	_AVADR(Phospho (RHSTY))LENSEAK_	AVADR(1)LENSEAK	1	1	MULTI-MSMS	20210303_L1_Ag5_Prust001_SA_Syn_pArg_mix5_60min_R4	60min_R3	2	-0.70934	209.3	3150900000	31.5531	293
Peptide_13	Phospho (RHSTY)	_AVADR(Phospho (RHSTY))LENSEAK_	AVADR(1)LENSEAK	1	1	MULTI-MSMS	20210303_L1_Ag5_Prust001_SA_Syn_pArg_mix5_60min_R5	60min_R4	2	0.62662	190.06	1777500000	30.7272	298
Peptide_13	Phospho (RHSTY)	_AVADR(Phospho (RHSTY))LENSEAK_	AVADR(0.851)LENS(0.149)EAK	1	1	MULTI-MSMS	20210303_L1_Ag5_Prust001_SA_Syn_pArg_mix5_120min_R3	120min_R3	2	0.78443	173.62	1262600000	30.2338	301
Peptide_13	Phospho (RHSTY)	_AVADR(Phospho (RHSTY))LENSEAK_	AVADR(1)LENSEAK	1	1	MULTI-MSMS	20210303_L1_Ag5_Prust001_SA_Syn_pArg_mix5_120min_R4	120min_R4	2	0.10128	199.69	2168500000	31.0141	305
Peptide_04	Unmodified	_EIADGTALVNLVSRR_		0	1	MULTI-MSMS	20210302_L1_Ag5_Prust001_SA_Syn_pArg_mix5_15min_R2	15min_R2	2	2.3079	47.894	97041000	26.5321	393
Peptide_04	Unmodified	_EIADGTALVNLVSRR_		0	1	MULTI-MSMS	20210302_L1_Ag5_Prust001_SA_Syn_pArg_mix5_60min_R1	60min_R1	2	0.67027	47.894	47596000	25.5043	394
Peptide_04	Unmodified	_EIADGTALVNLVSRR_		0	1	MULTI-MSMS	20210302_L1_Ag5_Prust001_SA_Syn_pArg_mix5_120min_R2	120min_R2	2	1.2324	45.433	46981000	25.4856	395
Peptide_17	Phospho (RHSTY)	_FR(Phospho (RHSTY))GHDGPIK_	FR(1)GHDGPIK	1	1	MULTI-MSMS	20210302_L1_Ag5_Prust001_SA_Syn_pArg_mix5_0min_R1	0min_R1	2	0.67117	125.72	192490000	27.5202	420
Peptide_17	Phospho (RHSTY)	_FR(Phospho (RHSTY))GHDGPIK_	FR(0.992)GH(0.008)DGPIK	1	1	MULTI-MSMS	20210302_L1_Ag5_Prust001_SA_Syn_pArg_mix5_0min_R2	0min_R2	2	-0.17599	108.24	535210000	28.9955	424
Peptide_17	Phospho (RHSTY)	_FR(Phospho (RHSTY))GHDGPIK_	FR(0.999)GH(0.001)DGPIK	1	1	MULTI-MSMS	20210302_L1_Ag5_Prust001_SA_Syn_pArg_mix5_15min_R1	15min_R1	2	-0.33391	125.72	261070000	27.9599	432
Peptide_17	Phospho (RHSTY)	_FR(Phospho (RHSTY))GHDGPIK_	FR(0.998)GH(0.002)DGPIK	1	1	MULTI-MSMS	20210302_L1_Ag5_Prust001_SA_Syn_pArg_mix5_15min_R2	15min_R2	2	-1.2854	118.31	477910000	28.8322	435
Peptide_17	Phospho (RHSTY)	_FR(Phospho (RHSTY))GHDGPIK_	FR(0.993)GH(0.007)DGPIK	1	1	MULTI-MSMS	20210302_L1_Ag5_Prust001_SA_Syn_pArg_mix5_15min_R3	15min_R3	2	0.41485	116.13	159230000	27.2465	440
Peptide_17	Phospho (RHSTY)	_FR(Phospho (RHSTY))GHDGPIK_	FR(0.991)GH(0.009)DGPIK	1	1	MULTI-MSMS	20210302_L1_Ag5_Prust001_SA_Syn_pArg_mix5_15min_R4	15min_R4	2	-0.35839	117.94	261690000	27.9633	442
Peptide_17	Phospho (RHSTY)	_FR(Phospho (RHSTY))GHDGPIK_	FR(0.999)GH(0.001)DGPIK	1	1	MULTI-MSMS	20210302_L1_Ag5_Prust001_SA_Syn_pArg_mix5_30min_R1	30min_R1	2	0.11775	123.21	271470000	28.0162	446
Peptide_17	Phospho (RHSTY)	_FR(Phospho (RHSTY))GHDGPIK_	FR(0.998)GH(0.002)DGPIK	1	1	MULTI-MSMS	20210302_L1_Ag5_Prust001_SA_Syn_pArg_mix5_30min_R2	30min_R2	2	-0.34454	136.06	370580000	28.4652	451
Peptide_17	Phospho (RHSTY)	_FR(Phospho (RHSTY))GHDGPIK_	FR(0.999)GH(0.001)DGPIK	1	1	MULTI-MSMS	20210302_L1_Ag5_Prust001_SA_Syn_pArg_mix5_30min_R2	30min_R2	2	3.1542	74.424	48535000	25.5325	454
Peptide_17	Phospho (RHSTY)	_FR(Phospho (RHSTY))GHDGPIK_	FR(1)GHDGPIK	1	1	MULTI-MSMS	20210302_L1_Ag5_Prust001_SA_Syn_pArg_mix5_60min_R1	60min_R1	2	-0.015622	128.14	650620000	29.2772	456
Peptide_17	Phospho (RHSTY)	_FR(Phospho (RHSTY))GHDGPIK_	FR(0.997)GH(0.003)DGPIK	1	1	MULTI-MSMS	20210302_L1_Ag5_Prust001_SA_Syn_pArg_mix5_120min_R1	120min_R1	2	0.22825	105.36	272990000	28.0243	467
Peptide_17	Phospho (RHSTY)	_FR(Phospho (RHSTY))GHDGPIK_	FR(0.996)GH(0.004)DGPIK	1	1	MULTI-MSMS	20210302_L1_Ag5_Prust001_SA_Syn_pArg_mix5_120min_R2	120min_R2	2	-0.031499	117.01	444630000	28.728	469
Peptide_17	Phospho (RHSTY)	_FR(Phospho (RHSTY))GHDGPIK_	FR(0.994)GH(0.006)DGPIK	1	1	MULTI-MSMS	20210303_L1_Ag5_Prust001_SA_Syn_pArg_mix5_0min_R5	0min_R4	2	-0.26008	135.15	268550000	28.0006	474
Peptide_17	Phospho (RHSTY)	_FR(Phospho (RHSTY))GHDGPIK_	FR(0.998)GH(0.002)DGPIK	1	1	MULTI-MSMS	20210303_L1_Ag5_Prust001_SA_Syn_pArg_mix5_30min_R3	30min_R3	2	0.62269	122.86	82613000	26.2999	479
Peptide_17	Phospho (RHSTY)	_FR(Phospho (RHSTY))GHDGPIK_	FR(0.998)GH(0.002)DGPIK	1	1	MULTI-MSMS	20210303_L1_Ag5_Prust001_SA_Syn_pArg_mix5_30min_R4	30min_R4	2	-0.97443	121.61	324290000	28.2727	481
Peptide_17	Phospho (RHSTY)	_FR(Phospho (RHSTY))GHDGPIK_	FR(0.995)GH(0.005)DGPIK	1	1	MULTI-MSMS	20210303_L1_Ag5_Prust001_SA_Syn_pArg_mix5_60min_R3	60min_R2	2	0.25309	117.01	168410000	27.3274	485
Peptide_17	Phospho (RHSTY)	_FR(Phospho (RHSTY))GHDGPIK_	FR(1)GHDGPIK	1	1	MULTI-MSMS	20210303_L1_Ag5_Prust001_SA_Syn_pArg_mix5_60min_R4	60min_R3	2	-0.56097	118.67	347490000	28.3724	487
Peptide_17	Phospho (RHSTY)	_FR(Phospho (RHSTY))GHDGPIK_	FR(0.975)GH(0.025)DGPIK	1	1	MULTI-MSMS	20210303_L1_Ag5_Prust001_SA_Syn_pArg_mix5_60min_R4	60min_R3	2	0.13325	41.448	919800	19.811	490
Peptide_17	Phospho (RHSTY)	_FR(Phospho (RHSTY))GHDGPIK_	FR(0.991)GH(0.009)DGPIK	1	1	MULTI-MSMS	20210303_L1_Ag5_Prust001_SA_Syn_pArg_mix5_60min_R5	60min_R4	2	0.22798	106.18	266330000	27.9886	492
Peptide_17	Phospho (RHSTY)	_FR(Phospho (RHSTY))GHDGPIK_	FR(0.997)GH(0.003)DGPIK	1	1	MULTI-MSMS	20210303_L1_Ag5_Prust001_SA_Syn_pArg_mix5_120min_R3	120min_R3	2	-0.29534	112.64	244400000	27.8647	495
Peptide_17	Phospho (RHSTY)	_FR(Phospho (RHSTY))GHDGPIK_	FR(0.998)GH(0.002)DGPIK	1	1	MULTI-MSMS	20210303_L1_Ag5_Prust001_SA_Syn_pArg_mix5_120min_R4	120min_R4	2	-0.10835	118.31	407020000	28.6005	498
Peptide_17	Unmodified	_FRGHDGPIK_		0	1	MULTI-MSMS	20210302_L1_Ag5_Prust001_SA_Syn_pArg_mix5_0min_R2	0min_R2	2	-0.3162	88.136	55937000	25.7373	501
Peptide_17	Unmodified	_FRGHDGPIK_		0	1	MULTI-MSMS	20210302_L1_Ag5_Prust001_SA_Syn_pArg_mix5_0min_R3	0min_R3	2	0.49409	91.069	18474000	24.139	502
Peptide_17	Unmodified	_FRGHDGPIK_		0	1	MULTI-MSMS	20210302_L1_Ag5_Prust001_SA_Syn_pArg_mix5_15min_R1	15min_R1	2	-0.066129	95.815	30279000	24.8518	503
Peptide_17	Unmodified	_FRGHDGPIK_		0	1	MULTI-MSMS	20210302_L1_Ag5_Prust001_SA_Syn_pArg_mix5_15min_R2	15min_R2	2	-1.4403	156.62	40658000	25.277	504
Peptide_17	Unmodified	_FRGHDGPIK_		0	1	MULTI-MSMS	20210302_L1_Ag5_Prust001_SA_Syn_pArg_mix5_60min_R1	60min_R1	2	0.37108	126.24	55055000	25.7144	505
Peptide_17	Unmodified	_FRGHDGPIK_		0	1	MULTI-MSMS	20210302_L1_Ag5_Prust001_SA_Syn_pArg_mix5_60min_R3		2	0.49409	91.069	18474000	24.139	506
Peptide_17	Unmodified	_FRGHDGPIK_		0	1	MULTI-MSMS	20210302_L1_Ag5_Prust001_SA_Syn_pArg_mix5_120min_R2	120min_R2	2	-0.59531	89.698	47454000	25.5	507
Peptide_17	Unmodified	_FRGHDGPIK_		0	1	MULTI-MSMS	20210303_L1_Ag5_Prust001_SA_Syn_pArg_mix5_0min_R5	0min_R4	2	-0.32322	97.635	25614000	24.6104	508
Peptide_17	Unmodified	_FRGHDGPIK_		0	1	MULTI-MSMS	20210303_L1_Ag5_Prust001_SA_Syn_pArg_mix5_30min_R4	30min_R4	2	-0.36012	95.502	31359000	24.9024	509
Peptide_17	Unmodified	_FRGHDGPIK_		0	1	MULTI-MSMS	20210303_L1_Ag5_Prust001_SA_Syn_pArg_mix5_60min_R4	60min_R3	2	0.47561	82.426	47541000	25.5027	510
Peptide_17	Unmodified	_FRGHDGPIK_		0	1	MULTI-MSMS	20210303_L1_Ag5_Prust001_SA_Syn_pArg_mix5_60min_R5	60min_R4	2	0.2471	106.6	29696000	24.8238	511
Peptide_17	Unmodified	_FRGHDGPIK_		0	1	MULTI-MSMS	20210303_L1_Ag5_Prust001_SA_Syn_pArg_mix5_120min_R4	120min_R4	2	0.045678	73.573	61843000	25.8821	512
Peptide_06	Unmodified	_GDLPSSFPK_		0	0	MULTI-MSMS	20210302_L1_Ag5_Prust001_SA_Syn_pArg_mix5_120min_R2	120min_R2	2	0.51015	83.313	54854000	25.7091	514
Peptide_12	Unmodified	_HTYQNEPLPNRK_		0	1	MULTI-MSMS	20210302_L1_Ag5_Prust001_SA_Syn_pArg_mix5_0min_R1	0min_R1	3	-0.0092162	66.953	134360000	27.0015	519
Peptide_12	Unmodified	_HTYQNEPLPNRK_		0	1	MULTI-MSMS	20210302_L1_Ag5_Prust001_SA_Syn_pArg_mix5_0min_R2	0min_R2	3	-0.75385	90.434	261230000	27.9607	520
Peptide_12	Unmodified	_HTYQNEPLPNRK_		0	1	MULTI-MSMS	20210302_L1_Ag5_Prust001_SA_Syn_pArg_mix5_0min_R2	0min_R2	2	-0.23672	63.076	17276000	24.0423	521
Peptide_12	Unmodified	_HTYQNEPLPNRK_		0	1	MULTI-MSMS	20210302_L1_Ag5_Prust001_SA_Syn_pArg_mix5_0min_R3	0min_R3	3	-0.21274	91.694	106900000	26.6717	523
Peptide_12	Unmodified	_HTYQNEPLPNRK_		0	1	MULTI-MSMS	20210302_L1_Ag5_Prust001_SA_Syn_pArg_mix5_0min_R3	0min_R3	2	-0.40497	45.137	12020000	23.5189	524
Peptide_12	Unmodified	_HTYQNEPLPNRK_		0	1	MULTI-MSMS	20210302_L1_Ag5_Prust001_SA_Syn_pArg_mix5_15min_R1	15min_R1	3	-0.092046	205.09	171620000	27.3546	525
Peptide_12	Unmodified	_HTYQNEPLPNRK_		0	1	MULTI-MSMS	20210302_L1_Ag5_Prust001_SA_Syn_pArg_mix5_15min_R2	15min_R2	3	-0.62749	155.24	214650000	27.6774	528
Peptide_12	Unmodified	_HTYQNEPLPNRK_		0	1	MULTI-MSMS	20210302_L1_Ag5_Prust001_SA_Syn_pArg_mix5_15min_R2	15min_R2	2	0.59226	176.48	18444000	24.1366	529
Peptide_12	Unmodified	_HTYQNEPLPNRK_		0	1	MULTI-MSMS	20210302_L1_Ag5_Prust001_SA_Syn_pArg_mix5_15min_R3	15min_R3	3	0.33692	132.03	50840000	25.5995	531
Peptide_12	Unmodified	_HTYQNEPLPNRK_		0	1	MULTI-MSMS	20210302_L1_Ag5_Prust001_SA_Syn_pArg_mix5_15min_R4	15min_R4	3	-0.56045	103.43	133790000	26.9954	534
Peptide_12	Unmodified	_HTYQNEPLPNRK_		0	1	MULTI-MSMS	20210302_L1_Ag5_Prust001_SA_Syn_pArg_mix5_15min_R4	15min_R4	2	-0.0095463	71.349	17323000	24.0462	535
Peptide_12	Unmodified	_HTYQNEPLPNRK_		0	1	MULTI-MSMS	20210302_L1_Ag5_Prust001_SA_Syn_pArg_mix5_30min_R1	30min_R1	3	-0.074858	89.032	159490000	27.2489	536
Peptide_12	Unmodified	_HTYQNEPLPNRK_		0	1	MULTI-MSMS	20210302_L1_Ag5_Prust001_SA_Syn_pArg_mix5_30min_R2	30min_R2	3	-0.5309	119.74	273470000	28.0268	537
Peptide_12	Unmodified	_HTYQNEPLPNRK_		0	1	MULTI-MSMS	20210302_L1_Ag5_Prust001_SA_Syn_pArg_mix5_30min_R2	30min_R2	2	0.4728	43.512	22774000	24.4409	538
Peptide_12	Unmodified	_HTYQNEPLPNRK_		0	1	MULTI-MSMS	20210302_L1_Ag5_Prust001_SA_Syn_pArg_mix5_60min_R1	60min_R1	3	0.18508	163.46	343850000	28.3572	539
Peptide_12	Unmodified	_HTYQNEPLPNRK_		0	1	MULTI-MSMS	20210302_L1_Ag5_Prust001_SA_Syn_pArg_mix5_60min_R3		3	-0.21274	91.694	106900000	26.6717	543
Peptide_12	Unmodified	_HTYQNEPLPNRK_		0	1	MULTI-MSMS	20210302_L1_Ag5_Prust001_SA_Syn_pArg_mix5_60min_R3		2	-0.40497	45.137	12020000	23.5189	544
Peptide_12	Unmodified	_HTYQNEPLPNRK_		0	1	MULTI-MSMS	20210302_L1_Ag5_Prust001_SA_Syn_pArg_mix5_120min_R1	120min_R1	3	-0.26626	106.38	228390000	27.7669	545
Peptide_12	Unmodified	_HTYQNEPLPNRK_		0	1	MULTI-MSMS	20210302_L1_Ag5_Prust001_SA_Syn_pArg_mix5_120min_R1	120min_R1	2	1.0047	61.353	15259000	23.8632	546
Peptide_12	Unmodified	_HTYQNEPLPNRK_		0	1	MULTI-MSMS	20210302_L1_Ag5_Prust001_SA_Syn_pArg_mix5_120min_R2	120min_R2	3	-0.26888	86.463	408320000	28.6051	547
Peptide_12	Unmodified	_HTYQNEPLPNRK_		0	1	MULTI-MSMS	20210302_L1_Ag5_Prust001_SA_Syn_pArg_mix5_120min_R2	120min_R2	2	0.78039	79.974	27945000	24.7361	549
Peptide_12	Unmodified	_HTYQNEPLPNRK_		0	1	MULTI-MSMS	20210303_L1_Ag5_Prust001_SA_Syn_pArg_mix5_0min_R5	0min_R4	3	-0.26089	197.43	109020000	26.7	550
Peptide_12	Unmodified	_HTYQNEPLPNRK_		0	1	MULTI-MSMS	20210303_L1_Ag5_Prust001_SA_Syn_pArg_mix5_0min_R5	0min_R4	2	0.33918	60.434	12024000	23.5194	551
Peptide_12	Unmodified	_HTYQNEPLPNRK_		0	1	MULTI-MSMS	20210303_L1_Ag5_Prust001_SA_Syn_pArg_mix5_30min_R3	30min_R3	3	0.095434	78.548	69512000	26.0508	552
Peptide_12	Unmodified	_HTYQNEPLPNRK_		0	1	MULTI-MSMS	20210303_L1_Ag5_Prust001_SA_Syn_pArg_mix5_30min_R4	30min_R4	3	-0.21042	165.78	121640000	26.858	553
Peptide_12	Unmodified	_HTYQNEPLPNRK_		0	1	MULTI-MSMS	20210303_L1_Ag5_Prust001_SA_Syn_pArg_mix5_60min_R3	60min_R2	3	0.54813	145.23	86295000	26.3628	555
Peptide_12	Unmodified	_HTYQNEPLPNRK_		0	1	MULTI-MSMS	20210303_L1_Ag5_Prust001_SA_Syn_pArg_mix5_60min_R4	60min_R3	3	0.051779	117.79	165770000	27.3046	556
Peptide_12	Unmodified	_HTYQNEPLPNRK_		0	1	MULTI-MSMS	20210303_L1_Ag5_Prust001_SA_Syn_pArg_mix5_60min_R5	60min_R4	3	0.65292	148.18	145310000	27.1146	560
Peptide_12	Unmodified	_HTYQNEPLPNRK_		0	1	MULTI-MSMS	20210303_L1_Ag5_Prust001_SA_Syn_pArg_mix5_120min_R3	120min_R3	3	-0.00033309	163.59	83922000	26.3225	561
Peptide_12	Unmodified	_HTYQNEPLPNRK_		0	1	MULTI-MSMS	20210303_L1_Ag5_Prust001_SA_Syn_pArg_mix5_120min_R3	120min_R3	2	0.71095	72.79	9726100	23.2134	564
Peptide_12	Unmodified	_HTYQNEPLPNRK_		0	1	MULTI-MSMS	20210303_L1_Ag5_Prust001_SA_Syn_pArg_mix5_120min_R4	120min_R4	3	-0.054062	189.56	185190000	27.4644	565
Peptide_12	Unmodified	_HTYQNEPLPNRK_		0	1	MULTI-MSMS	20210303_L1_Ag5_Prust001_SA_Syn_pArg_mix5_120min_R4	120min_R4	2	0.62216	68.657	22945000	24.4517	567
Peptide_12	Phospho (RHSTY)	_HTYQNEPLPNR(Phospho (RHSTY))K_	HTYQNEPLPNR(1)K	1	1	MULTI-MSMS	20210302_L1_Ag5_Prust001_SA_Syn_pArg_mix5_0min_R1	0min_R1	3	0.38152	150.78	492210000	28.8747	568
Peptide_12	Phospho (RHSTY)	_HTYQNEPLPNR(Phospho (RHSTY))K_	HTYQNEPLPNR(1)K	1	1	MULTI-MSMS	20210302_L1_Ag5_Prust001_SA_Syn_pArg_mix5_0min_R1	0min_R1	2	2.0099	245.18	165680000	27.3038	570
Peptide_12	Phospho (RHSTY)	_HTYQNEPLPNR(Phospho (RHSTY))K_	HTYQNEPLPNR(1)K	1	1	MULTI-MSMS	20210302_L1_Ag5_Prust001_SA_Syn_pArg_mix5_0min_R2	0min_R2	3	-0.24797	146.37	1020000000	29.9259	571
Peptide_12	Phospho (RHSTY)	_HTYQNEPLPNR(Phospho (RHSTY))K_	HTYQNEPLPNR(1)K	1	1	MULTI-MSMS	20210302_L1_Ag5_Prust001_SA_Syn_pArg_mix5_0min_R2	0min_R2	2	0.50296	275.44	329180000	28.2943	573
Peptide_12	Phospho (RHSTY)	_HTYQNEPLPNR(Phospho (RHSTY))K_	HTYQNEPLPNR(1)K	1	1	MULTI-MSMS	20210302_L1_Ag5_Prust001_SA_Syn_pArg_mix5_0min_R3	0min_R3	3	0.285	93.859	284740000	28.0851	575
Peptide_12	Phospho (RHSTY)	_HTYQNEPLPNR(Phospho (RHSTY))K_	HTYQNEPLPNR(1)K	1	1	MULTI-MSMS	20210302_L1_Ag5_Prust001_SA_Syn_pArg_mix5_0min_R3	0min_R3	2	0.26306	290.86	107630000	26.6815	577
Peptide_12	Phospho (RHSTY)	_HTYQNEPLPNR(Phospho (RHSTY))K_	HTYQNEPLPNR(1)K	1	1	MULTI-MSMS	20210302_L1_Ag5_Prust001_SA_Syn_pArg_mix5_15min_R1	15min_R1	3	-0.51333	143.21	692560000	29.3674	580
Peptide_12	Phospho (RHSTY)	_HTYQNEPLPNR(Phospho (RHSTY))K_	HTYQNEPLPNR(1)K	1	1	MULTI-MSMS	20210302_L1_Ag5_Prust001_SA_Syn_pArg_mix5_15min_R1	15min_R1	2	2.2277	282.2	190280000	27.5035	583
Peptide_12	Phospho (RHSTY)	_HTYQNEPLPNR(Phospho (RHSTY))K_	HTYQNEPLPNR(1)K	1	1	MULTI-MSMS	20210302_L1_Ag5_Prust001_SA_Syn_pArg_mix5_15min_R2	15min_R2	3	-0.71986	152.95	799260000	29.5741	586
Peptide_12	Phospho (RHSTY)	_HTYQNEPLPNR(Phospho (RHSTY))K_	HTYQNEPLPNR(1)K	1	1	MULTI-MSMS	20210302_L1_Ag5_Prust001_SA_Syn_pArg_mix5_15min_R2	15min_R2	2	0.97806	262.73	284270000	28.0827	591
Peptide_12	Phospho (RHSTY)	_HTYQNEPLPNR(Phospho (RHSTY))K_	HTYQNEPLPNR(1)K	1	1	MULTI-MSMS	20210302_L1_Ag5_Prust001_SA_Syn_pArg_mix5_15min_R3	15min_R3	3	0.27952	113.86	339280000	28.3379	593
Peptide_12	Phospho (RHSTY)	_HTYQNEPLPNR(Phospho (RHSTY))K_	HTYQNEPLPNR(1)K	1	1	MULTI-MSMS	20210302_L1_Ag5_Prust001_SA_Syn_pArg_mix5_15min_R3	15min_R3	2	1.2982	290.86	139140000	27.052	595
Peptide_12	Phospho (RHSTY)	_HTYQNEPLPNR(Phospho (RHSTY))K_	HTYQNEPLPNR(1)K	1	1	MULTI-MSMS	20210302_L1_Ag5_Prust001_SA_Syn_pArg_mix5_15min_R4	15min_R4	3	-0.52014	135.84	395180000	28.5579	598
Peptide_12	Phospho (RHSTY)	_HTYQNEPLPNR(Phospho (RHSTY))K_	HTYQNEPLPNR(1)K	1	1	MULTI-MSMS	20210302_L1_Ag5_Prust001_SA_Syn_pArg_mix5_15min_R4	15min_R4	2	0.60571	285.31	189120000	27.4947	600
Peptide_12	Phospho (RHSTY)	_HTYQNEPLPNR(Phospho (RHSTY))K_	HTYQNEPLPNR(1)K	1	1	MULTI-MSMS	20210302_L1_Ag5_Prust001_SA_Syn_pArg_mix5_30min_R1	30min_R1	3	-0.012835	141.07	540910000	29.0108	603
Peptide_12	Phospho (RHSTY)	_HTYQNEPLPNR(Phospho (RHSTY))K_	HTYQNEPLPNR(1)K	1	1	MULTI-MSMS	20210302_L1_Ag5_Prust001_SA_Syn_pArg_mix5_30min_R1	30min_R1	2	1.0207	252.44	173170000	27.3676	605
Peptide_12	Phospho (RHSTY)	_HTYQNEPLPNR(Phospho (RHSTY))K_	HTYQNEPLPNR(1)K	1	1	MULTI-MSMS	20210302_L1_Ag5_Prust001_SA_Syn_pArg_mix5_30min_R2	30min_R2	2	0.86493	255.63	227200000	27.7594	609
Peptide_12	Phospho (RHSTY)	_HTYQNEPLPNR(Phospho (RHSTY))K_	HTYQNEPLPNR(1)K	1	1	MULTI-MSMS	20210302_L1_Ag5_Prust001_SA_Syn_pArg_mix5_30min_R2	30min_R2	3	-0.60001	146.88	647120000	29.2695	612
Peptide_12	Phospho (RHSTY)	_HTYQNEPLPNR(Phospho (RHSTY))K_	HTYQNEPLPNR(1)K	1	1	MULTI-MSMS	20210302_L1_Ag5_Prust001_SA_Syn_pArg_mix5_60min_R1	60min_R1	3	-0.1155	141.07	846510000	29.657	615
Peptide_12	Phospho (RHSTY)	_HTYQNEPLPNR(Phospho (RHSTY))K_	HTYQNEPLPNR(1)K	1	1	MULTI-MSMS	20210302_L1_Ag5_Prust001_SA_Syn_pArg_mix5_60min_R1	60min_R1	2	0.65002	310.51	292290000	28.1228	617
Peptide_12	Phospho (RHSTY)	_HTYQNEPLPNR(Phospho (RHSTY))K_	HTYQNEPLPNR(1)K	1	1	MULTI-MSMS	20210302_L1_Ag5_Prust001_SA_Syn_pArg_mix5_60min_R3		3	0.285	93.859	284740000	28.0851	619
Peptide_12	Phospho (RHSTY)	_HTYQNEPLPNR(Phospho (RHSTY))K_	HTYQNEPLPNR(1)K	1	1	MULTI-MSMS	20210302_L1_Ag5_Prust001_SA_Syn_pArg_mix5_60min_R3		2	0.26306	290.86	107630000	26.6815	621
Peptide_12	Phospho (RHSTY)	_HTYQNEPLPNR(Phospho (RHSTY))K_	HTYQNEPLPNR(1)K	1	1	MULTI-MSMS	20210302_L1_Ag5_Prust001_SA_Syn_pArg_mix5_120min_R1	120min_R1	3	0.26268	155.17	518460000	28.9497	624
Peptide_12	Phospho (RHSTY)	_HTYQNEPLPNR(Phospho (RHSTY))K_	HTYQNEPLPNR(1)K	1	1	MULTI-MSMS	20210302_L1_Ag5_Prust001_SA_Syn_pArg_mix5_120min_R1	120min_R1	2	1.5769	251.87	183510000	27.4513	626
Peptide_12	Phospho (RHSTY)	_HTYQNEPLPNR(Phospho (RHSTY))K_	HTYQNEPLPNR(1)K	1	1	MULTI-MSMS	20210302_L1_Ag5_Prust001_SA_Syn_pArg_mix5_120min_R2	120min_R2	3	-0.0083242	150.78	972880000	29.8577	628
Peptide_12	Phospho (RHSTY)	_HTYQNEPLPNR(Phospho (RHSTY))K_	HTYQNEPLPNR(1)K	1	1	MULTI-MSMS	20210302_L1_Ag5_Prust001_SA_Syn_pArg_mix5_120min_R2	120min_R2	2	0.93012	267.37	376220000	28.487	630
Peptide_12	Phospho (RHSTY)	_HTYQNEPLPNR(Phospho (RHSTY))K_	HTYQNEPLPNR(1)K	1	1	MULTI-MSMS	20210303_L1_Ag5_Prust001_SA_Syn_pArg_mix5_0min_R5	0min_R4	3	-0.26882	134.43	501840000	28.9027	633
Peptide_12	Phospho (RHSTY)	_HTYQNEPLPNR(Phospho (RHSTY))K_	HTYQNEPLPNR(1)K	1	1	MULTI-MSMS	20210303_L1_Ag5_Prust001_SA_Syn_pArg_mix5_0min_R5	0min_R4	2	0.53237	297.49	228140000	27.7653	637
Peptide_12	Phospho (RHSTY)	_HTYQNEPLPNR(Phospho (RHSTY))K_	HTYQNEPLPNR(1)K	1	1	MULTI-MSMS	20210303_L1_Ag5_Prust001_SA_Syn_pArg_mix5_30min_R3	30min_R3	3	0.12058	113.56	225610000	27.7493	641
Peptide_12	Phospho (RHSTY)	_HTYQNEPLPNR(Phospho (RHSTY))K_	HTYQNEPLPNR(1)K	1	1	MULTI-MSMS	20210303_L1_Ag5_Prust001_SA_Syn_pArg_mix5_30min_R3	30min_R3	2	0.75617	295.2	97559000	26.5398	643
Peptide_12	Phospho (RHSTY)	_HTYQNEPLPNR(Phospho (RHSTY))K_	HTYQNEPLPNR(1)K	1	1	MULTI-MSMS	20210303_L1_Ag5_Prust001_SA_Syn_pArg_mix5_30min_R4	30min_R4	3	-0.95937	130.03	512860000	28.934	644
Peptide_12	Phospho (RHSTY)	_HTYQNEPLPNR(Phospho (RHSTY))K_	HTYQNEPLPNR(1)K	1	1	MULTI-MSMS	20210303_L1_Ag5_Prust001_SA_Syn_pArg_mix5_30min_R4	30min_R4	2	-1.0154	320.42	212240000	27.6611	647
Peptide_12	Phospho (RHSTY)	_HTYQNEPLPNR(Phospho (RHSTY))K_	HTYQNEPLPNR(1)K	1	1	MULTI-MSMS	20210303_L1_Ag5_Prust001_SA_Syn_pArg_mix5_60min_R3	60min_R2	3	0.095703	144.41	248950000	27.8913	650
Peptide_12	Phospho (RHSTY)	_HTYQNEPLPNR(Phospho (RHSTY))K_	HTYQNEPLPNR(1)K	1	1	MULTI-MSMS	20210303_L1_Ag5_Prust001_SA_Syn_pArg_mix5_60min_R3	60min_R2	2	0.66232	324.96	98204000	26.5493	652
Peptide_12	Phospho (RHSTY)	_HTYQNEPLPNR(Phospho (RHSTY))K_	HTYQNEPLPNR(1)K	1	1	MULTI-MSMS	20210303_L1_Ag5_Prust001_SA_Syn_pArg_mix5_60min_R4	60min_R3	3	-0.082298	159.82	480340000	28.8395	654
Peptide_12	Phospho (RHSTY)	_HTYQNEPLPNR(Phospho (RHSTY))K_	HTYQNEPLPNR(1)K	1	1	MULTI-MSMS	20210303_L1_Ag5_Prust001_SA_Syn_pArg_mix5_60min_R4	60min_R3	2	-0.12081	309.89	226150000	27.7527	656
Peptide_12	Phospho (RHSTY)	_HTYQNEPLPNR(Phospho (RHSTY))K_	HTYQNEPLPNR(1)K	1	1	MULTI-MSMS	20210303_L1_Ag5_Prust001_SA_Syn_pArg_mix5_60min_R5	60min_R4	3	-0.054748	132.21	380700000	28.5041	658
Peptide_12	Phospho (RHSTY)	_HTYQNEPLPNR(Phospho (RHSTY))K_	HTYQNEPLPNR(1)K	1	1	MULTI-MSMS	20210303_L1_Ag5_Prust001_SA_Syn_pArg_mix5_60min_R5	60min_R4	2	1.4398	254.51	158230000	27.2374	660
Peptide_12	Phospho (RHSTY)	_HTYQNEPLPNR(Phospho (RHSTY))K_	HTYQNEPLPNR(1)K	1	1	MULTI-MSMS	20210303_L1_Ag5_Prust001_SA_Syn_pArg_mix5_120min_R3	120min_R3	3	-0.20495	125.29	331160000	28.303	662
Peptide_12	Phospho (RHSTY)	_HTYQNEPLPNR(Phospho (RHSTY))K_	HTYQNEPLPNR(1)K	1	1	MULTI-MSMS	20210303_L1_Ag5_Prust001_SA_Syn_pArg_mix5_120min_R3	120min_R3	2	0.94669	290.86	134130000	26.9991	664
Peptide_12	Phospho (RHSTY)	_HTYQNEPLPNR(Phospho (RHSTY))K_	HTYQNEPLPNR(1)K	1	1	MULTI-MSMS	20210303_L1_Ag5_Prust001_SA_Syn_pArg_mix5_120min_R4	120min_R4	3	-0.22902	124.24	434840000	28.6959	666
Peptide_12	Phospho (RHSTY)	_HTYQNEPLPNR(Phospho (RHSTY))K_	HTYQNEPLPNR(1)K	1	1	MULTI-MSMS	20210303_L1_Ag5_Prust001_SA_Syn_pArg_mix5_120min_R4	120min_R4	2	0.61363	297.49	199410000	27.5712	668
Peptide_01	Phospho (RHSTY)	_IETTEAR(Phospho (RHSTY))AK_	IETTEAR(1)AK	1	1	MULTI-MSMS	20210302_L1_Ag5_Prust001_SA_Syn_pArg_mix5_0min_R1	0min_R1	2	-1.6767	195.27	1034300000	29.946	672
Peptide_01	Phospho (RHSTY)	_IETTEAR(Phospho (RHSTY))AK_	IETTEAR(1)AK	1	1	MULTI-MSMS	20210302_L1_Ag5_Prust001_SA_Syn_pArg_mix5_0min_R2	0min_R2	2	0.85198	195.27	1543400000	30.5235	679
Peptide_01	Phospho (RHSTY)	_IETTEAR(Phospho (RHSTY))AK_	IETTEAR(1)AK	1	1	MULTI-MSMS	20210302_L1_Ag5_Prust001_SA_Syn_pArg_mix5_0min_R3	0min_R3	2	0.69558	204.5	509840000	28.9255	687
Peptide_01	Phospho (RHSTY)	_IETTEAR(Phospho (RHSTY))AK_	IETTEAR(1)AK	1	1	MULTI-MSMS	20210302_L1_Ag5_Prust001_SA_Syn_pArg_mix5_15min_R1	15min_R1	2	-1.6886	190.86	1210600000	30.1731	692
Peptide_01	Phospho (RHSTY)	_IETTEAR(Phospho (RHSTY))AK_	IETTEAR(1)AK	1	1	MULTI-MSMS	20210302_L1_Ag5_Prust001_SA_Syn_pArg_mix5_15min_R2	15min_R2	2	-0.84207	190.86	1639300000	30.6104	700
Peptide_01	Phospho (RHSTY)	_IETTEAR(Phospho (RHSTY))AK_	IETTEAR(1)AK	1	1	MULTI-MSMS	20210302_L1_Ag5_Prust001_SA_Syn_pArg_mix5_15min_R3	15min_R3	2	-0.83936	195.27	614770000	29.1955	708
Peptide_01	Phospho (RHSTY)	_IETTEAR(Phospho (RHSTY))AK_	IETTEAR(1)AK	1	1	MULTI-MSMS	20210302_L1_Ag5_Prust001_SA_Syn_pArg_mix5_15min_R4	15min_R4	2	0.72266	184.71	639740000	29.2529	713
Peptide_01	Phospho (RHSTY)	_IETTEAR(Phospho (RHSTY))AK_	IETTEAR(1)AK	1	1	MULTI-MSMS	20210302_L1_Ag5_Prust001_SA_Syn_pArg_mix5_30min_R1	30min_R1	2	0.60186	190.86	1023000000	29.9302	722
Peptide_01	Phospho (RHSTY)	_IETTEAR(Phospho (RHSTY))AK_	IETTEAR(1)AK	1	1	MULTI-MSMS	20210302_L1_Ag5_Prust001_SA_Syn_pArg_mix5_30min_R2	30min_R2	2	0.53203	195.27	1126900000	30.0697	727
Peptide_01	Phospho (RHSTY)	_IETTEAR(Phospho (RHSTY))AK_	IETTEAR(1)AK	1	1	MULTI-MSMS	20210302_L1_Ag5_Prust001_SA_Syn_pArg_mix5_60min_R1	60min_R1	2	0.218	201.84	1007700000	29.9084	735
Peptide_01	Phospho (RHSTY)	_IETTEAR(Phospho (RHSTY))AK_	IETTEAR(1)AK	1	1	MULTI-MSMS	20210302_L1_Ag5_Prust001_SA_Syn_pArg_mix5_60min_R3		2	0.69558	204.5	509840000	28.9255	740
Peptide_01	Phospho (RHSTY)	_IETTEAR(Phospho (RHSTY))AK_	IETTEAR(1)AK	1	1	MULTI-MSMS	20210302_L1_Ag5_Prust001_SA_Syn_pArg_mix5_120min_R1	120min_R1	2	-1.3785	188.99	1163200000	30.1155	746
Peptide_01	Phospho (RHSTY)	_IETTEAR(Phospho (RHSTY))AK_	IETTEAR(1)AK	1	1	MULTI-MSMS	20210302_L1_Ag5_Prust001_SA_Syn_pArg_mix5_120min_R2	120min_R2	2	-1.5726	204.5	2734400000	31.3486	754
Peptide_01	Phospho (RHSTY)	_IETTEAR(Phospho (RHSTY))AK_	IETTEAR(1)AK	1	1	MULTI-MSMS	20210303_L1_Ag5_Prust001_SA_Syn_pArg_mix5_0min_R5	0min_R4	2	-0.31313	208.6	621590000	29.2114	759
Peptide_01	Phospho (RHSTY)	_IETTEAR(Phospho (RHSTY))AK_	IETTEAR(1)AK	1	1	MULTI-MSMS	20210303_L1_Ag5_Prust001_SA_Syn_pArg_mix5_30min_R3	30min_R3	2	-0.3386	195.27	300540000	28.163	766
Peptide_01	Phospho (RHSTY)	_IETTEAR(Phospho (RHSTY))AK_	IETTEAR(1)AK	1	1	MULTI-MSMS	20210303_L1_Ag5_Prust001_SA_Syn_pArg_mix5_30min_R4	30min_R4	2	-0.83746	184.71	683520000	29.3484	770
Peptide_01	Phospho (RHSTY)	_IETTEAR(Phospho (RHSTY))AK_	IETTEAR(1)AK	1	1	MULTI-MSMS	20210303_L1_Ag5_Prust001_SA_Syn_pArg_mix5_60min_R3	60min_R2	2	-0.18082	184.71	557230000	29.0537	775
Peptide_01	Phospho (RHSTY)	_IETTEAR(Phospho (RHSTY))AK_	IETTEAR(1)AK	1	1	MULTI-MSMS	20210303_L1_Ag5_Prust001_SA_Syn_pArg_mix5_60min_R4	60min_R3	2	-2.0017	190.86	1927100000	30.8438	780
Peptide_01	Phospho (RHSTY)	_IETTEAR(Phospho (RHSTY))AK_	IETTEAR(1)AK	1	1	MULTI-MSMS	20210303_L1_Ag5_Prust001_SA_Syn_pArg_mix5_60min_R5	60min_R4	2	-1.9715	184.71	1282300000	30.2561	784
Peptide_01	Phospho (RHSTY)	_IETTEAR(Phospho (RHSTY))AK_	IETTEAR(1)AK	1	1	MULTI-MSMS	20210303_L1_Ag5_Prust001_SA_Syn_pArg_mix5_120min_R3	120min_R3	2	-0.91851	184.71	772150000	29.5243	788
Peptide_01	Phospho (RHSTY)	_IETTEAR(Phospho (RHSTY))AK_	IETTEAR(1)AK	1	1	MULTI-MSMS	20210303_L1_Ag5_Prust001_SA_Syn_pArg_mix5_120min_R4	120min_R4	2	-1.5186	184.71	947610000	29.8197	796
Peptide_01	Unmodified	_IETTEARAK_		0	1	MULTI-MSMS	20210302_L1_Ag5_Prust001_SA_Syn_pArg_mix5_0min_R3	0min_R3	2	0.27544	106.36	7254900	22.7905	804
Peptide_01	Unmodified	_IETTEARAK_		0	1	MULTI-MSMS	20210302_L1_Ag5_Prust001_SA_Syn_pArg_mix5_15min_R1	15min_R1	2	0.27023	166.68	35653000	25.0875	806
Peptide_01	Unmodified	_IETTEARAK_		0	1	MULTI-MSMS	20210302_L1_Ag5_Prust001_SA_Syn_pArg_mix5_15min_R1	15min_R1	2	0.089913	75.692	1262400	20.2677	807
Peptide_01	Unmodified	_IETTEARAK_		0	1	MULTI-MSMS	20210302_L1_Ag5_Prust001_SA_Syn_pArg_mix5_15min_R2	15min_R2	2	-1.0445	121.53	23788000	24.5037	808
Peptide_01	Unmodified	_IETTEARAK_		0	1	MULTI-MSMS	20210302_L1_Ag5_Prust001_SA_Syn_pArg_mix5_15min_R4	15min_R4	2	-0.02814	132.08	6265700	22.579	810
Peptide_01	Unmodified	_IETTEARAK_		0	1	MULTI-MSMS	20210302_L1_Ag5_Prust001_SA_Syn_pArg_mix5_30min_R1	30min_R1	2	-0.099311	84.568	103040000	26.6186	812
Peptide_01	Unmodified	_IETTEARAK_		0	1	MULTI-MSMS	20210302_L1_Ag5_Prust001_SA_Syn_pArg_mix5_30min_R2	30min_R2	2	-0.088496	139.14	12167000	23.5365	813
Peptide_01	Unmodified	_IETTEARAK_		0	1	MULTI-MSMS	20210302_L1_Ag5_Prust001_SA_Syn_pArg_mix5_60min_R1	60min_R1	2	0.53036	114.99	18769000	24.1618	818
Peptide_01	Unmodified	_IETTEARAK_		0	1	MULTI-MSMS	20210302_L1_Ag5_Prust001_SA_Syn_pArg_mix5_60min_R3		2	0.27544	106.36	7254900	22.7905	819
Peptide_01	Unmodified	_IETTEARAK_		0	1	MULTI-MSMS	20210302_L1_Ag5_Prust001_SA_Syn_pArg_mix5_120min_R2	120min_R2	2	-0.40955	79.713	162130000	27.2726	822
Peptide_01	Unmodified	_IETTEARAK_		0	1	MULTI-MSMS	20210303_L1_Ag5_Prust001_SA_Syn_pArg_mix5_0min_R5	0min_R4	2	-0.44348	142.79	16821000	24.0038	823
Peptide_01	Unmodified	_IETTEARAK_		0	1	MULTI-MSMS	20210303_L1_Ag5_Prust001_SA_Syn_pArg_mix5_30min_R3	30min_R3	2	0.60766	84.568	5187800	22.3067	826
Peptide_01	Unmodified	_IETTEARAK_		0	1	MULTI-MSMS	20210303_L1_Ag5_Prust001_SA_Syn_pArg_mix5_30min_R4	30min_R4	2	-1.2197	117.4	35353000	25.0753	827
Peptide_01	Unmodified	_IETTEARAK_		0	1	MULTI-MSMS	20210303_L1_Ag5_Prust001_SA_Syn_pArg_mix5_60min_R3	60min_R2	2	0.48575	71.692	15535000	23.889	828
Peptide_01	Unmodified	_IETTEARAK_		0	1	MULTI-MSMS	20210303_L1_Ag5_Prust001_SA_Syn_pArg_mix5_60min_R4	60min_R3	2	0.21175	132.08	19580000	24.2229	830
Peptide_01	Unmodified	_IETTEARAK_		0	1	MULTI-MSMS	20210303_L1_Ag5_Prust001_SA_Syn_pArg_mix5_60min_R5	60min_R4	2	-0.37151	110.31	16401000	23.9673	832
Peptide_01	Unmodified	_IETTEARAK_		0	1	MULTI-MSMS	20210303_L1_Ag5_Prust001_SA_Syn_pArg_mix5_120min_R3	120min_R3	2	-0.10394	163.2	17958000	24.0981	833
Peptide_01	Unmodified	_IETTEARAK_		0	1	MULTI-MSMS	20210303_L1_Ag5_Prust001_SA_Syn_pArg_mix5_120min_R4	120min_R4	2	-0.667	153.78	23670000	24.4966	839
Peptide_07	Unmodified	_IQDNALTRQFR_		0	1	MULTI-MSMS	20210302_L1_Ag5_Prust001_SA_Syn_pArg_mix5_0min_R1	0min_R1	3	-0.081445	167.12	739900000	29.4628	844
Peptide_07	Unmodified	_IQDNALTRQFR_		0	1	MULTI-MSMS	20210302_L1_Ag5_Prust001_SA_Syn_pArg_mix5_0min_R1	0min_R1	2	0.74303	198.25	225720000	27.75	845
Peptide_07	Unmodified	_IQDNALTRQFR_		0	1	MULTI-MSMS	20210302_L1_Ag5_Prust001_SA_Syn_pArg_mix5_0min_R2	0min_R2	3	-0.29569	188.28	1052100000	29.9706	846
Peptide_07	Unmodified	_IQDNALTRQFR_		0	1	MULTI-MSMS	20210302_L1_Ag5_Prust001_SA_Syn_pArg_mix5_0min_R2	0min_R2	2	0.46881	193.83	495190000	28.8834	848
Peptide_07	Unmodified	_IQDNALTRQFR_		0	1	MULTI-MSMS	20210302_L1_Ag5_Prust001_SA_Syn_pArg_mix5_0min_R3	0min_R3	2	-0.28279	228.54	153700000	27.1955	849
Peptide_07	Unmodified	_IQDNALTRQFR_		0	1	MULTI-MSMS	20210302_L1_Ag5_Prust001_SA_Syn_pArg_mix5_15min_R1	15min_R1	3	-0.18308	188.28	794540000	29.5655	852
Peptide_07	Unmodified	_IQDNALTRQFR_		0	1	MULTI-MSMS	20210302_L1_Ag5_Prust001_SA_Syn_pArg_mix5_15min_R1	15min_R1	2	1.2402	215.89	312300000	28.2184	855
Peptide_07	Unmodified	_IQDNALTRQFR_		0	1	MULTI-MSMS	20210302_L1_Ag5_Prust001_SA_Syn_pArg_mix5_15min_R2	15min_R2	2	1.4745	211.31	452440000	28.7532	857
Peptide_07	Unmodified	_IQDNALTRQFR_		0	1	MULTI-MSMS	20210302_L1_Ag5_Prust001_SA_Syn_pArg_mix5_15min_R3	15min_R3	3	-0.30844	173.71	353540000	28.3973	861
Peptide_07	Unmodified	_IQDNALTRQFR_		0	1	MULTI-MSMS	20210302_L1_Ag5_Prust001_SA_Syn_pArg_mix5_15min_R3	15min_R3	2	0.54126	240.08	203460000	27.6002	862
Peptide_07	Unmodified	_IQDNALTRQFR_		0	1	MULTI-MSMS	20210302_L1_Ag5_Prust001_SA_Syn_pArg_mix5_15min_R4	15min_R4	2	0.66508	205.53	185540000	27.4672	864
Peptide_07	Unmodified	_IQDNALTRQFR_		0	1	MULTI-MSMS	20210302_L1_Ag5_Prust001_SA_Syn_pArg_mix5_30min_R1	30min_R1	3	-0.20812	155	481840000	28.844	866
Peptide_07	Unmodified	_IQDNALTRQFR_		0	1	MULTI-MSMS	20210302_L1_Ag5_Prust001_SA_Syn_pArg_mix5_30min_R1	30min_R1	2	0.11528	215.72	181030000	27.4317	868
Peptide_07	Unmodified	_IQDNALTRQFR_		0	1	MULTI-MSMS	20210302_L1_Ag5_Prust001_SA_Syn_pArg_mix5_30min_R2	30min_R2	2	1.1756	230.61	325710000	28.279	870
Peptide_07	Unmodified	_IQDNALTRQFR_		0	1	MULTI-MSMS	20210302_L1_Ag5_Prust001_SA_Syn_pArg_mix5_60min_R1	60min_R1	3	-0.38635	187.42	1057300000	29.9777	875
Peptide_07	Unmodified	_IQDNALTRQFR_		0	1	MULTI-MSMS	20210302_L1_Ag5_Prust001_SA_Syn_pArg_mix5_60min_R1	60min_R1	2	0.35965	228.84	427470000	28.6712	877
Peptide_07	Unmodified	_IQDNALTRQFR_		0	1	MULTI-MSMS	20210302_L1_Ag5_Prust001_SA_Syn_pArg_mix5_60min_R3		2	-0.28279	228.54	153700000	27.1955	879
Peptide_07	Unmodified	_IQDNALTRQFR_		0	1	MULTI-MSMS	20210302_L1_Ag5_Prust001_SA_Syn_pArg_mix5_120min_R1	120min_R1	3	-0.51979	145.91	685890000	29.3534	882
Peptide_07	Unmodified	_IQDNALTRQFR_		0	1	MULTI-MSMS	20210302_L1_Ag5_Prust001_SA_Syn_pArg_mix5_120min_R1	120min_R1	2	0.28812	187.42	269870000	28.0077	883
Peptide_07	Unmodified	_IQDNALTRQFR_		0	1	MULTI-MSMS	20210302_L1_Ag5_Prust001_SA_Syn_pArg_mix5_120min_R2	120min_R2	2	0.94475	228.84	468810000	28.8044	885
Peptide_07	Unmodified	_IQDNALTRQFR_		0	1	MULTI-MSMS	20210303_L1_Ag5_Prust001_SA_Syn_pArg_mix5_0min_R5	0min_R4	3	-0.05115	178.08	332540000	28.309	892
Peptide_07	Unmodified	_IQDNALTRQFR_		0	1	MULTI-MSMS	20210303_L1_Ag5_Prust001_SA_Syn_pArg_mix5_0min_R5	0min_R4	2	0.8051	226.2	191500000	27.5128	895
Peptide_07	Unmodified	_IQDNALTRQFR_		0	1	MULTI-MSMS	20210303_L1_Ag5_Prust001_SA_Syn_pArg_mix5_30min_R3	30min_R3	3	-0.39357	162.38	226730000	27.7564	897
Peptide_07	Unmodified	_IQDNALTRQFR_		0	1	MULTI-MSMS	20210303_L1_Ag5_Prust001_SA_Syn_pArg_mix5_30min_R3	30min_R3	2	-0.35993	212.82	114080000	26.7655	898
Peptide_07	Unmodified	_IQDNALTRQFR_		0	1	MULTI-MSMS	20210303_L1_Ag5_Prust001_SA_Syn_pArg_mix5_30min_R4	30min_R4	2	1.0073	238.51	264700000	27.9798	899
Peptide_07	Unmodified	_IQDNALTRQFR_		0	1	MULTI-MSMS	20210303_L1_Ag5_Prust001_SA_Syn_pArg_mix5_60min_R3	60min_R2	3	-0.37539	187.42	380840000	28.5046	901
Peptide_07	Unmodified	_IQDNALTRQFR_		0	1	MULTI-MSMS	20210303_L1_Ag5_Prust001_SA_Syn_pArg_mix5_60min_R3	60min_R2	2	0.018439	108.47	185620000	27.4678	902
Peptide_07	Unmodified	_IQDNALTRQFR_		0	1	MULTI-MSMS	20210303_L1_Ag5_Prust001_SA_Syn_pArg_mix5_60min_R4	60min_R3	2	-0.014055	232.88	201490000	27.5861	903
Peptide_07	Unmodified	_IQDNALTRQFR_		0	1	MULTI-MSMS	20210303_L1_Ag5_Prust001_SA_Syn_pArg_mix5_60min_R5	60min_R4	3	-0.017182	173.71	532480000	28.9882	905
Peptide_07	Unmodified	_IQDNALTRQFR_		0	1	MULTI-MSMS	20210303_L1_Ag5_Prust001_SA_Syn_pArg_mix5_60min_R5	60min_R4	2	0.96064	209.97	242130000	27.8512	907
Peptide_07	Unmodified	_IQDNALTRQFR_		0	1	MULTI-MSMS	20210303_L1_Ag5_Prust001_SA_Syn_pArg_mix5_120min_R3	120min_R3	3	-0.0117	187.42	253140000	27.9154	908
Peptide_07	Unmodified	_IQDNALTRQFR_		0	1	MULTI-MSMS	20210303_L1_Ag5_Prust001_SA_Syn_pArg_mix5_120min_R3	120min_R3	2	0.71532	215.72	128490000	26.9371	909
Peptide_07	Unmodified	_IQDNALTRQFR_		0	1	MULTI-MSMS	20210303_L1_Ag5_Prust001_SA_Syn_pArg_mix5_120min_R4	120min_R4	3	0.057203	173.71	632910000	29.2374	911
Peptide_07	Unmodified	_IQDNALTRQFR_		0	1	MULTI-MSMS	20210303_L1_Ag5_Prust001_SA_Syn_pArg_mix5_120min_R4	120min_R4	2	0.88034	205.53	349970000	28.3827	913
Peptide_07	Phospho (RHSTY)	_IQDNALTR(Phospho (RHSTY))QFR_	IQDNALT(0.04)R(0.96)QFR	1	1	MULTI-MSMS	20210302_L1_Ag5_Prust001_SA_Syn_pArg_mix5_0min_R1	0min_R1	2	0.50171	189.8	825180000	29.6201	914
Peptide_07	Phospho (RHSTY)	_IQDNALTR(Phospho (RHSTY))QFR_	IQDNALT(0.042)R(0.952)QFR(0.006)	1	1	MULTI-MSMS	20210302_L1_Ag5_Prust001_SA_Syn_pArg_mix5_0min_R2	0min_R2	2	0.65453	170	2143400000	30.9973	917
Peptide_07	Phospho (RHSTY)	_IQDNALTR(Phospho (RHSTY))QFR_	IQDNALT(0.038)R(0.961)QFR(0.001)	1	1	MULTI-MSMS	20210302_L1_Ag5_Prust001_SA_Syn_pArg_mix5_0min_R3	0min_R3	2	-0.41017	200.19	853740000	29.6692	921
Peptide_07	Phospho (RHSTY)	_IQDNALTR(Phospho (RHSTY))QFR_	IQDNALT(0.006)R(0.98)QFR(0.014)	1	1	MULTI-MSMS	20210302_L1_Ag5_Prust001_SA_Syn_pArg_mix5_15min_R1	15min_R1	2	1.1521	152.69	1155400000	30.1057	926
Peptide_07	Phospho (RHSTY)	_IQDNALTR(Phospho (RHSTY))QFR_	IQDNALT(0.004)R(0.996)QFR	1	1	MULTI-MSMS	20210302_L1_Ag5_Prust001_SA_Syn_pArg_mix5_15min_R2	15min_R2	2	1.7343	200.19	2527000000	31.2348	928
Peptide_07	Phospho (RHSTY)	_IQDNALTR(Phospho (RHSTY))QFR_	IQDNALT(0.127)R(0.83)QFR(0.043)	1	1	MULTI-MSMS	20210302_L1_Ag5_Prust001_SA_Syn_pArg_mix5_15min_R2	15min_R2	3	0.91322	41.051	178030000	27.4075	933
Peptide_07	Phospho (RHSTY)	_IQDNALTR(Phospho (RHSTY))QFR_	IQDNALT(0.025)R(0.972)QFR(0.003)	1	1	MULTI-MSMS	20210302_L1_Ag5_Prust001_SA_Syn_pArg_mix5_15min_R3	15min_R3	2	-0.12984	168.83	905650000	29.7544	934
Peptide_07	Phospho (RHSTY)	_IQDNALTR(Phospho (RHSTY))QFR_	IQDNALT(0.023)R(0.944)QFR(0.033)	1	1	MULTI-MSMS	20210302_L1_Ag5_Prust001_SA_Syn_pArg_mix5_15min_R4	15min_R4	2	0.64643	201.09	797920000	29.5717	936
Peptide_07	Phospho (RHSTY)	_IQDNALTR(Phospho (RHSTY))QFR_	IQDNALT(0.046)R(0.953)QFR(0.001)	1	1	MULTI-MSMS	20210302_L1_Ag5_Prust001_SA_Syn_pArg_mix5_30min_R1	30min_R1	2	-0.72257	160.23	957810000	29.8352	940
Peptide_07	Phospho (RHSTY)	_IQDNALT(Phospho (RHSTY))RQFR_	IQDNALT(0.649)R(0.35)QFR	1	1	MULTI-MSMS	20210302_L1_Ag5_Prust001_SA_Syn_pArg_mix5_30min_R2	30min_R2	2	0.74741	174.89	1420700000	30.404	942
Peptide_07	Phospho (RHSTY)	_IQDNALTR(Phospho (RHSTY))QFR_	IQDNALT(0.151)R(0.848)QFR	1	1	MULTI-MSMS	20210302_L1_Ag5_Prust001_SA_Syn_pArg_mix5_60min_R1	60min_R1	2	0.96631	217.62	1704000000	30.6663	945
Peptide_07	Phospho (RHSTY)	_IQDNALTR(Phospho (RHSTY))QFR_	IQDNALT(0.038)R(0.961)QFR(0.001)	1	1	MULTI-MSMS	20210302_L1_Ag5_Prust001_SA_Syn_pArg_mix5_60min_R3		2	-0.41017	200.19	853740000	29.6692	948
Peptide_07	Phospho (RHSTY)	_IQDNALTR(Phospho (RHSTY))QFR_	IQDNALT(0.046)R(0.954)QFR	1	1	MULTI-MSMS	20210302_L1_Ag5_Prust001_SA_Syn_pArg_mix5_120min_R1	120min_R1	2	0.059467	152.69	872830000	29.7011	953
Peptide_07	Phospho (RHSTY)	_IQDNALTR(Phospho (RHSTY))QFR_	IQDNALT(0.021)R(0.978)QFR(0.001)	1	1	MULTI-MSMS	20210302_L1_Ag5_Prust001_SA_Syn_pArg_mix5_120min_R2	120min_R2	2	0.91994	179.67	1930200000	30.8461	955
Peptide_07	Phospho (RHSTY)	_IQDNALTR(Phospho (RHSTY))QFR_	IQDNALT(0.378)R(0.612)QFR(0.01)	1	1	MULTI-MSMS	20210302_L1_Ag5_Prust001_SA_Syn_pArg_mix5_120min_R2	120min_R2	3	0.15211	71.316	142340000	27.0848	959
Peptide_07	Phospho (RHSTY)	_IQDNALTR(Phospho (RHSTY))QFR_	IQDNALT(0.031)R(0.933)QFR(0.036)	1	1	MULTI-MSMS	20210303_L1_Ag5_Prust001_SA_Syn_pArg_mix5_0min_R5	0min_R4	2	0.78564	214.06	1054900000	29.9745	960
Peptide_07	Phospho (RHSTY)	_IQDNALTR(Phospho (RHSTY))QFR_	IQDNALT(0.035)R(0.918)QFR(0.046)	1	1	MULTI-MSMS	20210303_L1_Ag5_Prust001_SA_Syn_pArg_mix5_30min_R3	30min_R3	2	-1.0981	174.29	479280000	28.8363	963
Peptide_07	Phospho (RHSTY)	_IQDNALTR(Phospho (RHSTY))QFR_	IQDNALT(0.034)R(0.966)QFR	1	1	MULTI-MSMS	20210303_L1_Ag5_Prust001_SA_Syn_pArg_mix5_30min_R4	30min_R4	2	1.2246	207.25	839670000	29.6452	965
Peptide_07	Phospho (RHSTY)	_IQDNALTR(Phospho (RHSTY))QFR_	IQDNALTR(1)QFR	1	1	MULTI-MSMS	20210303_L1_Ag5_Prust001_SA_Syn_pArg_mix5_60min_R3	60min_R2	2	-0.36175	249.45	465980000	28.7957	968
Peptide_07	Phospho (RHSTY)	_IQDNALTR(Phospho (RHSTY))QFR_	IQDNALT(0.134)R(0.743)QFR(0.123)	1	1	MULTI-MSMS	20210303_L1_Ag5_Prust001_SA_Syn_pArg_mix5_60min_R4	60min_R3	2	-0.12851	193.34	1536500000	30.517	971
Peptide_07	Phospho (RHSTY)	_IQDNALTR(Phospho (RHSTY))QFR_	IQDNALT(0.147)R(0.78)QFR(0.074)	1	1	MULTI-MSMS	20210303_L1_Ag5_Prust001_SA_Syn_pArg_mix5_60min_R5	60min_R4	2	0.055963	175.68	998780000	29.8956	975
Peptide_07	Phospho (RHSTY)	_IQDNALTR(Phospho (RHSTY))QFR_	IQDNALT(0.032)R(0.968)QFR	1	1	MULTI-MSMS	20210303_L1_Ag5_Prust001_SA_Syn_pArg_mix5_120min_R3	120min_R3	2	-0.075399	210.13	1045800000	29.962	978
Peptide_07	Phospho (RHSTY)	_IQDNALTR(Phospho (RHSTY))QFR_	IQDNALT(0.003)R(0.996)QFR(0.001)	1	1	MULTI-MSMS	20210303_L1_Ag5_Prust001_SA_Syn_pArg_mix5_120min_R4	120min_R4	2	1.1365	207.12	1111900000	30.0504	980
Peptide_07	2 Phospho (RHSTY)	_IQDNALT(Phospho (RHSTY))R(Phospho (RHSTY))QFR_	IQDNALT(0.999)R(0.998)QFR(0.002)	2	1	MULTI-MSMS	20210302_L1_Ag5_Prust001_SA_Syn_pArg_mix5_15min_R2	15min_R2	2	3.0467	80.69	12720000	23.6006	983
Peptide_07	2 Phospho (RHSTY)	_IQDNALT(Phospho (RHSTY))R(Phospho (RHSTY))QFR_	IQDNALT(0.999)R(0.997)QFR(0.004)	2	1	MULTI-MSMS	20210302_L1_Ag5_Prust001_SA_Syn_pArg_mix5_60min_R1	60min_R1	2	2.219	68.515	7813700	22.8976	984
Peptide_07	2 Phospho (RHSTY)	_IQDNALT(Phospho (RHSTY))R(Phospho (RHSTY))QFR_	IQDNALT(0.997)R(0.998)QFR(0.005)	2	1	MULTI-MSMS	20210303_L1_Ag5_Prust001_SA_Syn_pArg_mix5_60min_R4	60min_R3	2	1.5599	72.958	7273200	22.7942	985
Peptide_08	Unmodified	_KTEDYISGRFG_		0	2	MULTI-MSMS	20210302_L1_Ag5_Prust001_SA_Syn_pArg_mix5_0min_R1	0min_R1	2	0.44929	50.452	103850000	26.6299	1003
Peptide_08	Unmodified	_KTEDYISGRFG_		0	2	MULTI-MSMS	20210302_L1_Ag5_Prust001_SA_Syn_pArg_mix5_0min_R2	0min_R2	2	0.30143	234.99	177520000	27.4034	1004
Peptide_08	Unmodified	_KTEDYISGRFG_		0	2	MULTI-MSMS	20210302_L1_Ag5_Prust001_SA_Syn_pArg_mix5_15min_R2	15min_R2	2	3.5388	219.35	181530000	27.4356	1007
Peptide_08	Unmodified	_KTEDYISGRFG_		0	2	MULTI-MSMS	20210302_L1_Ag5_Prust001_SA_Syn_pArg_mix5_15min_R3	15min_R3	2	1.144	114.39	85993000	26.3577	1008
Peptide_08	Unmodified	_KTEDYISGRFG_		0	2	MULTI-MSMS	20210302_L1_Ag5_Prust001_SA_Syn_pArg_mix5_15min_R3	15min_R3	3	3.4455	42.843	89409000	26.4139	1010
Peptide_08	Unmodified	_KTEDYISGRFG_		0	2	MULTI-MSMS	20210302_L1_Ag5_Prust001_SA_Syn_pArg_mix5_30min_R2	30min_R2	3	4.1845	80.014	221960000	27.7257	1011
Peptide_08	Unmodified	_KTEDYISGRFG_		0	2	MULTI-MSMS	20210302_L1_Ag5_Prust001_SA_Syn_pArg_mix5_60min_R1	60min_R1	2	3.5807	209.21	203610000	27.6012	1014
Peptide_08	Unmodified	_KTEDYISGRFG_		0	2	MULTI-MSMS	20210302_L1_Ag5_Prust001_SA_Syn_pArg_mix5_120min_R2	120min_R2	3	4.0737	61.363	211950000	27.6591	1018
Peptide_08	Unmodified	_KTEDYISGRFG_		0	2	MULTI-MSMS	20210303_L1_Ag5_Prust001_SA_Syn_pArg_mix5_60min_R3	60min_R2	2	0.48237	133.83	78517000	26.2265	1022
Peptide_08	Unmodified	_KTEDYISGRFG_		0	2	MULTI-MSMS	20210303_L1_Ag5_Prust001_SA_Syn_pArg_mix5_60min_R3	60min_R2	3	-0.079795	35.523	73726000	26.1357	1023
Peptide_08	Unmodified	_KTEDYISGRFG_		0	2	MULTI-MSMS	20210303_L1_Ag5_Prust001_SA_Syn_pArg_mix5_60min_R4	60min_R3	2	4.0633	192.21	147970000	27.1407	1025
Peptide_08	Unmodified	_KTEDYISGRFG_		0	2	MULTI-MSMS	20210303_L1_Ag5_Prust001_SA_Syn_pArg_mix5_120min_R3	120min_R3	3	4.3443	34.241	85085000	26.3424	1026
Peptide_08	Unmodified	_KTEDYISGRFG_		0	2	MULTI-MSMS	20210303_L1_Ag5_Prust001_SA_Syn_pArg_mix5_120min_R4	120min_R4	3	3.6878	92.943	164590000	27.2943	1028
Peptide_08	Phospho (RHSTY)	_KTEDYISGR(Phospho (RHSTY))FG_	KTEDYIS(0.018)GR(0.982)FG	1	2	MULTI-MSMS	20210302_L1_Ag5_Prust001_SA_Syn_pArg_mix5_0min_R1	0min_R1	2	1.3498	191.84	398960000	28.5717	1030
Peptide_08	Phospho (RHSTY)	_KTEDYISGR(Phospho (RHSTY))FG_	KTEDYIS(0.053)GR(0.947)FG	1	2	MULTI-MSMS	20210302_L1_Ag5_Prust001_SA_Syn_pArg_mix5_0min_R2	0min_R2	2	0.72354	193.11	1272400000	30.2449	1033
Peptide_08	Phospho (RHSTY)	_KTEDYISGR(Phospho (RHSTY))FG_	KTEDYIS(0.009)GR(0.991)FG	1	2	MULTI-MSMS	20210302_L1_Ag5_Prust001_SA_Syn_pArg_mix5_0min_R3	0min_R3	2	-0.30211	195.87	309580000	28.2057	1036
Peptide_08	Phospho (RHSTY)	_KTEDYISGR(Phospho (RHSTY))FG_	KTEDYIS(0.002)GR(0.998)FG	1	2	MULTI-MSMS	20210302_L1_Ag5_Prust001_SA_Syn_pArg_mix5_15min_R1	15min_R1	2	1.2361	201.65	835540000	29.6381	1038
Peptide_08	Phospho (RHSTY)	_KTEDYISGR(Phospho (RHSTY))FG_	KTEDYIS(0.001)GR(0.999)FG	1	2	MULTI-MSMS	20210302_L1_Ag5_Prust001_SA_Syn_pArg_mix5_15min_R2	15min_R2	2	1.068	194.59	922620000	29.7812	1042
Peptide_08	Phospho (RHSTY)	_KTEDYISGR(Phospho (RHSTY))FG_	KTEDYIS(0.003)GR(0.997)FG	1	2	MULTI-MSMS	20210302_L1_Ag5_Prust001_SA_Syn_pArg_mix5_15min_R3	15min_R3	2	0.62133	194.51	305610000	28.1871	1047
Peptide_08	Phospho (RHSTY)	_KTEDYISGR(Phospho (RHSTY))FG_	KT(0.001)EDYIS(0.053)GR(0.946)FG	1	2	MULTI-MSMS	20210302_L1_Ag5_Prust001_SA_Syn_pArg_mix5_15min_R3	15min_R3	2	0.83634	68.42	2442400	21.2199	1049
Peptide_08	Phospho (RHSTY)	_KTEDYISGR(Phospho (RHSTY))FG_	KTEDYIS(0.017)GR(0.983)FG	1	2	MULTI-MSMS	20210302_L1_Ag5_Prust001_SA_Syn_pArg_mix5_15min_R4	15min_R4	2	0.69829	206.7	663920000	29.3064	1050
Peptide_08	Phospho (RHSTY)	_KTEDYISGR(Phospho (RHSTY))FG_	KTEDYIS(0.001)GR(0.999)FG	1	2	MULTI-MSMS	20210302_L1_Ag5_Prust001_SA_Syn_pArg_mix5_30min_R1	30min_R1	2	-0.29465	203.85	729880000	29.4431	1054
Peptide_08	Phospho (RHSTY)	_KTEDYISGR(Phospho (RHSTY))FG_	KTEDYIS(0.001)GR(0.999)FG	1	2	MULTI-MSMS	20210302_L1_Ag5_Prust001_SA_Syn_pArg_mix5_30min_R2	30min_R2	2	1.3103	206.66	915500000	29.77	1059
Peptide_08	Phospho (RHSTY)	_KTEDYISGR(Phospho (RHSTY))FG_	KTEDYIS(0.012)GR(0.988)FG	1	2	MULTI-MSMS	20210302_L1_Ag5_Prust001_SA_Syn_pArg_mix5_60min_R1	60min_R1	2	0.64532	198.48	1268900000	30.2409	1062
Peptide_08	Phospho (RHSTY)	_KTEDYISGR(Phospho (RHSTY))FG_	KTEDYIS(0.009)GR(0.991)FG	1	2	MULTI-MSMS	20210302_L1_Ag5_Prust001_SA_Syn_pArg_mix5_60min_R3		2	-0.30211	195.87	309580000	28.2057	1066
Peptide_08	Phospho (RHSTY)	_KTEDYISGR(Phospho (RHSTY))FG_	KTEDYIS(0.001)GR(0.999)FG	1	2	MULTI-MSMS	20210302_L1_Ag5_Prust001_SA_Syn_pArg_mix5_120min_R1	120min_R1	2	0.61741	191.69	449840000	28.7448	1068
Peptide_08	Phospho (RHSTY)	_KTEDYISGR(Phospho (RHSTY))FG_	KTEDYIS(0.002)GR(0.998)FG	1	2	MULTI-MSMS	20210302_L1_Ag5_Prust001_SA_Syn_pArg_mix5_120min_R2	120min_R2	2	0.8421	186.67	1012800000	29.9157	1071
Peptide_08	Phospho (RHSTY)	_KTEDYISGR(Phospho (RHSTY))FG_	KTEDYIS(0.01)GR(0.99)FG	1	2	MULTI-MSMS	20210303_L1_Ag5_Prust001_SA_Syn_pArg_mix5_0min_R5	0min_R4	2	1.2935	209.11	539230000	29.0063	1075
Peptide_08	Phospho (RHSTY)	_KTEDYISGR(Phospho (RHSTY))FG_	KTEDYIS(0.002)GR(0.998)FG	1	2	MULTI-MSMS	20210303_L1_Ag5_Prust001_SA_Syn_pArg_mix5_30min_R3	30min_R3	2	-0.22768	206.7	219410000	27.7091	1080
Peptide_08	Phospho (RHSTY)	_KTEDYISGR(Phospho (RHSTY))FG_	KTEDYIS(0.001)GR(0.999)FG	1	2	MULTI-MSMS	20210303_L1_Ag5_Prust001_SA_Syn_pArg_mix5_30min_R4	30min_R4	2	1.9363	195.87	654460000	29.2857	1082
Peptide_08	Phospho (RHSTY)	_KTEDYISGR(Phospho (RHSTY))FG_	KTEDYIS(0.009)GR(0.991)FG	1	2	MULTI-MSMS	20210303_L1_Ag5_Prust001_SA_Syn_pArg_mix5_60min_R3	60min_R2	2	-0.12268	204.94	445420000	28.7306	1084
Peptide_08	Phospho (RHSTY)	_KTEDYISGR(Phospho (RHSTY))FG_	KTEDYIS(0.001)GR(0.999)FG	1	2	MULTI-MSMS	20210303_L1_Ag5_Prust001_SA_Syn_pArg_mix5_60min_R4	60min_R3	2	0.17132	194.51	680540000	29.3421	1086
Peptide_08	Phospho (RHSTY)	_KTEDYISGR(Phospho (RHSTY))FG_	KTEDYIS(0.014)GR(0.986)FG	1	2	MULTI-MSMS	20210303_L1_Ag5_Prust001_SA_Syn_pArg_mix5_60min_R5	60min_R4	2	0.39995	188.09	562680000	29.0677	1089
Peptide_08	Phospho (RHSTY)	_KTEDYISGR(Phospho (RHSTY))FG_	KTEDYIS(0.002)GR(0.998)FG	1	2	MULTI-MSMS	20210303_L1_Ag5_Prust001_SA_Syn_pArg_mix5_120min_R3	120min_R3	2	0.27437	198.48	326260000	28.2814	1091
Peptide_08	Phospho (RHSTY)	_KTEDYISGR(Phospho (RHSTY))FG_	KTEDYIS(0.002)GR(0.998)FG	1	2	MULTI-MSMS	20210303_L1_Ag5_Prust001_SA_Syn_pArg_mix5_120min_R4	120min_R4	2	1.1519	197.25	744710000	29.4721	1093
Peptide_02	Unmodified	_NAIAEARK_		0	1	MULTI-MSMS	20210302_L1_Ag5_Prust001_SA_Syn_pArg_mix5_0min_R1	0min_R1	2	-1.7669	101.64	69693000	26.0545	1203
Peptide_02	Unmodified	_NAIAEARK_		0	1	MULTI-MSMS	20210302_L1_Ag5_Prust001_SA_Syn_pArg_mix5_0min_R3	0min_R3	2	-0.20263	87.323	52371000	25.6423	1205
Peptide_02	Unmodified	_NAIAEARK_		0	1	MULTI-MSMS	20210302_L1_Ag5_Prust001_SA_Syn_pArg_mix5_15min_R1	15min_R1	2	-0.65415	158.36	30165000	24.8464	1206
Peptide_02	Unmodified	_NAIAEARK_		0	1	MULTI-MSMS	20210302_L1_Ag5_Prust001_SA_Syn_pArg_mix5_15min_R2	15min_R2	2	-0.28985	155.51	38539000	25.1998	1207
Peptide_02	Unmodified	_NAIAEARK_		0	1	MULTI-MSMS	20210302_L1_Ag5_Prust001_SA_Syn_pArg_mix5_15min_R3	15min_R3	2	-1.0996	133.81	66834000	25.9941	1208
Peptide_02	Unmodified	_NAIAEARK_		0	1	MULTI-MSMS	20210302_L1_Ag5_Prust001_SA_Syn_pArg_mix5_15min_R4	15min_R4	2	-0.70699	158.36	107270000	26.6767	1209
Peptide_02	Unmodified	_NAIAEARK_		0	1	MULTI-MSMS	20210302_L1_Ag5_Prust001_SA_Syn_pArg_mix5_30min_R1	30min_R1	2	-0.15285	104.21	78209000	26.2208	1210
Peptide_02	Unmodified	_NAIAEARK_		0	1	MULTI-MSMS	20210302_L1_Ag5_Prust001_SA_Syn_pArg_mix5_30min_R2	30min_R2	2	-0.70509	77.282	39993000	25.2532	1211
Peptide_02	Unmodified	_NAIAEARK_		0	1	MULTI-MSMS	20210302_L1_Ag5_Prust001_SA_Syn_pArg_mix5_60min_R1	60min_R1	2	-1.1176	113.89	123210000	26.8765	1212
Peptide_02	Unmodified	_NAIAEARK_		0	1	MULTI-MSMS	20210302_L1_Ag5_Prust001_SA_Syn_pArg_mix5_60min_R3		2	-0.20263	87.323	52371000	25.6423	1213
Peptide_02	Unmodified	_NAIAEARK_		0	1	MULTI-MSMS	20210302_L1_Ag5_Prust001_SA_Syn_pArg_mix5_120min_R1	120min_R1	2	-1.0607	130.04	34551000	25.0422	1214
Peptide_02	Unmodified	_NAIAEARK_		0	1	MULTI-MSMS	20210302_L1_Ag5_Prust001_SA_Syn_pArg_mix5_120min_R2	120min_R2	2	-0.46412	147.34	42527000	25.3419	1215
Peptide_02	Unmodified	_NAIAEARK_		0	1	MULTI-MSMS	20210303_L1_Ag5_Prust001_SA_Syn_pArg_mix5_0min_R5	0min_R4	2	-0.94558	130	50650000	25.5941	1216
Peptide_02	Unmodified	_NAIAEARK_		0	1	MULTI-MSMS	20210303_L1_Ag5_Prust001_SA_Syn_pArg_mix5_30min_R3	30min_R3	2	-0.60574	126.28	36354000	25.1156	1217
Peptide_02	Unmodified	_NAIAEARK_		0	1	MULTI-MSMS	20210303_L1_Ag5_Prust001_SA_Syn_pArg_mix5_30min_R4	30min_R4	2	-1.3457	129.68	90573000	26.4326	1218
Peptide_02	Unmodified	_NAIAEARK_		0	1	MULTI-MSMS	20210303_L1_Ag5_Prust001_SA_Syn_pArg_mix5_60min_R3	60min_R2	2	-0.19125	141.83	64115000	25.9342	1219
Peptide_02	Unmodified	_NAIAEARK_		0	1	MULTI-MSMS	20210303_L1_Ag5_Prust001_SA_Syn_pArg_mix5_60min_R4	60min_R3	2	-0.51005	126.28	140410000	27.0651	1220
Peptide_02	Unmodified	_NAIAEARK_		0	1	MULTI-MSMS	20210303_L1_Ag5_Prust001_SA_Syn_pArg_mix5_60min_R5	60min_R4	2	-0.42165	104.21	93720000	26.4819	1221
Peptide_02	Unmodified	_NAIAEARK_		0	1	MULTI-MSMS	20210303_L1_Ag5_Prust001_SA_Syn_pArg_mix5_120min_R3	120min_R3	2	-1.0466	138.55	63031000	25.9096	1222
Peptide_02	Unmodified	_NAIAEARK_		0	1	MULTI-MSMS	20210303_L1_Ag5_Prust001_SA_Syn_pArg_mix5_120min_R4	120min_R4	2	-1.2041	147.69	57883000	25.7866	1223
Peptide_02	Phospho (RHSTY)	_NAIAEAR(Phospho (RHSTY))K_	NAIAEAR(1)K	1	1	MULTI-MSMS	20210302_L1_Ag5_Prust001_SA_Syn_pArg_mix5_0min_R1	0min_R1	2	-0.53549	171.7	387060000	28.528	1224
Peptide_02	Phospho (RHSTY)	_NAIAEAR(Phospho (RHSTY))K_	NAIAEAR(1)K	1	1	MULTI-MSMS	20210302_L1_Ag5_Prust001_SA_Syn_pArg_mix5_0min_R2	0min_R2	2	-0.53313	154.04	592160000	29.1414	1226
Peptide_02	Phospho (RHSTY)	_NAIAEAR(Phospho (RHSTY))K_	NAIAEAR(1)K	1	1	MULTI-MSMS	20210302_L1_Ag5_Prust001_SA_Syn_pArg_mix5_15min_R1	15min_R1	2	-0.66848	162.8	478450000	28.8338	1237
Peptide_02	Phospho (RHSTY)	_NAIAEAR(Phospho (RHSTY))K_	NAIAEAR(1)K	1	1	MULTI-MSMS	20210302_L1_Ag5_Prust001_SA_Syn_pArg_mix5_15min_R2	15min_R2	2	-0.66199	150.66	964820000	29.8457	1240
Peptide_02	Phospho (RHSTY)	_NAIAEAR(Phospho (RHSTY))K_	NAIAEAR(1)K	1	1	MULTI-MSMS	20210302_L1_Ag5_Prust001_SA_Syn_pArg_mix5_15min_R4	15min_R4	2	0.081684	162.34	829740000	29.6281	1246
Peptide_02	Phospho (RHSTY)	_NAIAEAR(Phospho (RHSTY))K_	NAIAEAR(1)K	1	1	MULTI-MSMS	20210302_L1_Ag5_Prust001_SA_Syn_pArg_mix5_30min_R1	30min_R1	2	-0.14941	151.22	892880000	29.7339	1250
Peptide_02	Phospho (RHSTY)	_NAIAEAR(Phospho (RHSTY))K_	NAIAEAR(1)K	1	1	MULTI-MSMS	20210302_L1_Ag5_Prust001_SA_Syn_pArg_mix5_30min_R2	30min_R2	2	-0.79374	135.43	1273400000	30.246	1255
Peptide_02	Phospho (RHSTY)	_NAIAEAR(Phospho (RHSTY))K_	NAIAEAR(1)K	1	1	MULTI-MSMS	20210302_L1_Ag5_Prust001_SA_Syn_pArg_mix5_60min_R1	60min_R1	2	0.49638	160	574930000	29.0988	1256
Peptide_02	Phospho (RHSTY)	_NAIAEAR(Phospho (RHSTY))K_	NAIAEAR(1)K	1	1	MULTI-MSMS	20210302_L1_Ag5_Prust001_SA_Syn_pArg_mix5_120min_R1	120min_R1	2	0.026285	145.25	795480000	29.5673	1266
Peptide_02	Phospho (RHSTY)	_NAIAEAR(Phospho (RHSTY))K_	NAIAEAR(1)K	1	1	MULTI-MSMS	20210302_L1_Ag5_Prust001_SA_Syn_pArg_mix5_120min_R2	120min_R2	2	0.29283	161.44	670840000	29.3214	1271
Peptide_02	Phospho (RHSTY)	_NAIAEAR(Phospho (RHSTY))K_	NAIAEAR(1)K	1	1	MULTI-MSMS	20210303_L1_Ag5_Prust001_SA_Syn_pArg_mix5_0min_R5	0min_R4	2	-0.086579	151.22	771740000	29.5235	1279
Peptide_02	Phospho (RHSTY)	_NAIAEAR(Phospho (RHSTY))K_	NAIAEAR(1)K	1	1	MULTI-MSMS	20210303_L1_Ag5_Prust001_SA_Syn_pArg_mix5_30min_R3	30min_R3	2	1.2098	154.04	308320000	28.1999	1282
Peptide_02	Phospho (RHSTY)	_NAIAEAR(Phospho (RHSTY))K_	NAIAEAR(1)K	1	1	MULTI-MSMS	20210303_L1_Ag5_Prust001_SA_Syn_pArg_mix5_30min_R4	30min_R4	2	0.10427	154.04	665210000	29.3092	1283
Peptide_02	Phospho (RHSTY)	_NAIAEAR(Phospho (RHSTY))K_	NAIAEAR(1)K	1	1	MULTI-MSMS	20210303_L1_Ag5_Prust001_SA_Syn_pArg_mix5_60min_R3	60min_R2	2	0.25953	142.92	501160000	28.9007	1287
Peptide_02	Phospho (RHSTY)	_NAIAEAR(Phospho (RHSTY))K_	NAIAEAR(1)K	1	1	MULTI-MSMS	20210303_L1_Ag5_Prust001_SA_Syn_pArg_mix5_60min_R4	60min_R3	2	0.24025	141.25	1115000000	30.0544	1291
Peptide_02	Phospho (RHSTY)	_NAIAEAR(Phospho (RHSTY))K_	NAIAEAR(1)K	1	1	MULTI-MSMS	20210303_L1_Ag5_Prust001_SA_Syn_pArg_mix5_60min_R5	60min_R4	2	1.3251	141.25	815380000	29.6029	1294
Peptide_02	Phospho (RHSTY)	_NAIAEAR(Phospho (RHSTY))K_	NAIAEAR(1)K	1	1	MULTI-MSMS	20210303_L1_Ag5_Prust001_SA_Syn_pArg_mix5_120min_R4	120min_R4	2	-0.47813	134.25	807810000	29.5894	1298
Peptide_05	Unmodified	_NFEGRIHPLVK_		0	1	MULTI-MSMS	20210302_L1_Ag5_Prust001_SA_Syn_pArg_mix5_0min_R1	0min_R1	3	-0.37782	45.661	150880000	27.1688	1301
Peptide_05	Unmodified	_NFEGRIHPLVK_		0	1	MULTI-MSMS	20210302_L1_Ag5_Prust001_SA_Syn_pArg_mix5_0min_R2	0min_R2	3	-0.086027	67.93	258390000	27.945	1302
Peptide_05	Unmodified	_NFEGRIHPLVK_		0	1	MULTI-MSMS	20210302_L1_Ag5_Prust001_SA_Syn_pArg_mix5_0min_R2	0min_R2	2	0.73857	114.45	51927000	25.63	1303
Peptide_05	Unmodified	_NFEGRIHPLVK_		0	1	MULTI-MSMS	20210302_L1_Ag5_Prust001_SA_Syn_pArg_mix5_0min_R3	0min_R3	3	-0.92482	39.179	111350000	26.7305	1304
Peptide_05	Unmodified	_NFEGRIHPLVK_		0	1	MULTI-MSMS	20210302_L1_Ag5_Prust001_SA_Syn_pArg_mix5_0min_R3	0min_R3	2	-0.3171	93.096	19571000	24.2222	1305
Peptide_05	Unmodified	_NFEGRIHPLVK_		0	1	MULTI-MSMS	20210302_L1_Ag5_Prust001_SA_Syn_pArg_mix5_15min_R1	15min_R1	3	-0.024562	51.252	182910000	27.4466	1306
Peptide_05	Unmodified	_NFEGRIHPLVK_		0	1	MULTI-MSMS	20210302_L1_Ag5_Prust001_SA_Syn_pArg_mix5_15min_R2	15min_R2	3	-0.071685	74.53	362050000	28.4316	1307
Peptide_05	Unmodified	_NFEGRIHPLVK_		0	1	MULTI-MSMS	20210302_L1_Ag5_Prust001_SA_Syn_pArg_mix5_15min_R2	15min_R2	2	0.67235	130.53	71416000	26.0897	1309
Peptide_05	Unmodified	_NFEGRIHPLVK_		0	1	MULTI-MSMS	20210302_L1_Ag5_Prust001_SA_Syn_pArg_mix5_15min_R3	15min_R3	2	0.54018	77.662	22968000	24.4531	1311
Peptide_05	Unmodified	_NFEGRIHPLVK_		0	1	MULTI-MSMS	20210302_L1_Ag5_Prust001_SA_Syn_pArg_mix5_15min_R4	15min_R4	2	0.54261	89.827	30621000	24.868	1312
Peptide_05	Unmodified	_NFEGRIHPLVK_		0	1	MULTI-MSMS	20210302_L1_Ag5_Prust001_SA_Syn_pArg_mix5_30min_R1	30min_R1	3	-0.2288	50.484	116800000	26.7995	1313
Peptide_05	Unmodified	_NFEGRIHPLVK_		0	1	MULTI-MSMS	20210302_L1_Ag5_Prust001_SA_Syn_pArg_mix5_30min_R2	30min_R2	3	-0.32394	67.548	266990000	27.9922	1314
Peptide_05	Unmodified	_NFEGRIHPLVK_		0	1	MULTI-MSMS	20210302_L1_Ag5_Prust001_SA_Syn_pArg_mix5_30min_R2	30min_R2	2	0.87474	68.847	52767000	25.6531	1316
Peptide_05	Unmodified	_NFEGRIHPLVK_		0	1	MULTI-MSMS	20210302_L1_Ag5_Prust001_SA_Syn_pArg_mix5_60min_R1	60min_R1	3	-0.46353	57.019	429470000	28.678	1317
Peptide_05	Unmodified	_NFEGRIHPLVK_		0	1	MULTI-MSMS	20210302_L1_Ag5_Prust001_SA_Syn_pArg_mix5_60min_R1	60min_R1	2	0.39471	185.61	69885000	26.0585	1318
Peptide_05	Unmodified	_NFEGRIHPLVK_		0	1	MULTI-MSMS	20210302_L1_Ag5_Prust001_SA_Syn_pArg_mix5_60min_R3		3	-0.92482	39.179	111350000	26.7305	1320
Peptide_05	Unmodified	_NFEGRIHPLVK_		0	1	MULTI-MSMS	20210302_L1_Ag5_Prust001_SA_Syn_pArg_mix5_60min_R3		2	-0.3171	93.096	19571000	24.2222	1321
Peptide_05	Unmodified	_NFEGRIHPLVK_		0	1	MULTI-MSMS	20210302_L1_Ag5_Prust001_SA_Syn_pArg_mix5_120min_R1	120min_R1	3	-0.62945	61.363	181770000	27.4375	1322
Peptide_05	Unmodified	_NFEGRIHPLVK_		0	1	MULTI-MSMS	20210302_L1_Ag5_Prust001_SA_Syn_pArg_mix5_120min_R2	120min_R2	3	-0.44982	52.247	503060000	28.9062	1323
Peptide_05	Unmodified	_NFEGRIHPLVK_		0	1	MULTI-MSMS	20210302_L1_Ag5_Prust001_SA_Syn_pArg_mix5_120min_R2	120min_R2	2	0.44779	107.45	79633000	26.2469	1325
Peptide_05	Unmodified	_NFEGRIHPLVK_		0	1	MULTI-MSMS	20210303_L1_Ag5_Prust001_SA_Syn_pArg_mix5_0min_R5	0min_R4	3	-0.10683	61.344	178590000	27.4121	1326
Peptide_05	Unmodified	_NFEGRIHPLVK_		0	1	MULTI-MSMS	20210303_L1_Ag5_Prust001_SA_Syn_pArg_mix5_0min_R5	0min_R4	2	1.247	141.25	37976000	25.1786	1327
Peptide_05	Unmodified	_NFEGRIHPLVK_		0	1	MULTI-MSMS	20210303_L1_Ag5_Prust001_SA_Syn_pArg_mix5_30min_R4	30min_R4	3	0.64716	53.569	92930000	26.4696	1328
Peptide_05	Unmodified	_NFEGRIHPLVK_		0	1	MULTI-MSMS	20210303_L1_Ag5_Prust001_SA_Syn_pArg_mix5_30min_R4	30min_R4	2	0.80203	110.38	25547000	24.6067	1329
Peptide_05	Unmodified	_NFEGRIHPLVK_		0	1	MULTI-MSMS	20210303_L1_Ag5_Prust001_SA_Syn_pArg_mix5_60min_R3	60min_R2	2	0.077364	71.349	26559000	24.6627	1330
Peptide_05	Unmodified	_NFEGRIHPLVK_		0	1	MULTI-MSMS	20210303_L1_Ag5_Prust001_SA_Syn_pArg_mix5_60min_R4	60min_R3	3	-0.71025	53.569	207160000	27.6262	1331
Peptide_05	Unmodified	_NFEGRIHPLVK_		0	1	MULTI-MSMS	20210303_L1_Ag5_Prust001_SA_Syn_pArg_mix5_60min_R4	60min_R3	2	-0.2726	148.56	47299000	25.4953	1332
Peptide_05	Unmodified	_NFEGRIHPLVK_		0	1	MULTI-MSMS	20210303_L1_Ag5_Prust001_SA_Syn_pArg_mix5_60min_R5	60min_R4	2	0.98547	80.916	37653000	25.1663	1333
Peptide_05	Unmodified	_NFEGRIHPLVK_		0	1	MULTI-MSMS	20210303_L1_Ag5_Prust001_SA_Syn_pArg_mix5_120min_R3	120min_R3	3	-0.64903	44.612	124520000	26.8918	1334
Peptide_05	Unmodified	_NFEGRIHPLVK_		0	1	MULTI-MSMS	20210303_L1_Ag5_Prust001_SA_Syn_pArg_mix5_120min_R3	120min_R3	2	0.51663	144.65	29356000	24.8072	1335
Peptide_05	Unmodified	_NFEGRIHPLVK_		0	1	MULTI-MSMS	20210303_L1_Ag5_Prust001_SA_Syn_pArg_mix5_120min_R4	120min_R4	3	0.051069	47.559	283610000	28.0793	1336
Peptide_05	Unmodified	_NFEGRIHPLVK_		0	1	MULTI-MSMS	20210303_L1_Ag5_Prust001_SA_Syn_pArg_mix5_120min_R4	120min_R4	2	1.01	68.893	69046000	26.0411	1337
Peptide_05	Phospho (RHSTY)	_NFEGR(Phospho (RHSTY))IHPLVK_	NFEGR(0.545)IH(0.455)PLVK	1	1	MULTI-MSMS	20210302_L1_Ag5_Prust001_SA_Syn_pArg_mix5_0min_R1	0min_R1	3	0.4921	61.212	1263600000	30.2349	1341
Peptide_05	Phospho (RHSTY)	_NFEGR(Phospho (RHSTY))IHPLVK_	NFEGR(0.988)IH(0.012)PLVK	1	1	MULTI-MSMS	20210302_L1_Ag5_Prust001_SA_Syn_pArg_mix5_0min_R1	0min_R1	2	0.69355	142.77	472090000	28.8145	1343
Peptide_05	Phospho (RHSTY)	_NFEGRIH(Phospho (RHSTY))PLVK_	NFEGR(0.449)IH(0.551)PLVK	1	1	MULTI-MSMS	20210302_L1_Ag5_Prust001_SA_Syn_pArg_mix5_0min_R2	0min_R2	3	-0.12757	63.181	2039200000	30.9254	1347
Peptide_05	Phospho (RHSTY)	_NFEGRIH(Phospho (RHSTY))PLVK_	NFEGR(0.05)IH(0.95)PLVK	1	1	MULTI-MSMS	20210302_L1_Ag5_Prust001_SA_Syn_pArg_mix5_0min_R2	0min_R2	2	0.67138	124.38	1087900000	30.0189	1350
Peptide_05	Phospho (RHSTY)	_NFEGR(Phospho (RHSTY))IHPLVK_	NFEGR(0.5)IH(0.5)PLVK	1	1	MULTI-MSMS	20210302_L1_Ag5_Prust001_SA_Syn_pArg_mix5_0min_R3	0min_R3	3	-0.16794	61.11	492720000	28.8762	1351
Peptide_05	Phospho (RHSTY)	_NFEGRIH(Phospho (RHSTY))PLVK_	NFEGR(0.172)IH(0.828)PLVK	1	1	MULTI-MSMS	20210302_L1_Ag5_Prust001_SA_Syn_pArg_mix5_0min_R3	0min_R3	2	-0.3156	140.01	266750000	27.9909	1353
Peptide_05	Phospho (RHSTY)	_NFEGR(Phospho (RHSTY))IHPLVK_	NFEGR(0.5)IH(0.5)PLVK	1	1	MULTI-MSMS	20210302_L1_Ag5_Prust001_SA_Syn_pArg_mix5_15min_R1	15min_R1	3	-0.3875	74.46	1625700000	30.5984	1355
Peptide_05	Phospho (RHSTY)	_NFEGRIH(Phospho (RHSTY))PLVK_	NFEGR(0.119)IH(0.881)PLVK	1	1	MULTI-MSMS	20210302_L1_Ag5_Prust001_SA_Syn_pArg_mix5_15min_R1	15min_R1	2	0.53316	127.85	776940000	29.5332	1358
Peptide_05	Phospho (RHSTY)	_NFEGR(Phospho (RHSTY))IHPLVK_	NFEGR(0.764)IH(0.236)PLVK	1	1	MULTI-MSMS	20210302_L1_Ag5_Prust001_SA_Syn_pArg_mix5_15min_R2	15min_R2	3	-0.079494	67.997	2481800000	31.2087	1362
Peptide_05	Phospho (RHSTY)	_NFEGRIH(Phospho (RHSTY))PLVK_	NFEGR(0.251)IH(0.749)PLVK	1	1	MULTI-MSMS	20210302_L1_Ag5_Prust001_SA_Syn_pArg_mix5_15min_R2	15min_R2	2	0.33808	118.76	1333500000	30.3126	1366
Peptide_05	Phospho (RHSTY)	_NFEGR(Phospho (RHSTY))IHPLVK_	NFEGR(0.857)IH(0.143)PLVK	1	1	MULTI-MSMS	20210302_L1_Ag5_Prust001_SA_Syn_pArg_mix5_15min_R3	15min_R3	3	-0.096186	66.004	621970000	29.2123	1368
Peptide_05	Phospho (RHSTY)	_NFEGR(Phospho (RHSTY))IHPLVK_	NFEGR(0.663)IH(0.337)PLVK	1	1	MULTI-MSMS	20210302_L1_Ag5_Prust001_SA_Syn_pArg_mix5_15min_R3	15min_R3	2	0.36518	121.69	431750000	28.6856	1369
Peptide_05	Phospho (RHSTY)	_NFEGR(Phospho (RHSTY))IHPLVK_	NFEGR(0.5)IH(0.5)PLVK	1	1	MULTI-MSMS	20210302_L1_Ag5_Prust001_SA_Syn_pArg_mix5_15min_R4	15min_R4	3	-0.0088425	66.004	840060000	29.6459	1372
Peptide_05	Phospho (RHSTY)	_NFEGRIH(Phospho (RHSTY))PLVK_	NFEGR(0.124)IH(0.876)PLVK	1	1	MULTI-MSMS	20210302_L1_Ag5_Prust001_SA_Syn_pArg_mix5_15min_R4	15min_R4	2	0.49726	117.41	504140000	28.9092	1373
Peptide_05	Phospho (RHSTY)	_NFEGR(Phospho (RHSTY))IHPLVK_	NFEGR(0.738)IH(0.262)PLVK	1	1	MULTI-MSMS	20210302_L1_Ag5_Prust001_SA_Syn_pArg_mix5_30min_R1	30min_R1	3	-0.48606	72.496	1026200000	29.9347	1374
Peptide_05	Phospho (RHSTY)	_NFEGR(Phospho (RHSTY))IHPLVK_	NFEGR(0.516)IH(0.484)PLVK	1	1	MULTI-MSMS	20210302_L1_Ag5_Prust001_SA_Syn_pArg_mix5_30min_R1	30min_R1	2	-0.27413	119.16	478320000	28.8334	1378
Peptide_05	Phospho (RHSTY)	_NFEGR(Phospho (RHSTY))IHPLVK_	NFEGR(0.5)IH(0.5)PLVK	1	1	MULTI-MSMS	20210302_L1_Ag5_Prust001_SA_Syn_pArg_mix5_30min_R2	30min_R2	3	-0.59883	74.46	1500200000	30.4825	1381
Peptide_05	Phospho (RHSTY)	_NFEGRIH(Phospho (RHSTY))PLVK_	NFEGR(0.288)IH(0.712)PLVK	1	1	MULTI-MSMS	20210302_L1_Ag5_Prust001_SA_Syn_pArg_mix5_30min_R2	30min_R2	2	0.55361	122.55	722750000	29.4289	1385
Peptide_05	Phospho (RHSTY)	_NFEGR(Phospho (RHSTY))IHPLVK_	NFEGR(0.964)IH(0.036)PLVK	1	1	MULTI-MSMS	20210302_L1_Ag5_Prust001_SA_Syn_pArg_mix5_60min_R1	60min_R1	3	-0.32442	67.997	1739200000	30.6958	1388
Peptide_05	Phospho (RHSTY)	_NFEGRIH(Phospho (RHSTY))PLVK_	NFEGR(0.486)IH(0.514)PLVK	1	1	MULTI-MSMS	20210302_L1_Ag5_Prust001_SA_Syn_pArg_mix5_60min_R1	60min_R1	2	0.18253	146.67	904920000	29.7532	1392
Peptide_05	Phospho (RHSTY)	_NFEGR(Phospho (RHSTY))IHPLVK_	NFEGR(0.5)IH(0.5)PLVK	1	1	MULTI-MSMS	20210302_L1_Ag5_Prust001_SA_Syn_pArg_mix5_60min_R3		3	-0.16794	61.11	492720000	28.8762	1394
Peptide_05	Phospho (RHSTY)	_NFEGRIH(Phospho (RHSTY))PLVK_	NFEGR(0.172)IH(0.828)PLVK	1	1	MULTI-MSMS	20210302_L1_Ag5_Prust001_SA_Syn_pArg_mix5_60min_R3		2	-0.3156	140.01	266750000	27.9909	1396
Peptide_05	Phospho (RHSTY)	_NFEGR(Phospho (RHSTY))IHPLVK_	NFEGR(0.5)IH(0.5)PLVK	1	1	MULTI-MSMS	20210302_L1_Ag5_Prust001_SA_Syn_pArg_mix5_120min_R1	120min_R1	3	0.33412	62.891	964750000	29.8456	1399
Peptide_05	Phospho (RHSTY)	_NFEGR(Phospho (RHSTY))IHPLVK_	NFEGR(0.834)IH(0.166)PLVK	1	1	MULTI-MSMS	20210302_L1_Ag5_Prust001_SA_Syn_pArg_mix5_120min_R1	120min_R1	2	0.86548	133.18	418480000	28.6406	1401
Peptide_05	Phospho (RHSTY)	_NFEGR(Phospho (RHSTY))IHPLVK_	NFEGR(0.964)IH(0.036)PLVK	1	1	MULTI-MSMS	20210302_L1_Ag5_Prust001_SA_Syn_pArg_mix5_120min_R2	120min_R2	3	-0.41587	67.997	1661800000	30.6301	1404
Peptide_05	Phospho (RHSTY)	_NFEGR(Phospho (RHSTY))IHPLVK_	NFEGR(0.619)IH(0.381)PLVK	1	1	MULTI-MSMS	20210302_L1_Ag5_Prust001_SA_Syn_pArg_mix5_120min_R2	120min_R2	2	0.50945	123.98	880250000	29.7133	1409
Peptide_05	Phospho (RHSTY)	_NFEGRIH(Phospho (RHSTY))PLVK_	NFEGR(0.127)IH(0.873)PLVK	1	1	MULTI-MSMS	20210303_L1_Ag5_Prust001_SA_Syn_pArg_mix5_0min_R5	0min_R4	3	0.35657	61.11	637660000	29.2482	1413
Peptide_05	Phospho (RHSTY)	_NFEGRIH(Phospho (RHSTY))PLVK_	NFEGR(0.126)IH(0.874)PLVK	1	1	MULTI-MSMS	20210303_L1_Ag5_Prust001_SA_Syn_pArg_mix5_0min_R5	0min_R4	2	1.0333	150.14	418040000	28.6391	1415
Peptide_05	Phospho (RHSTY)	_NFEGR(Phospho (RHSTY))IHPLVK_	NFEGR(0.779)IH(0.221)PLVK	1	1	MULTI-MSMS	20210303_L1_Ag5_Prust001_SA_Syn_pArg_mix5_30min_R3	30min_R3	3	-0.22038	59.227	353070000	28.3954	1417
Peptide_05	Phospho (RHSTY)	_NFEGR(Phospho (RHSTY))IHPLVK_	NFEGR(0.5)IH(0.5)PLVK	1	1	MULTI-MSMS	20210303_L1_Ag5_Prust001_SA_Syn_pArg_mix5_30min_R3	30min_R3	2	-0.42241	135.47	223880000	27.7382	1418
Peptide_05	Phospho (RHSTY)	_NFEGR(Phospho (RHSTY))IHPLVK_	NFEGR(0.897)IH(0.103)PLVK	1	1	MULTI-MSMS	20210303_L1_Ag5_Prust001_SA_Syn_pArg_mix5_30min_R4	30min_R4	3	1.5815	70.622	830620000	29.6296	1419
Peptide_05	Phospho (RHSTY)	_NFEGR(Phospho (RHSTY))IHPLVK_	NFEGR(0.5)IH(0.5)PLVK	1	1	MULTI-MSMS	20210303_L1_Ag5_Prust001_SA_Syn_pArg_mix5_30min_R4	30min_R4	2	1.1094	155.8	679830000	29.3406	1420
Peptide_05	Phospho (RHSTY)	_NFEGR(Phospho (RHSTY))IHPLVK_	NFEGR(0.964)IH(0.036)PLVK	1	1	MULTI-MSMS	20210303_L1_Ag5_Prust001_SA_Syn_pArg_mix5_60min_R3	60min_R2	3	-0.2741	67.997	564500000	29.0724	1422
Peptide_05	Phospho (RHSTY)	_NFEGR(Phospho (RHSTY))IHPLVK_	NFEGR(0.5)IH(0.5)PLVK	1	1	MULTI-MSMS	20210303_L1_Ag5_Prust001_SA_Syn_pArg_mix5_60min_R3	60min_R2	2	-0.14778	127.85	333830000	28.3145	1424
Peptide_05	Phospho (RHSTY)	_NFEGR(Phospho (RHSTY))IHPLVK_	NFEGR(0.901)IH(0.099)PLVK	1	1	MULTI-MSMS	20210303_L1_Ag5_Prust001_SA_Syn_pArg_mix5_60min_R4	60min_R3	3	-0.21815	72.496	816310000	29.6045	1426
Peptide_05	Phospho (RHSTY)	_NFEGRIH(Phospho (RHSTY))PLVK_	NFEGR(0.261)IH(0.739)PLVK	1	1	MULTI-MSMS	20210303_L1_Ag5_Prust001_SA_Syn_pArg_mix5_60min_R4	60min_R3	2	-0.058275	140.16	527270000	28.974	1427
Peptide_05	Phospho (RHSTY)	_NFEGR(Phospho (RHSTY))IHPLVK_	NFEGR(0.764)IH(0.236)PLVK	1	1	MULTI-MSMS	20210303_L1_Ag5_Prust001_SA_Syn_pArg_mix5_60min_R5	60min_R4	3	-0.24269	67.997	612090000	29.1892	1429
Peptide_05	Phospho (RHSTY)	_NFEGR(Phospho (RHSTY))IHPLVK_	NFEGR(0.808)IH(0.192)PLVK	1	1	MULTI-MSMS	20210303_L1_Ag5_Prust001_SA_Syn_pArg_mix5_60min_R5	60min_R4	2	0.47659	141.45	331700000	28.3053	1430
Peptide_05	Phospho (RHSTY)	_NFEGR(Phospho (RHSTY))IHPLVK_	NFEGR(0.964)IH(0.036)PLVK	1	1	MULTI-MSMS	20210303_L1_Ag5_Prust001_SA_Syn_pArg_mix5_120min_R3	120min_R3	3	-0.79524	67.997	546340000	29.0252	1431
Peptide_05	Phospho (RHSTY)	_NFEGR(Phospho (RHSTY))IHPLVK_	NFEGR(0.5)IH(0.5)PLVK	1	1	MULTI-MSMS	20210303_L1_Ag5_Prust001_SA_Syn_pArg_mix5_120min_R3	120min_R3	2	-0.092525	142.29	334170000	28.316	1432
Peptide_05	Phospho (RHSTY)	_NFEGR(Phospho (RHSTY))IHPLVK_	NFEGR(0.983)IH(0.017)PLVK	1	1	MULTI-MSMS	20210303_L1_Ag5_Prust001_SA_Syn_pArg_mix5_120min_R4	120min_R4	3	0.17039	74.987	917850000	29.7737	1434
Peptide_05	Phospho (RHSTY)	_NFEGRIH(Phospho (RHSTY))PLVK_	NFEGR(0.113)IH(0.887)PLVK	1	1	MULTI-MSMS	20210303_L1_Ag5_Prust001_SA_Syn_pArg_mix5_120min_R4	120min_R4	2	0.65217	144.42	586020000	29.1264	1436
Peptide_14	Oxidation (M)	_NM(Oxidation (M))FIRPESK_		0	1	MULTI-MSMS	20210302_L1_Ag5_Prust001_SA_Syn_pArg_mix5_0min_R1	0min_R1	3	-0.059704	43.308	31233000	24.8966	1437
Peptide_14	Oxidation (M)	_NM(Oxidation (M))FIRPESK_		0	1	MULTI-MSMS	20210302_L1_Ag5_Prust001_SA_Syn_pArg_mix5_0min_R2	0min_R2	3	-0.12758	43.282	43193000	25.3643	1438
Peptide_14	Oxidation (M)	_NM(Oxidation (M))FIRPESK_		0	1	MULTI-MSMS	20210302_L1_Ag5_Prust001_SA_Syn_pArg_mix5_0min_R2	0min_R2	2	0.5311	162.97	27811000	24.7292	1439
Peptide_14	Oxidation (M)	_NM(Oxidation (M))FIRPESK_		0	1	MULTI-MSMS	20210302_L1_Ag5_Prust001_SA_Syn_pArg_mix5_0min_R3	0min_R3	2	0.28293	117.89	14434000	23.783	1440
Peptide_14	Oxidation (M)	_NM(Oxidation (M))FIRPESK_		0	1	MULTI-MSMS	20210302_L1_Ag5_Prust001_SA_Syn_pArg_mix5_15min_R1	15min_R1	2	-0.29193	135	23355000	24.4772	1441
Peptide_14	Oxidation (M)	_NM(Oxidation (M))FIRPESK_		0	1	MULTI-MSMS	20210302_L1_Ag5_Prust001_SA_Syn_pArg_mix5_15min_R2	15min_R2	3	-0.49928	49.06	76468000	26.1884	1444
Peptide_14	Oxidation (M)	_NM(Oxidation (M))FIRPESK_		0	1	MULTI-MSMS	20210302_L1_Ag5_Prust001_SA_Syn_pArg_mix5_15min_R2	15min_R2	2	-0.93777	114.19	36887000	25.1366	1446
Peptide_14	Oxidation (M)	_NM(Oxidation (M))FIRPESK_		0	1	MULTI-MSMS	20210302_L1_Ag5_Prust001_SA_Syn_pArg_mix5_15min_R3	15min_R3	2	0.25946	60.892	13163000	23.65	1447
Peptide_14	Oxidation (M)	_NM(Oxidation (M))FIRPESK_		0	1	MULTI-MSMS	20210302_L1_Ag5_Prust001_SA_Syn_pArg_mix5_15min_R4	15min_R4	3	-0.3921	43.308	17024000	24.0211	1449
Peptide_14	Oxidation (M)	_NM(Oxidation (M))FIRPESK_		0	1	MULTI-MSMS	20210302_L1_Ag5_Prust001_SA_Syn_pArg_mix5_15min_R4	15min_R4	2	0.49998	150.36	12735000	23.6023	1450
Peptide_14	Oxidation (M)	_NM(Oxidation (M))FIRPESK_		0	1	MULTI-MSMS	20210302_L1_Ag5_Prust001_SA_Syn_pArg_mix5_30min_R1	30min_R1	2	-0.072438	121.85	20426000	24.2839	1451
Peptide_14	Oxidation (M)	_NM(Oxidation (M))FIRPESK_		0	1	MULTI-MSMS	20210302_L1_Ag5_Prust001_SA_Syn_pArg_mix5_30min_R2	30min_R2	3	-0.83979	68.456	46897000	25.483	1452
Peptide_14	Oxidation (M)	_NM(Oxidation (M))FIRPESK_		0	1	MULTI-MSMS	20210302_L1_Ag5_Prust001_SA_Syn_pArg_mix5_30min_R2	30min_R2	2	0.11257	145.16	26016000	24.6329	1454
Peptide_14	Oxidation (M)	_NM(Oxidation (M))FIRPESK_		0	1	MULTI-MSMS	20210302_L1_Ag5_Prust001_SA_Syn_pArg_mix5_60min_R1	60min_R1	3	-0.2878	49.06	79226000	26.2395	1455
Peptide_14	Oxidation (M)	_NM(Oxidation (M))FIRPESK_		0	1	MULTI-MSMS	20210302_L1_Ag5_Prust001_SA_Syn_pArg_mix5_60min_R1	60min_R1	2	0.37874	162.97	47051000	25.4877	1456
Peptide_14	Oxidation (M)	_NM(Oxidation (M))FIRPESK_		0	1	MULTI-MSMS	20210302_L1_Ag5_Prust001_SA_Syn_pArg_mix5_60min_R3		2	0.28293	117.89	14434000	23.783	1457
Peptide_14	Oxidation (M)	_NM(Oxidation (M))FIRPESK_		0	1	MULTI-MSMS	20210302_L1_Ag5_Prust001_SA_Syn_pArg_mix5_120min_R1	120min_R1	2	0.5737	130.31	18502000	24.1412	1458
Peptide_14	Oxidation (M)	_NM(Oxidation (M))FIRPESK_		0	1	MULTI-MSMS	20210302_L1_Ag5_Prust001_SA_Syn_pArg_mix5_120min_R2	120min_R2	3	-0.13911	52.126	57853000	25.7859	1460
Peptide_14	Oxidation (M)	_NM(Oxidation (M))FIRPESK_		0	1	MULTI-MSMS	20210302_L1_Ag5_Prust001_SA_Syn_pArg_mix5_120min_R2	120min_R2	2	0.52581	162.97	35825000	25.0945	1463
Peptide_14	Oxidation (M)	_NM(Oxidation (M))FIRPESK_		0	1	MULTI-MSMS	20210303_L1_Ag5_Prust001_SA_Syn_pArg_mix5_0min_R5	0min_R4	2	0.40746	139.74	16652000	23.9892	1465
Peptide_14	Oxidation (M)	_NM(Oxidation (M))FIRPESK_		0	1	MULTI-MSMS	20210303_L1_Ag5_Prust001_SA_Syn_pArg_mix5_30min_R4	30min_R4	2	0.23251	154.28	19835000	24.2415	1468
Peptide_14	Oxidation (M)	_NM(Oxidation (M))FIRPESK_		0	1	MULTI-MSMS	20210303_L1_Ag5_Prust001_SA_Syn_pArg_mix5_60min_R3	60min_R2	2	0.58148	85.666	11236000	23.4216	1469
Peptide_14	Oxidation (M)	_NM(Oxidation (M))FIRPESK_		0	1	MULTI-MSMS	20210303_L1_Ag5_Prust001_SA_Syn_pArg_mix5_60min_R4	60min_R3	2	-0.39314	111.82	23576000	24.4908	1470
Peptide_14	Oxidation (M)	_NM(Oxidation (M))FIRPESK_		0	1	MULTI-MSMS	20210303_L1_Ag5_Prust001_SA_Syn_pArg_mix5_120min_R3	120min_R3	2	0.40026	139.97	11676000	23.477	1474
Peptide_14	Oxidation (M)	_NM(Oxidation (M))FIRPESK_		0	1	MULTI-MSMS	20210303_L1_Ag5_Prust001_SA_Syn_pArg_mix5_120min_R4	120min_R4	2	-0.22024	96.936	23350000	24.4769	1475
Peptide_14	Oxidation (M)	_NM(Oxidation (M))FIRPESK_		0	1	MULTI-MSMS	20210303_L1_Ag5_Prust001_SA_Syn_pArg_mix5_120min_R4	120min_R4	3	-0.77228	53.317	29100000	24.7945	1476
Peptide_14	Oxidation (M),Phospho (RHSTY)	_NM(Oxidation (M))FIRPES(Phospho (RHSTY))K_	NMFIR(0.164)PES(0.836)K	1	1	MULTI-MSMS	20210302_L1_Ag5_Prust001_SA_Syn_pArg_mix5_0min_R1	0min_R1	2	-0.56752	139.32	153560000	27.1942	1478
Peptide_14	Oxidation (M),Phospho (RHSTY)	_NM(Oxidation (M))FIRPES(Phospho (RHSTY))K_	NMFIR(0.127)PES(0.873)K	1	1	MULTI-MSMS	20210302_L1_Ag5_Prust001_SA_Syn_pArg_mix5_0min_R2	0min_R2	2	-0.30944	143.22	235130000	27.8089	1484
Peptide_14	Oxidation (M),Phospho (RHSTY)	_NM(Oxidation (M))FIRPES(Phospho (RHSTY))K_	NMFIR(0.013)PES(0.987)K	1	1	MULTI-MSMS	20210302_L1_Ag5_Prust001_SA_Syn_pArg_mix5_0min_R3	0min_R3	2	-0.5769	144.55	111200000	26.7286	1489
Peptide_14	Oxidation (M),Phospho (RHSTY)	_NM(Oxidation (M))FIRPES(Phospho (RHSTY))K_	NMFIR(0.017)PES(0.983)K	1	1	MULTI-MSMS	20210302_L1_Ag5_Prust001_SA_Syn_pArg_mix5_15min_R1	15min_R1	2	-0.54797	150.59	170030000	27.3412	1495
Peptide_14	Oxidation (M),Phospho (RHSTY)	_NM(Oxidation (M))FIR(Phospho (RHSTY))PESK_	NMFIR(0.998)PES(0.002)K	1	1	MULTI-MSMS	20210302_L1_Ag5_Prust001_SA_Syn_pArg_mix5_15min_R2	15min_R2	2	-1.0128	153.97	275140000	28.0356	1503
Peptide_14	Oxidation (M),Phospho (RHSTY)	_NM(Oxidation (M))FIRPES(Phospho (RHSTY))K_	NMFIR(0.123)PES(0.877)K	1	1	MULTI-MSMS	20210302_L1_Ag5_Prust001_SA_Syn_pArg_mix5_15min_R3	15min_R3	2	-0.196	146.9	98042000	26.5469	1506
Peptide_14	Oxidation (M),Phospho (RHSTY)	_NM(Oxidation (M))FIRPES(Phospho (RHSTY))K_	NMFIR(0.012)PES(0.988)K	1	1	MULTI-MSMS	20210302_L1_Ag5_Prust001_SA_Syn_pArg_mix5_15min_R4	15min_R4	2	-0.39089	154.05	131930000	26.9752	1512
Peptide_14	Oxidation (M),Phospho (RHSTY)	_NM(Oxidation (M))FIRPES(Phospho (RHSTY))K_	NMFIR(0.061)PES(0.939)K	1	1	MULTI-MSMS	20210302_L1_Ag5_Prust001_SA_Syn_pArg_mix5_30min_R1	30min_R1	2	-0.93247	146.71	167740000	27.3217	1519
Peptide_14	Oxidation (M),Phospho (RHSTY)	_NM(Oxidation (M))FIRPES(Phospho (RHSTY))K_	NMFIR(0.089)PES(0.911)K	1	1	MULTI-MSMS	20210302_L1_Ag5_Prust001_SA_Syn_pArg_mix5_30min_R2	30min_R2	2	-0.29926	141.1	191560000	27.5132	1523
Peptide_14	Oxidation (M),Phospho (RHSTY)	_NM(Oxidation (M))FIR(Phospho (RHSTY))PESK_	NMFIR(0.918)PES(0.082)K	1	1	MULTI-MSMS	20210302_L1_Ag5_Prust001_SA_Syn_pArg_mix5_60min_R1	60min_R1	2	-0.56589	147.3	320290000	28.2548	1530
Peptide_14	Oxidation (M),Phospho (RHSTY)	_NM(Oxidation (M))FIRPES(Phospho (RHSTY))K_	NMFIR(0.013)PES(0.987)K	1	1	MULTI-MSMS	20210302_L1_Ag5_Prust001_SA_Syn_pArg_mix5_60min_R3		2	-0.5769	144.55	111200000	26.7286	1535
Peptide_14	Oxidation (M),Phospho (RHSTY)	_NM(Oxidation (M))FIRPES(Phospho (RHSTY))K_	NMFIR(0.034)PES(0.966)K	1	1	MULTI-MSMS	20210302_L1_Ag5_Prust001_SA_Syn_pArg_mix5_120min_R1	120min_R1	2	-0.25194	146.9	138520000	27.0455	1540
Peptide_14	Oxidation (M),Phospho (RHSTY)	_NM(Oxidation (M))FIRPES(Phospho (RHSTY))K_	NMFIR(0.004)PES(0.996)K	1	1	MULTI-MSMS	20210302_L1_Ag5_Prust001_SA_Syn_pArg_mix5_120min_R2	120min_R2	2	-0.23228	153.23	275680000	28.0384	1545
Peptide_14	Oxidation (M),Phospho (RHSTY)	_NM(Oxidation (M))FIRPES(Phospho (RHSTY))K_	NMFIR(0.012)PES(0.988)K	1	1	MULTI-MSMS	20210303_L1_Ag5_Prust001_SA_Syn_pArg_mix5_0min_R5	0min_R4	2	0.027183	147.19	142300000	27.0844	1553
Peptide_14	Oxidation (M),Phospho (RHSTY)	_NM(Oxidation (M))FIR(Phospho (RHSTY))PESK_	NMFIR(0.92)PES(0.08)K	1	1	MULTI-MSMS	20210303_L1_Ag5_Prust001_SA_Syn_pArg_mix5_30min_R3	30min_R3	2	-0.94555	143.24	58625000	25.805	1557
Peptide_14	Oxidation (M),Phospho (RHSTY)	_NM(Oxidation (M))FIRPES(Phospho (RHSTY))K_	NMFIR(0.379)PES(0.621)K	1	1	MULTI-MSMS	20210303_L1_Ag5_Prust001_SA_Syn_pArg_mix5_30min_R4	30min_R4	2	-0.30719	133.12	158660000	27.2414	1563
Peptide_14	Oxidation (M),Phospho (RHSTY)	_NM(Oxidation (M))FIR(Phospho (RHSTY))PESK_	NMFIR(0.949)PES(0.051)K	1	1	MULTI-MSMS	20210303_L1_Ag5_Prust001_SA_Syn_pArg_mix5_60min_R3	60min_R2	2	-0.67038	146.11	91423000	26.4461	1570
Peptide_14	Oxidation (M),Phospho (RHSTY)	_NM(Oxidation (M))FIRPES(Phospho (RHSTY))K_	NMFIR(0.263)PES(0.737)K	1	1	MULTI-MSMS	20210303_L1_Ag5_Prust001_SA_Syn_pArg_mix5_60min_R4	60min_R3	2	-0.72906	142.72	162660000	27.2773	1572
Peptide_14	Oxidation (M),Phospho (RHSTY)	_NM(Oxidation (M))FIRPES(Phospho (RHSTY))K_	NMFIR(0.035)PES(0.965)K	1	1	MULTI-MSMS	20210303_L1_Ag5_Prust001_SA_Syn_pArg_mix5_60min_R5	60min_R4	2	-0.43502	143.22	125950000	26.9083	1579
Peptide_14	Oxidation (M),Phospho (RHSTY)	_NM(Oxidation (M))FIRPES(Phospho (RHSTY))K_	NMFIR(0.27)PES(0.73)K	1	1	MULTI-MSMS	20210303_L1_Ag5_Prust001_SA_Syn_pArg_mix5_120min_R3	120min_R3	2	-0.23824	133.12	103620000	26.6267	1581
Peptide_14	Oxidation (M),Phospho (RHSTY)	_NM(Oxidation (M))FIRPES(Phospho (RHSTY))K_	NMFIR(0.347)PES(0.653)K	1	1	MULTI-MSMS	20210303_L1_Ag5_Prust001_SA_Syn_pArg_mix5_120min_R4	120min_R4	2	-0.42254	143.24	151360000	27.1734	1586
Peptide_14	Unmodified	_NMFIRPESK_		0	1	MULTI-MSMS	20210302_L1_Ag5_Prust001_SA_Syn_pArg_mix5_0min_R1	0min_R1	2	-0.99429	217.66	74491000	26.1506	1588
Peptide_14	Unmodified	_NMFIRPESK_		0	1	MULTI-MSMS	20210302_L1_Ag5_Prust001_SA_Syn_pArg_mix5_0min_R2	0min_R2	2	-0.45373	215.42	186520000	27.4748	1589
Peptide_14	Unmodified	_NMFIRPESK_		0	1	MULTI-MSMS	20210302_L1_Ag5_Prust001_SA_Syn_pArg_mix5_0min_R3	0min_R3	2	-0.42186	229.33	49471000	25.5601	1592
Peptide_14	Unmodified	_NMFIRPESK_		0	1	MULTI-MSMS	20210302_L1_Ag5_Prust001_SA_Syn_pArg_mix5_15min_R1	15min_R1	2	-1.1181	230.56	134640000	27.0045	1594
Peptide_14	Unmodified	_NMFIRPESK_		0	1	MULTI-MSMS	20210302_L1_Ag5_Prust001_SA_Syn_pArg_mix5_15min_R2	15min_R2	2	-1.0885	224.36	163650000	27.286	1596
Peptide_14	Unmodified	_NMFIRPESK_		0	1	MULTI-MSMS	20210302_L1_Ag5_Prust001_SA_Syn_pArg_mix5_15min_R4	15min_R4	2	0.015977	217.66	71643000	26.0943	1600
Peptide_14	Unmodified	_NMFIRPESK_		0	1	MULTI-MSMS	20210302_L1_Ag5_Prust001_SA_Syn_pArg_mix5_30min_R1	30min_R1	2	-0.88196	206.03	101840000	26.6017	1602
Peptide_14	Unmodified	_NMFIRPESK_		0	1	MULTI-MSMS	20210302_L1_Ag5_Prust001_SA_Syn_pArg_mix5_30min_R2	30min_R2	2	0.037886	217.66	147230000	27.1335	1603
Peptide_14	Unmodified	_NMFIRPESK_		0	1	MULTI-MSMS	20210302_L1_Ag5_Prust001_SA_Syn_pArg_mix5_60min_R1	60min_R1	2	-0.029502	215.42	196630000	27.5509	1606
Peptide_14	Unmodified	_NMFIRPESK_		0	1	MULTI-MSMS	20210302_L1_Ag5_Prust001_SA_Syn_pArg_mix5_60min_R3		2	-0.42186	229.33	49471000	25.5601	1608
Peptide_14	Unmodified	_NMFIRPESK_		0	1	MULTI-MSMS	20210302_L1_Ag5_Prust001_SA_Syn_pArg_mix5_120min_R1	120min_R1	2	-0.45065	206.03	107300000	26.6771	1610
Peptide_14	Unmodified	_NMFIRPESK_		0	1	MULTI-MSMS	20210302_L1_Ag5_Prust001_SA_Syn_pArg_mix5_120min_R2	120min_R2	2	-0.1075	230.56	213120000	27.6671	1611
Peptide_14	Unmodified	_NMFIRPESK_		0	1	MULTI-MSMS	20210303_L1_Ag5_Prust001_SA_Syn_pArg_mix5_0min_R5	0min_R4	2	0.24241	245.03	87128000	26.3766	1613
Peptide_14	Unmodified	_NMFIRPESK_		0	1	MULTI-MSMS	20210303_L1_Ag5_Prust001_SA_Syn_pArg_mix5_60min_R4	60min_R3	2	-0.33171	220.88	108480000	26.6929	1620
Peptide_14	Unmodified	_NMFIRPESK_		0	1	MULTI-MSMS	20210303_L1_Ag5_Prust001_SA_Syn_pArg_mix5_60min_R5	60min_R4	2	-0.23926	200.88	85680000	26.3525	1621
Peptide_14	Unmodified	_NMFIRPESK_		0	1	MULTI-MSMS	20210303_L1_Ag5_Prust001_SA_Syn_pArg_mix5_120min_R3	120min_R3	2	0.15994	215.42	85337000	26.3467	1623
Peptide_14	Phospho (RHSTY)	_NMFIR(Phospho (RHSTY))PESK_	NMFIR(0.935)PES(0.065)K	1	1	MULTI-MSMS	20210302_L1_Ag5_Prust001_SA_Syn_pArg_mix5_0min_R1	0min_R1	2	0.676	159.83	731440000	29.4462	1626
Peptide_14	Phospho (RHSTY)	_NMFIR(Phospho (RHSTY))PESK_	NMFIR(0.863)PES(0.137)K	1	1	MULTI-MSMS	20210302_L1_Ag5_Prust001_SA_Syn_pArg_mix5_0min_R2	0min_R2	2	0.30565	167.09	1405800000	30.3887	1635
Peptide_14	Phospho (RHSTY)	_NMFIR(Phospho (RHSTY))PESK_	NMFIR(0.89)PES(0.11)K	1	1	MULTI-MSMS	20210302_L1_Ag5_Prust001_SA_Syn_pArg_mix5_0min_R2	0min_R2	2	1.0474	69.672	412020	18.6524	1638
Peptide_14	Phospho (RHSTY)	_NMFIRPES(Phospho (RHSTY))K_	NMFIR(0.182)PES(0.818)K	1	1	MULTI-MSMS	20210302_L1_Ag5_Prust001_SA_Syn_pArg_mix5_0min_R3	0min_R3	2	-0.27263	166.87	476330000	28.8274	1641
Peptide_14	Phospho (RHSTY)	_NMFIR(Phospho (RHSTY))PESK_	NMFIR(0.853)PES(0.147)K	1	1	MULTI-MSMS	20210302_L1_Ag5_Prust001_SA_Syn_pArg_mix5_15min_R1	15min_R1	2	0.28588	179.57	966730000	29.8485	1645
Peptide_14	Phospho (RHSTY)	_NMFIR(Phospho (RHSTY))PESK_	NMFIR(0.795)PES(0.205)K	1	1	MULTI-MSMS	20210302_L1_Ag5_Prust001_SA_Syn_pArg_mix5_15min_R2	15min_R2	2	-0.010835	167.09	1329000000	30.3077	1654
Peptide_14	Phospho (RHSTY)	_NMFIR(Phospho (RHSTY))PESK_	NMFIR(0.911)PES(0.089)K	1	1	MULTI-MSMS	20210302_L1_Ag5_Prust001_SA_Syn_pArg_mix5_15min_R2	15min_R2	2	1.3224	65.5	559480	19.0937	1656
Peptide_14	Phospho (RHSTY)	_NMFIR(Phospho (RHSTY))PESK_	NMFIR(0.989)PES(0.011)K	1	1	MULTI-MSMS	20210302_L1_Ag5_Prust001_SA_Syn_pArg_mix5_15min_R3	15min_R3	2	0.53392	157.75	368430000	28.4568	1659
Peptide_14	Phospho (RHSTY)	_NMFIR(Phospho (RHSTY))PESK_	NMFIR(0.971)PES(0.029)K	1	1	MULTI-MSMS	20210302_L1_Ag5_Prust001_SA_Syn_pArg_mix5_15min_R4	15min_R4	2	0.24298	152.04	651950000	29.2802	1663
Peptide_14	Phospho (RHSTY)	_NMFIR(Phospho (RHSTY))PESK_	NMFIR(0.96)PES(0.04)K	1	1	MULTI-MSMS	20210302_L1_Ag5_Prust001_SA_Syn_pArg_mix5_30min_R1	30min_R1	2	-0.47462	179.42	833980000	29.6354	1669
Peptide_14	Phospho (RHSTY)	_NMFIR(Phospho (RHSTY))PESK_	NMFIR(0.989)PES(0.011)K	1	1	MULTI-MSMS	20210302_L1_Ag5_Prust001_SA_Syn_pArg_mix5_30min_R2	30min_R2	2	0.51553	179.57	983470000	29.8733	1672
Peptide_14	Phospho (RHSTY)	_NMFIR(Phospho (RHSTY))PESK_	NMFIR(0.952)PES(0.048)K	1	1	MULTI-MSMS	20210302_L1_Ag5_Prust001_SA_Syn_pArg_mix5_60min_R1	60min_R1	2	0.1488	167.09	1537900000	30.5183	1681
Peptide_14	Phospho (RHSTY)	_NMFIR(Phospho (RHSTY))PESK_	NMFIR(0.979)PES(0.021)K	1	1	MULTI-MSMS	20210302_L1_Ag5_Prust001_SA_Syn_pArg_mix5_60min_R1	60min_R1	2	0.84623	76.143	577930	19.1405	1690
Peptide_14	Phospho (RHSTY)	_NMFIRPES(Phospho (RHSTY))K_	NMFIR(0.182)PES(0.818)K	1	1	MULTI-MSMS	20210302_L1_Ag5_Prust001_SA_Syn_pArg_mix5_60min_R3		2	-0.27263	166.87	476330000	28.8274	1692
Peptide_14	Phospho (RHSTY)	_NMFIRPES(Phospho (RHSTY))K_	NMFIR(0.207)PES(0.793)K	1	1	MULTI-MSMS	20210302_L1_Ag5_Prust001_SA_Syn_pArg_mix5_120min_R1	120min_R1	2	0.47096	155.98	626480000	29.2227	1695
Peptide_14	Phospho (RHSTY)	_NMFIR(Phospho (RHSTY))PESK_	NMFIR(0.888)PES(0.112)K	1	1	MULTI-MSMS	20210302_L1_Ag5_Prust001_SA_Syn_pArg_mix5_120min_R2	120min_R2	2	0.31153	163.66	1386100000	30.3684	1701
Peptide_14	Phospho (RHSTY)	_NMFIR(Phospho (RHSTY))PESK_	NMFIR(0.982)PES(0.018)K	1	1	MULTI-MSMS	20210302_L1_Ag5_Prust001_SA_Syn_pArg_mix5_120min_R2	120min_R2	2	1.1746	81.017	579180	19.1437	1707
Peptide_14	Phospho (RHSTY)	_NMFIR(Phospho (RHSTY))PESK_	NMFIR(0.964)PES(0.036)K	1	1	MULTI-MSMS	20210303_L1_Ag5_Prust001_SA_Syn_pArg_mix5_0min_R5	0min_R4	2	0.89972	161.51	815870000	29.6038	1712
Peptide_14	Phospho (RHSTY)	_NMFIR(Phospho (RHSTY))PESK_	NMFIR(0.892)PES(0.108)K	1	1	MULTI-MSMS	20210303_L1_Ag5_Prust001_SA_Syn_pArg_mix5_0min_R5	0min_R4	2	0.9778	58.676	223790	17.7718	1715
Peptide_14	Phospho (RHSTY)	_NMFIRPES(Phospho (RHSTY))K_	NMFIR(0.077)PES(0.923)K	1	1	MULTI-MSMS	20210303_L1_Ag5_Prust001_SA_Syn_pArg_mix5_30min_R3	30min_R3	2	0.023418	154	277830000	28.0496	1716
Peptide_14	Phospho (RHSTY)	_NMFIRPES(Phospho (RHSTY))K_	NMFIR(0.207)PES(0.793)K	1	1	MULTI-MSMS	20210303_L1_Ag5_Prust001_SA_Syn_pArg_mix5_30min_R4	30min_R4	2	1.0985	155.98	672330000	29.3246	1721
Peptide_14	Phospho (RHSTY)	_NMFIR(Phospho (RHSTY))PESK_	NMFIR(0.555)PES(0.445)K	1	1	MULTI-MSMS	20210303_L1_Ag5_Prust001_SA_Syn_pArg_mix5_60min_R3	60min_R2	2	0.40327	155.11	429040000	28.6765	1726
Peptide_14	Phospho (RHSTY)	_NMFIRPES(Phospho (RHSTY))K_	NMFIR(0.288)PES(0.712)K	1	1	MULTI-MSMS	20210303_L1_Ag5_Prust001_SA_Syn_pArg_mix5_60min_R4	60min_R3	2	-0.4903	155.98	826270000	29.622	1730
Peptide_14	Phospho (RHSTY)	_NMFIR(Phospho (RHSTY))PESK_	NMFIR(0.631)PES(0.369)K	1	1	MULTI-MSMS	20210303_L1_Ag5_Prust001_SA_Syn_pArg_mix5_60min_R5	60min_R4	2	0.30105	147.74	542420000	29.0148	1736
Peptide_14	Phospho (RHSTY)	_NMFIRPES(Phospho (RHSTY))K_	NMFIR(0.131)PES(0.869)K	1	1	MULTI-MSMS	20210303_L1_Ag5_Prust001_SA_Syn_pArg_mix5_120min_R3	120min_R3	2	0.34079	155.98	478900000	28.8351	1739
Peptide_14	Phospho (RHSTY)	_NMFIRPES(Phospho (RHSTY))K_	NMFIR(0.256)PES(0.744)K	1	1	MULTI-MSMS	20210303_L1_Ag5_Prust001_SA_Syn_pArg_mix5_120min_R4	120min_R4	2	0.65187	145.41	804100000	29.5828	1743
Peptide_11	Unmodified	_PLIRAIQK_		0	1	MULTI-MSMS	20210302_L1_Ag5_Prust001_SA_Syn_pArg_mix5_0min_R1	0min_R1	2	-0.14643	139.92	201840000	27.5886	1748
Peptide_11	Unmodified	_PLIRAIQK_		0	1	MULTI-MSMS	20210302_L1_Ag5_Prust001_SA_Syn_pArg_mix5_0min_R2	0min_R2	2	0.16089	190.71	559500000	29.0596	1750
Peptide_11	Unmodified	_PLIRAIQK_		0	1	MULTI-MSMS	20210302_L1_Ag5_Prust001_SA_Syn_pArg_mix5_0min_R2	0min_R2	2	0.10994	153.15	16663000	23.9901	1752
Peptide_11	Unmodified	_PLIRAIQK_		0	1	MULTI-MSMS	20210302_L1_Ag5_Prust001_SA_Syn_pArg_mix5_0min_R3	0min_R3	2	0.097762	113.85	239090000	27.833	1753
Peptide_11	Unmodified	_PLIRAIQK_		0	1	MULTI-MSMS	20210302_L1_Ag5_Prust001_SA_Syn_pArg_mix5_15min_R1	15min_R1	2	-0.45193	190.71	294950000	28.1359	1754
Peptide_11	Unmodified	_PLIRAIQK_		0	1	MULTI-MSMS	20210302_L1_Ag5_Prust001_SA_Syn_pArg_mix5_15min_R2	15min_R2	2	-0.19142	190.71	651010000	29.2781	1756
Peptide_11	Unmodified	_PLIRAIQK_		0	1	MULTI-MSMS	20210302_L1_Ag5_Prust001_SA_Syn_pArg_mix5_15min_R3	15min_R3	2	-0.021525	114.94	204430000	27.607	1760
Peptide_11	Unmodified	_PLIRAIQK_		0	1	MULTI-MSMS	20210302_L1_Ag5_Prust001_SA_Syn_pArg_mix5_15min_R4	15min_R4	2	0.052074	173.85	299850000	28.1597	1761
Peptide_11	Unmodified	_PLIRAIQK_		0	1	MULTI-MSMS	20210302_L1_Ag5_Prust001_SA_Syn_pArg_mix5_30min_R1	30min_R1	2	-0.45787	190.71	269670000	28.0066	1762
Peptide_11	Unmodified	_PLIRAIQK_		0	1	MULTI-MSMS	20210302_L1_Ag5_Prust001_SA_Syn_pArg_mix5_30min_R2	30min_R2	2	-0.14347	178.72	348650000	28.3772	1763
Peptide_11	Unmodified	_PLIRAIQK_		0	1	MULTI-MSMS	20210302_L1_Ag5_Prust001_SA_Syn_pArg_mix5_60min_R1	60min_R1	2	0.038217	187.69	699520000	29.3818	1765
Peptide_11	Unmodified	_PLIRAIQK_		0	1	MULTI-MSMS	20210302_L1_Ag5_Prust001_SA_Syn_pArg_mix5_60min_R1	60min_R1	2	-0.51006	89.673	28586000	24.7688	1768
Peptide_11	Unmodified	_PLIRAIQK_		0	1	MULTI-MSMS	20210302_L1_Ag5_Prust001_SA_Syn_pArg_mix5_60min_R3		2	0.097762	113.85	239090000	27.833	1769
Peptide_11	Unmodified	_PLIRAIQK_		0	1	MULTI-MSMS	20210302_L1_Ag5_Prust001_SA_Syn_pArg_mix5_120min_R1	120min_R1	2	0.24488	117.62	308930000	28.2027	1770
Peptide_11	Unmodified	_PLIRAIQK_		0	1	MULTI-MSMS	20210302_L1_Ag5_Prust001_SA_Syn_pArg_mix5_120min_R2	120min_R2	2	-0.35785	190.71	434640000	28.6952	1771
Peptide_11	Unmodified	_PLIRAIQK_		0	1	MULTI-MSMS	20210302_L1_Ag5_Prust001_SA_Syn_pArg_mix5_120min_R2	120min_R2	2	0.015464	154.09	16466000	23.973	1774
Peptide_11	Unmodified	_PLIRAIQK_		0	1	MULTI-MSMS	20210303_L1_Ag5_Prust001_SA_Syn_pArg_mix5_0min_R5	0min_R4	2	0.21518	190.71	335300000	28.3209	1775
Peptide_11	Unmodified	_PLIRAIQK_		0	1	MULTI-MSMS	20210303_L1_Ag5_Prust001_SA_Syn_pArg_mix5_0min_R5	0min_R4	2	0.13194	143.37	10026000	23.2572	1778
Peptide_11	Unmodified	_PLIRAIQK_		0	1	MULTI-MSMS	20210303_L1_Ag5_Prust001_SA_Syn_pArg_mix5_30min_R3	30min_R3	2	-0.034284	139.54	96472000	26.5236	1779
Peptide_11	Unmodified	_PLIRAIQK_		0	1	MULTI-MSMS	20210303_L1_Ag5_Prust001_SA_Syn_pArg_mix5_30min_R4	30min_R4	2	0.33293	132.96	361270000	28.4285	1780
Peptide_11	Unmodified	_PLIRAIQK_		0	1	MULTI-MSMS	20210303_L1_Ag5_Prust001_SA_Syn_pArg_mix5_60min_R3	60min_R2	2	-0.19289	190.71	132570000	26.9822	1781
Peptide_11	Unmodified	_PLIRAIQK_		0	1	MULTI-MSMS	20210303_L1_Ag5_Prust001_SA_Syn_pArg_mix5_60min_R4	60min_R3	2	-0.066213	170.55	396260000	28.5619	1782
Peptide_11	Unmodified	_PLIRAIQK_		0	1	MULTI-MSMS	20210303_L1_Ag5_Prust001_SA_Syn_pArg_mix5_60min_R4	60min_R3	2	-0.070664	97.473	11629000	23.4712	1784
Peptide_11	Unmodified	_PLIRAIQK_		0	1	MULTI-MSMS	20210303_L1_Ag5_Prust001_SA_Syn_pArg_mix5_60min_R5	60min_R4	2	-0.0028173	154.92	295720000	28.1397	1785
Peptide_11	Unmodified	_PLIRAIQK_		0	1	MULTI-MSMS	20210303_L1_Ag5_Prust001_SA_Syn_pArg_mix5_120min_R3	120min_R3	2	-0.24797	154.92	282330000	28.0728	1786
Peptide_11	Unmodified	_PLIRAIQK_		0	1	MULTI-MSMS	20210303_L1_Ag5_Prust001_SA_Syn_pArg_mix5_120min_R4	120min_R4	2	-0.088463	185.22	462050000	28.7835	1787
Peptide_11	Phospho (RHSTY)	_PLIR(Phospho (RHSTY))AIQK_	PLIR(1)AIQK	1	1	MULTI-MSMS	20210302_L1_Ag5_Prust001_SA_Syn_pArg_mix5_0min_R1	0min_R1	2	-0.14209	151.97	2148000000	31.0003	1789
Peptide_11	Phospho (RHSTY)	_PLIR(Phospho (RHSTY))AIQK_	PLIR(1)AIQK	1	1	MULTI-MSMS	20210302_L1_Ag5_Prust001_SA_Syn_pArg_mix5_0min_R2	0min_R2	2	-0.63218	154.28	6609100000	32.6218	1797
Peptide_11	Phospho (RHSTY)	_PLIR(Phospho (RHSTY))AIQK_	PLIR(1)AIQK	1	1	MULTI-MSMS	20210302_L1_Ag5_Prust001_SA_Syn_pArg_mix5_0min_R2	0min_R2	2	-0.085406	71.852	44902000	25.4203	1801
Peptide_11	Phospho (RHSTY)	_PLIR(Phospho (RHSTY))AIQK_	PLIR(1)AIQK	1	1	MULTI-MSMS	20210302_L1_Ag5_Prust001_SA_Syn_pArg_mix5_0min_R3	0min_R3	2	-1.0769	151.97	1315900000	30.2934	1810
Peptide_11	Phospho (RHSTY)	_PLIR(Phospho (RHSTY))AIQK_	PLIR(1)AIQK	1	1	MULTI-MSMS	20210302_L1_Ag5_Prust001_SA_Syn_pArg_mix5_0min_R3	0min_R3	2	0.3011	98.582	16484000	23.9746	1814
Peptide_11	Phospho (RHSTY)	_PLIR(Phospho (RHSTY))AIQK_	PLIR(1)AIQK	1	1	MULTI-MSMS	20210302_L1_Ag5_Prust001_SA_Syn_pArg_mix5_15min_R1	15min_R1	2	-0.83439	150.36	3709300000	31.7885	1816
Peptide_11	Phospho (RHSTY)	_PLIR(Phospho (RHSTY))AIQK_	PLIR(1)AIQK	1	1	MULTI-MSMS	20210302_L1_Ag5_Prust001_SA_Syn_pArg_mix5_15min_R1	15min_R1	2	-1.5175	73.665	36470000	25.1202	1821
Peptide_11	Phospho (RHSTY)	_PLIR(Phospho (RHSTY))AIQK_	PLIR(1)AIQK	1	1	MULTI-MSMS	20210302_L1_Ag5_Prust001_SA_Syn_pArg_mix5_15min_R2	15min_R2	2	-1.2519	149.19	6272900000	32.5465	1828
Peptide_11	Phospho (RHSTY)	_PLIR(Phospho (RHSTY))AIQK_	PLIR(1)AIQK	1	1	MULTI-MSMS	20210302_L1_Ag5_Prust001_SA_Syn_pArg_mix5_15min_R2	15min_R2	2	0.16576	74.191	40927000	25.2865	1830
Peptide_11	Phospho (RHSTY)	_PLIR(Phospho (RHSTY))AIQK_	PLIR(1)AIQK	1	1	MULTI-MSMS	20210302_L1_Ag5_Prust001_SA_Syn_pArg_mix5_15min_R3	15min_R3	2	1.3736	151.97	1796600000	30.7426	1837
Peptide_11	Phospho (RHSTY)	_PLIR(Phospho (RHSTY))AIQK_	PLIR(1)AIQK	1	1	MULTI-MSMS	20210302_L1_Ag5_Prust001_SA_Syn_pArg_mix5_15min_R3	15min_R3	2	0.52802	94.662	10309000	23.2974	1840
Peptide_11	Phospho (RHSTY)	_PLIR(Phospho (RHSTY))AIQK_	PLIR(1)AIQK	1	1	MULTI-MSMS	20210302_L1_Ag5_Prust001_SA_Syn_pArg_mix5_15min_R4	15min_R4	2	0.61504	144.9	2272200000	31.0814	1844
Peptide_11	Phospho (RHSTY)	_PLIR(Phospho (RHSTY))AIQK_	PLIR(1)AIQK	1	1	MULTI-MSMS	20210302_L1_Ag5_Prust001_SA_Syn_pArg_mix5_15min_R4	15min_R4	2	0.87091	87.284	19771000	24.2369	1846
Peptide_11	Phospho (RHSTY)	_PLIR(Phospho (RHSTY))AIQK_	PLIR(1)AIQK	1	1	MULTI-MSMS	20210302_L1_Ag5_Prust001_SA_Syn_pArg_mix5_30min_R1	30min_R1	2	-0.53301	156.01	2425500000	31.1756	1848
Peptide_11	Phospho (RHSTY)	_PLIR(Phospho (RHSTY))AIQK_	PLIR(1)AIQK	1	1	MULTI-MSMS	20210302_L1_Ag5_Prust001_SA_Syn_pArg_mix5_30min_R2	30min_R2	2	0.57626	154.28	3572600000	31.7343	1861
Peptide_11	Phospho (RHSTY)	_PLIR(Phospho (RHSTY))AIQK_	PLIR(1)AIQK	1	1	MULTI-MSMS	20210302_L1_Ag5_Prust001_SA_Syn_pArg_mix5_30min_R2	30min_R2	2	1.7625	80.438	807900	19.6238	1867
Peptide_11	Phospho (RHSTY)	_PLIR(Phospho (RHSTY))AIQK_	PLIR(1)AIQK	1	1	MULTI-MSMS	20210302_L1_Ag5_Prust001_SA_Syn_pArg_mix5_60min_R1	60min_R1	2	0.053693	151.97	4474100000	32.059	1878
Peptide_11	Phospho (RHSTY)	_PLIR(Phospho (RHSTY))AIQK_	PLIR(1)AIQK	1	1	MULTI-MSMS	20210302_L1_Ag5_Prust001_SA_Syn_pArg_mix5_60min_R1	60min_R1	2	-1.2072	133.12	49918000	25.5731	1881
Peptide_11	Phospho (RHSTY)	_PLIR(Phospho (RHSTY))AIQK_	PLIR(1)AIQK	1	1	MULTI-MSMS	20210302_L1_Ag5_Prust001_SA_Syn_pArg_mix5_60min_R1	60min_R1	2	0.69071	107.57	3314600	21.6604	1886
Peptide_11	Phospho (RHSTY)	_PLIR(Phospho (RHSTY))AIQK_	PLIR(1)AIQK	1	1	MULTI-MSMS	20210302_L1_Ag5_Prust001_SA_Syn_pArg_mix5_60min_R3		2	-1.0769	151.97	1315900000	30.2934	1896
Peptide_11	Phospho (RHSTY)	_PLIR(Phospho (RHSTY))AIQK_	PLIR(1)AIQK	1	1	MULTI-MSMS	20210302_L1_Ag5_Prust001_SA_Syn_pArg_mix5_60min_R3		2	0.3011	98.582	16484000	23.9746	1900
Peptide_11	Phospho (RHSTY)	_PLIR(Phospho (RHSTY))AIQK_	PLIR(1)AIQK	1	1	MULTI-MSMS	20210302_L1_Ag5_Prust001_SA_Syn_pArg_mix5_120min_R1	120min_R1	2	0.11333	143.45	2195300000	31.0318	1901
Peptide_11	Phospho (RHSTY)	_PLIR(Phospho (RHSTY))AIQK_	PLIR(1)AIQK	1	1	MULTI-MSMS	20210302_L1_Ag5_Prust001_SA_Syn_pArg_mix5_120min_R2	120min_R2	2	0.24311	142.04	6143300000	32.5164	1915
Peptide_11	Phospho (RHSTY)	_PLIR(Phospho (RHSTY))AIQK_	PLIR(1)AIQK	1	1	MULTI-MSMS	20210302_L1_Ag5_Prust001_SA_Syn_pArg_mix5_120min_R2	120min_R2	2	0.58262	87.639	19845000	24.2423	1919
Peptide_11	Phospho (RHSTY)	_PLIR(Phospho (RHSTY))AIQK_	PLIR(1)AIQK	1	1	MULTI-MSMS	20210303_L1_Ag5_Prust001_SA_Syn_pArg_mix5_0min_R5	0min_R4	2	0.10541	150.36	2907100000	31.4369	1924
Peptide_11	Phospho (RHSTY)	_PLIR(Phospho (RHSTY))AIQK_	PLIR(1)AIQK	1	1	MULTI-MSMS	20210303_L1_Ag5_Prust001_SA_Syn_pArg_mix5_0min_R5	0min_R4	2	-0.49787	111.06	21523000	24.3594	1928
Peptide_11	Phospho (RHSTY)	_PLIR(Phospho (RHSTY))AIQK_	PLIR(1)AIQK	1	1	MULTI-MSMS	20210303_L1_Ag5_Prust001_SA_Syn_pArg_mix5_30min_R3	30min_R3	2	-0.20776	144.9	769980000	29.5202	1929
Peptide_11	Phospho (RHSTY)	_PLIR(Phospho (RHSTY))AIQK_	PLIR(1)AIQK	1	1	MULTI-MSMS	20210303_L1_Ag5_Prust001_SA_Syn_pArg_mix5_30min_R3	30min_R3	2	-0.032279	80.676	8076500	22.9453	1932
Peptide_11	Phospho (RHSTY)	_PLIR(Phospho (RHSTY))AIQK_	PLIR(1)AIQK	1	1	MULTI-MSMS	20210303_L1_Ag5_Prust001_SA_Syn_pArg_mix5_30min_R4	30min_R4	2	-0.034254	139.74	3450000000	31.6839	1933
Peptide_11	Phospho (RHSTY)	_PLIR(Phospho (RHSTY))AIQK_	PLIR(1)AIQK	1	1	MULTI-MSMS	20210303_L1_Ag5_Prust001_SA_Syn_pArg_mix5_30min_R4	30min_R4	2	2.1814	103.8	22315000	24.4115	1937
Peptide_11	Phospho (RHSTY)	_PLIR(Phospho (RHSTY))AIQK_	PLIR(1)AIQK	1	1	MULTI-MSMS	20210303_L1_Ag5_Prust001_SA_Syn_pArg_mix5_60min_R3	60min_R2	2	0.51478	154.49	1489000000	30.4717	1938
Peptide_11	Phospho (RHSTY)	_PLIR(Phospho (RHSTY))AIQK_	PLIR(1)AIQK	1	1	MULTI-MSMS	20210303_L1_Ag5_Prust001_SA_Syn_pArg_mix5_60min_R3	60min_R2	2	0.67162	89.369	9607600	23.1957	1941
Peptide_11	Phospho (RHSTY)	_PLIR(Phospho (RHSTY))AIQK_	PLIR(1)AIQK	1	1	MULTI-MSMS	20210303_L1_Ag5_Prust001_SA_Syn_pArg_mix5_60min_R4	60min_R3	2	0.39187	154.28	2429900000	31.1782	1942
Peptide_11	Phospho (RHSTY)	_PLIR(Phospho (RHSTY))AIQK_	PLIR(1)AIQK	1	1	MULTI-MSMS	20210303_L1_Ag5_Prust001_SA_Syn_pArg_mix5_60min_R4	60min_R3	2	0.30059	111.39	26789000	24.6751	1947
Peptide_11	Phospho (RHSTY)	_PLIR(Phospho (RHSTY))AIQK_	PLIR(1)AIQK	1	1	MULTI-MSMS	20210303_L1_Ag5_Prust001_SA_Syn_pArg_mix5_60min_R5	60min_R4	2	-0.27326	144.9	1913500000	30.8336	1949
Peptide_11	Phospho (RHSTY)	_PLIR(Phospho (RHSTY))AIQK_	PLIR(1)AIQK	1	1	MULTI-MSMS	20210303_L1_Ag5_Prust001_SA_Syn_pArg_mix5_60min_R5	60min_R4	2	0.17748	73.157	18991000	24.1788	1951
Peptide_11	Phospho (RHSTY)	_PLIR(Phospho (RHSTY))AIQK_	PLIR(1)AIQK	1	1	MULTI-MSMS	20210303_L1_Ag5_Prust001_SA_Syn_pArg_mix5_120min_R3	120min_R3	2	-0.27404	144.9	1809000000	30.7525	1952
Peptide_11	Phospho (RHSTY)	_PLIR(Phospho (RHSTY))AIQK_	PLIR(1)AIQK	1	1	MULTI-MSMS	20210303_L1_Ag5_Prust001_SA_Syn_pArg_mix5_120min_R3	120min_R3	2	0.038872	104.01	13366000	23.6721	1954
Peptide_11	Phospho (RHSTY)	_PLIR(Phospho (RHSTY))AIQK_	PLIR(1)AIQK	1	1	MULTI-MSMS	20210303_L1_Ag5_Prust001_SA_Syn_pArg_mix5_120min_R4	120min_R4	2	0.56334	149.57	2380700000	31.1487	1955
Peptide_11	Phospho (RHSTY)	_PLIR(Phospho (RHSTY))AIQK_	PLIR(1)AIQK	1	1	MULTI-MSMS	20210303_L1_Ag5_Prust001_SA_Syn_pArg_mix5_120min_R4	120min_R4	2	1.044	104.2	22457000	24.4207	1958
Peptide_10	Phospho (RHSTY)	_QR(Phospho (RHSTY))IYSIK_	QR(1)IYSIK	1	1	MULTI-MSMS	20210302_L1_Ag5_Prust001_SA_Syn_pArg_mix5_0min_R1	0min_R1	2	0.011041	90.919	164890000	27.2969	1967
Peptide_10	Phospho (RHSTY)	_QR(Phospho (RHSTY))IYSIK_	QR(0.999)IYS(0.001)IK	1	1	MULTI-MSMS	20210302_L1_Ag5_Prust001_SA_Syn_pArg_mix5_0min_R2	0min_R2	2	-0.25573	75.571	444030000	28.7261	1969
Peptide_10	Phospho (RHSTY)	_QR(Phospho (RHSTY))IYSIK_	QR(0.998)IYS(0.002)IK	1	1	MULTI-MSMS	20210302_L1_Ag5_Prust001_SA_Syn_pArg_mix5_0min_R3	0min_R3	2	-0.3053	67.081	135710000	27.016	1971
Peptide_10	Phospho (RHSTY)	_QR(Phospho (RHSTY))IYSIK_	QR(1)IYSIK	1	1	MULTI-MSMS	20210302_L1_Ag5_Prust001_SA_Syn_pArg_mix5_15min_R1	15min_R1	2	-0.34281	81.547	250050000	27.8976	1973
Peptide_10	Phospho (RHSTY)	_QR(Phospho (RHSTY))IYSIK_	QR(0.939)IY(0.002)S(0.06)IK	1	1	MULTI-MSMS	20210302_L1_Ag5_Prust001_SA_Syn_pArg_mix5_15min_R2	15min_R2	2	-0.343	55.235	499060000	28.8946	1975
Peptide_10	Phospho (RHSTY)	_QR(Phospho (RHSTY))IYSIK_	QR(1)IYSIK	1	1	MULTI-MSMS	20210302_L1_Ag5_Prust001_SA_Syn_pArg_mix5_15min_R3	15min_R3	2	0.35709	67.838	158920000	27.2437	1976
Peptide_10	Phospho (RHSTY)	_QR(Phospho (RHSTY))IYSIK_	QR(1)IYSIK	1	1	MULTI-MSMS	20210302_L1_Ag5_Prust001_SA_Syn_pArg_mix5_15min_R4	15min_R4	2	-0.27008	93.938	230620000	27.7809	1977
Peptide_10	Phospho (RHSTY)	_QR(Phospho (RHSTY))IYSIK_	QR(1)IYSIK	1	1	MULTI-MSMS	20210302_L1_Ag5_Prust001_SA_Syn_pArg_mix5_30min_R1	30min_R1	2	-0.77094	84.522	240550000	27.8418	1979
Peptide_10	Phospho (RHSTY)	_QR(Phospho (RHSTY))IYSIK_	QR(1)IYSIK	1	1	MULTI-MSMS	20210302_L1_Ag5_Prust001_SA_Syn_pArg_mix5_30min_R2	30min_R2	2	-0.35965	93.938	333310000	28.3123	1981
Peptide_10	Phospho (RHSTY)	_QR(Phospho (RHSTY))IYSIK_	QR(0.999)IYS(0.001)IK	1	1	MULTI-MSMS	20210302_L1_Ag5_Prust001_SA_Syn_pArg_mix5_60min_R1	60min_R1	2	-0.2519	71.708	467580000	28.8006	1982
Peptide_10	Phospho (RHSTY)	_QR(Phospho (RHSTY))IYSIK_	QR(0.998)IYS(0.002)IK	1	1	MULTI-MSMS	20210302_L1_Ag5_Prust001_SA_Syn_pArg_mix5_60min_R3		2	-0.3053	67.081	135710000	27.016	1984
Peptide_10	Phospho (RHSTY)	_QR(Phospho (RHSTY))IYSIK_	QR(0.984)IY(0.014)S(0.003)IK	1	1	MULTI-MSMS	20210302_L1_Ag5_Prust001_SA_Syn_pArg_mix5_120min_R1	120min_R1	2	-0.0098933	47.732	160750000	27.2602	1987
Peptide_10	Phospho (RHSTY)	_QR(Phospho (RHSTY))IYSIK_	QR(0.985)IYS(0.015)IK	1	1	MULTI-MSMS	20210302_L1_Ag5_Prust001_SA_Syn_pArg_mix5_120min_R2	120min_R2	2	-0.06038	75.571	299930000	28.1601	1988
Peptide_10	Phospho (RHSTY)	_QR(Phospho (RHSTY))IYSIK_	QR(1)IYSIK	1	1	MULTI-MSMS	20210303_L1_Ag5_Prust001_SA_Syn_pArg_mix5_0min_R5	0min_R4	2	0.085075	90.919	222090000	27.7266	1990
Peptide_10	Phospho (RHSTY)	_QR(Phospho (RHSTY))IYSIK_	QR(0.999)IYS(0.001)IK	1	1	MULTI-MSMS	20210303_L1_Ag5_Prust001_SA_Syn_pArg_mix5_30min_R3	30min_R3	2	0.059177	67.081	114730000	26.7737	1993
Peptide_10	Phospho (RHSTY)	_QR(Phospho (RHSTY))IYSIK_	QR(0.999)IYSIK	1	1	MULTI-MSMS	20210303_L1_Ag5_Prust001_SA_Syn_pArg_mix5_30min_R4	30min_R4	2	0.3182	71.708	216930000	27.6927	1994
Peptide_10	Phospho (RHSTY)	_QR(Phospho (RHSTY))IYSIK_	QR(0.999)IY(0.001)S(0.001)IK	1	1	MULTI-MSMS	20210303_L1_Ag5_Prust001_SA_Syn_pArg_mix5_60min_R3	60min_R2	2	0.047286	59.368	119460000	26.832	1995
Peptide_10	Phospho (RHSTY)	_QR(Phospho (RHSTY))IYSIK_	QR(0.998)IY(0.001)S(0.001)IK	1	1	MULTI-MSMS	20210303_L1_Ag5_Prust001_SA_Syn_pArg_mix5_60min_R4	60min_R3	2	-0.29148	59.368	297410000	28.1479	1996
Peptide_10	Phospho (RHSTY)	_QR(Phospho (RHSTY))IYSIK_	QR(0.997)IYS(0.003)IK	1	1	MULTI-MSMS	20210303_L1_Ag5_Prust001_SA_Syn_pArg_mix5_120min_R3	120min_R3	2	0.15156	67.081	159650000	27.2503	1998
Peptide_10	Phospho (RHSTY)	_QR(Phospho (RHSTY))IYSIK_	QR(0.999)IYS(0.001)IK	1	1	MULTI-MSMS	20210303_L1_Ag5_Prust001_SA_Syn_pArg_mix5_120min_R4	120min_R4	2	-0.034477	67.081	259120000	27.949	2000
Peptide_10	Unmodified	_QRIYSIK_		0	1	MULTI-MSMS	20210302_L1_Ag5_Prust001_SA_Syn_pArg_mix5_15min_R3	15min_R3	2	-0.14153	87.435	69308000	26.0465	2003
Peptide_10	Unmodified	_QRIYSIK_		0	1	MULTI-MSMS	20210302_L1_Ag5_Prust001_SA_Syn_pArg_mix5_15min_R4	15min_R4	2	-0.52085	124.34	81234000	26.2756	2004
Peptide_10	Unmodified	_QRIYSIK_		0	1	MULTI-MSMS	20210302_L1_Ag5_Prust001_SA_Syn_pArg_mix5_30min_R2	30min_R2	2	-1.0837	90.777	152380000	27.1831	2005
Peptide_10	Unmodified	_QRIYSIK_		0	1	MULTI-MSMS	20210302_L1_Ag5_Prust001_SA_Syn_pArg_mix5_60min_R1	60min_R1	2	-0.46802	111.01	166380000	27.3099	2006
Peptide_10	Unmodified	_QRIYSIK_		0	1	MULTI-MSMS	20210303_L1_Ag5_Prust001_SA_Syn_pArg_mix5_0min_R5	0min_R4	2	-0.77793	106.43	92497000	26.4629	2007
Peptide_10	Unmodified	_QRIYSIK_		0	1	MULTI-MSMS	20210303_L1_Ag5_Prust001_SA_Syn_pArg_mix5_60min_R4	60min_R3	2	-0.4248	116.11	133150000	26.9885	2008
Peptide_10	Unmodified	_QRIYSIK_		0	1	MULTI-MSMS	20210303_L1_Ag5_Prust001_SA_Syn_pArg_mix5_120min_R4	120min_R4	2	-0.51551	100.75	124710000	26.894	2009
Peptide_06	Unmodified	_RGDLPSSFPK_		0	1	MULTI-MSMS	20210302_L1_Ag5_Prust001_SA_Syn_pArg_mix5_0min_R1	0min_R1	2	0.57639	63.534	235810000	27.813	2031
Peptide_06	Unmodified	_RGDLPSSFPK_		0	1	MULTI-MSMS	20210302_L1_Ag5_Prust001_SA_Syn_pArg_mix5_0min_R2	0min_R2	2	0.38184	74.772	521500000	28.9581	2032
Peptide_06	Unmodified	_RGDLPSSFPK_		0	1	MULTI-MSMS	20210302_L1_Ag5_Prust001_SA_Syn_pArg_mix5_0min_R3	0min_R3	2	0.27447	132.25	182720000	27.4451	2034
Peptide_06	Unmodified	_RGDLPSSFPK_		0	1	MULTI-MSMS	20210302_L1_Ag5_Prust001_SA_Syn_pArg_mix5_15min_R1	15min_R1	2	-0.38418	56.916	452420000	28.7531	2036
Peptide_06	Unmodified	_RGDLPSSFPK_		0	1	MULTI-MSMS	20210302_L1_Ag5_Prust001_SA_Syn_pArg_mix5_15min_R2	15min_R2	2	-0.71483	95.483	510450000	28.9272	2037
Peptide_06	Unmodified	_RGDLPSSFPK_		0	1	MULTI-MSMS	20210302_L1_Ag5_Prust001_SA_Syn_pArg_mix5_15min_R3	15min_R3	2	0.87299	149.33	165330000	27.3008	2039
Peptide_06	Unmodified	_RGDLPSSFPK_		0	1	MULTI-MSMS	20210302_L1_Ag5_Prust001_SA_Syn_pArg_mix5_15min_R4	15min_R4	2	0.78122	149.33	233350000	27.7979	2040
Peptide_06	Unmodified	_RGDLPSSFPK_		0	1	MULTI-MSMS	20210302_L1_Ag5_Prust001_SA_Syn_pArg_mix5_60min_R1	60min_R1	2	0.42348	147.3	622300000	29.213	2042
Peptide_06	Unmodified	_RGDLPSSFPK_		0	1	MULTI-MSMS	20210302_L1_Ag5_Prust001_SA_Syn_pArg_mix5_60min_R3		2	0.27447	132.25	182720000	27.4451	2043
Peptide_06	Unmodified	_RGDLPSSFPK_		0	1	MULTI-MSMS	20210302_L1_Ag5_Prust001_SA_Syn_pArg_mix5_120min_R1	120min_R1	2	0.92116	85.67	289840000	28.1107	2045
Peptide_06	Unmodified	_RGDLPSSFPK_		0	1	MULTI-MSMS	20210302_L1_Ag5_Prust001_SA_Syn_pArg_mix5_120min_R2	120min_R2	2	0.35736	106.35	557930000	29.0555	2046
Peptide_06	Unmodified	_RGDLPSSFPK_		0	1	MULTI-MSMS	20210303_L1_Ag5_Prust001_SA_Syn_pArg_mix5_0min_R5	0min_R4	2	0.72664	138.25	240430000	27.841	2048
Peptide_06	Unmodified	_RGDLPSSFPK_		0	1	MULTI-MSMS	20210303_L1_Ag5_Prust001_SA_Syn_pArg_mix5_30min_R3	30min_R3	2	0.47081	125.3	121380000	26.855	2050
Peptide_06	Unmodified	_RGDLPSSFPK_		0	1	MULTI-MSMS	20210303_L1_Ag5_Prust001_SA_Syn_pArg_mix5_30min_R4	30min_R4	2	1.2748	120.65	264240000	27.9773	2051
Peptide_06	Unmodified	_RGDLPSSFPK_		0	1	MULTI-MSMS	20210303_L1_Ag5_Prust001_SA_Syn_pArg_mix5_60min_R3	60min_R2	2	0.35835	149.33	156360000	27.2203	2053
Peptide_06	Unmodified	_RGDLPSSFPK_		0	1	MULTI-MSMS	20210303_L1_Ag5_Prust001_SA_Syn_pArg_mix5_60min_R4	60min_R3	2	0.45205	134.84	319840000	28.2528	2054
Peptide_06	Unmodified	_RGDLPSSFPK_		0	1	MULTI-MSMS	20210303_L1_Ag5_Prust001_SA_Syn_pArg_mix5_60min_R5	60min_R4	2	0.5616	138.25	204950000	27.6107	2056
Peptide_06	Unmodified	_RGDLPSSFPK_		0	1	MULTI-MSMS	20210303_L1_Ag5_Prust001_SA_Syn_pArg_mix5_120min_R3	120min_R3	2	0.953	149.33	213000000	27.6663	2057
Peptide_06	Unmodified	_RGDLPSSFPK_		0	1	MULTI-MSMS	20210303_L1_Ag5_Prust001_SA_Syn_pArg_mix5_120min_R4	120min_R4	2	0.86486	152.54	330570000	28.3004	2059
Peptide_06	Phospho (RHSTY)	_R(Phospho (RHSTY))GDLPSSFPK_	R(1)GDLPSSFPK	1	1	MULTI-MSMS	20210302_L1_Ag5_Prust001_SA_Syn_pArg_mix5_0min_R2	0min_R2	2	0.68816	174.72	1023600000	29.931	2062
Peptide_06	Phospho (RHSTY)	_R(Phospho (RHSTY))GDLPSSFPK_	R(1)GDLPSSFPK	1	1	MULTI-MSMS	20210302_L1_Ag5_Prust001_SA_Syn_pArg_mix5_0min_R3	0min_R3	2	-0.10072	176.58	297260000	28.1472	2064
Peptide_06	Phospho (RHSTY)	_R(Phospho (RHSTY))GDLPSSFPK_	R(1)GDLPSSFPK	1	1	MULTI-MSMS	20210302_L1_Ag5_Prust001_SA_Syn_pArg_mix5_15min_R1	15min_R1	2	0.42181	169.55	603710000	29.1693	2069
Peptide_06	Phospho (RHSTY)	_R(Phospho (RHSTY))GDLPSSFPK_	R(1)GDLPSSFPK	1	1	MULTI-MSMS	20210302_L1_Ag5_Prust001_SA_Syn_pArg_mix5_15min_R2	15min_R2	2	0.16776	166.87	1147800000	30.0962	2072
Peptide_06	Phospho (RHSTY)	_R(Phospho (RHSTY))GDLPSSFPK_	R(1)GDLPSSFPK	1	1	MULTI-MSMS	20210302_L1_Ag5_Prust001_SA_Syn_pArg_mix5_15min_R3	15min_R3	2	0.48183	175.34	348510000	28.3766	2077
Peptide_06	Phospho (RHSTY)	_R(Phospho (RHSTY))GDLPSSFPK_	R(1)GDLPSSFPK	1	1	MULTI-MSMS	20210302_L1_Ag5_Prust001_SA_Syn_pArg_mix5_15min_R4	15min_R4	2	0.92709	190.24	440210000	28.7136	2081
Peptide_06	Phospho (RHSTY)	_R(Phospho (RHSTY))GDLPSSFPK_	R(1)GDLPSSFPK	1	1	MULTI-MSMS	20210302_L1_Ag5_Prust001_SA_Syn_pArg_mix5_30min_R2	30min_R2	2	0.93749	186.55	776730000	29.5328	2085
Peptide_06	Phospho (RHSTY)	_R(Phospho (RHSTY))GDLPSSFPK_	R(1)GDLPSSFPK	1	1	MULTI-MSMS	20210302_L1_Ag5_Prust001_SA_Syn_pArg_mix5_60min_R1	60min_R1	2	0.46899	168.43	1138300000	30.0842	2090
Peptide_06	Phospho (RHSTY)	_R(Phospho (RHSTY))GDLPSSFPK_	R(1)GDLPSSFPK	1	1	MULTI-MSMS	20210302_L1_Ag5_Prust001_SA_Syn_pArg_mix5_60min_R3		2	-0.10072	176.58	297260000	28.1472	2094
Peptide_06	Phospho (RHSTY)	_R(Phospho (RHSTY))GDLPSSFPK_	R(1)GDLPSSFPK	1	1	MULTI-MSMS	20210302_L1_Ag5_Prust001_SA_Syn_pArg_mix5_120min_R1	120min_R1	2	1.0366	172.92	446320000	28.7335	2098
Peptide_06	Phospho (RHSTY)	_R(Phospho (RHSTY))GDLPSSFPK_	R(1)GDLPSSFPK	1	1	MULTI-MSMS	20210302_L1_Ag5_Prust001_SA_Syn_pArg_mix5_120min_R2	120min_R2	2	1.0914	170.63	994470000	29.8894	2102
Peptide_06	Phospho (RHSTY)	_R(Phospho (RHSTY))GDLPSSFPK_	R(1)GDLPSSFPK	1	1	MULTI-MSMS	20210303_L1_Ag5_Prust001_SA_Syn_pArg_mix5_0min_R5	0min_R4	2	0.89348	176.58	487250000	28.8601	2108
Peptide_06	Phospho (RHSTY)	_R(Phospho (RHSTY))GDLPSSFPK_	R(1)GDLPSSFPK	1	1	MULTI-MSMS	20210303_L1_Ag5_Prust001_SA_Syn_pArg_mix5_30min_R3	30min_R3	2	0.49904	176.58	209520000	27.6425	2114
Peptide_06	Phospho (RHSTY)	_R(Phospho (RHSTY))GDLPSSFPK_	R(1)GDLPSSFPK	1	1	MULTI-MSMS	20210303_L1_Ag5_Prust001_SA_Syn_pArg_mix5_30min_R4	30min_R4	2	1.7842	186.55	485230000	28.8541	2117
Peptide_06	Phospho (RHSTY)	_R(Phospho (RHSTY))GDLPSSFPK_	R(1)GDLPSSFPK	1	1	MULTI-MSMS	20210303_L1_Ag5_Prust001_SA_Syn_pArg_mix5_60min_R3	60min_R2	2	0.21342	176.58	290910000	28.116	2121
Peptide_06	Phospho (RHSTY)	_R(Phospho (RHSTY))GDLPSSFPK_	R(1)GDLPSSFPK	1	1	MULTI-MSMS	20210303_L1_Ag5_Prust001_SA_Syn_pArg_mix5_60min_R4	60min_R3	2	0.23251	186.55	553780000	29.0447	2124
Peptide_06	Phospho (RHSTY)	_R(Phospho (RHSTY))GDLPSSFPK_	R(1)GDLPSSFPK	1	1	MULTI-MSMS	20210303_L1_Ag5_Prust001_SA_Syn_pArg_mix5_60min_R5	60min_R4	2	0.29972	176.58	386200000	28.5248	2128
Peptide_06	Phospho (RHSTY)	_R(Phospho (RHSTY))GDLPSSFPK_	R(1)GDLPSSFPK	1	1	MULTI-MSMS	20210303_L1_Ag5_Prust001_SA_Syn_pArg_mix5_120min_R3	120min_R3	2	0.29332	176.58	362930000	28.4351	2131
Peptide_06	Phospho (RHSTY)	_R(Phospho (RHSTY))GDLPSSFPK_	R(1)GDLPSSFPK	1	1	MULTI-MSMS	20210303_L1_Ag5_Prust001_SA_Syn_pArg_mix5_120min_R4	120min_R4	2	0.95515	186.55	446670000	28.7346	2134
Peptide_15	Unmodified	_RIIPSDK_		0	1	MULTI-MSMS	20210302_L1_Ag5_Prust001_SA_Syn_pArg_mix5_0min_R1	0min_R1	2	-0.86591	152.41	168700000	27.3299	2138
Peptide_15	Unmodified	_RIIPSDK_		0	1	MULTI-MSMS	20210302_L1_Ag5_Prust001_SA_Syn_pArg_mix5_0min_R2	0min_R2	2	-1.3496	143.12	377730000	28.4928	2140
Peptide_15	Unmodified	_RIIPSDK_		0	1	MULTI-MSMS	20210302_L1_Ag5_Prust001_SA_Syn_pArg_mix5_0min_R3	0min_R3	2	-0.43084	155.82	154890000	27.2067	2144
Peptide_15	Unmodified	_RIIPSDK_		0	1	MULTI-MSMS	20210302_L1_Ag5_Prust001_SA_Syn_pArg_mix5_15min_R1	15min_R1	2	-0.57619	139.14	259760000	27.9526	2148
Peptide_15	Unmodified	_RIIPSDK_		0	1	MULTI-MSMS	20210302_L1_Ag5_Prust001_SA_Syn_pArg_mix5_15min_R2	15min_R2	2	-1.0513	166.45	360230000	28.4243	2151
Peptide_15	Unmodified	_RIIPSDK_		0	1	MULTI-MSMS	20210302_L1_Ag5_Prust001_SA_Syn_pArg_mix5_15min_R3	15min_R3	2	-0.78427	150.17	128990000	26.9427	2157
Peptide_15	Unmodified	_RIIPSDK_		0	1	MULTI-MSMS	20210302_L1_Ag5_Prust001_SA_Syn_pArg_mix5_15min_R4	15min_R4	2	-1.6797	143.12	165180000	27.2995	2160
Peptide_15	Unmodified	_RIIPSDK_		0	1	MULTI-MSMS	20210302_L1_Ag5_Prust001_SA_Syn_pArg_mix5_30min_R1	30min_R1	2	-0.95639	130.27	263670000	27.9742	2163
Peptide_15	Unmodified	_RIIPSDK_		0	1	MULTI-MSMS	20210302_L1_Ag5_Prust001_SA_Syn_pArg_mix5_30min_R2	30min_R2	2	-1.9514	160.78	260150000	27.9548	2165
Peptide_15	Unmodified	_RIIPSDK_		0	1	MULTI-MSMS	20210302_L1_Ag5_Prust001_SA_Syn_pArg_mix5_60min_R1	60min_R1	2	-0.86396	160.78	566990000	29.0787	2169
Peptide_15	Unmodified	_RIIPSDK_		0	1	MULTI-MSMS	20210302_L1_Ag5_Prust001_SA_Syn_pArg_mix5_60min_R3		2	-0.43084	155.82	154890000	27.2067	2174
Peptide_15	Unmodified	_RIIPSDK_		0	1	MULTI-MSMS	20210302_L1_Ag5_Prust001_SA_Syn_pArg_mix5_120min_R1	120min_R1	2	-1.2679	139.14	324260000	28.2726	2178
Peptide_15	Unmodified	_RIIPSDK_		0	1	MULTI-MSMS	20210302_L1_Ag5_Prust001_SA_Syn_pArg_mix5_120min_R2	120min_R2	2	-1.0943	152.41	554870000	29.0476	2181
Peptide_15	Unmodified	_RIIPSDK_		0	1	MULTI-MSMS	20210303_L1_Ag5_Prust001_SA_Syn_pArg_mix5_0min_R5	0min_R4	2	-1.2747	160.78	173260000	27.3684	2186
Peptide_15	Unmodified	_RIIPSDK_		0	1	MULTI-MSMS	20210303_L1_Ag5_Prust001_SA_Syn_pArg_mix5_30min_R3	30min_R3	2	0.22845	152.41	81275000	26.2763	2190
Peptide_15	Unmodified	_RIIPSDK_		0	1	MULTI-MSMS	20210303_L1_Ag5_Prust001_SA_Syn_pArg_mix5_30min_R4	30min_R4	2	-1.0608	160.78	238720000	27.8307	2191
Peptide_15	Unmodified	_RIIPSDK_		0	1	MULTI-MSMS	20210303_L1_Ag5_Prust001_SA_Syn_pArg_mix5_60min_R3	60min_R2	2	-0.32071	139.14	124560000	26.8923	2195
Peptide_15	Unmodified	_RIIPSDK_		0	1	MULTI-MSMS	20210303_L1_Ag5_Prust001_SA_Syn_pArg_mix5_60min_R4	60min_R3	2	-0.84571	152.41	275010000	28.0349	2196
Peptide_15	Unmodified	_RIIPSDK_		0	1	MULTI-MSMS	20210303_L1_Ag5_Prust001_SA_Syn_pArg_mix5_60min_R5	60min_R4	2	-0.79087	160.78	215150000	27.6808	2199
Peptide_15	Unmodified	_RIIPSDK_		0	1	MULTI-MSMS	20210303_L1_Ag5_Prust001_SA_Syn_pArg_mix5_120min_R3	120min_R3	2	-0.74216	160.78	211630000	27.657	2203
Peptide_15	Unmodified	_RIIPSDK_		0	1	MULTI-MSMS	20210303_L1_Ag5_Prust001_SA_Syn_pArg_mix5_120min_R4	120min_R4	2	-1.3003	160.78	348910000	28.3783	2205
Peptide_15	Phospho (RHSTY)	_R(Phospho (RHSTY))IIPSDK_	R(1)IIPSDK	1	1	MULTI-MSMS	20210302_L1_Ag5_Prust001_SA_Syn_pArg_mix5_0min_R1	0min_R1	2	-0.021591	115.86	1426400000	30.4097	2208
Peptide_15	Phospho (RHSTY)	_R(Phospho (RHSTY))IIPSDK_	R(0.998)IIPS(0.002)DK	1	1	MULTI-MSMS	20210302_L1_Ag5_Prust001_SA_Syn_pArg_mix5_0min_R2	0min_R2	2	0.33495	111.46	1865800000	30.7971	2213
Peptide_15	Phospho (RHSTY)	_R(Phospho (RHSTY))IIPSDK_	R(1)IIPSDK	1	1	MULTI-MSMS	20210302_L1_Ag5_Prust001_SA_Syn_pArg_mix5_0min_R2	0min_R2	2	0.64513	69.176	663120	19.3389	2220
Peptide_15	Phospho (RHSTY)	_R(Phospho (RHSTY))IIPSDK_	R(0.998)IIPS(0.002)DK	1	1	MULTI-MSMS	20210302_L1_Ag5_Prust001_SA_Syn_pArg_mix5_0min_R3	0min_R3	2	-0.78559	121.35	957290000	29.8344	2222
Peptide_15	Phospho (RHSTY)	_R(Phospho (RHSTY))IIPSDK_	R(0.999)IIPS(0.001)DK	1	1	MULTI-MSMS	20210302_L1_Ag5_Prust001_SA_Syn_pArg_mix5_15min_R1	15min_R1	2	-0.21215	117.01	1738600000	30.6953	2227
Peptide_15	Phospho (RHSTY)	_R(Phospho (RHSTY))IIPSDK_	R(0.998)IIPS(0.002)DK	1	1	MULTI-MSMS	20210302_L1_Ag5_Prust001_SA_Syn_pArg_mix5_15min_R2	15min_R2	2	-0.38886	121.35	2512000000	31.2262	2234
Peptide_15	Phospho (RHSTY)	_R(Phospho (RHSTY))IIPSDK_	R(0.999)IIPS(0.001)DK	1	1	MULTI-MSMS	20210302_L1_Ag5_Prust001_SA_Syn_pArg_mix5_15min_R3	15min_R3	2	-0.70313	111.46	872160000	29.7	2242
Peptide_15	Phospho (RHSTY)	_R(Phospho (RHSTY))IIPSDK_	R(1)IIPSDK	1	1	MULTI-MSMS	20210302_L1_Ag5_Prust001_SA_Syn_pArg_mix5_15min_R4	15min_R4	2	-0.4935	111.06	1164400000	30.1169	2245
Peptide_15	Phospho (RHSTY)	_R(Phospho (RHSTY))IIPSDK_	R(1)IIPSDK	1	1	MULTI-MSMS	20210302_L1_Ag5_Prust001_SA_Syn_pArg_mix5_30min_R1	30min_R1	2	0.056413	129.38	1457500000	30.4408	2248
Peptide_15	Phospho (RHSTY)	_R(Phospho (RHSTY))IIPSDK_	R(1)IIPSDK	1	1	MULTI-MSMS	20210302_L1_Ag5_Prust001_SA_Syn_pArg_mix5_30min_R1	30min_R1	2	-1.5205	66.993	600620	19.1961	2256
Peptide_15	Phospho (RHSTY)	_R(Phospho (RHSTY))IIPSDK_	R(1)IIPSDK	1	1	MULTI-MSMS	20210302_L1_Ag5_Prust001_SA_Syn_pArg_mix5_30min_R2	30min_R2	2	-1.0623	118.41	2030100000	30.9189	2263
Peptide_15	Phospho (RHSTY)	_R(Phospho (RHSTY))IIPSDK_	R(1)IIPSDK	1	1	MULTI-MSMS	20210302_L1_Ag5_Prust001_SA_Syn_pArg_mix5_30min_R2	30min_R2	2	1.0925	74.439	587380	19.1639	2272
Peptide_15	Phospho (RHSTY)	_R(Phospho (RHSTY))IIPSDK_	R(1)IIPSDK	1	1	MULTI-MSMS	20210302_L1_Ag5_Prust001_SA_Syn_pArg_mix5_60min_R1	60min_R1	2	-0.21199	109.88	2126200000	30.9856	2280
Peptide_15	Phospho (RHSTY)	_R(Phospho (RHSTY))IIPSDK_	R(1)IIPSDK	1	1	MULTI-MSMS	20210302_L1_Ag5_Prust001_SA_Syn_pArg_mix5_60min_R1	60min_R1	2	1.0538	53.679	1279200	20.2868	2289
Peptide_15	Phospho (RHSTY)	_R(Phospho (RHSTY))IIPSDK_	R(1)IIPSDK	1	1	MULTI-MSMS	20210302_L1_Ag5_Prust001_SA_Syn_pArg_mix5_60min_R1	60min_R1	2	-0.22847	76.035	721790	19.4612	2293
Peptide_15	Phospho (RHSTY)	_R(Phospho (RHSTY))IIPSDK_	R(0.998)IIPS(0.002)DK	1	1	MULTI-MSMS	20210302_L1_Ag5_Prust001_SA_Syn_pArg_mix5_60min_R3		2	-0.78559	121.35	957290000	29.8344	2297
Peptide_15	Phospho (RHSTY)	_R(Phospho (RHSTY))IIPSDK_	R(1)IIPSDK	1	1	MULTI-MSMS	20210302_L1_Ag5_Prust001_SA_Syn_pArg_mix5_120min_R1	120min_R1	2	-0.17486	60.799	446920	18.7697	2303
Peptide_15	Phospho (RHSTY)	_R(Phospho (RHSTY))IIPSDK_	R(0.999)IIPS(0.001)DK	1	1	MULTI-MSMS	20210302_L1_Ag5_Prust001_SA_Syn_pArg_mix5_120min_R2	120min_R2	2	0.2669	114.5	2216700000	31.0458	2309
Peptide_15	Phospho (RHSTY)	_R(Phospho (RHSTY))IIPSDK_	R(1)IIPSDK	1	1	MULTI-MSMS	20210302_L1_Ag5_Prust001_SA_Syn_pArg_mix5_120min_R2	120min_R2	2	0.63339	71.715	626910	19.2579	2317
Peptide_15	Phospho (RHSTY)	_R(Phospho (RHSTY))IIPSDK_	R(1)IIPSDK	1	1	MULTI-MSMS	20210303_L1_Ag5_Prust001_SA_Syn_pArg_mix5_0min_R5	0min_R4	2	-0.41123	118.41	1420200000	30.4034	2323
Peptide_15	Phospho (RHSTY)	_R(Phospho (RHSTY))IIPSDK_	R(0.999)IIPS(0.001)DK	1	1	MULTI-MSMS	20210303_L1_Ag5_Prust001_SA_Syn_pArg_mix5_30min_R3	30min_R3	2	-0.30923	111.06	457550000	28.7694	2329
Peptide_15	Phospho (RHSTY)	_R(Phospho (RHSTY))IIPSDK_	R(1)IIPSDK	1	1	MULTI-MSMS	20210303_L1_Ag5_Prust001_SA_Syn_pArg_mix5_30min_R4	30min_R4	2	-0.76675	115.86	1863300000	30.7952	2332
Peptide_15	Phospho (RHSTY)	_R(Phospho (RHSTY))IIPSDK_	R(1)IIPSDK	1	1	MULTI-MSMS	20210303_L1_Ag5_Prust001_SA_Syn_pArg_mix5_60min_R3	60min_R2	2	-0.010236	115.86	841820000	29.6489	2336
Peptide_15	Phospho (RHSTY)	_R(Phospho (RHSTY))IIPSDK_	R(0.999)IIPS(0.001)DK	1	1	MULTI-MSMS	20210303_L1_Ag5_Prust001_SA_Syn_pArg_mix5_60min_R4	60min_R3	2	-0.38669	117.01	1406700000	30.3897	2338
Peptide_15	Phospho (RHSTY)	_R(Phospho (RHSTY))IIPSDK_	R(0.999)IIPS(0.001)DK	1	1	MULTI-MSMS	20210303_L1_Ag5_Prust001_SA_Syn_pArg_mix5_60min_R5	60min_R4	2	-0.80711	111.46	1266500000	30.2382	2340
Peptide_15	Phospho (RHSTY)	_R(Phospho (RHSTY))IIPSDK_	R(0.998)IIPS(0.002)DK	1	1	MULTI-MSMS	20210303_L1_Ag5_Prust001_SA_Syn_pArg_mix5_120min_R3	120min_R3	2	-0.17455	121.35	952150000	29.8266	2343
Peptide_15	Phospho (RHSTY)	_R(Phospho (RHSTY))IIPSDK_	R(1)IIPSDK	1	1	MULTI-MSMS	20210303_L1_Ag5_Prust001_SA_Syn_pArg_mix5_120min_R3	120min_R3	2	0.30468	69.176	5749100	22.4549	2345
Peptide_15	Phospho (RHSTY)	_R(Phospho (RHSTY))IIPSDK_	R(1)IIPSDK	1	1	MULTI-MSMS	20210303_L1_Ag5_Prust001_SA_Syn_pArg_mix5_120min_R4	120min_R4	2	-0.79559	111.46	1059700000	29.981	2346
Peptide_03	Unmodified	_TIDRTVIYNGK_		0	1	MULTI-MSMS	20210302_L1_Ag5_Prust001_SA_Syn_pArg_mix5_0min_R1	0min_R1	3	-0.50408	121.96	291400000	28.1184	2400
Peptide_03	Unmodified	_TIDRTVIYNGK_		0	1	MULTI-MSMS	20210302_L1_Ag5_Prust001_SA_Syn_pArg_mix5_0min_R1	0min_R1	2	0.24751	153.7	149480000	27.1554	2401
Peptide_03	Unmodified	_TIDRTVIYNGK_		0	1	MULTI-MSMS	20210302_L1_Ag5_Prust001_SA_Syn_pArg_mix5_0min_R2	0min_R2	3	-0.36649	116.74	369270000	28.4601	2402
Peptide_03	Unmodified	_TIDRTVIYNGK_		0	1	MULTI-MSMS	20210302_L1_Ag5_Prust001_SA_Syn_pArg_mix5_0min_R2	0min_R2	2	0.022578	246.5	261290000	27.9611	2404
Peptide_03	Unmodified	_TIDRTVIYNGK_		0	1	MULTI-MSMS	20210302_L1_Ag5_Prust001_SA_Syn_pArg_mix5_0min_R3	0min_R3	3	-0.43185	87.667	190320000	27.5039	2406
Peptide_03	Unmodified	_TIDRTVIYNGK_		0	1	MULTI-MSMS	20210302_L1_Ag5_Prust001_SA_Syn_pArg_mix5_0min_R3	0min_R3	2	0.2761	166.66	127300000	26.9237	2407
Peptide_03	Unmodified	_TIDRTVIYNGK_		0	1	MULTI-MSMS	20210302_L1_Ag5_Prust001_SA_Syn_pArg_mix5_15min_R1	15min_R1	3	-1.0747	116.6	212790000	27.6649	2409
Peptide_03	Unmodified	_TIDRTVIYNGK_		0	1	MULTI-MSMS	20210302_L1_Ag5_Prust001_SA_Syn_pArg_mix5_15min_R1	15min_R1	2	-0.73335	262.32	111480000	26.7322	2412
Peptide_03	Unmodified	_TIDRTVIYNGK_		0	1	MULTI-MSMS	20210302_L1_Ag5_Prust001_SA_Syn_pArg_mix5_15min_R2	15min_R2	3	-0.40397	114.71	401430000	28.5806	2416
Peptide_03	Unmodified	_TIDRTVIYNGK_		0	1	MULTI-MSMS	20210302_L1_Ag5_Prust001_SA_Syn_pArg_mix5_15min_R2	15min_R2	2	-0.43008	245.55	249130000	27.8923	2419
Peptide_03	Unmodified	_TIDRTVIYNGK_		0	1	MULTI-MSMS	20210302_L1_Ag5_Prust001_SA_Syn_pArg_mix5_15min_R3	15min_R3	3	-0.5639	86.114	165690000	27.3039	2420
Peptide_03	Unmodified	_TIDRTVIYNGK_		0	1	MULTI-MSMS	20210302_L1_Ag5_Prust001_SA_Syn_pArg_mix5_15min_R3	15min_R3	2	0.62596	176.6	117100000	26.8032	2421
Peptide_03	Unmodified	_TIDRTVIYNGK_		0	1	MULTI-MSMS	20210302_L1_Ag5_Prust001_SA_Syn_pArg_mix5_15min_R4	15min_R4	3	-0.49315	117.21	114200000	26.767	2422
Peptide_03	Unmodified	_TIDRTVIYNGK_		0	1	MULTI-MSMS	20210302_L1_Ag5_Prust001_SA_Syn_pArg_mix5_15min_R4	15min_R4	2	0.68281	224.68	85279000	26.3457	2423
Peptide_03	Unmodified	_TIDRTVIYNGK_		0	1	MULTI-MSMS	20210302_L1_Ag5_Prust001_SA_Syn_pArg_mix5_30min_R1	30min_R1	3	-0.67049	84.605	306230000	28.19	2424
Peptide_03	Unmodified	_TIDRTVIYNGK_		0	1	MULTI-MSMS	20210302_L1_Ag5_Prust001_SA_Syn_pArg_mix5_30min_R1	30min_R1	2	-0.041851	198.93	187350000	27.4812	2425
Peptide_03	Unmodified	_TIDRTVIYNGK_		0	1	MULTI-MSMS	20210302_L1_Ag5_Prust001_SA_Syn_pArg_mix5_30min_R2	30min_R2	3	-0.99114	84.821	415050000	28.6287	2427
Peptide_03	Unmodified	_TIDRTVIYNGK_		0	1	MULTI-MSMS	20210302_L1_Ag5_Prust001_SA_Syn_pArg_mix5_30min_R2	30min_R2	2	0.38745	178.84	282970000	28.0761	2429
Peptide_03	Unmodified	_TIDRTVIYNGK_		0	1	MULTI-MSMS	20210302_L1_Ag5_Prust001_SA_Syn_pArg_mix5_60min_R1	60min_R1	3	-0.96518	117.21	466310000	28.7967	2430
Peptide_03	Unmodified	_TIDRTVIYNGK_		0	1	MULTI-MSMS	20210302_L1_Ag5_Prust001_SA_Syn_pArg_mix5_60min_R1	60min_R1	2	0.066994	274.5	286060000	28.0917	2432
Peptide_03	Unmodified	_TIDRTVIYNGK_		0	1	MULTI-MSMS	20210302_L1_Ag5_Prust001_SA_Syn_pArg_mix5_60min_R3		3	-0.43185	87.667	190320000	27.5039	2435
Peptide_03	Unmodified	_TIDRTVIYNGK_		0	1	MULTI-MSMS	20210302_L1_Ag5_Prust001_SA_Syn_pArg_mix5_60min_R3		2	0.2761	166.66	127300000	26.9237	2436
Peptide_03	Unmodified	_TIDRTVIYNGK_		0	1	MULTI-MSMS	20210302_L1_Ag5_Prust001_SA_Syn_pArg_mix5_120min_R1	120min_R1	3	-0.33202	110.93	241820000	27.8494	2438
Peptide_03	Unmodified	_TIDRTVIYNGK_		0	1	MULTI-MSMS	20210302_L1_Ag5_Prust001_SA_Syn_pArg_mix5_120min_R1	120min_R1	2	0.65472	215.83	132670000	26.9833	2439
Peptide_03	Unmodified	_TIDRTVIYNGK_		0	1	MULTI-MSMS	20210302_L1_Ag5_Prust001_SA_Syn_pArg_mix5_120min_R2	120min_R2	3	-0.17763	118.31	426190000	28.6669	2441
Peptide_03	Unmodified	_TIDRTVIYNGK_		0	1	MULTI-MSMS	20210302_L1_Ag5_Prust001_SA_Syn_pArg_mix5_120min_R2	120min_R2	2	0.9286	237.52	275790000	28.039	2443
Peptide_03	Unmodified	_TIDRTVIYNGK_		0	1	MULTI-MSMS	20210303_L1_Ag5_Prust001_SA_Syn_pArg_mix5_0min_R5	0min_R4	3	-0.28011	125.42	192360000	27.5192	2445
Peptide_03	Unmodified	_TIDRTVIYNGK_		0	1	MULTI-MSMS	20210303_L1_Ag5_Prust001_SA_Syn_pArg_mix5_0min_R5	0min_R4	2	0.84663	237.92	163570000	27.2853	2448
Peptide_03	Unmodified	_TIDRTVIYNGK_		0	1	MULTI-MSMS	20210303_L1_Ag5_Prust001_SA_Syn_pArg_mix5_30min_R3	30min_R3	3	-0.14672	88.803	77628000	26.2101	2450
Peptide_03	Unmodified	_TIDRTVIYNGK_		0	1	MULTI-MSMS	20210303_L1_Ag5_Prust001_SA_Syn_pArg_mix5_30min_R3	30min_R3	2	0.13187	234.99	58919000	25.8122	2451
Peptide_03	Unmodified	_TIDRTVIYNGK_		0	1	MULTI-MSMS	20210303_L1_Ag5_Prust001_SA_Syn_pArg_mix5_30min_R4	30min_R4	3	0.31942	114.71	155750000	27.2147	2453
Peptide_03	Unmodified	_TIDRTVIYNGK_		0	1	MULTI-MSMS	20210303_L1_Ag5_Prust001_SA_Syn_pArg_mix5_30min_R4	30min_R4	2	0.047418	262.32	127380000	26.9246	2454
Peptide_03	Unmodified	_TIDRTVIYNGK_		0	1	MULTI-MSMS	20210303_L1_Ag5_Prust001_SA_Syn_pArg_mix5_60min_R3	60min_R2	3	-0.36371	107.09	100100000	26.5769	2455
Peptide_03	Unmodified	_TIDRTVIYNGK_		0	1	MULTI-MSMS	20210303_L1_Ag5_Prust001_SA_Syn_pArg_mix5_60min_R3	60min_R2	2	0.17972	260.28	78843000	26.2325	2456
Peptide_03	Unmodified	_TIDRTVIYNGK_		0	1	MULTI-MSMS	20210303_L1_Ag5_Prust001_SA_Syn_pArg_mix5_60min_R4	60min_R3	3	-0.19838	96.334	280120000	28.0615	2458
Peptide_03	Unmodified	_TIDRTVIYNGK_		0	1	MULTI-MSMS	20210303_L1_Ag5_Prust001_SA_Syn_pArg_mix5_60min_R4	60min_R3	2	0.29778	195.58	222110000	27.7267	2459
Peptide_03	Unmodified	_TIDRTVIYNGK_		0	1	MULTI-MSMS	20210303_L1_Ag5_Prust001_SA_Syn_pArg_mix5_60min_R5	60min_R4	3	-0.76869	121.96	164490000	27.2934	2460
Peptide_03	Unmodified	_TIDRTVIYNGK_		0	1	MULTI-MSMS	20210303_L1_Ag5_Prust001_SA_Syn_pArg_mix5_60min_R5	60min_R4	2	0.21662	274.5	115380000	26.7818	2461
Peptide_03	Unmodified	_TIDRTVIYNGK_		0	1	MULTI-MSMS	20210303_L1_Ag5_Prust001_SA_Syn_pArg_mix5_120min_R3	120min_R3	3	-1.0388	125.42	187060000	27.4789	2463
Peptide_03	Unmodified	_TIDRTVIYNGK_		0	1	MULTI-MSMS	20210303_L1_Ag5_Prust001_SA_Syn_pArg_mix5_120min_R3	120min_R3	2	-0.016712	226.2	140260000	27.0635	2464
Peptide_03	Unmodified	_TIDRTVIYNGK_		0	1	MULTI-MSMS	20210303_L1_Ag5_Prust001_SA_Syn_pArg_mix5_120min_R4	120min_R4	3	-0.49638	125.42	245350000	27.8703	2465
Peptide_03	Unmodified	_TIDRTVIYNGK_		0	1	MULTI-MSMS	20210303_L1_Ag5_Prust001_SA_Syn_pArg_mix5_120min_R4	120min_R4	2	0.21234	276.61	197390000	27.5565	2467
Peptide_03	Phospho (RHSTY)	_TIDR(Phospho (RHSTY))TVIYNGK_	T(0.002)IDR(0.997)T(0.001)VIYNGK	1	1	MULTI-MSMS	20210302_L1_Ag5_Prust001_SA_Syn_pArg_mix5_0min_R1	0min_R1	2	0.64399	207.27	395960000	28.5608	2469
Peptide_03	Phospho (RHSTY)	_TIDR(Phospho (RHSTY))TVIYNGK_	T(0.039)IDR(0.96)T(0.001)VIYNGK	1	1	MULTI-MSMS	20210302_L1_Ag5_Prust001_SA_Syn_pArg_mix5_0min_R2	0min_R2	2	0.68353	187.1	921490000	29.7794	2474
Peptide_03	Phospho (RHSTY)	_TIDR(Phospho (RHSTY))TVIYNGK_	T(0.01)IDR(0.989)T(0.001)VIYNGK	1	1	MULTI-MSMS	20210302_L1_Ag5_Prust001_SA_Syn_pArg_mix5_0min_R3	0min_R3	2	-0.028831	187.6	257200000	27.9383	2478
Peptide_03	Phospho (RHSTY)	_TIDR(Phospho (RHSTY))TVIYNGK_	T(0.004)IDR(0.992)T(0.004)VIYNGK	1	1	MULTI-MSMS	20210302_L1_Ag5_Prust001_SA_Syn_pArg_mix5_15min_R1	15min_R1	2	0.43189	200.81	483830000	28.8499	2481
Peptide_03	Phospho (RHSTY)	_TIDR(Phospho (RHSTY))TVIYNGK_	TIDR(0.995)T(0.005)VIYNGK	1	1	MULTI-MSMS	20210302_L1_Ag5_Prust001_SA_Syn_pArg_mix5_15min_R2	15min_R2	2	0.45377	193.62	896540000	29.7398	2488
Peptide_03	Phospho (RHSTY)	_TIDR(Phospho (RHSTY))TVIYNGK_	TIDR(0.999)T(0.001)VIYNGK	1	1	MULTI-MSMS	20210302_L1_Ag5_Prust001_SA_Syn_pArg_mix5_15min_R3	15min_R3	2	0.93904	204.07	272930000	28.024	2492
Peptide_03	Phospho (RHSTY)	_TIDR(Phospho (RHSTY))TVIYNGK_	T(0.004)IDR(0.996)TVIYNGK	1	1	MULTI-MSMS	20210302_L1_Ag5_Prust001_SA_Syn_pArg_mix5_15min_R4	15min_R4	2	0.83215	197.63	263230000	27.9717	2494
Peptide_03	Phospho (RHSTY)	_TIDR(Phospho (RHSTY))TVIYNGK_	T(0.024)IDR(0.972)T(0.004)VIYNGK	1	1	MULTI-MSMS	20210302_L1_Ag5_Prust001_SA_Syn_pArg_mix5_30min_R1	30min_R1	2	-0.046248	204.49	430980000	28.683	2498
Peptide_03	Phospho (RHSTY)	_TIDR(Phospho (RHSTY))TVIYNGK_	T(0.004)IDR(0.978)T(0.018)VIYNGK	1	1	MULTI-MSMS	20210302_L1_Ag5_Prust001_SA_Syn_pArg_mix5_30min_R2	30min_R2	2	0.50312	190.81	487450000	28.8607	2502
Peptide_03	Phospho (RHSTY)	_TIDR(Phospho (RHSTY))TVIYNGK_	T(0.005)IDR(0.989)T(0.006)VIYNGK	1	1	MULTI-MSMS	20210302_L1_Ag5_Prust001_SA_Syn_pArg_mix5_60min_R1	60min_R1	2	0.42648	171.54	726620000	29.4366	2506
Peptide_03	Phospho (RHSTY)	_TIDR(Phospho (RHSTY))TVIYNGK_	T(0.01)IDR(0.989)T(0.001)VIYNGK	1	1	MULTI-MSMS	20210302_L1_Ag5_Prust001_SA_Syn_pArg_mix5_60min_R3		2	-0.028831	187.6	257200000	27.9383	2511
Peptide_03	Phospho (RHSTY)	_TIDR(Phospho (RHSTY))TVIYNGK_	T(0.004)IDR(0.99)T(0.006)VIYNGK	1	1	MULTI-MSMS	20210302_L1_Ag5_Prust001_SA_Syn_pArg_mix5_120min_R1	120min_R1	2	0.7714	184.8	425110000	28.6633	2514
Peptide_03	Phospho (RHSTY)	_TIDR(Phospho (RHSTY))TVIYNGK_	T(0.001)IDR(0.999)T(0.001)VIYNGK	1	1	MULTI-MSMS	20210302_L1_Ag5_Prust001_SA_Syn_pArg_mix5_120min_R2	120min_R2	2	0.66304	203.97	824660000	29.6192	2521
Peptide_03	Phospho (RHSTY)	_TIDR(Phospho (RHSTY))TVIYNGK_	T(0.001)IDR(0.998)T(0.001)VIYNGK	1	1	MULTI-MSMS	20210303_L1_Ag5_Prust001_SA_Syn_pArg_mix5_0min_R5	0min_R4	2	0.94034	189.61	379180000	28.4983	2526
Peptide_03	Phospho (RHSTY)	_TIDR(Phospho (RHSTY))TVIYNGK_	T(0.27)IDR(0.726)T(0.004)VIYNGK	1	1	MULTI-MSMS	20210303_L1_Ag5_Prust001_SA_Syn_pArg_mix5_30min_R3	30min_R3	2	0.53504	194.53	153440000	27.1931	2529
Peptide_03	Phospho (RHSTY)	_TIDR(Phospho (RHSTY))TVIYNGK_	T(0.005)IDR(0.995)T(0.001)VIYNGK	1	1	MULTI-MSMS	20210303_L1_Ag5_Prust001_SA_Syn_pArg_mix5_30min_R4	30min_R4	2	1.1942	186.5	492900000	28.8767	2532
Peptide_03	Phospho (RHSTY)	_TIDR(Phospho (RHSTY))TVIYNGK_	TIDR(0.997)T(0.003)VIYNGK	1	1	MULTI-MSMS	20210303_L1_Ag5_Prust001_SA_Syn_pArg_mix5_60min_R3	60min_R2	2	0.16687	177.41	300160000	28.1612	2536
Peptide_03	Phospho (RHSTY)	_TIDR(Phospho (RHSTY))TVIYNGK_	T(0.008)IDR(0.987)T(0.005)VIYNGK	1	1	MULTI-MSMS	20210303_L1_Ag5_Prust001_SA_Syn_pArg_mix5_60min_R4	60min_R3	2	-0.007775	190.81	408950000	28.6073	2537
Peptide_03	Phospho (RHSTY)	_TIDR(Phospho (RHSTY))TVIYNGK_	T(0.002)IDR(0.997)T(0.001)VIYNGK	1	1	MULTI-MSMS	20210303_L1_Ag5_Prust001_SA_Syn_pArg_mix5_60min_R5	60min_R4	2	0.60182	204.83	432380000	28.6877	2540
Peptide_03	Phospho (RHSTY)	_TIDR(Phospho (RHSTY))TVIYNGK_	T(0.093)IDR(0.903)T(0.005)VIYNGK	1	1	MULTI-MSMS	20210303_L1_Ag5_Prust001_SA_Syn_pArg_mix5_120min_R3	120min_R3	2	0.5863	198.25	349630000	28.3813	2543
Peptide_03	Phospho (RHSTY)	_TIDR(Phospho (RHSTY))TVIYNGK_	T(0.093)IDR(0.903)T(0.005)VIYNGK	1	1	MULTI-MSMS	20210303_L1_Ag5_Prust001_SA_Syn_pArg_mix5_120min_R4	120min_R4	2	0.33757	198.25	440410000	28.7143	2547
Peptide_09	Unmodified	_VLTYDLRGHGK_		0	1	MULTI-MSMS	20210302_L1_Ag5_Prust001_SA_Syn_pArg_mix5_0min_R1	0min_R1	3	-0.50531	128.03	267110000	27.9929	2675
Peptide_09	Unmodified	_VLTYDLRGHGK_		0	1	MULTI-MSMS	20210302_L1_Ag5_Prust001_SA_Syn_pArg_mix5_0min_R2	0min_R2	3	-0.88148	126.39	464680000	28.7917	2676
Peptide_09	Unmodified	_VLTYDLRGHGK_		0	1	MULTI-MSMS	20210302_L1_Ag5_Prust001_SA_Syn_pArg_mix5_0min_R3	0min_R3	3	-0.45839	115.7	305330000	28.1858	2683
Peptide_09	Unmodified	_VLTYDLRGHGK_		0	1	MULTI-MSMS	20210302_L1_Ag5_Prust001_SA_Syn_pArg_mix5_0min_R3	0min_R3	2	-2.2961	164.68	102420000	26.6099	2685
Peptide_09	Unmodified	_VLTYDLRGHGK_		0	1	MULTI-MSMS	20210302_L1_Ag5_Prust001_SA_Syn_pArg_mix5_15min_R1	15min_R1	3	-0.40041	108.47	440120000	28.7133	2686
Peptide_09	Unmodified	_VLTYDLRGHGK_		0	1	MULTI-MSMS	20210302_L1_Ag5_Prust001_SA_Syn_pArg_mix5_15min_R1	15min_R1	2	-2.2216	190.02	88908000	26.4058	2692
Peptide_09	Unmodified	_VLTYDLRGHGK_		0	1	MULTI-MSMS	20210302_L1_Ag5_Prust001_SA_Syn_pArg_mix5_15min_R2	15min_R2	3	0.04013	126.39	669380000	29.3183	2695
Peptide_09	Unmodified	_VLTYDLRGHGK_		0	1	MULTI-MSMS	20210302_L1_Ag5_Prust001_SA_Syn_pArg_mix5_15min_R3	15min_R3	3	-0.50516	90.149	300740000	28.1639	2702
Peptide_09	Unmodified	_VLTYDLRGHGK_		0	1	MULTI-MSMS	20210302_L1_Ag5_Prust001_SA_Syn_pArg_mix5_15min_R3	15min_R3	2	0.51655	120.33	104400000	26.6375	2704
Peptide_09	Unmodified	_VLTYDLRGHGK_		0	1	MULTI-MSMS	20210302_L1_Ag5_Prust001_SA_Syn_pArg_mix5_15min_R4	15min_R4	3	-0.60062	117.02	230210000	27.7784	2705
Peptide_09	Unmodified	_VLTYDLRGHGK_		0	1	MULTI-MSMS	20210302_L1_Ag5_Prust001_SA_Syn_pArg_mix5_15min_R4	15min_R4	2	-1.6455	204.07	89830000	26.4207	2707
Peptide_09	Unmodified	_VLTYDLRGHGK_		0	1	MULTI-MSMS	20210302_L1_Ag5_Prust001_SA_Syn_pArg_mix5_30min_R1	30min_R1	3	-0.57671	128.03	449170000	28.7427	2709
Peptide_09	Unmodified	_VLTYDLRGHGK_		0	1	MULTI-MSMS	20210302_L1_Ag5_Prust001_SA_Syn_pArg_mix5_30min_R1	30min_R1	2	-2.347	104.42	111440000	26.7317	2711
Peptide_09	Unmodified	_VLTYDLRGHGK_		0	1	MULTI-MSMS	20210302_L1_Ag5_Prust001_SA_Syn_pArg_mix5_30min_R2	30min_R2	3	-0.81189	114.89	556940000	29.0529	2712
Peptide_09	Unmodified	_VLTYDLRGHGK_		0	1	MULTI-MSMS	20210302_L1_Ag5_Prust001_SA_Syn_pArg_mix5_30min_R2	30min_R2	2	-1.3721	149.27	211190000	27.654	2717
Peptide_09	Unmodified	_VLTYDLRGHGK_		0	1	MULTI-MSMS	20210302_L1_Ag5_Prust001_SA_Syn_pArg_mix5_60min_R1	60min_R1	3	-0.87	119.53	1039200000	29.9528	2722
Peptide_09	Unmodified	_VLTYDLRGHGK_		0	1	MULTI-MSMS	20210302_L1_Ag5_Prust001_SA_Syn_pArg_mix5_60min_R1	60min_R1	2	-1.2046	176.38	312150000	28.2177	2723
Peptide_09	Unmodified	_VLTYDLRGHGK_		0	1	MULTI-MSMS	20210302_L1_Ag5_Prust001_SA_Syn_pArg_mix5_60min_R3		3	-0.45839	115.7	305330000	28.1858	2726
Peptide_09	Unmodified	_VLTYDLRGHGK_		0	1	MULTI-MSMS	20210302_L1_Ag5_Prust001_SA_Syn_pArg_mix5_60min_R3		2	-2.2961	164.68	102420000	26.6099	2728
Peptide_09	Unmodified	_VLTYDLRGHGK_		0	1	MULTI-MSMS	20210302_L1_Ag5_Prust001_SA_Syn_pArg_mix5_120min_R1	120min_R1	3	-0.46792	115.7	458710000	28.773	2729
Peptide_09	Unmodified	_VLTYDLRGHGK_		0	1	MULTI-MSMS	20210302_L1_Ag5_Prust001_SA_Syn_pArg_mix5_120min_R2	120min_R2	3	-0.85716	117.02	933320000	29.7978	2735
Peptide_09	Unmodified	_VLTYDLRGHGK_		0	1	MULTI-MSMS	20210302_L1_Ag5_Prust001_SA_Syn_pArg_mix5_120min_R2	120min_R2	2	-1.4778	185.81	347150000	28.371	2737
Peptide_09	Unmodified	_VLTYDLRGHGK_		0	1	MULTI-MSMS	20210303_L1_Ag5_Prust001_SA_Syn_pArg_mix5_0min_R5	0min_R4	3	-0.76113	128.03	250580000	27.9007	2740
Peptide_09	Unmodified	_VLTYDLRGHGK_		0	1	MULTI-MSMS	20210303_L1_Ag5_Prust001_SA_Syn_pArg_mix5_30min_R3	30min_R3	3	-0.36844	91.095	197090000	27.5543	2746
Peptide_09	Unmodified	_VLTYDLRGHGK_		0	1	MULTI-MSMS	20210303_L1_Ag5_Prust001_SA_Syn_pArg_mix5_30min_R4	30min_R4	3	0.1966	128.03	270490000	28.011	2749
Peptide_09	Unmodified	_VLTYDLRGHGK_		0	1	MULTI-MSMS	20210303_L1_Ag5_Prust001_SA_Syn_pArg_mix5_30min_R4	30min_R4	2	-1.5442	185.81	65502000	25.965	2751
Peptide_09	Unmodified	_VLTYDLRGHGK_		0	1	MULTI-MSMS	20210303_L1_Ag5_Prust001_SA_Syn_pArg_mix5_60min_R3	60min_R2	3	-0.41027	119.53	160080000	27.2542	2753
Peptide_09	Unmodified	_VLTYDLRGHGK_		0	1	MULTI-MSMS	20210303_L1_Ag5_Prust001_SA_Syn_pArg_mix5_60min_R3	60min_R2	2	-2.326	179.81	40725000	25.2794	2755
Peptide_09	Unmodified	_VLTYDLRGHGK_		0	1	MULTI-MSMS	20210303_L1_Ag5_Prust001_SA_Syn_pArg_mix5_60min_R4	60min_R3	3	-0.37191	119.53	533210000	28.9901	2758
Peptide_09	Unmodified	_VLTYDLRGHGK_		0	1	MULTI-MSMS	20210303_L1_Ag5_Prust001_SA_Syn_pArg_mix5_60min_R4	60min_R3	2	-1.1983	185.81	203730000	27.6021	2761
Peptide_09	Unmodified	_VLTYDLRGHGK_		0	1	MULTI-MSMS	20210303_L1_Ag5_Prust001_SA_Syn_pArg_mix5_60min_R5	60min_R4	3	-0.21904	115.7	276830000	28.0444	2762
Peptide_09	Unmodified	_VLTYDLRGHGK_		0	1	MULTI-MSMS	20210303_L1_Ag5_Prust001_SA_Syn_pArg_mix5_60min_R5	60min_R4	2	-1.946	158.57	83084000	26.3081	2764
Peptide_09	Unmodified	_VLTYDLRGHGK_		0	1	MULTI-MSMS	20210303_L1_Ag5_Prust001_SA_Syn_pArg_mix5_120min_R3	120min_R3	3	-1.071	119.53	298180000	28.1516	2766
Peptide_09	Unmodified	_VLTYDLRGHGK_		0	1	MULTI-MSMS	20210303_L1_Ag5_Prust001_SA_Syn_pArg_mix5_120min_R3	120min_R3	2	-2.0981	190.02	106530000	26.6667	2767
Peptide_09	Unmodified	_VLTYDLRGHGK_		0	1	MULTI-MSMS	20210303_L1_Ag5_Prust001_SA_Syn_pArg_mix5_120min_R4	120min_R4	3	-0.67177	128.03	362630000	28.4339	2768
Peptide_09	Unmodified	_VLTYDLRGHGK_		0	1	MULTI-MSMS	20210303_L1_Ag5_Prust001_SA_Syn_pArg_mix5_120min_R4	120min_R4	2	-1.168	190.02	132570000	26.9822	2770
Peptide_09	Phospho (RHSTY)	_VLTYDLRGH(Phospho (RHSTY))GK_	VLTYDLR(0.377)GH(0.623)GK	1	1	MULTI-MSMS	20210302_L1_Ag5_Prust001_SA_Syn_pArg_mix5_0min_R1	0min_R1	2	0.52436	196.67	844420000	29.6534	2772
Peptide_09	Phospho (RHSTY)	_VLTYDLRGH(Phospho (RHSTY))GK_	VLTYDLR(0.14)GH(0.86)GK	1	1	MULTI-MSMS	20210302_L1_Ag5_Prust001_SA_Syn_pArg_mix5_0min_R1	0min_R1	3	-0.54907	145.83	1706100000	30.6681	2776
Peptide_09	Phospho (RHSTY)	_VLTYDLRGH(Phospho (RHSTY))GK_	VLTYDLR(0.303)GH(0.697)GK	1	1	MULTI-MSMS	20210302_L1_Ag5_Prust001_SA_Syn_pArg_mix5_0min_R2	0min_R2	2	0.38075	209.19	2333200000	31.1197	2781
Peptide_09	Phospho (RHSTY)	_VLTYDLRGH(Phospho (RHSTY))GK_	VLTYDLR(0.356)GH(0.644)GK	1	1	MULTI-MSMS	20210302_L1_Ag5_Prust001_SA_Syn_pArg_mix5_0min_R3	0min_R3	2	-0.51022	223.08	974360000	29.8599	2792
Peptide_09	Phospho (RHSTY)	_VLTYDLR(Phospho (RHSTY))GHGK_	VLTYDLR(0.614)GH(0.386)GK	1	1	MULTI-MSMS	20210302_L1_Ag5_Prust001_SA_Syn_pArg_mix5_15min_R1	15min_R1	3	-0.54224	137.95	2642500000	31.2993	2800
Peptide_09	Phospho (RHSTY)	_VLTYDLRGH(Phospho (RHSTY))GK_	VLTYDLR(0.356)GH(0.644)GK	1	1	MULTI-MSMS	20210302_L1_Ag5_Prust001_SA_Syn_pArg_mix5_15min_R1	15min_R1	2	0.83203	223.08	1533700000	30.5144	2804
Peptide_09	Phospho (RHSTY)	_VLTYDLRGH(Phospho (RHSTY))GK_	VLTYDLR(0.139)GH(0.861)GK	1	1	MULTI-MSMS	20210302_L1_Ag5_Prust001_SA_Syn_pArg_mix5_15min_R2	15min_R2	3	-0.18213	151.66	3456700000	31.6867	2808
Peptide_09	Phospho (RHSTY)	_VLTYDLR(Phospho (RHSTY))GHGK_	VLTYDLR(0.601)GH(0.399)GK	1	1	MULTI-MSMS	20210302_L1_Ag5_Prust001_SA_Syn_pArg_mix5_15min_R3	15min_R3	3	-0.78348	118.76	1087500000	30.0184	2817
Peptide_09	Phospho (RHSTY)	_VLTYDLR(Phospho (RHSTY))GHGK_	VLTYDLR(0.949)GH(0.051)GK	1	1	MULTI-MSMS	20210302_L1_Ag5_Prust001_SA_Syn_pArg_mix5_15min_R3	15min_R3	2	0.52942	170.4	794050000	29.5647	2820
Peptide_09	Phospho (RHSTY)	_VLTYDLR(Phospho (RHSTY))GHGK_	VLTYDLR(0.615)GH(0.385)GK	1	1	MULTI-MSMS	20210302_L1_Ag5_Prust001_SA_Syn_pArg_mix5_15min_R4	15min_R4	3	-0.73872	143.76	1444200000	30.4276	2821
Peptide_09	Phospho (RHSTY)	_VLTYDLRGH(Phospho (RHSTY))GK_	VLTYDLR(0.351)GH(0.649)GK	1	1	MULTI-MSMS	20210302_L1_Ag5_Prust001_SA_Syn_pArg_mix5_15min_R4	15min_R4	2	0.36771	214.04	1173600000	30.1283	2827
Peptide_09	Phospho (RHSTY)	_VLTYDLR(Phospho (RHSTY))GHGK_	VLTYDLR(0.5)GH(0.5)GK	1	1	MULTI-MSMS	20210302_L1_Ag5_Prust001_SA_Syn_pArg_mix5_15min_R4	15min_R4	2	1.9488	59.542	447020	18.77	2829
Peptide_09	Phospho (RHSTY)	_VLTYDLRGH(Phospho (RHSTY))GK_	VLTYDLR(0.142)GH(0.858)GK	1	1	MULTI-MSMS	20210302_L1_Ag5_Prust001_SA_Syn_pArg_mix5_30min_R1	30min_R1	3	-0.5318	143.76	1592700000	30.5688	2830
Peptide_09	Phospho (RHSTY)	_VLTYDLRGH(Phospho (RHSTY))GK_	VLTYDLR(0.34)GH(0.66)GK	1	1	MULTI-MSMS	20210302_L1_Ag5_Prust001_SA_Syn_pArg_mix5_30min_R1	30min_R1	2	0.013351	207.95	997610000	29.8939	2835
Peptide_09	Phospho (RHSTY)	_VLTYDLRGH(Phospho (RHSTY))GK_	VLTYDLR(0.311)GH(0.689)GK	1	1	MULTI-MSMS	20210302_L1_Ag5_Prust001_SA_Syn_pArg_mix5_30min_R2	30min_R2	2	0.53283	196.67	1400000000	30.3828	2840
Peptide_09	Phospho (RHSTY)	_VLTYDLR(Phospho (RHSTY))GHGK_	VLTYDLR(0.614)GH(0.386)GK	1	1	MULTI-MSMS	20210302_L1_Ag5_Prust001_SA_Syn_pArg_mix5_30min_R2	30min_R2	3	-0.77962	137.95	2079400000	30.9535	2843
Peptide_09	Phospho (RHSTY)	_VLTYDLRGH(Phospho (RHSTY))GK_	VLTYDLR(0.341)GH(0.659)GK	1	1	MULTI-MSMS	20210302_L1_Ag5_Prust001_SA_Syn_pArg_mix5_60min_R1	60min_R1	2	0.52642	202.05	2450500000	31.1904	2848
Peptide_09	Phospho (RHSTY)	_VLTYDLR(Phospho (RHSTY))GHGK_	VLTYDLR(0.604)GH(0.396)GK	1	1	MULTI-MSMS	20210302_L1_Ag5_Prust001_SA_Syn_pArg_mix5_60min_R1	60min_R1	3	-0.63578	133.15	3535500000	31.7193	2854
Peptide_09	Phospho (RHSTY)	_VLTYDLRGH(Phospho (RHSTY))GK_	VLTYDLR(0.356)GH(0.644)GK	1	1	MULTI-MSMS	20210302_L1_Ag5_Prust001_SA_Syn_pArg_mix5_60min_R3		2	-0.51022	223.08	974360000	29.8599	2860
Peptide_09	Phospho (RHSTY)	_VLTYDLR(Phospho (RHSTY))GHGK_	VLTYDLR(0.989)GH(0.011)GK	1	1	MULTI-MSMS	20210302_L1_Ag5_Prust001_SA_Syn_pArg_mix5_120min_R1	120min_R1	2	0.4708	191.52	684670000	29.3508	2871
Peptide_09	Phospho (RHSTY)	_VLTYDLRGH(Phospho (RHSTY))GK_	VLTYDLR(0.305)GH(0.695)GK	1	1	MULTI-MSMS	20210302_L1_Ag5_Prust001_SA_Syn_pArg_mix5_120min_R1	120min_R1	3	-0.51308	131.79	1209300000	30.1715	2873
Peptide_09	Phospho (RHSTY)	_VLTYDLR(Phospho (RHSTY))GHGK_	VLTYDLR(0.911)GH(0.089)GK	1	1	MULTI-MSMS	20210302_L1_Ag5_Prust001_SA_Syn_pArg_mix5_120min_R2	120min_R2	3	-0.27552	147.96	2267100000	31.0782	2877
Peptide_09	Phospho (RHSTY)	_VLTYDLRGH(Phospho (RHSTY))GK_	VLTYDLR(0.33)GH(0.67)GK	1	1	MULTI-MSMS	20210302_L1_Ag5_Prust001_SA_Syn_pArg_mix5_120min_R2	120min_R2	2	0.89435	205.12	1484800000	30.4676	2887
Peptide_09	Phospho (RHSTY)	_VLTYDLRGH(Phospho (RHSTY))GK_	VLTYDLR(0.351)GH(0.649)GK	1	1	MULTI-MSMS	20210303_L1_Ag5_Prust001_SA_Syn_pArg_mix5_0min_R5	0min_R4	2	0.58684	227.81	1468000000	30.4512	2888
Peptide_09	Phospho (RHSTY)	_VLTYDLRGH(Phospho (RHSTY))GK_	VLTYDLR(0.367)GH(0.633)GK	1	1	MULTI-MSMS	20210303_L1_Ag5_Prust001_SA_Syn_pArg_mix5_30min_R3	30min_R3	2	0.0041995	235.49	577590000	29.1055	2902
Peptide_09	Phospho (RHSTY)	_VLTYDLR(Phospho (RHSTY))GHGK_	VLTYDLR(0.923)GH(0.077)GK	1	1	MULTI-MSMS	20210303_L1_Ag5_Prust001_SA_Syn_pArg_mix5_30min_R3	30min_R3	3	-0.42362	128.21	727530000	29.4384	2905
Peptide_09	Phospho (RHSTY)	_VLTYDLR(Phospho (RHSTY))GHGK_	VLTYDLR(0.621)GH(0.379)GK	1	1	MULTI-MSMS	20210303_L1_Ag5_Prust001_SA_Syn_pArg_mix5_30min_R4	30min_R4	3	-0.28482	153.81	1325100000	30.3035	2907
Peptide_09	Phospho (RHSTY)	_VLTYDLR(Phospho (RHSTY))GHGK_	VLTYDLR(0.656)GH(0.344)GK	1	1	MULTI-MSMS	20210303_L1_Ag5_Prust001_SA_Syn_pArg_mix5_30min_R4	30min_R4	2	0.21294	214.26	1146200000	30.0942	2912
Peptide_09	Phospho (RHSTY)	_VLTYDLR(Phospho (RHSTY))GHGK_	VLTYDLR(0.605)GH(0.395)GK	1	1	MULTI-MSMS	20210303_L1_Ag5_Prust001_SA_Syn_pArg_mix5_60min_R3	60min_R2	3	-0.74004	139.48	887560000	29.7253	2913
Peptide_09	Phospho (RHSTY)	_VLTYDLRGH(Phospho (RHSTY))GK_	VLTYDLR(0.341)GH(0.659)GK	1	1	MULTI-MSMS	20210303_L1_Ag5_Prust001_SA_Syn_pArg_mix5_60min_R3	60min_R2	2	-0.23294	202.05	659090000	29.2959	2915
Peptide_09	Phospho (RHSTY)	_VLTYDLR(Phospho (RHSTY))GHGK_	VLTYDLR(0.797)GH(0.203)GK	1	1	MULTI-MSMS	20210303_L1_Ag5_Prust001_SA_Syn_pArg_mix5_60min_R4	60min_R3	2	-0.88276	193.28	1637000000	30.6084	2920
Peptide_09	Phospho (RHSTY)	_VLTYDLR(Phospho (RHSTY))GHGK_	VLTYDLR(0.577)GH(0.423)GK	1	1	MULTI-MSMS	20210303_L1_Ag5_Prust001_SA_Syn_pArg_mix5_60min_R5	60min_R4	3	-1.008	133.15	1477300000	30.4603	2924
Peptide_09	Phospho (RHSTY)	_VLTYDLRGH(Phospho (RHSTY))GK_	VLTYDLR(0.345)GH(0.655)GK	1	1	MULTI-MSMS	20210303_L1_Ag5_Prust001_SA_Syn_pArg_mix5_60min_R5	60min_R4	2	0.14732	210.95	1072300000	29.9981	2926
Peptide_09	Phospho (RHSTY)	_VLTYDLRGH(Phospho (RHSTY))GK_	VLTYDLR(0.377)GH(0.623)GK	1	1	MULTI-MSMS	20210303_L1_Ag5_Prust001_SA_Syn_pArg_mix5_120min_R3	120min_R3	2	0.26574	196.67	978540000	29.8661	2928
Peptide_09	Phospho (RHSTY)	_VLTYDLR(Phospho (RHSTY))GHGK_	VLTYDLR(0.621)GH(0.379)GK	1	1	MULTI-MSMS	20210303_L1_Ag5_Prust001_SA_Syn_pArg_mix5_120min_R4	120min_R4	3	-0.44014	153.81	1318400000	30.2961	2934
Peptide_09	Phospho (RHSTY)	_VLTYDLRGH(Phospho (RHSTY))GK_	VLTYDLR(0.341)GH(0.659)GK	1	1	MULTI-MSMS	20210303_L1_Ag5_Prust001_SA_Syn_pArg_mix5_120min_R4	120min_R4	2	0.78451	202.05	1083300000	30.0128	2937

## Sheet: Stability room temp
Proteins	Modifications	Modified.sequence	Phospho..RHSTY..Probabilities	Phospho..RHSTY.	Missed.cleavages	Type	Raw.file	Experiment	Charge	Mass.Error..ppm.	Score	Intensity	log2Intensity	Best.MS.MS
Peptide_16	Unmodified	_AADIIRGR_		0	1	MULTI-MSMS	20210303_L1_Ag5_Prust001_SA_Syn_pArg_mix5_EThcD_ETD_HCD_R1	0min_R1	2	0.15541	124.08	104560000	26.6398	2
Peptide_16	Unmodified	_AADIIRGR_		0	1	MULTI-MSMS	20210303_L1_Ag5_Prust001_SA_Syn_pArg_mix5_EThcD_ETD_HCD_R2	0min_R2	2	0.24149	135.83	79813000	26.2501	4
Peptide_16	Unmodified	_AADIIRGR_		0	1	MULTI-MSMS	20210303_L1_Ag5_Prust001_SA_Syn_pArg_mix5_EThcD_ETD_HCD_R3	0min_R3	2	0.35308	85.161	155720000	27.2144	6
Peptide_16	Unmodified	_AADIIRGR_		0	1	MULTI-MSMS	20210303_L1_Ag5_Prust001_SA_Syn_pArg_mix5_EThcD_ETD_HCD_R4	0min_R4	2	0.15225	98.933	109980000	26.7127	8
Peptide_16	Unmodified	_AADIIRGR_		0	1	MULTI-MSMS	20210303_L1_Ag5_Prust001_SA_Syn_pArg_mix5_pH2_on_R1	24hr_R1	2	0.14294	133.58	358450000	28.4172	10
Peptide_16	Unmodified	_AADIIRGR_		0	1	MULTI-MSMS	20210303_L1_Ag5_Prust001_SA_Syn_pArg_mix5_pH2_on_R2	24hr_R2	2	0.0113	136.27	502890000	28.9057	14
Peptide_16	Unmodified	_AADIIRGR_		0	1	MULTI-MSMS	20210303_L1_Ag5_Prust001_SA_Syn_pArg_mix5_pH2_on_R3	24hr_R3	2	0.060612	126.62	665600000	29.3101	19
Peptide_16	Unmodified	_AADIIRGR_		0	1	MULTI-MSMS	20210303_L1_Ag5_Prust001_SA_Syn_pArg_mix5_pH2_on_R4	24hr_R4	2	0.038426	136.27	627830000	29.2258	24
Peptide_16	Phospho (RHSTY)	_AADIIR(ph)GR_	AADIIR(0.973)GR(0.027)	1	1	MULTI-MSMS	20210303_L1_Ag5_Prust001_SA_Syn_pArg_mix5_EThcD_ETD_HCD_R1	0min_R1	2	-0.095413	121.93	597850000	29.1552	30
Peptide_16	Phospho (RHSTY)	_AADIIR(ph)GR_	AADIIR(0.971)GR(0.029)	1	1	MULTI-MSMS	20210303_L1_Ag5_Prust001_SA_Syn_pArg_mix5_EThcD_ETD_HCD_R2	0min_R2	2	-0.42081	120.22	395410000	28.5588	35
Peptide_16	Phospho (RHSTY)	_AADIIR(ph)GR_	AADIIR(0.907)GR(0.093)	1	1	MULTI-MSMS	20210303_L1_Ag5_Prust001_SA_Syn_pArg_mix5_EThcD_ETD_HCD_R3	0min_R3	2	-0.26709	120.22	759560000	29.5006	40
Peptide_16	Phospho (RHSTY)	_AADIIR(ph)GR_	AADIIR(0.907)GR(0.093)	1	1	MULTI-MSMS	20210303_L1_Ag5_Prust001_SA_Syn_pArg_mix5_EThcD_ETD_HCD_R4	0min_R4	2	-0.44948	120.22	641070000	29.2559	48
Peptide_13	Unmodified	_AVADRLENSEAK_		0	1	MULTI-MSMS	20210303_L1_Ag5_Prust001_SA_Syn_pArg_mix5_EThcD_ETD_HCD_R1	0min_R1	2	0.61266	228.62	186220000	27.4724	62
Peptide_13	Unmodified	_AVADRLENSEAK_		0	1	MULTI-MSMS	20210303_L1_Ag5_Prust001_SA_Syn_pArg_mix5_EThcD_ETD_HCD_R1	0min_R1	3	0.31246	275	147390000	27.1351	63
Peptide_13	Unmodified	_AVADRLENSEAK_		0	1	MULTI-MSMS	20210303_L1_Ag5_Prust001_SA_Syn_pArg_mix5_EThcD_ETD_HCD_R2	0min_R2	2	0.41828	203.97	125420000	26.9022	68
Peptide_13	Unmodified	_AVADRLENSEAK_		0	1	MULTI-MSMS	20210303_L1_Ag5_Prust001_SA_Syn_pArg_mix5_EThcD_ETD_HCD_R2	0min_R2	3	0.64345	194.06	107010000	26.6732	70
Peptide_13	Unmodified	_AVADRLENSEAK_		0	1	MULTI-MSMS	20210303_L1_Ag5_Prust001_SA_Syn_pArg_mix5_EThcD_ETD_HCD_R3	0min_R3	2	0.69562	236.57	234780000	27.8067	74
Peptide_13	Unmodified	_AVADRLENSEAK_		0	1	MULTI-MSMS	20210303_L1_Ag5_Prust001_SA_Syn_pArg_mix5_EThcD_ETD_HCD_R3	0min_R3	3	0.42065	266.99	179320000	27.418	76
Peptide_13	Unmodified	_AVADRLENSEAK_		0	1	MULTI-MSMS	20210303_L1_Ag5_Prust001_SA_Syn_pArg_mix5_EThcD_ETD_HCD_R4	0min_R4	2	0.56064	221.56	158480000	27.2397	80
Peptide_13	Unmodified	_AVADRLENSEAK_		0	1	MULTI-MSMS	20210303_L1_Ag5_Prust001_SA_Syn_pArg_mix5_EThcD_ETD_HCD_R4	0min_R4	3	0.42027	223.36	128490000	26.9371	81
Peptide_13	Unmodified	_AVADRLENSEAK_		0	1	MULTI-MSMS	20210303_L1_Ag5_Prust001_SA_Syn_pArg_mix5_pH2_on_R1	24hr_R1	2	-0.026962	253.14	1440100000	30.4235	89
Peptide_13	Unmodified	_AVADRLENSEAK_		0	1	MULTI-MSMS	20210303_L1_Ag5_Prust001_SA_Syn_pArg_mix5_pH2_on_R1	24hr_R1	3	-0.19937	266.91	1104600000	30.0409	95
Peptide_13	Unmodified	_AVADRLENSEAK_		0	1	MULTI-MSMS	20210303_L1_Ag5_Prust001_SA_Syn_pArg_mix5_pH2_on_R2	24hr_R2	2	0.099193	247.69	1481900000	30.4648	99
Peptide_13	Unmodified	_AVADRLENSEAK_		0	1	MULTI-MSMS	20210303_L1_Ag5_Prust001_SA_Syn_pArg_mix5_pH2_on_R2	24hr_R2	3	-0.26585	298.97	1113800000	30.0528	107
Peptide_13	Unmodified	_AVADRLENSEAK_		0	1	MULTI-MSMS	20210303_L1_Ag5_Prust001_SA_Syn_pArg_mix5_pH2_on_R3	24hr_R3	2	-0.011054	226.42	2054900000	30.9364	116
Peptide_13	Unmodified	_AVADRLENSEAK_		0	1	MULTI-MSMS	20210303_L1_Ag5_Prust001_SA_Syn_pArg_mix5_pH2_on_R3	24hr_R3	3	-0.23151	225.87	1537300000	30.5178	122
Peptide_13	Unmodified	_AVADRLENSEAK_		0	1	MULTI-MSMS	20210303_L1_Ag5_Prust001_SA_Syn_pArg_mix5_pH2_on_R4	24hr_R4	2	0.058962	247.69	2177100000	31.0198	126
Peptide_13	Unmodified	_AVADRLENSEAK_		0	1	MULTI-MSMS	20210303_L1_Ag5_Prust001_SA_Syn_pArg_mix5_pH2_on_R4	24hr_R4	3	-0.20893	275	1731800000	30.6896	137
Peptide_13	Phospho (RHSTY)	_AVADR(ph)LENSEAK_	AVADR(0.998)LENS(0.002)EAK	1	1	MULTI-MSMS	20210303_L1_Ag5_Prust001_SA_Syn_pArg_mix5_EThcD_ETD_HCD_R1	0min_R1	2	0.057971	177.79	2685100000	31.3223	140
Peptide_13	Phospho (RHSTY)	_AVADR(ph)LENSEAK_	AVADR(1)LENSEAK	1	1	MULTI-MSMS	20210303_L1_Ag5_Prust001_SA_Syn_pArg_mix5_EThcD_ETD_HCD_R2	0min_R2	2	-0.038832	163.44	1709700000	30.6711	151
Peptide_13	Phospho (RHSTY)	_AVADR(ph)LENSEAK_	AVADR(1)LENSEAK	1	1	MULTI-MSMS	20210303_L1_Ag5_Prust001_SA_Syn_pArg_mix5_EThcD_ETD_HCD_R3	0min_R3	2	-0.42326	167.41	3374300000	31.6519	158
Peptide_13	Phospho (RHSTY)	_AVADR(ph)LENSEAK_	AVADR(1)LENSEAK	1	1	MULTI-MSMS	20210303_L1_Ag5_Prust001_SA_Syn_pArg_mix5_EThcD_ETD_HCD_R4	0min_R4	2	-0.3865	195.45	2334200000	31.1203	170
Peptide_13	Phospho (RHSTY)	_AVADR(ph)LENSEAK_	AVADR(1)LENSEAK	1	1	MULTI-MSMS	20210303_L1_Ag5_Prust001_SA_Syn_pArg_mix5_pH2_on_R1	24hr_R1	2	-0.35211	131.17	71118000	26.0837	171
Peptide_13	Phospho (RHSTY)	_AVADR(ph)LENSEAK_	AVADR(1)LENSEAK	1	1	MULTI-MSMS	20210303_L1_Ag5_Prust001_SA_Syn_pArg_mix5_pH2_on_R3	24hr_R3	2	-0.15159	127.17	83176000	26.3097	172
Peptide_13	Phospho (RHSTY)	_AVADR(ph)LENSEAK_	AVADR(1)LENSEAK	1	1	MULTI-MSMS	20210303_L1_Ag5_Prust001_SA_Syn_pArg_mix5_pH2_on_R4	24hr_R4	2	-0.23253	110.31	67624000	26.011	174
Peptide_17	Unmodified	_FRGHDGPIK_		0	1	MULTI-MSMS	20210303_L1_Ag5_Prust001_SA_Syn_pArg_mix5_EThcD_ETD_HCD_R1	0min_R1	2	0.82209	49.298	34830000	25.0538	193
Peptide_17	Unmodified	_FRGHDGPIK_		0	1	MULTI-MSMS	20210303_L1_Ag5_Prust001_SA_Syn_pArg_mix5_EThcD_ETD_HCD_R3	0min_R3	2	0.56952	92.428	30815000	24.8771	194
Peptide_17	Unmodified	_FRGHDGPIK_		0	1	MULTI-MSMS	20210303_L1_Ag5_Prust001_SA_Syn_pArg_mix5_pH2_on_R1	24hr_R1	2	0.36467	128.87	37442000	25.1582	195
Peptide_17	Unmodified	_FRGHDGPIK_		0	1	MULTI-MSMS	20210303_L1_Ag5_Prust001_SA_Syn_pArg_mix5_pH2_on_R2	24hr_R2	2	0.040275	165.98	277500000	28.0479	197
Peptide_17	Unmodified	_FRGHDGPIK_		0	1	MULTI-MSMS	20210303_L1_Ag5_Prust001_SA_Syn_pArg_mix5_pH2_on_R3	24hr_R3	2	-0.056444	147.73	244030000	27.8625	201
Peptide_17	Unmodified	_FRGHDGPIK_		0	1	MULTI-MSMS	20210303_L1_Ag5_Prust001_SA_Syn_pArg_mix5_pH2_on_R4	24hr_R4	2	0.3314	147.78	349490000	28.3807	205
Peptide_17	Phospho (RHSTY)	_FR(ph)GHDGPIK_	FR(0.995)GH(0.005)DGPIK	1	1	MULTI-MSMS	20210303_L1_Ag5_Prust001_SA_Syn_pArg_mix5_EThcD_ETD_HCD_R1	0min_R1	2	0.20189	102.6	304840000	28.1835	208
Peptide_17	Phospho (RHSTY)	_FR(ph)GHDGPIK_	FR(0.995)GH(0.005)DGPIK	1	1	MULTI-MSMS	20210303_L1_Ag5_Prust001_SA_Syn_pArg_mix5_EThcD_ETD_HCD_R2	0min_R2	2	0.15465	103.35	225000000	27.7453	212
Peptide_17	Phospho (RHSTY)	_FR(ph)GHDGPIK_	FR(0.996)GH(0.004)DGPIK	1	1	MULTI-MSMS	20210303_L1_Ag5_Prust001_SA_Syn_pArg_mix5_EThcD_ETD_HCD_R3	0min_R3	2	0.18251	107.52	389790000	28.5381	217
Peptide_17	Phospho (RHSTY)	_FR(ph)GHDGPIK_	FR(0.996)GH(0.004)DGPIK	1	1	MULTI-MSMS	20210303_L1_Ag5_Prust001_SA_Syn_pArg_mix5_EThcD_ETD_HCD_R4	0min_R4	2	0.44737	106.93	340270000	28.3421	219
Peptide_12	Unmodified	_HTYQNEPLPNRK_		0	1	MULTI-MSMS	20210303_L1_Ag5_Prust001_SA_Syn_pArg_mix5_EThcD_ETD_HCD_R1	0min_R1	3	0.54195	163.38	103020000	26.6183	225
Peptide_12	Unmodified	_HTYQNEPLPNRK_		0	1	MULTI-MSMS	20210303_L1_Ag5_Prust001_SA_Syn_pArg_mix5_EThcD_ETD_HCD_R2	0min_R2	3	0.10842	174.41	90870000	26.4373	227
Peptide_12	Unmodified	_HTYQNEPLPNRK_		0	1	MULTI-MSMS	20210303_L1_Ag5_Prust001_SA_Syn_pArg_mix5_EThcD_ETD_HCD_R3	0min_R3	3	0.42354	188.04	124740000	26.8943	230
Peptide_12	Unmodified	_HTYQNEPLPNRK_		0	1	MULTI-MSMS	20210303_L1_Ag5_Prust001_SA_Syn_pArg_mix5_EThcD_ETD_HCD_R4	0min_R4	3	0.5551	153.54	121250000	26.8534	233
Peptide_12	Unmodified	_HTYQNEPLPNRK_		0	1	MULTI-MSMS	20210303_L1_Ag5_Prust001_SA_Syn_pArg_mix5_pH2_on_R1	24hr_R1	3	0.23863	218.4	370500000	28.4649	236
Peptide_12	Unmodified	_HTYQNEPLPNRK_		0	1	MULTI-MSMS	20210303_L1_Ag5_Prust001_SA_Syn_pArg_mix5_pH2_on_R1	24hr_R1	2	0.020747	95.417	57813000	25.7849	240
Peptide_12	Unmodified	_HTYQNEPLPNRK_		0	1	MULTI-MSMS	20210303_L1_Ag5_Prust001_SA_Syn_pArg_mix5_pH2_on_R2	24hr_R2	3	0.0063541	216.45	1021800000	29.9285	243
Peptide_12	Unmodified	_HTYQNEPLPNRK_		0	1	MULTI-MSMS	20210303_L1_Ag5_Prust001_SA_Syn_pArg_mix5_pH2_on_R2	24hr_R2	2	-0.027488	274.8	158070000	27.236	247
Peptide_12	Unmodified	_HTYQNEPLPNRK_		0	1	MULTI-MSMS	20210303_L1_Ag5_Prust001_SA_Syn_pArg_mix5_pH2_on_R3	24hr_R3	3	0.24211	220.45	1104000000	30.0401	251
Peptide_12	Unmodified	_HTYQNEPLPNRK_		0	1	MULTI-MSMS	20210303_L1_Ag5_Prust001_SA_Syn_pArg_mix5_pH2_on_R3	24hr_R3	2	0.050597	223.22	155930000	27.2163	256
Peptide_12	Unmodified	_HTYQNEPLPNRK_		0	1	MULTI-MSMS	20210303_L1_Ag5_Prust001_SA_Syn_pArg_mix5_pH2_on_R4	24hr_R4	3	0.27952	228.28	1759900000	30.7128	259
Peptide_12	Unmodified	_HTYQNEPLPNRK_		0	1	MULTI-MSMS	20210303_L1_Ag5_Prust001_SA_Syn_pArg_mix5_pH2_on_R4	24hr_R4	2	0.266	225.63	248730000	27.89	264
Peptide_12	Phospho (RHSTY)	_HTYQNEPLPNR(ph)K_	HTYQNEPLPNR(1)K	1	1	MULTI-MSMS	20210303_L1_Ag5_Prust001_SA_Syn_pArg_mix5_EThcD_ETD_HCD_R1	0min_R1	3	0.10977	202.05	401730000	28.5817	266
Peptide_12	Phospho (RHSTY)	_HTYQNEPLPNR(ph)K_	HTYQNEPLPNR(1)K	1	1	MULTI-MSMS	20210303_L1_Ag5_Prust001_SA_Syn_pArg_mix5_EThcD_ETD_HCD_R1	0min_R1	2	0.22929	271.39	240080000	27.8389	272
Peptide_12	Phospho (RHSTY)	_HTYQNEPLPNR(ph)K_	HTYQNEPLPNR(1)K	1	1	MULTI-MSMS	20210303_L1_Ag5_Prust001_SA_Syn_pArg_mix5_EThcD_ETD_HCD_R2	0min_R2	3	-0.059692	202.2	283150000	28.077	274
Peptide_12	Phospho (RHSTY)	_HTYQNEPLPNR(ph)K_	HTYQNEPLPNR(1)K	1	1	MULTI-MSMS	20210303_L1_Ag5_Prust001_SA_Syn_pArg_mix5_EThcD_ETD_HCD_R2	0min_R2	2	0.31848	246.84	152850000	27.1875	280
Peptide_12	Phospho (RHSTY)	_HTYQNEPLPNR(ph)K_	HTYQNEPLPNR(1)K	1	1	MULTI-MSMS	20210303_L1_Ag5_Prust001_SA_Syn_pArg_mix5_EThcD_ETD_HCD_R3	0min_R3	3	0.26284	216.45	486330000	28.8574	282
Peptide_12	Phospho (RHSTY)	_HTYQNEPLPNR(ph)K_	HTYQNEPLPNR(1)K	1	1	MULTI-MSMS	20210303_L1_Ag5_Prust001_SA_Syn_pArg_mix5_EThcD_ETD_HCD_R3	0min_R3	2	0.2858	236.24	318720000	28.2477	288
Peptide_12	Phospho (RHSTY)	_HTYQNEPLPNR(ph)K_	HTYQNEPLPNR(1)K	1	1	MULTI-MSMS	20210303_L1_Ag5_Prust001_SA_Syn_pArg_mix5_EThcD_ETD_HCD_R4	0min_R4	3	0.42839	216.45	425290000	28.6639	292
Peptide_12	Phospho (RHSTY)	_HTYQNEPLPNR(ph)K_	HTYQNEPLPNR(1)K	1	1	MULTI-MSMS	20210303_L1_Ag5_Prust001_SA_Syn_pArg_mix5_EThcD_ETD_HCD_R4	0min_R4	2	0.43567	210.2	246060000	27.8744	298
Peptide_01	Phospho (RHSTY)	_IETTEAR(ph)AK_	IETTEAR(1)AK	1	1	MULTI-MSMS	20210303_L1_Ag5_Prust001_SA_Syn_pArg_mix5_EThcD_ETD_HCD_R1	0min_R1	2	0.26781	191.53	1078200000	30.006	303
Peptide_01	Phospho (RHSTY)	_IETTEAR(ph)AK_	IETTEAR(1)AK	1	1	MULTI-MSMS	20210303_L1_Ag5_Prust001_SA_Syn_pArg_mix5_EThcD_ETD_HCD_R2	0min_R2	2	-0.12713	179.19	816550000	29.605	315
Peptide_01	Phospho (RHSTY)	_IETTEAR(ph)AK_	IETTEAR(1)AK	1	1	MULTI-MSMS	20210303_L1_Ag5_Prust001_SA_Syn_pArg_mix5_EThcD_ETD_HCD_R3	0min_R3	2	-0.60253	191.53	1512300000	30.4941	329
Peptide_01	Phospho (RHSTY)	_IETTEAR(ph)AK_	IETTEAR(1)AK	1	1	MULTI-MSMS	20210303_L1_Ag5_Prust001_SA_Syn_pArg_mix5_EThcD_ETD_HCD_R4	0min_R4	2	-0.13588	191.53	1297900000	30.2735	344
Peptide_01	Phospho (RHSTY)	_IETTEAR(ph)AK_	IETTEAR(1)AK	1	1	MULTI-MSMS	20210303_L1_Ag5_Prust001_SA_Syn_pArg_mix5_pH2_on_R1	24hr_R1	2	0.13436	183.99	28753000	24.7772	346
Peptide_01	Phospho (RHSTY)	_IETTEAR(ph)AK_	IETTEAR(1)AK	1	1	MULTI-MSMS	20210303_L1_Ag5_Prust001_SA_Syn_pArg_mix5_pH2_on_R2	24hr_R2	2	0.30895	183.99	20879000	24.3155	351
Peptide_01	Phospho (RHSTY)	_IETTEAR(ph)AK_	IETTEAR(1)AK	1	1	MULTI-MSMS	20210303_L1_Ag5_Prust001_SA_Syn_pArg_mix5_pH2_on_R3	24hr_R3	2	0.31026	148.76	21220000	24.3389	354
Peptide_01	Phospho (RHSTY)	_IETTEAR(ph)AK_	IETTEAR(1)AK	1	1	MULTI-MSMS	20210303_L1_Ag5_Prust001_SA_Syn_pArg_mix5_pH2_on_R4	24hr_R4	2	0.31224	167.11	20460000	24.2863	357
Peptide_01	Unmodified	_IETTEARAK_		0	1	MULTI-MSMS	20210303_L1_Ag5_Prust001_SA_Syn_pArg_mix5_pH2_on_R1	24hr_R1	2	-0.011772	160.82	157240000	27.2284	359
Peptide_01	Unmodified	_IETTEARAK_		0	1	MULTI-MSMS	20210303_L1_Ag5_Prust001_SA_Syn_pArg_mix5_pH2_on_R2	24hr_R2	2	0.34751	155.58	88782000	26.4038	374
Peptide_01	Unmodified	_IETTEARAK_		0	1	MULTI-MSMS	20210303_L1_Ag5_Prust001_SA_Syn_pArg_mix5_pH2_on_R3	24hr_R3	2	0.12757	161.27	182210000	27.441	380
Peptide_01	Unmodified	_IETTEARAK_		0	1	MULTI-MSMS	20210303_L1_Ag5_Prust001_SA_Syn_pArg_mix5_pH2_on_R4	24hr_R4	2	0.30973	150.27	86095000	26.3594	389
Peptide_07	Unmodified	_IQDNALTRQFR_		0	1	MULTI-MSMS	20210303_L1_Ag5_Prust001_SA_Syn_pArg_mix5_EThcD_ETD_HCD_R1	0min_R1	2	-0.67035	194.29	242520000	27.8535	397
Peptide_07	Unmodified	_IQDNALTRQFR_		0	1	MULTI-MSMS	20210303_L1_Ag5_Prust001_SA_Syn_pArg_mix5_EThcD_ETD_HCD_R2	0min_R2	3	-1.4687	174.27	280030000	28.061	398
Peptide_07	Unmodified	_IQDNALTRQFR_		0	1	MULTI-MSMS	20210303_L1_Ag5_Prust001_SA_Syn_pArg_mix5_EThcD_ETD_HCD_R2	0min_R2	2	-0.86914	186.17	165930000	27.306	404
Peptide_07	Unmodified	_IQDNALTRQFR_		0	1	MULTI-MSMS	20210303_L1_Ag5_Prust001_SA_Syn_pArg_mix5_EThcD_ETD_HCD_R3	0min_R3	3	-0.55156	200.07	424580000	28.6615	405
Peptide_07	Unmodified	_IQDNALTRQFR_		0	1	MULTI-MSMS	20210303_L1_Ag5_Prust001_SA_Syn_pArg_mix5_EThcD_ETD_HCD_R3	0min_R3	2	-0.11187	168.83	347440000	28.3722	413
Peptide_07	Unmodified	_IQDNALTRQFR_		0	1	MULTI-MSMS	20210303_L1_Ag5_Prust001_SA_Syn_pArg_mix5_EThcD_ETD_HCD_R4	0min_R4	3	-0.85983	200.86	346740000	28.3693	415
Peptide_07	Unmodified	_IQDNALTRQFR_		0	1	MULTI-MSMS	20210303_L1_Ag5_Prust001_SA_Syn_pArg_mix5_EThcD_ETD_HCD_R4	0min_R4	2	-0.40689	193.62	273400000	28.0264	420
Peptide_07	Unmodified	_IQDNALTRQFR_		0	1	MULTI-MSMS	20210303_L1_Ag5_Prust001_SA_Syn_pArg_mix5_pH2_on_R1	24hr_R1	3	-0.30121	151.56	112690000	26.7478	422
Peptide_07	Unmodified	_IQDNALTRQFR_		0	1	MULTI-MSMS	20210303_L1_Ag5_Prust001_SA_Syn_pArg_mix5_pH2_on_R1	24hr_R1	2	-0.30092	190.68	68159000	26.0224	425
Peptide_07	Unmodified	_IQDNALTRQFR_		0	1	MULTI-MSMS	20210303_L1_Ag5_Prust001_SA_Syn_pArg_mix5_pH2_on_R2	24hr_R2	3	-0.40225	200.05	1173100000	30.1277	427
Peptide_07	Unmodified	_IQDNALTRQFR_		0	1	MULTI-MSMS	20210303_L1_Ag5_Prust001_SA_Syn_pArg_mix5_pH2_on_R2	24hr_R2	2	-0.36363	189.24	755000000	29.4919	432
Peptide_07	Unmodified	_IQDNALTRQFR_		0	1	MULTI-MSMS	20210303_L1_Ag5_Prust001_SA_Syn_pArg_mix5_pH2_on_R3	24hr_R3	3	-0.69054	207.68	1716100000	30.6765	436
Peptide_07	Unmodified	_IQDNALTRQFR_		0	1	MULTI-MSMS	20210303_L1_Ag5_Prust001_SA_Syn_pArg_mix5_pH2_on_R3	24hr_R3	2	-0.71105	206.36	1007400000	29.908	447
Peptide_07	Unmodified	_IQDNALTRQFR_		0	1	MULTI-MSMS	20210303_L1_Ag5_Prust001_SA_Syn_pArg_mix5_pH2_on_R4	24hr_R4	3	-0.16166	179.51	1992700000	30.8921	449
Peptide_07	Unmodified	_IQDNALTRQFR_		0	1	MULTI-MSMS	20210303_L1_Ag5_Prust001_SA_Syn_pArg_mix5_pH2_on_R4	24hr_R4	2	-0.12552	194.39	1428900000	30.4123	457
Peptide_07	Phospho (RHSTY)	_IQDNALTR(ph)QFR_	IQDNALT(0.05)R(0.946)QFR(0.005)	1	1	MULTI-MSMS	20210303_L1_Ag5_Prust001_SA_Syn_pArg_mix5_EThcD_ETD_HCD_R1	0min_R1	2	-1.1759	173.62	1042400000	29.9573	461
Peptide_07	Phospho (RHSTY)	_IQDNALTR(ph)QFR_	IQDNALT(0.191)R(0.808)QFR(0.001)	1	1	MULTI-MSMS	20210303_L1_Ag5_Prust001_SA_Syn_pArg_mix5_EThcD_ETD_HCD_R2	0min_R2	2	-0.87825	158.28	747750000	29.478	465
Peptide_07	Phospho (RHSTY)	_IQDNALTR(ph)QFR_	IQDNALT(0.162)R(0.799)QFR(0.039)	1	1	MULTI-MSMS	20210303_L1_Ag5_Prust001_SA_Syn_pArg_mix5_EThcD_ETD_HCD_R3	0min_R3	2	-0.4901	153.51	1624000000	30.5969	469
Peptide_07	Phospho (RHSTY)	_IQDNALTR(ph)QFR_	IQDNALT(0.038)R(0.962)QFR	1	1	MULTI-MSMS	20210303_L1_Ag5_Prust001_SA_Syn_pArg_mix5_EThcD_ETD_HCD_R4	0min_R4	2	-0.7158	194.65	1278800000	30.2521	477
Peptide_08	Phospho (RHSTY)	_KTEDYISGR(ph)FG_	KTEDYIS(0.003)GR(0.997)FG	1	2	MULTI-MSMS	20210303_L1_Ag5_Prust001_SA_Syn_pArg_mix5_EThcD_ETD_HCD_R1	0min_R1	2	-0.38558	149.6	578890000	29.1087	484
Peptide_08	Phospho (RHSTY)	_KTEDYISGR(ph)FG_	KTEDYIS(0.003)GR(0.997)FG	1	2	MULTI-MSMS	20210303_L1_Ag5_Prust001_SA_Syn_pArg_mix5_EThcD_ETD_HCD_R2	0min_R2	2	-0.44865	177.3	431050000	28.6833	486
Peptide_08	Phospho (RHSTY)	_KTEDYISGR(ph)FG_	KTEDYIS(0.036)GR(0.964)FG	1	2	MULTI-MSMS	20210303_L1_Ag5_Prust001_SA_Syn_pArg_mix5_EThcD_ETD_HCD_R3	0min_R3	2	-0.422	172.9	948810000	29.8215	490
Peptide_08	Phospho (RHSTY)	_KTEDYISGR(ph)FG_	KTEDYIS(0.01)GR(0.99)FG	1	2	MULTI-MSMS	20210303_L1_Ag5_Prust001_SA_Syn_pArg_mix5_EThcD_ETD_HCD_R4	0min_R4	2	-0.47026	179.97	715010000	29.4134	494
Peptide_08	Unmodified	_KTEDYISGRFG_		0	2	MULTI-MSMS	20210303_L1_Ag5_Prust001_SA_Syn_pArg_mix5_EThcD_ETD_HCD_R3	0min_R3	3	4.1933	116.73	76440000	26.1878	498
Peptide_08	Unmodified	_KTEDYISGRFG_		0	2	MULTI-MSMS	20210303_L1_Ag5_Prust001_SA_Syn_pArg_mix5_EThcD_ETD_HCD_R3	0min_R3	2	3.7022	158.34	169320000	27.3352	502
Peptide_08	Unmodified	_KTEDYISGRFG_		0	2	MULTI-MSMS	20210303_L1_Ag5_Prust001_SA_Syn_pArg_mix5_pH2_on_R1	24hr_R1	2	1.3743	135.99	114220000	26.7672	503
Peptide_08	Unmodified	_KTEDYISGRFG_		0	2	MULTI-MSMS	20210303_L1_Ag5_Prust001_SA_Syn_pArg_mix5_pH2_on_R1	24hr_R1	3	1.5593	185.6	55195000	25.718	505
Peptide_08	Unmodified	_KTEDYISGRFG_		0	2	MULTI-MSMS	20210303_L1_Ag5_Prust001_SA_Syn_pArg_mix5_pH2_on_R2	24hr_R2	2	1.053	166.71	685670000	29.3529	508
Peptide_08	Unmodified	_KTEDYISGRFG_		0	2	MULTI-MSMS	20210303_L1_Ag5_Prust001_SA_Syn_pArg_mix5_pH2_on_R2	24hr_R2	3	1.4248	189.38	273970000	28.0294	517
Peptide_08	Unmodified	_KTEDYISGRFG_		0	2	MULTI-MSMS	20210303_L1_Ag5_Prust001_SA_Syn_pArg_mix5_pH2_on_R3	24hr_R3	2	0.99784	179.6	675440000	29.3313	524
Peptide_08	Unmodified	_KTEDYISGRFG_		0	2	MULTI-MSMS	20210303_L1_Ag5_Prust001_SA_Syn_pArg_mix5_pH2_on_R3	24hr_R3	3	1.611	207.68	336040000	28.3241	529
Peptide_08	Unmodified	_KTEDYISGRFG_		0	2	MULTI-MSMS	20210303_L1_Ag5_Prust001_SA_Syn_pArg_mix5_pH2_on_R4	24hr_R4	2	0.69733	172.51	761320000	29.5039	540
Peptide_08	Unmodified	_KTEDYISGRFG_		0	2	MULTI-MSMS	20210303_L1_Ag5_Prust001_SA_Syn_pArg_mix5_pH2_on_R4	24hr_R4	3	1.3413	200.05	312050000	28.2172	545
Peptide_02	Unmodified	_NAIAEARK_		0	1	MULTI-MSMS	20210303_L1_Ag5_Prust001_SA_Syn_pArg_mix5_EThcD_ETD_HCD_R1	0min_R1	2	0.35022	113.94	60990000	25.8621	561
Peptide_02	Unmodified	_NAIAEARK_		0	1	MULTI-MSMS	20210303_L1_Ag5_Prust001_SA_Syn_pArg_mix5_EThcD_ETD_HCD_R2	0min_R2	2	-0.060067	121.09	43371000	25.3702	564
Peptide_02	Unmodified	_NAIAEARK_		0	1	MULTI-MSMS	20210303_L1_Ag5_Prust001_SA_Syn_pArg_mix5_EThcD_ETD_HCD_R3	0min_R3	2	0.11185	99.442	86539000	26.3668	567
Peptide_02	Unmodified	_NAIAEARK_		0	1	MULTI-MSMS	20210303_L1_Ag5_Prust001_SA_Syn_pArg_mix5_EThcD_ETD_HCD_R4	0min_R4	2	0.028376	100.02	81408000	26.2787	570
Peptide_02	Unmodified	_NAIAEARK_		0	1	MULTI-MSMS	20210303_L1_Ag5_Prust001_SA_Syn_pArg_mix5_pH2_on_R1	24hr_R1	2	0.033168	128.61	670850000	29.3214	576
Peptide_02	Unmodified	_NAIAEARK_		0	1	MULTI-MSMS	20210303_L1_Ag5_Prust001_SA_Syn_pArg_mix5_pH2_on_R2	24hr_R2	2	0.13072	128.61	404350000	28.591	579
Peptide_02	Unmodified	_NAIAEARK_		0	1	MULTI-MSMS	20210303_L1_Ag5_Prust001_SA_Syn_pArg_mix5_pH2_on_R3	24hr_R3	2	0.0022322	118.32	474200000	28.8209	586
Peptide_02	Unmodified	_NAIAEARK_		0	1	MULTI-MSMS	20210303_L1_Ag5_Prust001_SA_Syn_pArg_mix5_pH2_on_R4	24hr_R4	2	-0.22504	118.32	383690000	28.5154	593
Peptide_02	Phospho (RHSTY)	_NAIAEAR(ph)K_	NAIAEAR(1)K	1	1	MULTI-MSMS	20210303_L1_Ag5_Prust001_SA_Syn_pArg_mix5_EThcD_ETD_HCD_R2	0min_R2	2	0.96845	119.6	466870000	28.7984	605
Peptide_02	Phospho (RHSTY)	_NAIAEAR(ph)K_	NAIAEAR(1)K	1	1	MULTI-MSMS	20210303_L1_Ag5_Prust001_SA_Syn_pArg_mix5_EThcD_ETD_HCD_R3	0min_R3	2	0.61002	136.27	989710000	29.8824	610
Peptide_02	Phospho (RHSTY)	_NAIAEAR(ph)K_	NAIAEAR(1)K	1	1	MULTI-MSMS	20210303_L1_Ag5_Prust001_SA_Syn_pArg_mix5_EThcD_ETD_HCD_R4	0min_R4	2	1.1471	101.12	654670000	29.2862	618
Peptide_05	Unmodified	_NFEGRIHPLVK_		0	1	MULTI-MSMS	20210303_L1_Ag5_Prust001_SA_Syn_pArg_mix5_EThcD_ETD_HCD_R1	0min_R1	3	-0.93661	143.12	101290000	26.5939	620
Peptide_05	Unmodified	_NFEGRIHPLVK_		0	1	MULTI-MSMS	20210303_L1_Ag5_Prust001_SA_Syn_pArg_mix5_EThcD_ETD_HCD_R3	0min_R3	3	-0.88432	161.27	124000000	26.8858	623
Peptide_05	Unmodified	_NFEGRIHPLVK_		0	1	MULTI-MSMS	20210303_L1_Ag5_Prust001_SA_Syn_pArg_mix5_EThcD_ETD_HCD_R4	0min_R4	3	-0.76285	175.91	112460000	26.7448	626
Peptide_05	Unmodified	_NFEGRIHPLVK_		0	1	MULTI-MSMS	20210303_L1_Ag5_Prust001_SA_Syn_pArg_mix5_pH2_on_R2	24hr_R2	3	-0.35514	237.61	1012700000	29.9156	628
Peptide_05	Unmodified	_NFEGRIHPLVK_		0	1	MULTI-MSMS	20210303_L1_Ag5_Prust001_SA_Syn_pArg_mix5_pH2_on_R2	24hr_R2	2	-0.11853	154.94	283340000	28.078	635
Peptide_05	Unmodified	_NFEGRIHPLVK_		0	1	MULTI-MSMS	20210303_L1_Ag5_Prust001_SA_Syn_pArg_mix5_pH2_on_R3	24hr_R3	3	-0.28933	193.38	1562000000	30.5407	637
Peptide_05	Unmodified	_NFEGRIHPLVK_		0	1	MULTI-MSMS	20210303_L1_Ag5_Prust001_SA_Syn_pArg_mix5_pH2_on_R3	24hr_R3	2	-0.11703	166.65	451910000	28.7515	644
Peptide_05	Unmodified	_NFEGRIHPLVK_		0	1	MULTI-MSMS	20210303_L1_Ag5_Prust001_SA_Syn_pArg_mix5_pH2_on_R4	24hr_R4	3	-0.50704	232.46	1875000000	30.8042	646
Peptide_05	Unmodified	_NFEGRIHPLVK_		0	1	MULTI-MSMS	20210303_L1_Ag5_Prust001_SA_Syn_pArg_mix5_pH2_on_R4	24hr_R4	2	-0.29612	162.1	510550000	28.9275	653
Peptide_05	Phospho (RHSTY)	_NFEGR(ph)IHPLVK_	NFEGR(1)IHPLVK	1	1	MULTI-MSMS	20210303_L1_Ag5_Prust001_SA_Syn_pArg_mix5_EThcD_ETD_HCD_R1	0min_R1	3	-0.82868	222.42	704540000	29.3921	658
Peptide_05	Phospho (RHSTY)	_NFEGR(ph)IHPLVK_	NFEGR(1)IHPLVK	1	1	MULTI-MSMS	20210303_L1_Ag5_Prust001_SA_Syn_pArg_mix5_EThcD_ETD_HCD_R1	0min_R1	2	-0.57319	115.83	641770000	29.2575	663
Peptide_05	Phospho (RHSTY)	_NFEGR(ph)IHPLVK_	NFEGR(1)IHPLVK	1	1	MULTI-MSMS	20210303_L1_Ag5_Prust001_SA_Syn_pArg_mix5_EThcD_ETD_HCD_R2	0min_R2	3	-1.2111	217.64	559990000	29.0608	671
Peptide_05	Phospho (RHSTY)	_NFEGRIH(ph)PLVK_	NFEGR(0.152)IH(0.848)PLVK	1	1	MULTI-MSMS	20210303_L1_Ag5_Prust001_SA_Syn_pArg_mix5_EThcD_ETD_HCD_R2	0min_R2	2	-0.98833	125.29	430120000	28.6802	677
Peptide_05	Phospho (RHSTY)	_NFEGR(ph)IHPLVK_	NFEGR(1)IHPLVK	1	1	MULTI-MSMS	20210303_L1_Ag5_Prust001_SA_Syn_pArg_mix5_EThcD_ETD_HCD_R3	0min_R3	3	-0.62399	237.61	917930000	29.7738	682
Peptide_05	Phospho (RHSTY)	_NFEGR(ph)IHPLVK_	NFEGR(0.834)IH(0.166)PLVK	1	1	MULTI-MSMS	20210303_L1_Ag5_Prust001_SA_Syn_pArg_mix5_EThcD_ETD_HCD_R3	0min_R3	2	-0.479	123.8	978500000	29.866	686
Peptide_05	Phospho (RHSTY)	_NFEGR(ph)IHPLVK_	NFEGR(1)IHPLVK	1	1	MULTI-MSMS	20210303_L1_Ag5_Prust001_SA_Syn_pArg_mix5_EThcD_ETD_HCD_R4	0min_R4	3	-0.68611	230.24	800960000	29.5772	694
Peptide_05	Phospho (RHSTY)	_NFEGR(ph)IHPLVK_	NFEGR(0.768)IH(0.232)PLVK	1	1	MULTI-MSMS	20210303_L1_Ag5_Prust001_SA_Syn_pArg_mix5_EThcD_ETD_HCD_R4	0min_R4	2	-0.4133	135.86	703330000	29.3896	701
Peptide_05	Phospho (RHSTY)	_NFEGR(ph)IHPLVK_	NFEGR(1)IHPLVK	1	1	MULTI-MSMS	20210303_L1_Ag5_Prust001_SA_Syn_pArg_mix5_pH2_on_R2	24hr_R2	3	-0.1225	140.45	63387000	25.9177	703
Peptide_05	Phospho (RHSTY)	_NFEGR(ph)IHPLVK_	NFEGR(0.998)IH(0.002)PLVK	1	1	MULTI-MSMS	20210303_L1_Ag5_Prust001_SA_Syn_pArg_mix5_pH2_on_R2	24hr_R2	2	-0.91467	72.29	56704000	25.7569	704
Peptide_05	Phospho (RHSTY)	_NFEGR(ph)IHPLVK_	NFEGR(1)IHPLVK	1	1	MULTI-MSMS	20210303_L1_Ag5_Prust001_SA_Syn_pArg_mix5_pH2_on_R3	24hr_R3	3	-0.12597	193.38	92740000	26.4667	706
Peptide_05	Phospho (RHSTY)	_NFEGR(ph)IHPLVK_	NFEGR(1)IHPLVK	1	1	MULTI-MSMS	20210303_L1_Ag5_Prust001_SA_Syn_pArg_mix5_pH2_on_R4	24hr_R4	3	-0.097712	222.42	105390000	26.6512	709
Peptide_05	Phospho (RHSTY)	_NFEGR(ph)IHPLVK_	NFEGR(1)IHPLVK	1	1	MULTI-MSMS	20210303_L1_Ag5_Prust001_SA_Syn_pArg_mix5_pH2_on_R4	24hr_R4	2	-0.55128	102.4	91067000	26.4404	711
Peptide_14	Oxidation (M),Phospho (RHSTY)	_NM(ox)FIRPES(ph)K_	NMFIR(0.088)PES(0.912)K	1	1	MULTI-MSMS	20210303_L1_Ag5_Prust001_SA_Syn_pArg_mix5_EThcD_ETD_HCD_R1	0min_R1	2	-0.63416	131.02	138220000	27.0424	718
Peptide_14	Oxidation (M),Phospho (RHSTY)	_NM(ox)FIR(ph)PESK_	NMFIR(0.977)PES(0.023)K	1	1	MULTI-MSMS	20210303_L1_Ag5_Prust001_SA_Syn_pArg_mix5_EThcD_ETD_HCD_R2	0min_R2	2	-0.76877	119.74	134890000	27.0072	725
Peptide_14	Oxidation (M),Phospho (RHSTY)	_NM(ox)FIRPES(ph)K_	NMFIR(0.021)PES(0.979)K	1	1	MULTI-MSMS	20210303_L1_Ag5_Prust001_SA_Syn_pArg_mix5_EThcD_ETD_HCD_R3	0min_R3	2	-0.90059	131.93	170460000	27.3449	731
Peptide_14	Oxidation (M),Phospho (RHSTY)	_NM(ox)FIRPES(ph)K_	NMFIR(0.382)PES(0.618)K	1	1	MULTI-MSMS	20210303_L1_Ag5_Prust001_SA_Syn_pArg_mix5_EThcD_ETD_HCD_R4	0min_R4	2	-0.83477	126.48	137620000	27.0361	740
Peptide_14	Phospho (RHSTY)	_NMFIR(ph)PESK_	NMFIR(0.821)PES(0.179)K	1	1	MULTI-MSMS	20210303_L1_Ag5_Prust001_SA_Syn_pArg_mix5_EThcD_ETD_HCD_R1	0min_R1	2	-0.61176	142.89	726760000	29.4369	743
Peptide_14	Phospho (RHSTY)	_NMFIR(ph)PESK_	NMFIR(0.722)PES(0.278)K	1	1	MULTI-MSMS	20210303_L1_Ag5_Prust001_SA_Syn_pArg_mix5_EThcD_ETD_HCD_R2	0min_R2	2	-0.63473	137.01	482460000	28.8458	751
Peptide_14	Phospho (RHSTY)	_NMFIR(ph)PESK_	NMFIR(0.639)PES(0.361)K	1	1	MULTI-MSMS	20210303_L1_Ag5_Prust001_SA_Syn_pArg_mix5_EThcD_ETD_HCD_R3	0min_R3	2	-0.32058	147.62	992110000	29.8859	762
Peptide_14	Phospho (RHSTY)	_NMFIR(ph)PESK_	NMFIR(0.754)PES(0.246)K	1	1	MULTI-MSMS	20210303_L1_Ag5_Prust001_SA_Syn_pArg_mix5_EThcD_ETD_HCD_R4	0min_R4	2	-0.5281	147.62	787720000	29.5531	768
Peptide_14	Unmodified	_NMFIRPESK_		0	1	MULTI-MSMS	20210303_L1_Ag5_Prust001_SA_Syn_pArg_mix5_EThcD_ETD_HCD_R3	0min_R3	2	-1.1017	74.841	131570000	26.9713	775
Peptide_14	Unmodified	_NMFIRPESK_		0	1	MULTI-MSMS	20210303_L1_Ag5_Prust001_SA_Syn_pArg_mix5_EThcD_ETD_HCD_R4	0min_R4	2	-1.3247	55.353	115200000	26.7796	777
Peptide_14	Unmodified	_NMFIRPESK_		0	1	MULTI-MSMS	20210303_L1_Ag5_Prust001_SA_Syn_pArg_mix5_pH2_on_R1	24hr_R1	2	-0.86854	202.44	201470000	27.586	783
Peptide_14	Unmodified	_NMFIRPESK_		0	1	MULTI-MSMS	20210303_L1_Ag5_Prust001_SA_Syn_pArg_mix5_pH2_on_R2	24hr_R2	2	-0.56238	208.11	425850000	28.6658	786
Peptide_14	Unmodified	_NMFIRPESK_		0	1	MULTI-MSMS	20210303_L1_Ag5_Prust001_SA_Syn_pArg_mix5_pH2_on_R3	24hr_R3	2	-0.86533	216.12	636930000	29.2466	792
Peptide_14	Unmodified	_NMFIRPESK_		0	1	MULTI-MSMS	20210303_L1_Ag5_Prust001_SA_Syn_pArg_mix5_pH2_on_R4	24hr_R4	2	-0.8342	214.05	656790000	29.2909	801
Peptide_14	Oxidation (M)	_NM(ox)FIRPESK_		0	1	MULTI-MSMS	20210303_L1_Ag5_Prust001_SA_Syn_pArg_mix5_pH2_on_R1	24hr_R1	3	-0.51271	152.63	128650000	26.9389	803
Peptide_14	Oxidation (M)	_NM(ox)FIRPESK_		0	1	MULTI-MSMS	20210303_L1_Ag5_Prust001_SA_Syn_pArg_mix5_pH2_on_R1	24hr_R1	2	-0.068366	130.98	136790000	27.0274	812
Peptide_14	Oxidation (M)	_NM(ox)FIRPESK_		0	1	MULTI-MSMS	20210303_L1_Ag5_Prust001_SA_Syn_pArg_mix5_pH2_on_R2	24hr_R2	3	-0.59222	167.24	207650000	27.6296	819
Peptide_14	Oxidation (M)	_NM(ox)FIRPESK_		0	1	MULTI-MSMS	20210303_L1_Ag5_Prust001_SA_Syn_pArg_mix5_pH2_on_R2	24hr_R2	2	-0.068981	144.65	223790000	27.7376	833
Peptide_14	Oxidation (M)	_NM(ox)FIRPESK_		0	1	MULTI-MSMS	20210303_L1_Ag5_Prust001_SA_Syn_pArg_mix5_pH2_on_R3	24hr_R3	3	-0.17307	152.63	227990000	27.7644	835
Peptide_14	Oxidation (M)	_NM(ox)FIRPESK_		0	1	MULTI-MSMS	20210303_L1_Ag5_Prust001_SA_Syn_pArg_mix5_pH2_on_R3	24hr_R3	2	0.13962	131.12	223800000	27.7376	851
Peptide_14	Oxidation (M)	_NM(ox)FIRPESK_		0	1	MULTI-MSMS	20210303_L1_Ag5_Prust001_SA_Syn_pArg_mix5_pH2_on_R4	24hr_R4	3	-0.32229	152.63	249220000	27.8928	853
Peptide_14	Oxidation (M)	_NM(ox)FIRPESK_		0	1	MULTI-MSMS	20210303_L1_Ag5_Prust001_SA_Syn_pArg_mix5_pH2_on_R4	24hr_R4	2	0.060554	156.83	245360000	27.8703	866
Peptide_11	Unmodified	_PLIRAIQK_		0	1	MULTI-MSMS	20210303_L1_Ag5_Prust001_SA_Syn_pArg_mix5_EThcD_ETD_HCD_R1	0min_R1	2	-0.32621	175.86	259390000	27.9505	870
Peptide_11	Unmodified	_PLIRAIQK_		0	1	MULTI-MSMS	20210303_L1_Ag5_Prust001_SA_Syn_pArg_mix5_EThcD_ETD_HCD_R2	0min_R2	2	-0.44393	175.86	166000000	27.3066	873
Peptide_11	Unmodified	_PLIRAIQK_		0	1	MULTI-MSMS	20210303_L1_Ag5_Prust001_SA_Syn_pArg_mix5_EThcD_ETD_HCD_R3	0min_R3	2	-0.4715	181.81	341350000	28.3467	876
Peptide_11	Unmodified	_PLIRAIQK_		0	1	MULTI-MSMS	20210303_L1_Ag5_Prust001_SA_Syn_pArg_mix5_EThcD_ETD_HCD_R4	0min_R4	2	-0.42267	101.28	264740000	27.98	882
Peptide_11	Unmodified	_PLIRAIQK_		0	1	MULTI-MSMS	20210303_L1_Ag5_Prust001_SA_Syn_pArg_mix5_pH2_on_R1	24hr_R1	2	-0.152	186.11	367420000	28.4529	885
Peptide_11	Unmodified	_PLIRAIQK_		0	1	MULTI-MSMS	20210303_L1_Ag5_Prust001_SA_Syn_pArg_mix5_pH2_on_R2	24hr_R2	2	-0.15156	202.2	1237400000	30.2047	896
Peptide_11	Unmodified	_PLIRAIQK_		0	1	MULTI-MSMS	20210303_L1_Ag5_Prust001_SA_Syn_pArg_mix5_pH2_on_R3	24hr_R3	2	-0.10356	181.81	1523700000	30.5049	899
Peptide_11	Unmodified	_PLIRAIQK_		0	1	MULTI-MSMS	20210303_L1_Ag5_Prust001_SA_Syn_pArg_mix5_pH2_on_R4	24hr_R4	2	0.10779	191.44	1779700000	30.729	912
Peptide_11	Phospho (RHSTY)	_PLIR(ph)AIQK_	PLIR(1)AIQK	1	1	MULTI-MSMS	20210303_L1_Ag5_Prust001_SA_Syn_pArg_mix5_EThcD_ETD_HCD_R1	0min_R1	2	-0.45642	150.53	1981800000	30.8842	921
Peptide_11	Phospho (RHSTY)	_PLIR(ph)AIQK_	PLIR(1)AIQK	1	1	MULTI-MSMS	20210303_L1_Ag5_Prust001_SA_Syn_pArg_mix5_EThcD_ETD_HCD_R2	0min_R2	2	-0.72161	149.27	1572600000	30.5505	932
Peptide_11	Phospho (RHSTY)	_PLIR(ph)AIQK_	PLIR(1)AIQK	1	1	MULTI-MSMS	20210303_L1_Ag5_Prust001_SA_Syn_pArg_mix5_EThcD_ETD_HCD_R3	0min_R3	2	-0.43405	148.94	3529500000	31.7168	941
Peptide_11	Phospho (RHSTY)	_PLIR(ph)AIQK_	PLIR(1)AIQK	1	1	MULTI-MSMS	20210303_L1_Ag5_Prust001_SA_Syn_pArg_mix5_EThcD_ETD_HCD_R4	0min_R4	2	-0.59672	149.27	2694900000	31.3276	955
Peptide_11	Phospho (RHSTY)	_PLIR(ph)AIQK_	PLIR(1)AIQK	1	1	MULTI-MSMS	20210303_L1_Ag5_Prust001_SA_Syn_pArg_mix5_pH2_on_R1	24hr_R1	2	-0.056056	126.31	98347000	26.5514	964
Peptide_11	Phospho (RHSTY)	_PLIR(ph)AIQK_	PLIR(1)AIQK	1	1	MULTI-MSMS	20210303_L1_Ag5_Prust001_SA_Syn_pArg_mix5_pH2_on_R2	24hr_R2	2	0.43651	81.163	102640000	26.613	969
Peptide_11	Phospho (RHSTY)	_PLIR(ph)AIQK_	PLIR(1)AIQK	1	1	MULTI-MSMS	20210303_L1_Ag5_Prust001_SA_Syn_pArg_mix5_pH2_on_R3	24hr_R3	2	0.015579	128.6	163630000	27.2859	972
Peptide_10	Unmodified	_QRIYSIK_		0	1	MULTI-MSMS	20210303_L1_Ag5_Prust001_SA_Syn_pArg_mix5_EThcD_ETD_HCD_R1	0min_R1	2	-0.62059	77.072	81124000	26.2736	976
Peptide_10	Unmodified	_QRIYSIK_		0	1	MULTI-MSMS	20210303_L1_Ag5_Prust001_SA_Syn_pArg_mix5_EThcD_ETD_HCD_R2	0min_R2	2	-0.77224	96.19	59962000	25.8375	979
Peptide_10	Unmodified	_QRIYSIK_		0	1	MULTI-MSMS	20210303_L1_Ag5_Prust001_SA_Syn_pArg_mix5_EThcD_ETD_HCD_R3	0min_R3	2	-0.26585	110.12	106350000	26.6642	981
Peptide_10	Unmodified	_QRIYSIK_		0	1	MULTI-MSMS	20210303_L1_Ag5_Prust001_SA_Syn_pArg_mix5_EThcD_ETD_HCD_R4	0min_R4	2	-0.46112	101.6	91320000	26.4444	983
Peptide_10	Unmodified	_QRIYSIK_		0	1	MULTI-MSMS	20210303_L1_Ag5_Prust001_SA_Syn_pArg_mix5_pH2_on_R1	24hr_R1	2	-0.29858	62.466	107020000	26.6733	985
Peptide_10	Unmodified	_QRIYSIK_		0	1	MULTI-MSMS	20210303_L1_Ag5_Prust001_SA_Syn_pArg_mix5_pH2_on_R2	24hr_R2	2	0.0015193	93.162	209630000	27.6433	986
Peptide_10	Unmodified	_QRIYSIK_		0	1	MULTI-MSMS	20210303_L1_Ag5_Prust001_SA_Syn_pArg_mix5_pH2_on_R3	24hr_R3	2	0.14213	119.29	199970000	27.5752	991
Peptide_10	Unmodified	_QRIYSIK_		0	1	MULTI-MSMS	20210303_L1_Ag5_Prust001_SA_Syn_pArg_mix5_pH2_on_R4	24hr_R4	2	-0.16745	114.5	274530000	28.0324	993
Peptide_10	Phospho (RHSTY)	_QR(ph)IYSIK_	QR(1)IYSIK	1	1	MULTI-MSMS	20210303_L1_Ag5_Prust001_SA_Syn_pArg_mix5_EThcD_ETD_HCD_R1	0min_R1	2	-0.51254	80.24	209100000	27.6396	995
Peptide_10	Phospho (RHSTY)	_QR(ph)IYSIK_	QR(1)IYSIK	1	1	MULTI-MSMS	20210303_L1_Ag5_Prust001_SA_Syn_pArg_mix5_EThcD_ETD_HCD_R2	0min_R2	2	-0.48681	79.427	130800000	26.9628	996
Peptide_10	Phospho (RHSTY)	_QR(ph)IYSIK_	QR(1)IYSIK	1	1	MULTI-MSMS	20210303_L1_Ag5_Prust001_SA_Syn_pArg_mix5_EThcD_ETD_HCD_R3	0min_R3	2	-0.16862	80.24	295590000	28.139	998
Peptide_10	Phospho (RHSTY)	_QR(ph)IYSIK_	QR(1)IYSIK	1	1	MULTI-MSMS	20210303_L1_Ag5_Prust001_SA_Syn_pArg_mix5_EThcD_ETD_HCD_R4	0min_R4	2	-0.36739	82.417	228000000	27.7645	1002
Peptide_06	Unmodified	_RGDLPSSFPK_		0	1	MULTI-MSMS	20210303_L1_Ag5_Prust001_SA_Syn_pArg_mix5_EThcD_ETD_HCD_R1	0min_R1	2	0.23844	74.649	231780000	27.7882	1003
Peptide_06	Unmodified	_RGDLPSSFPK_		0	1	MULTI-MSMS	20210303_L1_Ag5_Prust001_SA_Syn_pArg_mix5_EThcD_ETD_HCD_R2	0min_R2	2	0.34824	88.734	169130000	27.3336	1007
Peptide_06	Unmodified	_RGDLPSSFPK_		0	1	MULTI-MSMS	20210303_L1_Ag5_Prust001_SA_Syn_pArg_mix5_EThcD_ETD_HCD_R3	0min_R3	2	0.10844	111.26	327320000	28.2861	1010
Peptide_06	Unmodified	_RGDLPSSFPK_		0	1	MULTI-MSMS	20210303_L1_Ag5_Prust001_SA_Syn_pArg_mix5_EThcD_ETD_HCD_R4	0min_R4	2	0.11468	99.5	230290000	27.7789	1015
Peptide_06	Unmodified	_RGDLPSSFPK_		0	1	MULTI-MSMS	20210303_L1_Ag5_Prust001_SA_Syn_pArg_mix5_pH2_on_R1	24hr_R1	2	0.27339	117.95	300590000	28.1632	1020
Peptide_06	Unmodified	_RGDLPSSFPK_		0	1	MULTI-MSMS	20210303_L1_Ag5_Prust001_SA_Syn_pArg_mix5_pH2_on_R2	24hr_R2	2	0.51294	124.6	966820000	29.8487	1029
Peptide_06	Unmodified	_RGDLPSSFPK_		0	1	MULTI-MSMS	20210303_L1_Ag5_Prust001_SA_Syn_pArg_mix5_pH2_on_R3	24hr_R3	2	0.15202	120.55	1119400000	30.0601	1032
Peptide_06	Unmodified	_RGDLPSSFPK_		0	1	MULTI-MSMS	20210303_L1_Ag5_Prust001_SA_Syn_pArg_mix5_pH2_on_R4	24hr_R4	2	0.21659	130.44	1138200000	30.0841	1038
Peptide_06	Phospho (RHSTY)	_R(ph)GDLPSSFPK_	R(1)GDLPSSFPK	1	1	MULTI-MSMS	20210303_L1_Ag5_Prust001_SA_Syn_pArg_mix5_EThcD_ETD_HCD_R1	0min_R1	2	-0.31093	140.43	494180000	28.8805	1047
Peptide_06	Phospho (RHSTY)	_R(ph)GDLPSSFPK_	R(1)GDLPSSFPK	1	1	MULTI-MSMS	20210303_L1_Ag5_Prust001_SA_Syn_pArg_mix5_EThcD_ETD_HCD_R2	0min_R2	2	-0.66144	144.54	311900000	28.2165	1051
Peptide_06	Phospho (RHSTY)	_R(ph)GDLPSSFPK_	R(1)GDLPSSFPK	1	1	MULTI-MSMS	20210303_L1_Ag5_Prust001_SA_Syn_pArg_mix5_EThcD_ETD_HCD_R3	0min_R3	2	-0.081384	140.43	654030000	29.2848	1057
Peptide_06	Phospho (RHSTY)	_R(ph)GDLPSSFPK_	R(1)GDLPSSFPK	1	1	MULTI-MSMS	20210303_L1_Ag5_Prust001_SA_Syn_pArg_mix5_EThcD_ETD_HCD_R4	0min_R4	2	-0.041554	149.09	504250000	28.9096	1066
Peptide_15	Unmodified	_RIIPSDK_		0	1	MULTI-MSMS	20210303_L1_Ag5_Prust001_SA_Syn_pArg_mix5_EThcD_ETD_HCD_R1	0min_R1	2	-0.28341	139.97	181050000	27.4318	1072
Peptide_15	Unmodified	_RIIPSDK_		0	1	MULTI-MSMS	20210303_L1_Ag5_Prust001_SA_Syn_pArg_mix5_EThcD_ETD_HCD_R2	0min_R2	2	-0.30737	139.97	119530000	26.8328	1075
Peptide_15	Unmodified	_RIIPSDK_		0	1	MULTI-MSMS	20210303_L1_Ag5_Prust001_SA_Syn_pArg_mix5_EThcD_ETD_HCD_R3	0min_R3	2	-0.23671	125.58	208260000	27.6338	1082
Peptide_15	Unmodified	_RIIPSDK_		0	1	MULTI-MSMS	20210303_L1_Ag5_Prust001_SA_Syn_pArg_mix5_EThcD_ETD_HCD_R4	0min_R4	2	-0.11906	127.46	184450000	27.4587	1088
Peptide_15	Unmodified	_RIIPSDK_		0	1	MULTI-MSMS	20210303_L1_Ag5_Prust001_SA_Syn_pArg_mix5_pH2_on_R1	24hr_R1	2	0.095595	142.08	1068600000	29.9931	1091
Peptide_15	Unmodified	_RIIPSDK_		0	1	MULTI-MSMS	20210303_L1_Ag5_Prust001_SA_Syn_pArg_mix5_pH2_on_R2	24hr_R2	2	-0.016682	142.79	1624500000	30.5973	1105
Peptide_15	Unmodified	_RIIPSDK_		0	1	MULTI-MSMS	20210303_L1_Ag5_Prust001_SA_Syn_pArg_mix5_pH2_on_R3	24hr_R3	2	-0.025161	142.08	1981900000	30.8842	1121
Peptide_15	Unmodified	_RIIPSDK_		0	1	MULTI-MSMS	20210303_L1_Ag5_Prust001_SA_Syn_pArg_mix5_pH2_on_R4	24hr_R4	2	-0.34306	143.61	2218300000	31.0468	1142
Peptide_15	Phospho (RHSTY)	_R(ph)IIPSDK_	R(1)IIPSDK	1	1	MULTI-MSMS	20210303_L1_Ag5_Prust001_SA_Syn_pArg_mix5_EThcD_ETD_HCD_R1	0min_R1	2	-0.39369	102.01	1089400000	30.0209	1154
Peptide_15	Phospho (RHSTY)	_R(ph)IIPSDK_	R(1)IIPSDK	1	1	MULTI-MSMS	20210303_L1_Ag5_Prust001_SA_Syn_pArg_mix5_EThcD_ETD_HCD_R2	0min_R2	2	-0.56179	112.01	809130000	29.5918	1159
Peptide_15	Phospho (RHSTY)	_R(ph)IIPSDK_	R(0.993)IIPS(0.007)DK	1	1	MULTI-MSMS	20210303_L1_Ag5_Prust001_SA_Syn_pArg_mix5_EThcD_ETD_HCD_R3	0min_R3	2	-0.23463	106.2	1536200000	30.5167	1166
Peptide_15	Phospho (RHSTY)	_R(ph)IIPSDK_	R(1)IIPSDK	1	1	MULTI-MSMS	20210303_L1_Ag5_Prust001_SA_Syn_pArg_mix5_EThcD_ETD_HCD_R4	0min_R4	2	-0.52957	112.01	1291600000	30.2665	1175
Peptide_15	Phospho (RHSTY)	_R(ph)IIPSDK_	R(1)IIPSDK	1	1	MULTI-MSMS	20210303_L1_Ag5_Prust001_SA_Syn_pArg_mix5_pH2_on_R1	24hr_R1	2	-0.82542	62.466	28269000	24.7527	1182
Peptide_03	Unmodified	_TIDRTVIYNGK_		0	1	MULTI-MSMS	20210303_L1_Ag5_Prust001_SA_Syn_pArg_mix5_EThcD_ETD_HCD_R1	0min_R1	2	-0.44791	184.87	182360000	27.4422	1195
Peptide_03	Unmodified	_TIDRTVIYNGK_		0	1	MULTI-MSMS	20210303_L1_Ag5_Prust001_SA_Syn_pArg_mix5_EThcD_ETD_HCD_R1	0min_R1	3	-0.93458	263.55	167350000	27.3183	1197
Peptide_03	Unmodified	_TIDRTVIYNGK_		0	1	MULTI-MSMS	20210303_L1_Ag5_Prust001_SA_Syn_pArg_mix5_EThcD_ETD_HCD_R2	0min_R2	2	-0.076716	167.83	117920000	26.8132	1201
Peptide_03	Unmodified	_TIDRTVIYNGK_		0	1	MULTI-MSMS	20210303_L1_Ag5_Prust001_SA_Syn_pArg_mix5_EThcD_ETD_HCD_R2	0min_R2	3	-0.96848	243.29	133640000	26.9938	1203
Peptide_03	Unmodified	_TIDRTVIYNGK_		0	1	MULTI-MSMS	20210303_L1_Ag5_Prust001_SA_Syn_pArg_mix5_EThcD_ETD_HCD_R3	0min_R3	2	-0.34114	197.3	206980000	27.6249	1206
Peptide_03	Unmodified	_TIDRTVIYNGK_		0	1	MULTI-MSMS	20210303_L1_Ag5_Prust001_SA_Syn_pArg_mix5_EThcD_ETD_HCD_R3	0min_R3	3	-0.85458	232.46	177850000	27.4061	1208
Peptide_03	Unmodified	_TIDRTVIYNGK_		0	1	MULTI-MSMS	20210303_L1_Ag5_Prust001_SA_Syn_pArg_mix5_EThcD_ETD_HCD_R4	0min_R4	2	-1.0295	220.45	173740000	27.3724	1212
Peptide_03	Unmodified	_TIDRTVIYNGK_		0	1	MULTI-MSMS	20210303_L1_Ag5_Prust001_SA_Syn_pArg_mix5_EThcD_ETD_HCD_R4	0min_R4	3	-1.1731	263.55	167230000	27.3173	1214
Peptide_03	Unmodified	_TIDRTVIYNGK_		0	1	MULTI-MSMS	20210303_L1_Ag5_Prust001_SA_Syn_pArg_mix5_pH2_on_R1	24hr_R1	3	-0.63242	214.93	310410000	28.2096	1218
Peptide_03	Unmodified	_TIDRTVIYNGK_		0	1	MULTI-MSMS	20210303_L1_Ag5_Prust001_SA_Syn_pArg_mix5_pH2_on_R1	24hr_R1	2	-0.43178	191.31	288700000	28.105	1222
Peptide_03	Unmodified	_TIDRTVIYNGK_		0	1	MULTI-MSMS	20210303_L1_Ag5_Prust001_SA_Syn_pArg_mix5_pH2_on_R2	24hr_R2	2	-0.23857	186.27	495160000	28.8833	1226
Peptide_03	Unmodified	_TIDRTVIYNGK_		0	1	MULTI-MSMS	20210303_L1_Ag5_Prust001_SA_Syn_pArg_mix5_pH2_on_R2	24hr_R2	3	-0.34982	269.39	463790000	28.7889	1229
Peptide_03	Unmodified	_TIDRTVIYNGK_		0	1	MULTI-MSMS	20210303_L1_Ag5_Prust001_SA_Syn_pArg_mix5_pH2_on_R3	24hr_R3	3	-0.24097	263.55	733090000	29.4494	1236
Peptide_03	Unmodified	_TIDRTVIYNGK_		0	1	MULTI-MSMS	20210303_L1_Ag5_Prust001_SA_Syn_pArg_mix5_pH2_on_R3	24hr_R3	2	-0.084239	209.77	707660000	29.3985	1246
Peptide_03	Unmodified	_TIDRTVIYNGK_		0	1	MULTI-MSMS	20210303_L1_Ag5_Prust001_SA_Syn_pArg_mix5_pH2_on_R4	24hr_R4	3	-0.058714	303.18	740490000	29.4639	1248
Peptide_03	Unmodified	_TIDRTVIYNGK_		0	1	MULTI-MSMS	20210303_L1_Ag5_Prust001_SA_Syn_pArg_mix5_pH2_on_R4	24hr_R4	2	-0.0028723	228.28	721210000	29.4258	1257
Peptide_03	Phospho (RHSTY)	_TIDR(ph)TVIYNGK_	T(0.019)IDR(0.978)T(0.003)VIYNGK	1	1	MULTI-MSMS	20210303_L1_Ag5_Prust001_SA_Syn_pArg_mix5_EThcD_ETD_HCD_R1	0min_R1	2	-0.18794	158.61	548070000	29.0298	1259
Peptide_03	Phospho (RHSTY)	_T(ph)IDRTVIYNGK_	T(0.768)IDR(0.226)T(0.006)VIYNGK	1	1	MULTI-MSMS	20210303_L1_Ag5_Prust001_SA_Syn_pArg_mix5_EThcD_ETD_HCD_R2	0min_R2	2	0.037179	151.15	354140000	28.3997	1263
Peptide_03	Phospho (RHSTY)	_TIDR(ph)TVIYNGK_	TIDR(0.949)T(0.051)VIYNGK	1	1	MULTI-MSMS	20210303_L1_Ag5_Prust001_SA_Syn_pArg_mix5_EThcD_ETD_HCD_R3	0min_R3	2	0.074962	163.26	716720000	29.4168	1269
Peptide_03	Phospho (RHSTY)	_TIDR(ph)TVIYNGK_	T(0.007)IDR(0.983)T(0.01)VIYNGK	1	1	MULTI-MSMS	20210303_L1_Ag5_Prust001_SA_Syn_pArg_mix5_EThcD_ETD_HCD_R4	0min_R4	2	-0.085979	150.23	578130000	29.1068	1271
Peptide_09	Unmodified	_VLTYDLRGHGK_		0	1	MULTI-MSMS	20210303_L1_Ag5_Prust001_SA_Syn_pArg_mix5_EThcD_ETD_HCD_R1	0min_R1	3	-0.55327	263.55	210340000	27.6481	1281
Peptide_09	Unmodified	_VLTYDLRGHGK_		0	1	MULTI-MSMS	20210303_L1_Ag5_Prust001_SA_Syn_pArg_mix5_EThcD_ETD_HCD_R1	0min_R1	2	0.034702	147.62	119840000	26.8365	1285
Peptide_09	Unmodified	_VLTYDLRGHGK_		0	1	MULTI-MSMS	20210303_L1_Ag5_Prust001_SA_Syn_pArg_mix5_EThcD_ETD_HCD_R2	0min_R2	3	-0.64365	279.87	187910000	27.4855	1287
Peptide_09	Unmodified	_VLTYDLRGHGK_		0	1	MULTI-MSMS	20210303_L1_Ag5_Prust001_SA_Syn_pArg_mix5_EThcD_ETD_HCD_R2	0min_R2	2	0.12317	89.911	94053000	26.487	1289
Peptide_09	Unmodified	_VLTYDLRGHGK_		0	1	MULTI-MSMS	20210303_L1_Ag5_Prust001_SA_Syn_pArg_mix5_EThcD_ETD_HCD_R3	0min_R3	3	-0.59727	296.74	255500000	27.9287	1291
Peptide_09	Unmodified	_VLTYDLRGHGK_		0	1	MULTI-MSMS	20210303_L1_Ag5_Prust001_SA_Syn_pArg_mix5_EThcD_ETD_HCD_R3	0min_R3	2	-0.1562	150.09	158360000	27.2386	1295
Peptide_09	Unmodified	_VLTYDLRGHGK_		0	1	MULTI-MSMS	20210303_L1_Ag5_Prust001_SA_Syn_pArg_mix5_EThcD_ETD_HCD_R4	0min_R4	3	-0.81046	229.55	259150000	27.9492	1297
Peptide_09	Unmodified	_VLTYDLRGHGK_		0	1	MULTI-MSMS	20210303_L1_Ag5_Prust001_SA_Syn_pArg_mix5_EThcD_ETD_HCD_R4	0min_R4	2	-0.42383	163.9	151100000	27.1709	1299
Peptide_09	Unmodified	_VLTYDLRGHGK_		0	1	MULTI-MSMS	20210303_L1_Ag5_Prust001_SA_Syn_pArg_mix5_pH2_on_R1	24hr_R1	3	-0.2508	157.58	43451000	25.3729	1302
Peptide_09	Unmodified	_VLTYDLRGHGK_		0	1	MULTI-MSMS	20210303_L1_Ag5_Prust001_SA_Syn_pArg_mix5_pH2_on_R2	24hr_R2	3	-0.33764	262.2	1578700000	30.5561	1304
Peptide_09	Unmodified	_VLTYDLRGHGK_		0	1	MULTI-MSMS	20210303_L1_Ag5_Prust001_SA_Syn_pArg_mix5_pH2_on_R2	24hr_R2	2	-0.099436	155.33	933010000	29.7973	1314
Peptide_09	Unmodified	_VLTYDLRGHGK_		0	1	MULTI-MSMS	20210303_L1_Ag5_Prust001_SA_Syn_pArg_mix5_pH2_on_R3	24hr_R3	3	-0.39914	279.87	1302600000	30.2787	1326
Peptide_09	Unmodified	_VLTYDLRGHGK_		0	1	MULTI-MSMS	20210303_L1_Ag5_Prust001_SA_Syn_pArg_mix5_pH2_on_R3	24hr_R3	2	-0.20498	154.15	647280000	29.2698	1333
Peptide_09	Unmodified	_VLTYDLRGHGK_		0	1	MULTI-MSMS	20210303_L1_Ag5_Prust001_SA_Syn_pArg_mix5_pH2_on_R4	24hr_R4	3	-0.50812	279.87	2145300000	30.9985	1338
Peptide_09	Unmodified	_VLTYDLRGHGK_		0	1	MULTI-MSMS	20210303_L1_Ag5_Prust001_SA_Syn_pArg_mix5_pH2_on_R4	24hr_R4	2	-0.39665	158.08	1093400000	30.0262	1351
Peptide_09	Phospho (RHSTY)	_VLTYDLRGH(ph)GK_	VLTYDLR(0.334)GH(0.666)GK	1	1	MULTI-MSMS	20210303_L1_Ag5_Prust001_SA_Syn_pArg_mix5_EThcD_ETD_HCD_R1	0min_R1	2	-0.36285	167.22	1357600000	30.3384	1360
Peptide_09	Phospho (RHSTY)	_VLTYDLR(ph)GHGK_	VLTYDLR(1)GHGK	1	1	MULTI-MSMS	20210303_L1_Ag5_Prust001_SA_Syn_pArg_mix5_EThcD_ETD_HCD_R1	0min_R1	3	-1.1162	269.39	1153600000	30.1035	1363
Peptide_09	Phospho (RHSTY)	_VLTYDLR(ph)GHGK_	VLTYDLR(1)GHGK	1	1	MULTI-MSMS	20210303_L1_Ag5_Prust001_SA_Syn_pArg_mix5_EThcD_ETD_HCD_R2	0min_R2	3	-0.46108	247.75	826320000	29.6221	1372
Peptide_09	Phospho (RHSTY)	_VLTYDLRGH(ph)GK_	VLTYDLR(0.141)GH(0.859)GK	1	1	MULTI-MSMS	20210303_L1_Ag5_Prust001_SA_Syn_pArg_mix5_EThcD_ETD_HCD_R2	0min_R2	2	0.52833	174.46	919790000	29.7767	1381
Peptide_09	Phospho (RHSTY)	_VLTYDLRGH(ph)GK_	VLTYDLR(0.304)GH(0.696)GK	1	1	MULTI-MSMS	20210303_L1_Ag5_Prust001_SA_Syn_pArg_mix5_EThcD_ETD_HCD_R3	0min_R3	2	-0.11672	173.59	1773500000	30.724	1387
Peptide_09	Phospho (RHSTY)	_VLTYDLR(ph)GHGK_	VLTYDLR(1)GHGK	1	1	MULTI-MSMS	20210303_L1_Ag5_Prust001_SA_Syn_pArg_mix5_EThcD_ETD_HCD_R3	0min_R3	3	-1.2407	253.26	1374700000	30.3565	1396
Peptide_09	Phospho (RHSTY)	_VLTYDLR(ph)GHGK_	VLTYDLR(0.848)GH(0.152)GK	1	1	MULTI-MSMS	20210303_L1_Ag5_Prust001_SA_Syn_pArg_mix5_EThcD_ETD_HCD_R4	0min_R4	2	-0.16082	169.6	1617700000	30.5913	1405
Peptide_09	Phospho (RHSTY)	_VLTYDLR(ph)GHGK_	VLTYDLR(1)GHGK	1	1	MULTI-MSMS	20210303_L1_Ag5_Prust001_SA_Syn_pArg_mix5_EThcD_ETD_HCD_R4	0min_R4	3	-1.3917	269.39	1285400000	30.2596	1407

## Sheet: pArg RT
Proteins	Modifications	Modified.sequence	Phospho..RHSTY..Probabilities	Phospho..RHSTY.	Missed.cleavages	Type	Raw.file	Experiment	Charge	Mass.error..ppm.	Retention.time	Score	Intensity	log2Intensity	AA
Peptide_16	Unmodified	_AADIIRGR_		0	1	MULTI-MSMS	20210324_EX1_UM3_Prust001_SA_Syn_pArg_0p5ul_iRT_R2	R1	2	0.51585	14.624	147.52	79655000	26.2473
Peptide_16	Unmodified	_AADIIRGR_		0	1	MULTI-MSMS	20210324_EX1_UM3_Prust001_SA_Syn_pArg_0p5ul_iRT_R3	R2	2	0.52259	14.631	133.6	97517000	26.5392
Peptide_16	Unmodified	_AADIIRGR_		0	1	MULTI-MSMS	20210325_EX1_UM3_Prust001_SA_Syn_pArg_0p5ul_iRT_R6	R4	2	0.31873	14.658	146.54	153990000	27.1983
Peptide_16	Phospho (RHSTY)	_AADIIR(Phospho (RHSTY))GR_	AADIIR(0.861)GR(0.139)	1	1	MULTI-MSMS	20210324_EX1_UM3_Prust001_SA_Syn_pArg_0p5ul_iRT_R2	R1	2	-1.4044	16.176	141.25	1212600000	30.1755	R
Peptide_16	Phospho (RHSTY)	_AADIIR(Phospho (RHSTY))GR_	AADIIR(0.82)GR(0.18)	1	1	MULTI-MSMS	20210324_EX1_UM3_Prust001_SA_Syn_pArg_0p5ul_iRT_R2	R1	2	-0.80643	17.012	64.757	45951000	25.4536	R
Peptide_16	Phospho (RHSTY)	_AADIIR(Phospho (RHSTY))GR_	AADIIR(0.999)GR(0.001)	1	1	MULTI-MSMS	20210324_EX1_UM3_Prust001_SA_Syn_pArg_0p5ul_iRT_R3	R2	2	0.50146	16.192	145.46	227580000	27.7618	R
Peptide_16	Phospho (RHSTY)	_AADIIR(Phospho (RHSTY))GR_	AADIIR(0.902)GR(0.098)	1	1	MULTI-MSMS	20210324_EX1_UM3_Prust001_SA_Syn_pArg_0p5ul_iRT_R3	R2	2	1.6872	17.025	44.447	15006000	23.839	R
Peptide_16	Phospho (RHSTY)	_AADIIR(Phospho (RHSTY))GR_	AADIIR(0.99)GR(0.01)	1	1	MULTI-MSMS	20210325_EX1_UM3_Prust001_SA_Syn_pArg_0p5ul_iRT_R5	R3	2	-0.30073	16.176	157.59	657150000	29.2916	R
Peptide_16	Phospho (RHSTY)	_AADIIR(Phospho (RHSTY))GR_	AADIIR(0.988)GR(0.012)	1	1	MULTI-MSMS	20210325_EX1_UM3_Prust001_SA_Syn_pArg_0p5ul_iRT_R6	R4	2	-0.48051	16.199	145.84	1016200000	29.9205	R
Peptide_16	Phospho (RHSTY)	_AADIIR(Phospho (RHSTY))GR_	AADIIR(0.858)GR(0.142)	1	1	MULTI-MSMS	20210325_EX1_UM3_Prust001_SA_Syn_pArg_0p5ul_iRT_R6	R4	2	1.0137	17.05	55.676	39338000	25.2294	R
iRT	Unmodified	_ADVTPADFSEWSK_		0	0	MULTI-MSMS	20210324_EX1_UM3_Prust001_SA_Syn_pArg_0p5ul_iRT_R2	R1	2	-0.044389	28.987	172.1	2588300000	31.2694
iRT	Unmodified	_ADVTPADFSEWSK_		0	0	MULTI-MSMS	20210324_EX1_UM3_Prust001_SA_Syn_pArg_0p5ul_iRT_R3	R2	2	0.41841	28.979	186.82	3334600000	31.6349
iRT	Unmodified	_ADVTPADFSEWSK_		0	0	MULTI-MSMS	20210324_EX1_UM3_Prust001_SA_Syn_pArg_0p5ul_iRT_R3	R2	2	0.97234	34.238	124.1	7099800	22.7593
iRT	Unmodified	_ADVTPADFSEWSK_		0	0	MULTI-MSMS	20210324_EX1_UM3_Prust001_SA_Syn_pArg_0p5ul_iRT_R3	R2	2	0.92275	34.39	112.13	4733700	22.1745
iRT	Unmodified	_ADVTPADFSEWSK_		0	0	MULTI-MSMS	20210325_EX1_UM3_Prust001_SA_Syn_pArg_0p5ul_iRT_R5	R3	2	-0.082902	29.003	192.44	3631100000	31.7578
iRT	Unmodified	_ADVTPADFSEWSK_		0	0	MULTI-MSMS	20210325_EX1_UM3_Prust001_SA_Syn_pArg_0p5ul_iRT_R5	R3	2	0.38452	34.247	122.51	8284300	22.9819
iRT	Unmodified	_ADVTPADFSEWSK_		0	0	MULTI-MSMS	20210325_EX1_UM3_Prust001_SA_Syn_pArg_0p5ul_iRT_R6	R4	2	-0.39667	29.055	214.08	2688100000	31.3239
iRT	Unmodified	_ADVTPADFSEWSK_		0	0	MULTI-MSMS	20210325_EX1_UM3_Prust001_SA_Syn_pArg_0p5ul_iRT_R6	R4	2	0.20104	34.293	115.18	5882000	22.4879
Peptide_13	Unmodified	_AVADRLENSEAK_		0	1	MULTI-MSMS	20210324_EX1_UM3_Prust001_SA_Syn_pArg_0p5ul_iRT_R2	R1	3	1.2492	12.479	51.135	3576500	21.7701
Peptide_13	Unmodified	_AVADRLENSEAK_		0	1	MULTI-MSMS	20210324_EX1_UM3_Prust001_SA_Syn_pArg_0p5ul_iRT_R2	R1	3	-0.1184	14.325	104.59	729720000	29.4428
Peptide_13	Unmodified	_AVADRLENSEAK_		0	1	MULTI-MSMS	20210324_EX1_UM3_Prust001_SA_Syn_pArg_0p5ul_iRT_R3	R2	3	1.8265	12.465	39.73	2430100	21.2126
Peptide_13	Unmodified	_AVADRLENSEAK_		0	1	MULTI-MSMS	20210324_EX1_UM3_Prust001_SA_Syn_pArg_0p5ul_iRT_R3	R2	3	-0.17917	14.348	101.72	644240000	29.263
Peptide_13	Unmodified	_AVADRLENSEAK_		0	1	MULTI-MSMS	20210325_EX1_UM3_Prust001_SA_Syn_pArg_0p5ul_iRT_R5	R3	3	0.35484	12.456	53.252	5599800	22.4169
Peptide_13	Unmodified	_AVADRLENSEAK_		0	1	MULTI-MSMS	20210325_EX1_UM3_Prust001_SA_Syn_pArg_0p5ul_iRT_R5	R3	3	0.38782	14.317	105.25	827090000	29.6235
Peptide_13	Unmodified	_AVADRLENSEAK_		0	1	MULTI-MSMS	20210325_EX1_UM3_Prust001_SA_Syn_pArg_0p5ul_iRT_R5	R3	3	1.8744	33.99	43.544	2221400	21.083
Peptide_13	Unmodified	_AVADRLENSEAK_		0	1	MULTI-MSMS	20210325_EX1_UM3_Prust001_SA_Syn_pArg_0p5ul_iRT_R6	R4	3	1.0986	12.49	39.424	4283700	22.0304
Peptide_13	Unmodified	_AVADRLENSEAK_		0	1	MULTI-MSMS	20210325_EX1_UM3_Prust001_SA_Syn_pArg_0p5ul_iRT_R6	R4	3	-0.0794	14.364	94.122	544450000	29.0202
Peptide_13	Unmodified	_AVADRLENSEAK_		0	1	MULTI-MSMS	20210325_EX1_UM3_Prust001_SA_Syn_pArg_0p5ul_iRT_R6	R4	3	-0.2198	14.686	82.543	66650000	25.9901
Peptide_13	Unmodified	_AVADRLENSEAK_		0	1	MULTI-MSMS	20210325_EX1_UM3_Prust001_SA_Syn_pArg_0p5ul_iRT_R6	R4	3	1.3748	33.943	47.039	3041300	21.5363
Peptide_13	Phospho (RHSTY)	_AVADR(Phospho (RHSTY))LENSEAK_	AVADR(0.999)LENS(0.001)EAK	1	1	MULTI-MSMS	20210324_EX1_UM3_Prust001_SA_Syn_pArg_0p5ul_iRT_R2	R1	2	0.87093	13.262	180.06	12418000	23.5659	R
Peptide_13	Phospho (RHSTY)	_AVADR(Phospho (RHSTY))LENSEAK_	AVADR(0.925)LENS(0.075)EAK	1	1	MULTI-MSMS	20210324_EX1_UM3_Prust001_SA_Syn_pArg_0p5ul_iRT_R2	R1	2	1.0908	14.531	88.092	5736100	22.4516	R
Peptide_13	Phospho (RHSTY)	_AVADR(Phospho (RHSTY))LENSEAK_	AVADR(1)LENSEAK	1	1	MULTI-MSMS	20210324_EX1_UM3_Prust001_SA_Syn_pArg_0p5ul_iRT_R2	R1	2	-0.42112	15.741	257.23	2858600000	31.4127	R
Peptide_13	Phospho (RHSTY)	_AVADR(Phospho (RHSTY))LENSEAK_	AVADR(0.996)LENS(0.004)EAK	1	1	MULTI-MSMS	20210324_EX1_UM3_Prust001_SA_Syn_pArg_0p5ul_iRT_R2	R1	2	0.010989	16.27	235.35	24922000	24.5709	R
Peptide_13	Phospho (RHSTY)	_AVADR(Phospho (RHSTY))LENSEAK_	AVADR(1)LENSEAK	1	1	MULTI-MSMS	20210324_EX1_UM3_Prust001_SA_Syn_pArg_0p5ul_iRT_R2	R1	2	1.3175	34.028	174.47	5096400	22.281	R
Peptide_13	Phospho (RHSTY)	_AVADR(Phospho (RHSTY))LENSEAK_	AVADR(1)LENSEAK	1	1	MULTI-MSMS	20210324_EX1_UM3_Prust001_SA_Syn_pArg_0p5ul_iRT_R3	R2	2	0.12203	13.255	158.11	5647500	22.4292	R
Peptide_13	Phospho (RHSTY)	_AVADR(Phospho (RHSTY))LENSEAK_	AVADR(1)LENSEAK	1	1	MULTI-MSMS	20210324_EX1_UM3_Prust001_SA_Syn_pArg_0p5ul_iRT_R3	R2	2	0.12436	15.749	232.98	2201700000	31.036	R
Peptide_13	Phospho (RHSTY)	_AVADR(Phospho (RHSTY))LENSEAK_	AVADR(1)LENSEAK	1	1	MULTI-MSMS	20210325_EX1_UM3_Prust001_SA_Syn_pArg_0p5ul_iRT_R5	R3	2	0.29601	13.264	147.51	18087000	24.1084	R
Peptide_13	Phospho (RHSTY)	_AVADR(Phospho (RHSTY))LENSEAK_	AVADR(1)LENSEAK	1	1	MULTI-MSMS	20210325_EX1_UM3_Prust001_SA_Syn_pArg_0p5ul_iRT_R5	R3	2	-0.20141	15.733	250.48	2499900000	31.2192	R
Peptide_13	Phospho (RHSTY)	_AVADR(Phospho (RHSTY))LENSEAK_	AVADR(1)LENSEAK	1	1	MULTI-MSMS	20210325_EX1_UM3_Prust001_SA_Syn_pArg_0p5ul_iRT_R5	R3	2	1.3425	34.102	125.47	3001900	21.5174	R
Peptide_13	Phospho (RHSTY)	_AVADR(Phospho (RHSTY))LENSEAK_	AVADR(1)LENSEAK	1	1	MULTI-MSMS	20210325_EX1_UM3_Prust001_SA_Syn_pArg_0p5ul_iRT_R6	R4	2	0.46381	13.28	160.07	8466000	23.0132	R
Peptide_13	Phospho (RHSTY)	_AVADR(Phospho (RHSTY))LENSEAK_	AVADR(1)LENSEAK	1	1	MULTI-MSMS	20210325_EX1_UM3_Prust001_SA_Syn_pArg_0p5ul_iRT_R6	R4	2	0.059011	15.794	246.85	3318700000	31.628	R
Peptide_13	Phospho (RHSTY)	_AVADR(Phospho (RHSTY))LENSEAK_	AVADR(1)LENSEAK	1	1	MULTI-MSMS	20210325_EX1_UM3_Prust001_SA_Syn_pArg_0p5ul_iRT_R6	R4	2	0.38511	16.301	239.38	29313000	24.805	R
Peptide_13	Phospho (RHSTY)	_AVADR(Phospho (RHSTY))LENSEAK_	AVADR(1)LENSEAK	1	1	MULTI-MSMS	20210325_EX1_UM3_Prust001_SA_Syn_pArg_0p5ul_iRT_R6	R4	2	0.94887	34.051	168.67	4599200	22.133	R
iRT	Unmodified	_DGLDAASYYAPVR_		0	0	MULTI-MSMS	20210324_EX1_UM3_Prust001_SA_Syn_pArg_0p5ul_iRT_R2	R1	2	0.21018	26.751	265.55	2803200000	31.3844
iRT	Unmodified	_DGLDAASYYAPVR_		0	0	MULTI-MSMS	20210324_EX1_UM3_Prust001_SA_Syn_pArg_0p5ul_iRT_R2	R1	2	0.37932	27.526	287.65	471280000	28.812
iRT	Unmodified	_DGLDAASYYAPVR_		0	0	MULTI-MSMS	20210324_EX1_UM3_Prust001_SA_Syn_pArg_0p5ul_iRT_R2	R1	2	1.9597	34.413	163.64	6056700	22.5301
iRT	Unmodified	_DGLDAASYYAPVR_		0	0	MULTI-MSMS	20210324_EX1_UM3_Prust001_SA_Syn_pArg_0p5ul_iRT_R2	R1	2	0.92449	35.758	51.927	881530	19.7497
iRT	Unmodified	_DGLDAASYYAPVR_		0	0	MULTI-MSMS	20210324_EX1_UM3_Prust001_SA_Syn_pArg_0p5ul_iRT_R3	R2	2	0.37155	26.749	256.91	3012100000	31.4881
iRT	Unmodified	_DGLDAASYYAPVR_		0	0	MULTI-MSMS	20210324_EX1_UM3_Prust001_SA_Syn_pArg_0p5ul_iRT_R3	R2	2	0.25372	27.534	303.08	572900000	29.0937
iRT	Unmodified	_DGLDAASYYAPVR_		0	0	MULTI-MSMS	20210324_EX1_UM3_Prust001_SA_Syn_pArg_0p5ul_iRT_R3	R2	2	1.6772	34.275	166.19	7896900	22.9129
iRT	Unmodified	_DGLDAASYYAPVR_		0	0	MULTI-MSMS	20210325_EX1_UM3_Prust001_SA_Syn_pArg_0p5ul_iRT_R5	R3	2	0.2157	26.758	225.67	3298800000	31.6193
iRT	Unmodified	_DGLDAASYYAPVR_		0	0	MULTI-MSMS	20210325_EX1_UM3_Prust001_SA_Syn_pArg_0p5ul_iRT_R5	R3	2	0.33867	27.539	303.08	594000000	29.1459
iRT	Unmodified	_DGLDAASYYAPVR_		0	0	MULTI-MSMS	20210325_EX1_UM3_Prust001_SA_Syn_pArg_0p5ul_iRT_R5	R3	2	1.1264	34.259	182.64	6357100	22.5999
iRT	Unmodified	_DGLDAASYYAPVR_		0	0	MULTI-MSMS	20210325_EX1_UM3_Prust001_SA_Syn_pArg_0p5ul_iRT_R6	R4	2	-0.36986	26.81	272.82	2630400000	31.2926
iRT	Unmodified	_DGLDAASYYAPVR_		0	0	MULTI-MSMS	20210325_EX1_UM3_Prust001_SA_Syn_pArg_0p5ul_iRT_R6	R4	2	0.38349	27.592	291.87	424180000	28.6601
iRT	Unmodified	_DGLDAASYYAPVR_		0	0	MULTI-MSMS	20210325_EX1_UM3_Prust001_SA_Syn_pArg_0p5ul_iRT_R6	R4	2	1.0191	34.319	177.06	5605800	22.4185
Peptide_17	Unmodified	_FRGHDGPIK_		0	1	MULTI-MSMS	20210324_EX1_UM3_Prust001_SA_Syn_pArg_0p5ul_iRT_R2	R1	2	0.28325	12.054	118.33	6513500	22.635
Peptide_17	Unmodified	_FRGHDGPIK_		0	1	MULTI-MSMS	20210324_EX1_UM3_Prust001_SA_Syn_pArg_0p5ul_iRT_R3	R2	2	-0.34469	12.048	109.71	3783300	21.8512
Peptide_17	Unmodified	_FRGHDGPIK_		0	1	MULTI-MSMS	20210325_EX1_UM3_Prust001_SA_Syn_pArg_0p5ul_iRT_R5	R3	2	-0.24631	12.02	125.82	16481000	23.9743
Peptide_17	Unmodified	_FRGHDGPIK_		0	1	MULTI-MSMS	20210325_EX1_UM3_Prust001_SA_Syn_pArg_0p5ul_iRT_R6	R4	2	0.10129	12.051	124.23	7410700	22.8212
Peptide_17	Phospho (RHSTY)	_FR(Phospho (RHSTY))GHDGPIK_	FR(0.999)GH(0.001)DGPIK	1	1	MULTI-MSMS	20210324_EX1_UM3_Prust001_SA_Syn_pArg_0p5ul_iRT_R2	R1	2	0.29836	13.35	134.38	143770000	27.0992	R
Peptide_17	Phospho (RHSTY)	_FR(Phospho (RHSTY))GHDGPIK_	FR(0.961)GH(0.039)DGPIK	1	1	MULTI-MSMS	20210324_EX1_UM3_Prust001_SA_Syn_pArg_0p5ul_iRT_R2	R1	2	2.2422	13.91	108.53	10116000	23.2701	R
Peptide_17	Phospho (RHSTY)	_FR(Phospho (RHSTY))GHDGPIK_	FR(1)GHDGPIK	1	1	MULTI-MSMS	20210324_EX1_UM3_Prust001_SA_Syn_pArg_0p5ul_iRT_R3	R2	2	-0.17519	13.367	143.22	107450000	26.6791	R
Peptide_17	Phospho (RHSTY)	_FR(Phospho (RHSTY))GHDGPIK_	FR(0.998)GH(0.002)DGPIK	1	1	MULTI-MSMS	20210325_EX1_UM3_Prust001_SA_Syn_pArg_0p5ul_iRT_R5	R3	2	0.24657	13.353	131.54	266390000	27.989	R
Peptide_17	Phospho (RHSTY)	_FR(Phospho (RHSTY))GHDGPIK_	FR(0.999)GH(0.001)DGPIK	1	1	MULTI-MSMS	20210325_EX1_UM3_Prust001_SA_Syn_pArg_0p5ul_iRT_R6	R4	2	0.16956	13.36	141.44	119790000	26.8359	R
iRT	Unmodified	_GAGSSEPVTGLDAK_		0	0	MULTI-MSMS	20210324_EX1_UM3_Prust001_SA_Syn_pArg_0p5ul_iRT_R2	R1	2	-0.51573	18.546	244.06	6273300000	32.5466
iRT	Unmodified	_GAGSSEPVTGLDAK_		0	0	MULTI-MSMS	20210324_EX1_UM3_Prust001_SA_Syn_pArg_0p5ul_iRT_R2	R1	2	0.46471	33.961	171.92	8691000	23.0511
iRT	Unmodified	_GAGSSEPVTGLDAK_		0	0	MULTI-MSMS	20210324_EX1_UM3_Prust001_SA_Syn_pArg_0p5ul_iRT_R3	R2	2	-0.43457	18.587	240.85	1972900000	30.8777
iRT	Unmodified	_GAGSSEPVTGLDAK_		0	0	MULTI-MSMS	20210324_EX1_UM3_Prust001_SA_Syn_pArg_0p5ul_iRT_R3	R2	2	-0.21685	18.851	220.1	23730000	24.5002
iRT	Unmodified	_GAGSSEPVTGLDAK_		0	0	MULTI-MSMS	20210324_EX1_UM3_Prust001_SA_Syn_pArg_0p5ul_iRT_R3	R2	2	0.11154	34.166	159.94	5551200	22.4044
iRT	Unmodified	_GAGSSEPVTGLDAK_		0	0	MULTI-MSMS	20210324_EX1_UM3_Prust001_SA_Syn_pArg_0p5ul_iRT_R3	R2	2	0.98268	34.489	134.3	4694000	22.1624
iRT	Unmodified	_GAGSSEPVTGLDAK_		0	0	MULTI-MSMS	20210325_EX1_UM3_Prust001_SA_Syn_pArg_0p5ul_iRT_R5	R3	2	-0.81907	18.527	237.68	6766400000	32.6557
iRT	Unmodified	_GAGSSEPVTGLDAK_		0	0	MULTI-MSMS	20210325_EX1_UM3_Prust001_SA_Syn_pArg_0p5ul_iRT_R5	R3	2	1.1422	34.04	165.63	8280000	22.9812
iRT	Unmodified	_GAGSSEPVTGLDAK_		0	0	MULTI-MSMS	20210325_EX1_UM3_Prust001_SA_Syn_pArg_0p5ul_iRT_R6	R4	2	0.069007	18.591	227.36	6024900000	32.4883
iRT	Unmodified	_GAGSSEPVTGLDAK_		0	0	MULTI-MSMS	20210325_EX1_UM3_Prust001_SA_Syn_pArg_0p5ul_iRT_R6	R4	2	1.1178	34.121	180.97	8153500	22.959
Peptide_06	Unmodified	_GDLPSSFPK_		0	0	MULTI-MSMS	20210324_EX1_UM3_Prust001_SA_Syn_pArg_0p5ul_iRT_R2	R1	2	0.26624	23.293	82.279	65965000	25.9752
Peptide_06	Unmodified	_GDLPSSFPK_		0	0	MULTI-MSMS	20210324_EX1_UM3_Prust001_SA_Syn_pArg_0p5ul_iRT_R3	R2	2	0.01504	23.297	94.806	34697000	25.0483
Peptide_06	Unmodified	_GDLPSSFPK_		0	0	MULTI-MSMS	20210325_EX1_UM3_Prust001_SA_Syn_pArg_0p5ul_iRT_R5	R3	2	-0.077071	23.294	63.961	50224000	25.5819
Peptide_06	Unmodified	_GDLPSSFPK_		0	0	MULTI-MSMS	20210325_EX1_UM3_Prust001_SA_Syn_pArg_0p5ul_iRT_R6	R4	2	-1.106	23.343	93.429	67933000	26.0176
iRT	Unmodified	_GTFIIDPAAVIR_		0	0	MULTI-MSMS	20210324_EX1_UM3_Prust001_SA_Syn_pArg_0p5ul_iRT_R2	R1	2	0.44157	34.531	192.91	1062600000	29.985
iRT	Unmodified	_GTFIIDPAAVIR_		0	0	MULTI-MSMS	20210324_EX1_UM3_Prust001_SA_Syn_pArg_0p5ul_iRT_R3	R2	2	-0.070846	34.536	185.81	1433300000	30.4167
iRT	Unmodified	_GTFIIDPAAVIR_		0	0	MULTI-MSMS	20210325_EX1_UM3_Prust001_SA_Syn_pArg_0p5ul_iRT_R5	R3	2	0.23528	34.546	186.78	829780000	29.6282
iRT	Unmodified	_GTFIIDPAAVIR_		0	0	MULTI-MSMS	20210325_EX1_UM3_Prust001_SA_Syn_pArg_0p5ul_iRT_R6	R4	2	0.62735	34.548	216.12	397010000	28.5646
iRT	Unmodified	_GTFIIDPGGVIR_		0	0	MULTI-MSMS	20210324_EX1_UM3_Prust001_SA_Syn_pArg_0p5ul_iRT_R2	R1	2	0.24672	32.97	172.59	405530000	28.5952
iRT	Unmodified	_GTFIIDPGGVIR_		0	0	MULTI-MSMS	20210324_EX1_UM3_Prust001_SA_Syn_pArg_0p5ul_iRT_R2	R1	2	1.2017	33.428	140.45	17149000	24.0316
iRT	Unmodified	_GTFIIDPGGVIR_		0	0	MULTI-MSMS	20210324_EX1_UM3_Prust001_SA_Syn_pArg_0p5ul_iRT_R3	R2	2	0.62985	32.98	244.8	450460000	28.7468
iRT	Unmodified	_GTFIIDPGGVIR_		0	0	MULTI-MSMS	20210324_EX1_UM3_Prust001_SA_Syn_pArg_0p5ul_iRT_R3	R2	2	1.2644	33.437	157.96	18687000	24.1555
iRT	Unmodified	_GTFIIDPGGVIR_		0	0	MULTI-MSMS	20210325_EX1_UM3_Prust001_SA_Syn_pArg_0p5ul_iRT_R5	R3	2	0.63746	33.003	171.56	469220000	28.8057
iRT	Unmodified	_GTFIIDPGGVIR_		0	0	MULTI-MSMS	20210325_EX1_UM3_Prust001_SA_Syn_pArg_0p5ul_iRT_R5	R3	2	0.85184	33.461	127.94	17189000	24.035
iRT	Unmodified	_GTFIIDPGGVIR_		0	0	MULTI-MSMS	20210325_EX1_UM3_Prust001_SA_Syn_pArg_0p5ul_iRT_R6	R4	2	0.2159	33.051	183.43	231510000	27.7865
iRT	Unmodified	_GTFIIDPGGVIR_		0	0	MULTI-MSMS	20210325_EX1_UM3_Prust001_SA_Syn_pArg_0p5ul_iRT_R6	R4	2	0.89351	33.494	127.94	8461200	23.0124
iRT	Unmodified	_GTFIIDPGGVIR_		0	0	MULTI-MSMS	20210325_EX1_UM3_Prust001_SA_Syn_pArg_0p5ul_iRT_R6	R4	2	-0.68157	34.401	52.79	2915400	21.4753
Peptide_12	Unmodified	_HTYQNEPLPNRK_		0	1	MULTI-MSMS	20210324_EX1_UM3_Prust001_SA_Syn_pArg_0p5ul_iRT_R2	R1	3	-0.57967	12.849	208.27	305000000	28.1842
Peptide_12	Unmodified	_HTYQNEPLPNRK_		0	1	MULTI-MSMS	20210324_EX1_UM3_Prust001_SA_Syn_pArg_0p5ul_iRT_R3	R2	3	-0.85874	12.849	198.32	173600000	27.3712
Peptide_12	Unmodified	_HTYQNEPLPNRK_		0	1	MULTI-MSMS	20210325_EX1_UM3_Prust001_SA_Syn_pArg_0p5ul_iRT_R5	R3	3	-0.35079	12.842	222.25	307780000	28.1973
Peptide_12	Unmodified	_HTYQNEPLPNRK_		0	1	MULTI-MSMS	20210325_EX1_UM3_Prust001_SA_Syn_pArg_0p5ul_iRT_R6	R4	3	-0.34634	12.863	202.27	188500000	27.49
Peptide_12	Unmodified	_HTYQNEPLPNRK_		0	1	MULTI-MSMS	20210325_EX1_UM3_Prust001_SA_Syn_pArg_0p5ul_iRT_R6	R4	3	-0.759	33.953	50.484	2398300	21.1936
Peptide_12	Phospho (RHSTY)	_HTYQNEPLPNR(Phospho (RHSTY))K_	HTYQNEPLPNR(1)K	1	1	MULTI-MSMS	20210324_EX1_UM3_Prust001_SA_Syn_pArg_0p5ul_iRT_R2	R1	3	-0.6759	13.607	127.27	813410000	29.5994	R
Peptide_12	Phospho (RHSTY)	_HTYQNEPLPNR(Phospho (RHSTY))K_	HTYQNEPLPNR(1)K	1	1	MULTI-MSMS	20210324_EX1_UM3_Prust001_SA_Syn_pArg_0p5ul_iRT_R3	R2	3	-0.96559	13.605	132.09	573190000	29.0944	R
Peptide_12	Phospho (RHSTY)	_HTYQNEPLPNR(Phospho (RHSTY))K_	HTYQNEPLPNR(1)K	1	1	MULTI-MSMS	20210325_EX1_UM3_Prust001_SA_Syn_pArg_0p5ul_iRT_R5	R3	3	-0.45427	13.617	105.58	859410000	29.6788	R
Peptide_12	Phospho (RHSTY)	_HTYQNEPLPNR(Phospho (RHSTY))K_	HTYQNEPLPNR(1)K	1	1	MULTI-MSMS	20210325_EX1_UM3_Prust001_SA_Syn_pArg_0p5ul_iRT_R6	R4	3	-0.32014	13.642	124.24	529940000	28.9813	R
Peptide_01	Unmodified	_IETTEARAK_		0	1	MULTI-MSMS	20210324_EX1_UM3_Prust001_SA_Syn_pArg_0p5ul_iRT_R2	R1	2	-0.14118	10.613	83.206	2989300	21.5114
Peptide_01	Unmodified	_IETTEARAK_		0	1	MULTI-MSMS	20210324_EX1_UM3_Prust001_SA_Syn_pArg_0p5ul_iRT_R2	R1	2	-1.0806	11.389	114.89	2036000	20.9573
Peptide_01	Unmodified	_IETTEARAK_		0	1	MULTI-MSMS	20210324_EX1_UM3_Prust001_SA_Syn_pArg_0p5ul_iRT_R3	R2	2	-1.59	10.601	83.206	3779700	21.8498
Peptide_01	Phospho (RHSTY)	_IETTEAR(Phospho (RHSTY))AK_	IETT(0.002)EAR(0.998)AK	1	1	MULTI-MSMS	20210324_EX1_UM3_Prust001_SA_Syn_pArg_0p5ul_iRT_R2	R1	2	-0.18025	10.881	176.95	23823000	24.5059	R
Peptide_01	Phospho (RHSTY)	_IETTEAR(Phospho (RHSTY))AK_	IETTEAR(1)AK	1	1	MULTI-MSMS	20210324_EX1_UM3_Prust001_SA_Syn_pArg_0p5ul_iRT_R3	R2	2	0.047847	10.818	159.83	10104000	23.2684	R
Peptide_01	Phospho (RHSTY)	_IETTEAR(Phospho (RHSTY))AK_	IETTEAR(1)AK	1	1	MULTI-MSMS	20210325_EX1_UM3_Prust001_SA_Syn_pArg_0p5ul_iRT_R5	R3	2	-1.3534	10.87	183.33	23668000	24.4964	R
Peptide_01	Phospho (RHSTY)	_IETTEAR(Phospho (RHSTY))AK_	IETT(0.006)EAR(0.994)AK	1	1	MULTI-MSMS	20210325_EX1_UM3_Prust001_SA_Syn_pArg_0p5ul_iRT_R6	R4	2	0.066306	10.846	177.57	11717000	23.4821	R
Peptide_07	Unmodified	_IQDNALTRQFR_		0	1	MULTI-MSMS	20210324_EX1_UM3_Prust001_SA_Syn_pArg_0p5ul_iRT_R2	R1	3	-0.20543	21.967	152.7	1283400000	30.2573
Peptide_07	Unmodified	_IQDNALTRQFR_		0	1	MULTI-MSMS	20210324_EX1_UM3_Prust001_SA_Syn_pArg_0p5ul_iRT_R3	R2	3	-0.1545	21.978	154.35	990890000	29.8841
Peptide_07	Unmodified	_IQDNALTRQFR_		0	1	MULTI-MSMS	20210324_EX1_UM3_Prust001_SA_Syn_pArg_0p5ul_iRT_R3	R2	3	-0.094034	22.593	97.734	23856000	24.5078
Peptide_07	Unmodified	_IQDNALTRQFR_		0	1	MULTI-MSMS	20210325_EX1_UM3_Prust001_SA_Syn_pArg_0p5ul_iRT_R5	R3	3	-0.20532	21.957	150.94	1281300000	30.255
Peptide_07	Unmodified	_IQDNALTRQFR_		0	1	MULTI-MSMS	20210325_EX1_UM3_Prust001_SA_Syn_pArg_0p5ul_iRT_R6	R4	3	-0.632	22.02	154.35	1373400000	30.3551
Peptide_07	Phospho (RHSTY)	_IQDNALTR(Phospho (RHSTY))QFR_	IQDNALT(0.266)R(0.712)QFR(0.022)	1	1	MULTI-MSMS	20210324_EX1_UM3_Prust001_SA_Syn_pArg_0p5ul_iRT_R2	R1	2	1.1539	23.856	258	1193500000	30.1526	R
Peptide_07	Phospho (RHSTY)	_IQDNALTRQFR(Phospho (RHSTY))_	IQDNALT(0.048)R(0.306)QFR(0.646)	1	1	MULTI-MSMS	20210324_EX1_UM3_Prust001_SA_Syn_pArg_0p5ul_iRT_R3	R2	2	0.52686	23.873	244.16	1034100000	29.9457	R
Peptide_07	Phospho (RHSTY)	_IQDNALTR(Phospho (RHSTY))QFR_	IQDNALT(0.034)R(0.965)QFR(0.001)	1	1	MULTI-MSMS	20210325_EX1_UM3_Prust001_SA_Syn_pArg_0p5ul_iRT_R5	R3	2	0.86145	23.86	261.32	1266600000	30.2383	R
Peptide_07	Phospho (RHSTY)	_IQDNALTR(Phospho (RHSTY))QFR_	IQDNALT(0.293)R(0.704)QFR(0.004)	1	1	MULTI-MSMS	20210325_EX1_UM3_Prust001_SA_Syn_pArg_0p5ul_iRT_R6	R4	2	0.18535	23.923	267.01	1261000000	30.2319	R
Peptide_07	2 Phospho (RHSTY)	_IQDNALT(Phospho (RHSTY))R(Phospho (RHSTY))QFR_	IQDNALT(0.988)R(0.988)QFR(0.023)	2	1	MULTI-MSMS	20210324_EX1_UM3_Prust001_SA_Syn_pArg_0p5ul_iRT_R2	R1	2	0.87612	25.814	110.51	16486000	23.9747
Peptide_07	2 Phospho (RHSTY)	_IQDNALT(Phospho (RHSTY))R(Phospho (RHSTY))QFR_	IQDNALT(0.999)R(0.999)QFR(0.001)	2	1	MULTI-MSMS	20210325_EX1_UM3_Prust001_SA_Syn_pArg_0p5ul_iRT_R6	R4	2	0.64203	25.873	135.58	15718000	23.9059
Peptide_08	Unmodified	_KTEDYISGRFG_		0	2	MULTI-MSMS	20210324_EX1_UM3_Prust001_SA_Syn_pArg_0p5ul_iRT_R2	R1	3	0.019078	22.167	82.954	305330000	28.1858
Peptide_08	Unmodified	_KTEDYISGRFG_		0	2	MULTI-MSMS	20210324_EX1_UM3_Prust001_SA_Syn_pArg_0p5ul_iRT_R3	R2	3	0.14359	22.173	74.962	189900000	27.5007
Peptide_08	Unmodified	_KTEDYISGRFG_		0	2	MULTI-MSMS	20210325_EX1_UM3_Prust001_SA_Syn_pArg_0p5ul_iRT_R5	R3	3	-0.070375	22.161	78.116	260020000	27.954
Peptide_08	Unmodified	_KTEDYISGRFG_		0	2	MULTI-MSMS	20210325_EX1_UM3_Prust001_SA_Syn_pArg_0p5ul_iRT_R6	R4	3	-0.72076	22.215	83.775	318310000	28.2459
Peptide_08	Phospho (RHSTY)	_KTEDYISGR(Phospho (RHSTY))FG_	KTEDYIS(0.01)GR(0.99)FG	1	2	MULTI-MSMS	20210324_EX1_UM3_Prust001_SA_Syn_pArg_0p5ul_iRT_R2	R1	2	0.5263	23.305	252.13	927720000	29.7891	R
Peptide_08	Phospho (RHSTY)	_KTEDYISGR(Phospho (RHSTY))FG_	KTEDYISGR(1)FG	1	2	MULTI-MSMS	20210324_EX1_UM3_Prust001_SA_Syn_pArg_0p5ul_iRT_R3	R2	2	0.68022	23.328	254.01	506660000	28.9164	R
Peptide_08	Phospho (RHSTY)	_KTEDYISGR(Phospho (RHSTY))FG_	KTEDYIS(0.001)GR(0.999)FG	1	2	MULTI-MSMS	20210325_EX1_UM3_Prust001_SA_Syn_pArg_0p5ul_iRT_R5	R3	2	0.82693	23.309	241.15	724380000	29.4322	R
Peptide_08	Phospho (RHSTY)	_KTEDYISGR(Phospho (RHSTY))FG_	KTEDYIS(0.018)GR(0.982)FG	1	2	MULTI-MSMS	20210325_EX1_UM3_Prust001_SA_Syn_pArg_0p5ul_iRT_R6	R4	2	0.30575	23.363	235.8	922770000	29.7814	R
iRT	Unmodified	_LFLQFGAQGSPFLK_		0	0	MULTI-MSMS	20210324_EX1_UM3_Prust001_SA_Syn_pArg_0p5ul_iRT_R3	R2	2	1.5347	34.657	263.3	65134000	25.9569
iRT	Unmodified	_LFLQFGAQGSPFLK_		0	0	MULTI-MSMS	20210325_EX1_UM3_Prust001_SA_Syn_pArg_0p5ul_iRT_R6	R4	2	2.0647	34.668	230.41	15127000	23.8506
Peptide_02	Unmodified	_NAIAEARK_		0	1	MULTI-MSMS	20210324_EX1_UM3_Prust001_SA_Syn_pArg_0p5ul_iRT_R2	R1	2	0.20435	10.79	98.523	8170500	22.962
Peptide_02	Unmodified	_NAIAEARK_		0	1	MULTI-MSMS	20210324_EX1_UM3_Prust001_SA_Syn_pArg_0p5ul_iRT_R3	R2	2	-0.22206	10.737	109.01	5989900	22.5141
Peptide_02	Unmodified	_NAIAEARK_		0	1	MULTI-MSMS	20210325_EX1_UM3_Prust001_SA_Syn_pArg_0p5ul_iRT_R5	R3	2	-1.0654	10.784	107.29	8621500	23.0395
Peptide_02	Unmodified	_NAIAEARK_		0	1	MULTI-MSMS	20210325_EX1_UM3_Prust001_SA_Syn_pArg_0p5ul_iRT_R6	R4	2	0.16623	10.76	95.909	5641200	22.4276
Peptide_05	Unmodified	_NFEGRIHPLVK_		0	1	MULTI-MSMS	20210324_EX1_UM3_Prust001_SA_Syn_pArg_0p5ul_iRT_R2	R1	3	0.2144	20.932	90.689	365260000	28.4443
Peptide_05	Unmodified	_NFEGRIHPLVK_		0	1	MULTI-MSMS	20210324_EX1_UM3_Prust001_SA_Syn_pArg_0p5ul_iRT_R3	R2	3	-0.18933	20.953	93.928	293250000	28.1276
Peptide_05	Unmodified	_NFEGRIHPLVK_		0	1	MULTI-MSMS	20210324_EX1_UM3_Prust001_SA_Syn_pArg_0p5ul_iRT_R3	R2	3	3.6137	22.743	45.077	20741000	24.306
Peptide_05	Unmodified	_NFEGRIHPLVK_		0	1	MULTI-MSMS	20210324_EX1_UM3_Prust001_SA_Syn_pArg_0p5ul_iRT_R3	R2	3	-0.56573	23.017	38.58	19984000	24.2523
Peptide_05	Unmodified	_NFEGRIHPLVK_		0	1	MULTI-MSMS	20210325_EX1_UM3_Prust001_SA_Syn_pArg_0p5ul_iRT_R5	R3	3	-0.15244	20.91	91.245	319330000	28.2505
Peptide_05	Unmodified	_NFEGRIHPLVK_		0	1	MULTI-MSMS	20210325_EX1_UM3_Prust001_SA_Syn_pArg_0p5ul_iRT_R5	R3	3	3.6179	22.719	45.077	38926000	25.2142
Peptide_05	Unmodified	_NFEGRIHPLVK_		0	1	MULTI-MSMS	20210325_EX1_UM3_Prust001_SA_Syn_pArg_0p5ul_iRT_R6	R4	3	-0.37297	20.992	93.928	285230000	28.0876
Peptide_05	Unmodified	_NFEGRIHPLVK_		0	1	MULTI-MSMS	20210325_EX1_UM3_Prust001_SA_Syn_pArg_0p5ul_iRT_R6	R4	3	2.014	22.794	46.352	27556000	24.7159
Peptide_05	Phospho (RHSTY)	_NFEGR(Phospho (RHSTY))IHPLVK_	NFEGR(0.989)IH(0.011)PLVK	1	1	MULTI-MSMS	20210324_EX1_UM3_Prust001_SA_Syn_pArg_0p5ul_iRT_R2	R1	3	-0.39582	23.233	102.87	1536000000	30.5165	R
Peptide_05	Phospho (RHSTY)	_NFEGR(Phospho (RHSTY))IHPLVK_	NFEGR(0.99)IH(0.01)PLVK	1	1	MULTI-MSMS	20210324_EX1_UM3_Prust001_SA_Syn_pArg_0p5ul_iRT_R3	R2	3	-0.27649	23.256	110.38	1075600000	30.0025	R
Peptide_05	Phospho (RHSTY)	_NFEGR(Phospho (RHSTY))IHPLVK_	NFEGR(0.999)IH(0.001)PLVK	1	1	MULTI-MSMS	20210325_EX1_UM3_Prust001_SA_Syn_pArg_0p5ul_iRT_R5	R3	3	-0.0769	23.229	101.38	1315700000	30.2932	R
Peptide_14	Oxidation (M)	_NM(Oxidation (M))FIRPESK_		0	1	MULTI-MSMS	20210324_EX1_UM3_Prust001_SA_Syn_pArg_0p5ul_iRT_R2	R1	3	0.21055	15.904	88.267	76837000	26.1953
Peptide_14	Oxidation (M)	_NM(Oxidation (M))FIRPESK_		0	1	MULTI-MSMS	20210324_EX1_UM3_Prust001_SA_Syn_pArg_0p5ul_iRT_R2	R1	3	-0.076241	16.079	78.816	82754000	26.3023
Peptide_14	Oxidation (M)	_NM(Oxidation (M))FIRPESK_		0	1	MULTI-MSMS	20210324_EX1_UM3_Prust001_SA_Syn_pArg_0p5ul_iRT_R2	R1	3	-0.54824	17.21	75.571	29492000	24.8138
Peptide_14	Oxidation (M)	_NM(Oxidation (M))FIRPESK_		0	1	MULTI-MSMS	20210324_EX1_UM3_Prust001_SA_Syn_pArg_0p5ul_iRT_R3	R2	3	0.27571	15.922	67.881	76456000	26.1881
Peptide_14	Oxidation (M)	_NM(Oxidation (M))FIRPESK_		0	1	MULTI-MSMS	20210324_EX1_UM3_Prust001_SA_Syn_pArg_0p5ul_iRT_R3	R2	3	0.3902	16.087	64.191	81338000	26.2774
Peptide_14	Oxidation (M)	_NM(Oxidation (M))FIRPESK_		0	1	MULTI-MSMS	20210324_EX1_UM3_Prust001_SA_Syn_pArg_0p5ul_iRT_R3	R2	3	-0.36827	17.218	42.718	11243000	23.4225
Peptide_14	Oxidation (M)	_NM(Oxidation (M))FIRPESK_		0	1	MULTI-MSMS	20210324_EX1_UM3_Prust001_SA_Syn_pArg_0p5ul_iRT_R3	R2	3	-0.73394	18.057	43.308	6732000	22.6826
Peptide_14	Oxidation (M)	_NM(Oxidation (M))FIRPESK_		0	1	MULTI-MSMS	20210325_EX1_UM3_Prust001_SA_Syn_pArg_0p5ul_iRT_R5	R3	3	0.19223	15.892	72.638	66637000	25.9898
Peptide_14	Oxidation (M)	_NM(Oxidation (M))FIRPESK_		0	1	MULTI-MSMS	20210325_EX1_UM3_Prust001_SA_Syn_pArg_0p5ul_iRT_R5	R3	3	-0.09028	16.066	72.638	85361000	26.3471
Peptide_14	Oxidation (M)	_NM(Oxidation (M))FIRPESK_		0	1	MULTI-MSMS	20210325_EX1_UM3_Prust001_SA_Syn_pArg_0p5ul_iRT_R6	R4	3	0.087893	15.933	90.919	110910000	26.7248
Peptide_14	Oxidation (M)	_NM(Oxidation (M))FIRPESK_		0	1	MULTI-MSMS	20210325_EX1_UM3_Prust001_SA_Syn_pArg_0p5ul_iRT_R6	R4	3	-0.069061	16.113	64.191	112470000	26.745
Peptide_14	Oxidation (M),Phospho (RHSTY)	_NM(Oxidation (M))FIRPES(Phospho (RHSTY))K_	NMFIR(0.239)PES(0.761)K	1	1	MULTI-MSMS	20210324_EX1_UM3_Prust001_SA_Syn_pArg_0p5ul_iRT_R2	R1	2	-0.52539	18.121	173.07	296320000	28.1426
Peptide_14	Oxidation (M),Phospho (RHSTY)	_NM(Oxidation (M))FIR(Phospho (RHSTY))PESK_	NMFIR(0.971)PES(0.029)K	1	1	MULTI-MSMS	20210324_EX1_UM3_Prust001_SA_Syn_pArg_0p5ul_iRT_R2	R1	2	-0.46816	18.329	174.23	316690000	28.2385
Peptide_14	Oxidation (M),Phospho (RHSTY)	_NM(Oxidation (M))FIR(Phospho (RHSTY))PESK_	NMFIR(0.992)PES(0.008)K	1	1	MULTI-MSMS	20210324_EX1_UM3_Prust001_SA_Syn_pArg_0p5ul_iRT_R2	R1	2	-0.42067	19.034	168.59	60340000	25.8466
Peptide_14	Oxidation (M),Phospho (RHSTY)	_NM(Oxidation (M))FIR(Phospho (RHSTY))PESK_	NMFIR(0.988)PES(0.012)K	1	1	MULTI-MSMS	20210324_EX1_UM3_Prust001_SA_Syn_pArg_0p5ul_iRT_R3	R2	2	-1.021	18.122	174.57	124020000	26.886
Peptide_14	Oxidation (M),Phospho (RHSTY)	_NM(Oxidation (M))FIRPES(Phospho (RHSTY))K_	NMFIR(0.057)PES(0.943)K	1	1	MULTI-MSMS	20210324_EX1_UM3_Prust001_SA_Syn_pArg_0p5ul_iRT_R3	R2	2	-0.44677	18.327	160.91	127160000	26.9221
Peptide_14	Oxidation (M),Phospho (RHSTY)	_NM(Oxidation (M))FIR(Phospho (RHSTY))PESK_	NMFIR(0.997)PES(0.003)K	1	1	MULTI-MSMS	20210324_EX1_UM3_Prust001_SA_Syn_pArg_0p5ul_iRT_R3	R2	2	-0.056008	18.673	154.88	20681000	24.3018
Peptide_14	Oxidation (M),Phospho (RHSTY)	_NM(Oxidation (M))FIR(Phospho (RHSTY))PESK_	NMFIR(0.993)PES(0.007)K	1	1	MULTI-MSMS	20210324_EX1_UM3_Prust001_SA_Syn_pArg_0p5ul_iRT_R3	R2	2	-0.14956	18.855	140.61	21506000	24.3582
Peptide_14	Oxidation (M),Phospho (RHSTY)	_NM(Oxidation (M))FIRPES(Phospho (RHSTY))K_	NMFIR(0.039)PES(0.961)K	1	1	MULTI-MSMS	20210324_EX1_UM3_Prust001_SA_Syn_pArg_0p5ul_iRT_R3	R2	2	-0.09739	19.163	178.76	23114000	24.4623
Peptide_14	Oxidation (M),Phospho (RHSTY)	_NM(Oxidation (M))FIR(Phospho (RHSTY))PESK_	NMFIR(0.888)PES(0.112)K	1	1	MULTI-MSMS	20210324_EX1_UM3_Prust001_SA_Syn_pArg_0p5ul_iRT_R3	R2	2	-0.21563	19.425	162.1	23002000	24.4553
Peptide_14	Oxidation (M),Phospho (RHSTY)	_NM(Oxidation (M))FIR(Phospho (RHSTY))PESK_	NMFIR(0.985)PES(0.015)K	1	1	MULTI-MSMS	20210324_EX1_UM3_Prust001_SA_Syn_pArg_0p5ul_iRT_R3	R2	2	-0.12504	19.706	127.03	21489000	24.3571
Peptide_14	Oxidation (M),Phospho (RHSTY)	_NM(Oxidation (M))FIR(Phospho (RHSTY))PESK_	NMFIR(0.825)PES(0.175)K	1	1	MULTI-MSMS	20210324_EX1_UM3_Prust001_SA_Syn_pArg_0p5ul_iRT_R3	R2	2	-0.5793	20.221	99.174	11559000	23.4625
Peptide_14	Oxidation (M),Phospho (RHSTY)	_NM(Oxidation (M))FIRPES(Phospho (RHSTY))K_	NMFIR(0.488)PES(0.512)K	1	1	MULTI-MSMS	20210325_EX1_UM3_Prust001_SA_Syn_pArg_0p5ul_iRT_R5	R3	2	-0.94989	18.105	147.62	189800000	27.4999
Peptide_14	Oxidation (M),Phospho (RHSTY)	_NM(Oxidation (M))FIR(Phospho (RHSTY))PESK_	NMFIR(0.532)PES(0.468)K	1	1	MULTI-MSMS	20210325_EX1_UM3_Prust001_SA_Syn_pArg_0p5ul_iRT_R5	R3	2	-0.61177	18.306	151.15	242510000	27.8535
Peptide_14	Oxidation (M),Phospho (RHSTY)	_NM(Oxidation (M))FIR(Phospho (RHSTY))PESK_	NMFIR(0.994)PES(0.006)K	1	1	MULTI-MSMS	20210325_EX1_UM3_Prust001_SA_Syn_pArg_0p5ul_iRT_R5	R3	2	-0.49021	18.709	169.21	83520000	26.3156
Peptide_14	Oxidation (M),Phospho (RHSTY)	_NM(Oxidation (M))FIRPES(Phospho (RHSTY))K_	NMFIR(0.061)PES(0.939)K	1	1	MULTI-MSMS	20210325_EX1_UM3_Prust001_SA_Syn_pArg_0p5ul_iRT_R6	R4	2	-0.28122	18.152	163.83	287990000	28.1014
Peptide_14	Oxidation (M),Phospho (RHSTY)	_NM(Oxidation (M))FIR(Phospho (RHSTY))PESK_	NMFIR(0.978)PES(0.022)K	1	1	MULTI-MSMS	20210325_EX1_UM3_Prust001_SA_Syn_pArg_0p5ul_iRT_R6	R4	2	0.20119	18.362	168.05	260000000	27.9539
Peptide_14	Unmodified	_NMFIRPESK_		0	1	MULTI-MSMS	20210324_EX1_UM3_Prust001_SA_Syn_pArg_0p5ul_iRT_R2	R1	2	0.17864	20.19	238.31	71672000	26.0949
Peptide_14	Unmodified	_NMFIRPESK_		0	1	MULTI-MSMS	20210324_EX1_UM3_Prust001_SA_Syn_pArg_0p5ul_iRT_R3	R2	2	-0.27745	20.189	215.88	47060000	25.488
Peptide_14	Unmodified	_NMFIRPESK_		0	1	MULTI-MSMS	20210325_EX1_UM3_Prust001_SA_Syn_pArg_0p5ul_iRT_R5	R3	2	-0.12431	20.154	204.62	34538000	25.0417
Peptide_14	Unmodified	_NMFIRPESK_		0	1	MULTI-MSMS	20210325_EX1_UM3_Prust001_SA_Syn_pArg_0p5ul_iRT_R6	R4	2	-0.63963	20.223	229.61	91280000	26.4438
Peptide_14	Phospho (RHSTY)	_NMFIR(Phospho (RHSTY))PESK_	NMFIR(0.813)PES(0.187)K	1	1	MULTI-MSMS	20210324_EX1_UM3_Prust001_SA_Syn_pArg_0p5ul_iRT_R2	R1	2	-0.48486	22.76	158.05	530710000	28.9833	R
Peptide_14	Phospho (RHSTY)	_NMFIRPES(Phospho (RHSTY))K_	NMFIR(0.309)PES(0.691)K	1	1	MULTI-MSMS	20210324_EX1_UM3_Prust001_SA_Syn_pArg_0p5ul_iRT_R3	R2	2	0.15561	22.77	168.05	238470000	27.8292	S
Peptide_14	Phospho (RHSTY)	_NMFIR(Phospho (RHSTY))PESK_	NMFIR(0.786)PES(0.214)K	1	1	MULTI-MSMS	20210325_EX1_UM3_Prust001_SA_Syn_pArg_0p5ul_iRT_R5	R3	2	-0.010147	22.763	160.91	185000000	27.463	R
Peptide_14	Phospho (RHSTY)	_NMFIR(Phospho (RHSTY))PESK_	NMFIR(0.991)PES(0.009)K	1	1	MULTI-MSMS	20210325_EX1_UM3_Prust001_SA_Syn_pArg_0p5ul_iRT_R6	R4	2	-0.4138	22.802	157.28	595990000	29.1507	R
Peptide_11	Unmodified	_PLIRAIQK_		0	1	MULTI-MSMS	20210324_EX1_UM3_Prust001_SA_Syn_pArg_0p5ul_iRT_R2	R1	2	-0.22925	19.005	216.54	369050000	28.4592
Peptide_11	Unmodified	_PLIRAIQK_		0	1	MULTI-MSMS	20210324_EX1_UM3_Prust001_SA_Syn_pArg_0p5ul_iRT_R2	R1	2	0.028719	20.281	110.9	17270000	24.0418
Peptide_11	Unmodified	_PLIRAIQK_		0	1	MULTI-MSMS	20210324_EX1_UM3_Prust001_SA_Syn_pArg_0p5ul_iRT_R2	R1	2	-0.79888	22.599	149.4	19675000	24.2299
Peptide_11	Unmodified	_PLIRAIQK_		0	1	MULTI-MSMS	20210324_EX1_UM3_Prust001_SA_Syn_pArg_0p5ul_iRT_R3	R2	2	-0.19038	18.992	216.54	50691000	25.5952
Peptide_11	Unmodified	_PLIRAIQK_		0	1	MULTI-MSMS	20210324_EX1_UM3_Prust001_SA_Syn_pArg_0p5ul_iRT_R3	R2	2	0.38397	19.694	138.85	11250000	23.4234
Peptide_11	Unmodified	_PLIRAIQK_		0	1	MULTI-MSMS	20210325_EX1_UM3_Prust001_SA_Syn_pArg_0p5ul_iRT_R5	R3	2	-0.23967	18.988	216.57	452010000	28.7518
Peptide_11	Unmodified	_PLIRAIQK_		0	1	MULTI-MSMS	20210325_EX1_UM3_Prust001_SA_Syn_pArg_0p5ul_iRT_R5	R3	2	0.34088	22.6	131.3	16476000	23.9739
Peptide_11	Unmodified	_PLIRAIQK_		0	1	MULTI-MSMS	20210325_EX1_UM3_Prust001_SA_Syn_pArg_0p5ul_iRT_R6	R4	2	0.14482	19.048	206.1	556580000	29.052
Peptide_11	Phospho (RHSTY)	_PLIR(Phospho (RHSTY))AIQK_	PLIR(1)AIQK	1	1	MULTI-MSMS	20210324_EX1_UM3_Prust001_SA_Syn_pArg_0p5ul_iRT_R2	R1	2	-0.19432	21.539	164.96	4116000000	31.9386	R
Peptide_11	Phospho (RHSTY)	_PLIR(Phospho (RHSTY))AIQK_	PLIR(1)AIQK	1	1	MULTI-MSMS	20210324_EX1_UM3_Prust001_SA_Syn_pArg_0p5ul_iRT_R2	R1	2	1.6417	34.036	137.14	6210700	22.5663	R
Peptide_11	Phospho (RHSTY)	_PLIR(Phospho (RHSTY))AIQK_	PLIR(1)AIQK	1	1	MULTI-MSMS	20210324_EX1_UM3_Prust001_SA_Syn_pArg_0p5ul_iRT_R2	R1	2	0.35093	34.887	131.06	11575000	23.4645	R
Peptide_11	Phospho (RHSTY)	_PLIR(Phospho (RHSTY))AIQK_	PLIR(1)AIQK	1	1	MULTI-MSMS	20210324_EX1_UM3_Prust001_SA_Syn_pArg_0p5ul_iRT_R3	R2	2	0.069824	21.554	162.49	2216200000	31.0454	R
Peptide_11	Phospho (RHSTY)	_PLIR(Phospho (RHSTY))AIQK_	PLIR(1)AIQK	1	1	MULTI-MSMS	20210324_EX1_UM3_Prust001_SA_Syn_pArg_0p5ul_iRT_R3	R2	2	0.54039	22.209	141.48	17663000	24.0742	R
Peptide_11	Phospho (RHSTY)	_PLIR(Phospho (RHSTY))AIQK_	PLIR(1)AIQK	1	1	MULTI-MSMS	20210324_EX1_UM3_Prust001_SA_Syn_pArg_0p5ul_iRT_R3	R2	2	0.1456	23.132	151.44	24363000	24.5382	R
Peptide_11	Phospho (RHSTY)	_PLIR(Phospho (RHSTY))AIQK_	PLIR(1)AIQK	1	1	MULTI-MSMS	20210324_EX1_UM3_Prust001_SA_Syn_pArg_0p5ul_iRT_R3	R2	2	1.153	34.095	111.04	3357100	21.6788	R
Peptide_11	Phospho (RHSTY)	_PLIR(Phospho (RHSTY))AIQK_	PLIR(1)AIQK	1	1	MULTI-MSMS	20210324_EX1_UM3_Prust001_SA_Syn_pArg_0p5ul_iRT_R3	R2	2	-1.1125	34.896	61.679	7554900	22.849	R
Peptide_11	Phospho (RHSTY)	_PLIR(Phospho (RHSTY))AIQK_	PLIR(1)AIQK	1	1	MULTI-MSMS	20210325_EX1_UM3_Prust001_SA_Syn_pArg_0p5ul_iRT_R5	R3	2	0.15015	21.531	162.49	3466800000	31.691	R
Peptide_11	Phospho (RHSTY)	_PLIR(Phospho (RHSTY))AIQK_	PLIR(1)AIQK	1	1	MULTI-MSMS	20210325_EX1_UM3_Prust001_SA_Syn_pArg_0p5ul_iRT_R5	R3	2	0.36563	34.903	119.21	13531000	23.6898	R
Peptide_11	Phospho (RHSTY)	_PLIR(Phospho (RHSTY))AIQK_	PLIR(1)AIQK	1	1	MULTI-MSMS	20210325_EX1_UM3_Prust001_SA_Syn_pArg_0p5ul_iRT_R6	R4	2	-0.60837	21.573	164.96	4380500000	32.0284	R
Peptide_11	Phospho (RHSTY)	_PLIR(Phospho (RHSTY))AIQK_	PLIR(1)AIQK	1	1	MULTI-MSMS	20210325_EX1_UM3_Prust001_SA_Syn_pArg_0p5ul_iRT_R6	R4	2	-2.5429	23.162	151.44	57560000	25.7786	R
Peptide_11	Phospho (RHSTY)	_PLIR(Phospho (RHSTY))AIQK_	PLIR(1)AIQK	1	1	MULTI-MSMS	20210325_EX1_UM3_Prust001_SA_Syn_pArg_0p5ul_iRT_R6	R4	2	0.89954	32.931	82.279	1434500	20.4521	R
Peptide_11	Phospho (RHSTY)	_PLIR(Phospho (RHSTY))AIQK_	PLIR(1)AIQK	1	1	MULTI-MSMS	20210325_EX1_UM3_Prust001_SA_Syn_pArg_0p5ul_iRT_R6	R4	2	1.1019	34.083	129.42	8187200	22.9649	R
Peptide_10	Unmodified	_QRIYSIK_		0	1	MULTI-MSMS	20210324_EX1_UM3_Prust001_SA_Syn_pArg_0p5ul_iRT_R2	R1	2	-0.63847	16.426	127.12	140750000	27.0686
Peptide_10	Unmodified	_QRIYSIK_		0	1	MULTI-MSMS	20210324_EX1_UM3_Prust001_SA_Syn_pArg_0p5ul_iRT_R3	R2	2	0.33295	16.466	116.88	46951000	25.4847
Peptide_10	Unmodified	_QRIYSIK_		0	1	MULTI-MSMS	20210325_EX1_UM3_Prust001_SA_Syn_pArg_0p5ul_iRT_R5	R3	2	-0.037564	16.401	120.62	75076000	26.1618
Peptide_10	Unmodified	_QRIYSIK_		0	1	MULTI-MSMS	20210325_EX1_UM3_Prust001_SA_Syn_pArg_0p5ul_iRT_R6	R4	2	-0.066836	16.448	130.04	164420000	27.2928
Peptide_10	Phospho (RHSTY)	_QR(Phospho (RHSTY))IYSIK_	QR(1)IYSIK	1	1	MULTI-MSMS	20210324_EX1_UM3_Prust001_SA_Syn_pArg_0p5ul_iRT_R2	R1	2	-0.25328	18.793	139.78	396480000	28.5627	R
Peptide_10	Phospho (RHSTY)	_QR(Phospho (RHSTY))IYSIK_	QR(1)IYSIK	1	1	MULTI-MSMS	20210324_EX1_UM3_Prust001_SA_Syn_pArg_0p5ul_iRT_R3	R2	2	-0.063303	18.85	114.5	81370000	26.278	R
Peptide_10	Phospho (RHSTY)	_QR(Phospho (RHSTY))IYSIK_	QR(1)IYSIK	1	1	MULTI-MSMS	20210325_EX1_UM3_Prust001_SA_Syn_pArg_0p5ul_iRT_R5	R3	2	0.23504	18.785	103.82	201840000	27.5886	R
Peptide_10	Phospho (RHSTY)	_QR(Phospho (RHSTY))IYSIK_	QR(1)IYSIK	1	1	MULTI-MSMS	20210325_EX1_UM3_Prust001_SA_Syn_pArg_0p5ul_iRT_R6	R4	2	0.65939	18.836	132.38	397880000	28.5678	R
Peptide_06	Unmodified	_RGDLPSSFPK_		0	1	MULTI-MSMS	20210324_EX1_UM3_Prust001_SA_Syn_pArg_0p5ul_iRT_R2	R1	2	0.32777	20.589	134.57	704190000	29.3914
Peptide_06	Unmodified	_RGDLPSSFPK_		0	1	MULTI-MSMS	20210324_EX1_UM3_Prust001_SA_Syn_pArg_0p5ul_iRT_R3	R2	2	0.55585	20.604	128.91	405970000	28.5968
Peptide_06	Unmodified	_RGDLPSSFPK_		0	1	MULTI-MSMS	20210324_EX1_UM3_Prust001_SA_Syn_pArg_0p5ul_iRT_R3	R2	2	-0.337	20.794	89.827	25010000	24.576
Peptide_06	Unmodified	_RGDLPSSFPK_		0	1	MULTI-MSMS	20210324_EX1_UM3_Prust001_SA_Syn_pArg_0p5ul_iRT_R3	R2	2	-1.4615	20.943	91.656	22759000	24.4399
Peptide_06	Unmodified	_RGDLPSSFPK_		0	1	MULTI-MSMS	20210325_EX1_UM3_Prust001_SA_Syn_pArg_0p5ul_iRT_R5	R3	2	0.23918	20.574	126.71	729270000	29.4419
Peptide_06	Unmodified	_RGDLPSSFPK_		0	1	MULTI-MSMS	20210325_EX1_UM3_Prust001_SA_Syn_pArg_0p5ul_iRT_R5	R3	2	-1.7841	21.021	93.325	34176000	25.0265
Peptide_06	Unmodified	_RGDLPSSFPK_		0	1	MULTI-MSMS	20210325_EX1_UM3_Prust001_SA_Syn_pArg_0p5ul_iRT_R6	R4	2	0.41561	20.639	123.96	789980000	29.5572
Peptide_06	Unmodified	_RGDLPSSFPK_		0	1	MULTI-MSMS	20210325_EX1_UM3_Prust001_SA_Syn_pArg_0p5ul_iRT_R6	R4	2	-1.8747	21.095	106.88	35752000	25.0915
Peptide_06	Phospho (RHSTY)	_R(Phospho (RHSTY))GDLPSSFPK_	R(1)GDLPSSFPK	1	1	MULTI-MSMS	20210324_EX1_UM3_Prust001_SA_Syn_pArg_0p5ul_iRT_R2	R1	2	0.27504	22.334	203.8	869460000	29.6955	R
Peptide_06	Phospho (RHSTY)	_R(Phospho (RHSTY))GDLPSSFPK_	R(1)GDLPSSFPK	1	1	MULTI-MSMS	20210324_EX1_UM3_Prust001_SA_Syn_pArg_0p5ul_iRT_R3	R2	2	0.7489	22.35	219.97	398220000	28.569	R
Peptide_06	Phospho (RHSTY)	_R(Phospho (RHSTY))GDLPSSFPK_	R(1)GDLPSSFPK	1	1	MULTI-MSMS	20210325_EX1_UM3_Prust001_SA_Syn_pArg_0p5ul_iRT_R5	R3	2	0.60543	22.343	195.16	678810000	29.3384	R
Peptide_06	Phospho (RHSTY)	_R(Phospho (RHSTY))GDLPSSFPK_	R(1)GDLPSSFPK	1	1	MULTI-MSMS	20210325_EX1_UM3_Prust001_SA_Syn_pArg_0p5ul_iRT_R6	R4	2	0.33299	22.39	206.64	855730000	29.6726	R
Peptide_15	Unmodified	_RIIPSDK_		0	1	MULTI-MSMS	20210324_EX1_UM3_Prust001_SA_Syn_pArg_0p5ul_iRT_R2	R1	2	0.31581	13.591	180.18	459970000	28.777
Peptide_15	Unmodified	_RIIPSDK_		0	1	MULTI-MSMS	20210324_EX1_UM3_Prust001_SA_Syn_pArg_0p5ul_iRT_R2	R1	2	0.90953	33.987	84.916	4692700	22.162
Peptide_15	Unmodified	_RIIPSDK_		0	1	MULTI-MSMS	20210324_EX1_UM3_Prust001_SA_Syn_pArg_0p5ul_iRT_R3	R2	2	-0.12697	13.605	200.66	391890000	28.5459
Peptide_15	Unmodified	_RIIPSDK_		0	1	MULTI-MSMS	20210324_EX1_UM3_Prust001_SA_Syn_pArg_0p5ul_iRT_R3	R2	2	-0.37835	34.065	65.777	2272900	21.1161
Peptide_15	Unmodified	_RIIPSDK_		0	1	MULTI-MSMS	20210325_EX1_UM3_Prust001_SA_Syn_pArg_0p5ul_iRT_R5	R3	2	0.63321	13.583	206.8	575410000	29.1
Peptide_15	Unmodified	_RIIPSDK_		0	1	MULTI-MSMS	20210325_EX1_UM3_Prust001_SA_Syn_pArg_0p5ul_iRT_R5	R3	2	0.89132	34.015	69.176	3524300	21.7489
Peptide_15	Unmodified	_RIIPSDK_		0	1	MULTI-MSMS	20210325_EX1_UM3_Prust001_SA_Syn_pArg_0p5ul_iRT_R6	R4	2	0.39487	13.604	180.18	333270000	28.3121
Peptide_15	Unmodified	_RIIPSDK_		0	1	MULTI-MSMS	20210325_EX1_UM3_Prust001_SA_Syn_pArg_0p5ul_iRT_R6	R4	2	-0.29522	14.644	142.36	62856000	25.9055
Peptide_15	Unmodified	_RIIPSDK_		0	1	MULTI-MSMS	20210325_EX1_UM3_Prust001_SA_Syn_pArg_0p5ul_iRT_R6	R4	2	0.60288	34.165	89.046	4298300	22.0353
Peptide_15	Phospho (RHSTY)	_R(Phospho (RHSTY))IIPSDK_	R(1)IIPSDK	1	1	MULTI-MSMS	20210324_EX1_UM3_Prust001_SA_Syn_pArg_0p5ul_iRT_R2	R1	2	-0.42849	15.285	131.11	1833400000	30.7719	R
Peptide_15	Phospho (RHSTY)	_R(Phospho (RHSTY))IIPSDK_	R(1)IIPSDK	1	1	MULTI-MSMS	20210324_EX1_UM3_Prust001_SA_Syn_pArg_0p5ul_iRT_R2	R1	2	-0.63554	15.804	82.671	11085000	23.4021	R
Peptide_15	Phospho (RHSTY)	_R(Phospho (RHSTY))IIPSDK_	R(1)IIPSDK	1	1	MULTI-MSMS	20210324_EX1_UM3_Prust001_SA_Syn_pArg_0p5ul_iRT_R2	R1	2	-0.61088	33.981	88.177	2988400	21.5109	R
Peptide_15	Phospho (RHSTY)	_R(Phospho (RHSTY))IIPSDK_	R(1)IIPSDK	1	1	MULTI-MSMS	20210324_EX1_UM3_Prust001_SA_Syn_pArg_0p5ul_iRT_R3	R2	2	0.070951	15.306	117.18	1279400000	30.2528	R
Peptide_15	Phospho (RHSTY)	_R(Phospho (RHSTY))IIPSDK_	R(1)IIPSDK	1	1	MULTI-MSMS	20210324_EX1_UM3_Prust001_SA_Syn_pArg_0p5ul_iRT_R3	R2	2	-0.85314	15.885	76.035	11193000	23.4161	R
Peptide_15	Phospho (RHSTY)	_R(Phospho (RHSTY))IIPSDK_	R(1)IIPSDK	1	1	MULTI-MSMS	20210325_EX1_UM3_Prust001_SA_Syn_pArg_0p5ul_iRT_R5	R3	2	0.30714	15.302	117.18	1186000000	30.1435	R
Peptide_15	Phospho (RHSTY)	_R(Phospho (RHSTY))IIPSDK_	R(1)IIPSDK	1	1	MULTI-MSMS	20210325_EX1_UM3_Prust001_SA_Syn_pArg_0p5ul_iRT_R5	R3	2	-0.4948	34.079	76.035	2445900	21.2219	R
Peptide_15	Phospho (RHSTY)	_R(Phospho (RHSTY))IIPSDK_	R(1)IIPSDK	1	1	MULTI-MSMS	20210325_EX1_UM3_Prust001_SA_Syn_pArg_0p5ul_iRT_R6	R4	2	-0.23955	15.314	119.62	2168500000	31.0141	R
Peptide_15	Phospho (RHSTY)	_R(Phospho (RHSTY))IIPSDK_	R(1)IIPSDK	1	1	MULTI-MSMS	20210325_EX1_UM3_Prust001_SA_Syn_pArg_0p5ul_iRT_R6	R4	2	-1.311	15.917	79.146	17819000	24.0869	R
Peptide_15	Phospho (RHSTY)	_R(Phospho (RHSTY))IIPSDK_	R(1)IIPSDK	1	1	MULTI-MSMS	20210325_EX1_UM3_Prust001_SA_Syn_pArg_0p5ul_iRT_R6	R4	2	-0.75968	34.217	88.819	2736100	21.3837	R
Peptide_03	Unmodified	_TIDRTVIYNGK_		0	1	MULTI-MSMS	20210324_EX1_UM3_Prust001_SA_Syn_pArg_0p5ul_iRT_R2	R1	3	-0.22643	18.455	147.62	574910000	29.0988
Peptide_03	Unmodified	_TIDRTVIYNGK_		0	1	MULTI-MSMS	20210324_EX1_UM3_Prust001_SA_Syn_pArg_0p5ul_iRT_R3	R2	3	-0.22956	18.449	130.1	272710000	28.0228
Peptide_03	Unmodified	_TIDRTVIYNGK_		0	1	MULTI-MSMS	20210324_EX1_UM3_Prust001_SA_Syn_pArg_0p5ul_iRT_R3	R2	3	-0.67819	18.842	80.623	11703000	23.4804
Peptide_03	Unmodified	_TIDRTVIYNGK_		0	1	MULTI-MSMS	20210324_EX1_UM3_Prust001_SA_Syn_pArg_0p5ul_iRT_R3	R2	3	-0.086294	19.142	95.401	7498200	22.8381
Peptide_03	Unmodified	_TIDRTVIYNGK_		0	1	MULTI-MSMS	20210325_EX1_UM3_Prust001_SA_Syn_pArg_0p5ul_iRT_R5	R3	3	-0.32614	18.437	147.26	540490000	29.0097
Peptide_03	Unmodified	_TIDRTVIYNGK_		0	1	MULTI-MSMS	20210325_EX1_UM3_Prust001_SA_Syn_pArg_0p5ul_iRT_R6	R4	3	0.25523	18.503	143	534770000	28.9943
Peptide_03	Phospho (RHSTY)	_TIDR(Phospho (RHSTY))TVIYNGK_	TIDR(0.996)T(0.004)VIYNGK	1	1	MULTI-MSMS	20210324_EX1_UM3_Prust001_SA_Syn_pArg_0p5ul_iRT_R2	R1	2	0.88903	19.834	201.74	697220000	29.377	R
Peptide_03	Phospho (RHSTY)	_TIDR(Phospho (RHSTY))TVIYNGK_	TIDR(0.996)T(0.004)VIYNGK	1	1	MULTI-MSMS	20210324_EX1_UM3_Prust001_SA_Syn_pArg_0p5ul_iRT_R3	R2	2	0.85081	19.818	215.06	365200000	28.4441	R
Peptide_03	Phospho (RHSTY)	_TIDR(Phospho (RHSTY))TVIYNGK_	TIDR(0.996)T(0.004)VIYNGK	1	1	MULTI-MSMS	20210325_EX1_UM3_Prust001_SA_Syn_pArg_0p5ul_iRT_R5	R3	2	0.31845	19.816	212.02	579290000	29.1097	R
Peptide_03	Phospho (RHSTY)	_TIDR(Phospho (RHSTY))TVIYNGK_	T(0.006)IDR(0.957)T(0.037)VIYNGK	1	1	MULTI-MSMS	20210325_EX1_UM3_Prust001_SA_Syn_pArg_0p5ul_iRT_R6	R4	2	0.72826	19.87	205.8	604760000	29.1718	R
iRT	Unmodified	_TPVISGGPYEYR_		0	0	MULTI-MSMS	20210324_EX1_UM3_Prust001_SA_Syn_pArg_0p5ul_iRT_R2	R1	2	0.35349	24.123	317.87	5561500000	32.3728
iRT	Unmodified	_TPVISGGPYEYR_		0	0	MULTI-MSMS	20210324_EX1_UM3_Prust001_SA_Syn_pArg_0p5ul_iRT_R2	R1	2	-0.75411	34.228	160.18	10444000	23.3162
iRT	Unmodified	_TPVISGGPYEYR_		0	0	MULTI-MSMS	20210324_EX1_UM3_Prust001_SA_Syn_pArg_0p5ul_iRT_R3	R2	2	0.17687	24.132	318.89	5966200000	32.4742
iRT	Unmodified	_TPVISGGPYEYR_		0	0	MULTI-MSMS	20210324_EX1_UM3_Prust001_SA_Syn_pArg_0p5ul_iRT_R3	R2	2	-1.1413	34.114	182.16	8875700	23.0814
iRT	Unmodified	_TPVISGGPYEYR_		0	0	MULTI-MSMS	20210324_EX1_UM3_Prust001_SA_Syn_pArg_0p5ul_iRT_R3	R2	2	0.23729	34.351	147.73	7608800	22.8592
iRT	Unmodified	_TPVISGGPYEYR_		0	0	MULTI-MSMS	20210325_EX1_UM3_Prust001_SA_Syn_pArg_0p5ul_iRT_R5	R3	2	0.19003	24.128	318.89	6067100000	32.4984
iRT	Unmodified	_TPVISGGPYEYR_		0	0	MULTI-MSMS	20210325_EX1_UM3_Prust001_SA_Syn_pArg_0p5ul_iRT_R5	R3	2	-1.0278	34.177	206.73	12091000	23.5274
iRT	Unmodified	_TPVISGGPYEYR_		0	0	MULTI-MSMS	20210325_EX1_UM3_Prust001_SA_Syn_pArg_0p5ul_iRT_R6	R4	2	-0.74815	24.188	334.63	5727400000	32.4152
iRT	Unmodified	_TPVISGGPYEYR_		0	0	MULTI-MSMS	20210325_EX1_UM3_Prust001_SA_Syn_pArg_0p5ul_iRT_R6	R4	2	-1.9009	33.354	84.17	1272300	20.279
iRT	Unmodified	_TPVISGGPYEYR_		0	0	MULTI-MSMS	20210325_EX1_UM3_Prust001_SA_Syn_pArg_0p5ul_iRT_R6	R4	2	-1.2857	34.219	164.66	11360000	23.4375
iRT	Unmodified	_TPVISGGPYEYR_		0	0	MULTI-MSMS	20210325_EX1_UM3_Prust001_SA_Syn_pArg_0p5ul_iRT_R6	R4	2	-1.0298	35.696	87.913	882080	19.7505
iRT	Unmodified	_TPVITGAPYEYR_		0	0	MULTI-MSMS	20210324_EX1_UM3_Prust001_SA_Syn_pArg_0p5ul_iRT_R2	R1	2	0.84135	25.141	267.29	1897800000	30.8217
iRT	Unmodified	_TPVITGAPYEYR_		0	0	MULTI-MSMS	20210324_EX1_UM3_Prust001_SA_Syn_pArg_0p5ul_iRT_R3	R2	2	0.72086	25.14	263.11	2158600000	31.0074
iRT	Unmodified	_TPVITGAPYEYR_		0	0	MULTI-MSMS	20210325_EX1_UM3_Prust001_SA_Syn_pArg_0p5ul_iRT_R5	R3	2	0.42028	25.136	277.7	2307600000	31.1037
iRT	Unmodified	_TPVITGAPYEYR_		0	0	MULTI-MSMS	20210325_EX1_UM3_Prust001_SA_Syn_pArg_0p5ul_iRT_R6	R4	2	0.46959	25.192	292.68	1805400000	30.7497
iRT	Unmodified	_VEATFGVDESNAK_		0	0	MULTI-MSMS	20210324_EX1_UM3_Prust001_SA_Syn_pArg_0p5ul_iRT_R2	R1	2	0.47469	21.173	246.14	2332400000	31.1192
iRT	Unmodified	_VEATFGVDESNAK_		0	0	MULTI-MSMS	20210324_EX1_UM3_Prust001_SA_Syn_pArg_0p5ul_iRT_R3	R2	2	0.40186	21.173	268.58	2514800000	31.2278
iRT	Unmodified	_VEATFGVDESNAK_		0	0	MULTI-MSMS	20210325_EX1_UM3_Prust001_SA_Syn_pArg_0p5ul_iRT_R5	R3	2	0.18262	21.159	257.8	3210700000	31.5802
iRT	Unmodified	_VEATFGVDESNAK_		0	0	MULTI-MSMS	20210325_EX1_UM3_Prust001_SA_Syn_pArg_0p5ul_iRT_R6	R4	2	0.069249	21.217	251.43	3079900000	31.5202
Peptide_09	Unmodified	_VLTYDLRGHGK_		0	1	MULTI-MSMS	20210324_EX1_UM3_Prust001_SA_Syn_pArg_0p5ul_iRT_R2	R1	3	0.22142	18.148	116.77	931480000	29.7949
Peptide_09	Unmodified	_VLTYDLRGHGK_		0	1	MULTI-MSMS	20210324_EX1_UM3_Prust001_SA_Syn_pArg_0p5ul_iRT_R2	R1	3	0.95152	20.252	67.153	33676000	25.0052
Peptide_09	Unmodified	_VLTYDLRGHGK_		0	1	MULTI-MSMS	20210324_EX1_UM3_Prust001_SA_Syn_pArg_0p5ul_iRT_R3	R2	3	0.10364	18.167	114.89	587340000	29.1296
Peptide_09	Unmodified	_VLTYDLRGHGK_		0	1	MULTI-MSMS	20210324_EX1_UM3_Prust001_SA_Syn_pArg_0p5ul_iRT_R3	R2	3	-0.079792	18.358	104.95	82640000	26.3003
Peptide_09	Unmodified	_VLTYDLRGHGK_		0	1	MULTI-MSMS	20210324_EX1_UM3_Prust001_SA_Syn_pArg_0p5ul_iRT_R3	R2	3	-0.60177	18.617	96.113	33211000	24.9852
Peptide_09	Unmodified	_VLTYDLRGHGK_		0	1	MULTI-MSMS	20210324_EX1_UM3_Prust001_SA_Syn_pArg_0p5ul_iRT_R3	R2	3	-0.23433	18.899	103.18	29868000	24.8321
Peptide_09	Unmodified	_VLTYDLRGHGK_		0	1	MULTI-MSMS	20210324_EX1_UM3_Prust001_SA_Syn_pArg_0p5ul_iRT_R3	R2	3	-0.0071621	19.197	96.171	21079000	24.3293
Peptide_09	Unmodified	_VLTYDLRGHGK_		0	1	MULTI-MSMS	20210324_EX1_UM3_Prust001_SA_Syn_pArg_0p5ul_iRT_R3	R2	3	1.3253	20.266	80.916	26807000	24.6761
Peptide_09	Unmodified	_VLTYDLRGHGK_		0	1	MULTI-MSMS	20210325_EX1_UM3_Prust001_SA_Syn_pArg_0p5ul_iRT_R5	R3	3	-0.1097	18.123	123.96	746020000	29.4746
Peptide_09	Unmodified	_VLTYDLRGHGK_		0	1	MULTI-MSMS	20210325_EX1_UM3_Prust001_SA_Syn_pArg_0p5ul_iRT_R5	R3	3	0.22434	20.241	57.836	37843000	25.1735
Peptide_09	Unmodified	_VLTYDLRGHGK_		0	1	MULTI-MSMS	20210325_EX1_UM3_Prust001_SA_Syn_pArg_0p5ul_iRT_R6	R4	3	0.5478	18.181	117.52	1074100000	30.0005
Peptide_09	Unmodified	_VLTYDLRGHGK_		0	1	MULTI-MSMS	20210325_EX1_UM3_Prust001_SA_Syn_pArg_0p5ul_iRT_R6	R4	3	0.75067	20.299	76.302	43727000	25.382
Peptide_09	Phospho (RHSTY)	_VLTYDLR(Phospho (RHSTY))GHGK_	VLTYDLR(0.94)GH(0.06)GK	1	1	MULTI-MSMS	20210324_EX1_UM3_Prust001_SA_Syn_pArg_0p5ul_iRT_R2	R1	3	-0.34064	19.411	147.73	3657700000	31.7683	R
Peptide_09	Phospho (RHSTY)	_VLTYDLR(Phospho (RHSTY))GHGK_	VLTYDLR(0.838)GH(0.162)GK	1	1	MULTI-MSMS	20210324_EX1_UM3_Prust001_SA_Syn_pArg_0p5ul_iRT_R2	R1	3	-0.0061404	33.966	102.33	5448700	22.3775	R
Peptide_09	Phospho (RHSTY)	_VLTYDLR(Phospho (RHSTY))GHGK_	VLTYDLR(0.87)GH(0.13)GK	1	1	MULTI-MSMS	20210324_EX1_UM3_Prust001_SA_Syn_pArg_0p5ul_iRT_R3	R2	3	-0.56777	19.426	147.73	1957100000	30.8661	R
Peptide_09	Phospho (RHSTY)	_VLTYDLR(Phospho (RHSTY))GHGK_	VLTYDLR(0.5)GH(0.5)GK	1	1	MULTI-MSMS	20210324_EX1_UM3_Prust001_SA_Syn_pArg_0p5ul_iRT_R3	R2	3	-0.88424	34	84.566	3947100	21.9124	R
Peptide_09	Phospho (RHSTY)	_VLTYDLR(Phospho (RHSTY))GHGK_	VLTYDLR(0.609)GH(0.391)GK	1	1	MULTI-MSMS	20210325_EX1_UM3_Prust001_SA_Syn_pArg_0p5ul_iRT_R5	R3	3	-0.55042	19.392	147.73	3345600000	31.6396	R
Peptide_09	Phospho (RHSTY)	_VLTYDLR(Phospho (RHSTY))GHGK_	VLTYDLR(0.834)GH(0.166)GK	1	1	MULTI-MSMS	20210325_EX1_UM3_Prust001_SA_Syn_pArg_0p5ul_iRT_R5	R3	3	0.23222	34.124	70.806	4804700	22.196	R
Peptide_09	Phospho (RHSTY)	_VLTYDLR(Phospho (RHSTY))GHGK_	VLTYDLR(0.913)GH(0.087)GK	1	1	MULTI-MSMS	20210325_EX1_UM3_Prust001_SA_Syn_pArg_0p5ul_iRT_R6	R4	3	-0.21916	19.458	149.69	4195500000	31.9662	R
Peptide_09	Phospho (RHSTY)	_VLTYDLR(Phospho (RHSTY))GHGK_	VLTYDLR(0.5)GH(0.5)GK	1	1	MULTI-MSMS	20210325_EX1_UM3_Prust001_SA_Syn_pArg_0p5ul_iRT_R6	R4	3	-0.04847	34.004	71.879	4780000	22.1886	R
iRT	Unmodified	_YILAGVENSK_		0	0	MULTI-MSMS	20210324_EX1_UM3_Prust001_SA_Syn_pArg_0p5ul_iRT_R2	R1	2	-1.7899	22.512	122.44	34986000	25.0603
iRT	Unmodified	_YILAGVENSK_		0	0	MULTI-MSMS	20210324_EX1_UM3_Prust001_SA_Syn_pArg_0p5ul_iRT_R2	R1	2	-1.0474	23.258	108.3	23222000	24.469
iRT	Unmodified	_YILAGVENSK_		0	0	MULTI-MSMS	20210324_EX1_UM3_Prust001_SA_Syn_pArg_0p5ul_iRT_R2	R1	2	-0.49273	23.445	197.3	13675000000	33.6708
iRT	Unmodified	_YILAGVENSK_		0	0	MULTI-MSMS	20210324_EX1_UM3_Prust001_SA_Syn_pArg_0p5ul_iRT_R2	R1	2	1.2828	25.395	168.27	19467000	24.2145
iRT	Unmodified	_YILAGVENSK_		0	0	MULTI-MSMS	20210324_EX1_UM3_Prust001_SA_Syn_pArg_0p5ul_iRT_R2	R1	2	-0.094558	28.522	182.73	14193000	23.7587
iRT	Unmodified	_YILAGVENSK_		0	0	MULTI-MSMS	20210324_EX1_UM3_Prust001_SA_Syn_pArg_0p5ul_iRT_R2	R1	2	1.3537	29.412	169.09	11043000	23.3966
iRT	Unmodified	_YILAGVENSK_		0	0	MULTI-MSMS	20210324_EX1_UM3_Prust001_SA_Syn_pArg_0p5ul_iRT_R2	R1	2	0.667	30.301	129.42	8080900	22.9461
iRT	Unmodified	_YILAGVENSK_		0	0	MULTI-MSMS	20210324_EX1_UM3_Prust001_SA_Syn_pArg_0p5ul_iRT_R2	R1	2	0.17063	31.591	168.27	13675000	23.705
iRT	Unmodified	_YILAGVENSK_		0	0	MULTI-MSMS	20210324_EX1_UM3_Prust001_SA_Syn_pArg_0p5ul_iRT_R2	R1	2	1.1307	34.216	199.68	28191000	24.7487
iRT	Unmodified	_YILAGVENSK_		0	0	MULTI-MSMS	20210324_EX1_UM3_Prust001_SA_Syn_pArg_0p5ul_iRT_R2	R1	2	-0.63631	36.275	87.476	1324200	20.3367
iRT	Unmodified	_YILAGVENSK_		0	0	MULTI-MSMS	20210324_EX1_UM3_Prust001_SA_Syn_pArg_0p5ul_iRT_R2	R1	2	-1.5302	36.456	76.827	1008100	19.9432
iRT	Unmodified	_YILAGVENSK_		0	0	MULTI-MSMS	20210324_EX1_UM3_Prust001_SA_Syn_pArg_0p5ul_iRT_R2	R1	2	0.8781	37.481	126.41	1412200	20.4295
iRT	Unmodified	_YILAGVENSK_		0	0	MULTI-MSMS	20210324_EX1_UM3_Prust001_SA_Syn_pArg_0p5ul_iRT_R3	R2	2	-1.2264	22.541	141.52	31582000	24.9126
iRT	Unmodified	_YILAGVENSK_		0	0	MULTI-MSMS	20210324_EX1_UM3_Prust001_SA_Syn_pArg_0p5ul_iRT_R3	R2	2	-0.39462	23.453	212.58	13388000000	33.6402
iRT	Unmodified	_YILAGVENSK_		0	0	MULTI-MSMS	20210324_EX1_UM3_Prust001_SA_Syn_pArg_0p5ul_iRT_R3	R2	2	1.5734	25.324	169.09	16577000	23.9827
iRT	Unmodified	_YILAGVENSK_		0	0	MULTI-MSMS	20210324_EX1_UM3_Prust001_SA_Syn_pArg_0p5ul_iRT_R3	R2	2	1.6371	26.116	180.03	16038000	23.935
iRT	Unmodified	_YILAGVENSK_		0	0	MULTI-MSMS	20210324_EX1_UM3_Prust001_SA_Syn_pArg_0p5ul_iRT_R3	R2	2	1.1667	26.937	119.86	13380000	23.6736
iRT	Unmodified	_YILAGVENSK_		0	0	MULTI-MSMS	20210324_EX1_UM3_Prust001_SA_Syn_pArg_0p5ul_iRT_R3	R2	2	-0.93968	28.523	153.08	13857000	23.7241
iRT	Unmodified	_YILAGVENSK_		0	0	MULTI-MSMS	20210324_EX1_UM3_Prust001_SA_Syn_pArg_0p5ul_iRT_R3	R2	2	1.317	30.409	115.7	6275700	22.5813
iRT	Unmodified	_YILAGVENSK_		0	0	MULTI-MSMS	20210324_EX1_UM3_Prust001_SA_Syn_pArg_0p5ul_iRT_R3	R2	2	-0.74034	31.598	154.49	15037000	23.842
iRT	Unmodified	_YILAGVENSK_		0	0	MULTI-MSMS	20210324_EX1_UM3_Prust001_SA_Syn_pArg_0p5ul_iRT_R3	R2	2	0.94352	34.335	183.47	23100000	24.4614
iRT	Unmodified	_YILAGVENSK_		0	0	MULTI-MSMS	20210324_EX1_UM3_Prust001_SA_Syn_pArg_0p5ul_iRT_R3	R2	2	-0.71622	35.831	70.256	1207600	20.2037
iRT	Unmodified	_YILAGVENSK_		0	0	MULTI-MSMS	20210324_EX1_UM3_Prust001_SA_Syn_pArg_0p5ul_iRT_R3	R2	2	-0.72741	35.968	59.245	936920	19.8376
iRT	Unmodified	_YILAGVENSK_		0	0	MULTI-MSMS	20210324_EX1_UM3_Prust001_SA_Syn_pArg_0p5ul_iRT_R3	R2	2	0.35351	37.541	59.245	797690	19.6055
iRT	Unmodified	_YILAGVENSK_		0	0	MULTI-MSMS	20210324_EX1_UM3_Prust001_SA_Syn_pArg_0p5ul_iRT_R3	R2	2	1.2356	38.044	89.698	1016900	19.9557
iRT	Unmodified	_YILAGVENSK_		0	0	MULTI-MSMS	20210324_EX1_UM3_Prust001_SA_Syn_pArg_0p5ul_iRT_R3	R2	2	0.15875	38.521	92.439	722350	19.4623
iRT	Unmodified	_YILAGVENSK_		0	0	MULTI-MSMS	20210324_EX1_UM3_Prust001_SA_Syn_pArg_0p5ul_iRT_R3	R2	2	-0.017439	39.071	76.827	391960	18.5803
iRT	Unmodified	_YILAGVENSK_		0	0	MULTI-MSMS	20210325_EX1_UM3_Prust001_SA_Syn_pArg_0p5ul_iRT_R5	R3	2	-2.3699	22.518	138.26	34300000	25.0317
iRT	Unmodified	_YILAGVENSK_		0	0	MULTI-MSMS	20210325_EX1_UM3_Prust001_SA_Syn_pArg_0p5ul_iRT_R5	R3	2	0.38897	23.253	78.516	24374000	24.5388
iRT	Unmodified	_YILAGVENSK_		0	0	MULTI-MSMS	20210325_EX1_UM3_Prust001_SA_Syn_pArg_0p5ul_iRT_R5	R3	2	-0.0992	23.442	212.58	15454000000	33.8473
iRT	Unmodified	_YILAGVENSK_		0	0	MULTI-MSMS	20210325_EX1_UM3_Prust001_SA_Syn_pArg_0p5ul_iRT_R5	R3	2	3.0479	24.536	166.3	56463000	25.7508
iRT	Unmodified	_YILAGVENSK_		0	0	MULTI-MSMS	20210325_EX1_UM3_Prust001_SA_Syn_pArg_0p5ul_iRT_R5	R3	2	1.3772	25.347	180.45	25522000	24.6052
iRT	Unmodified	_YILAGVENSK_		0	0	MULTI-MSMS	20210325_EX1_UM3_Prust001_SA_Syn_pArg_0p5ul_iRT_R5	R3	2	1.7499	27.098	133.98	19281000	24.2007
iRT	Unmodified	_YILAGVENSK_		0	0	MULTI-MSMS	20210325_EX1_UM3_Prust001_SA_Syn_pArg_0p5ul_iRT_R5	R3	2	-0.67232	28.53	128.38	22093000	24.3971
iRT	Unmodified	_YILAGVENSK_		0	0	MULTI-MSMS	20210325_EX1_UM3_Prust001_SA_Syn_pArg_0p5ul_iRT_R5	R3	2	-0.80369	31.617	182.53	20183000	24.2666
iRT	Unmodified	_YILAGVENSK_		0	0	MULTI-MSMS	20210325_EX1_UM3_Prust001_SA_Syn_pArg_0p5ul_iRT_R5	R3	2	0.79429	36.127	108.98	2669700	21.3482
iRT	Unmodified	_YILAGVENSK_		0	0	MULTI-MSMS	20210325_EX1_UM3_Prust001_SA_Syn_pArg_0p5ul_iRT_R5	R3	2	0.37796	37.438	135.79	1383700	20.4001
iRT	Unmodified	_YILAGVENSK_		0	0	MULTI-MSMS	20210325_EX1_UM3_Prust001_SA_Syn_pArg_0p5ul_iRT_R6	R4	2	-1.8719	22.568	119.86	45377000	25.4355
iRT	Unmodified	_YILAGVENSK_		0	0	MULTI-MSMS	20210325_EX1_UM3_Prust001_SA_Syn_pArg_0p5ul_iRT_R6	R4	2	-0.74661	23.504	197.3	15595000000	33.8604
iRT	Unmodified	_YILAGVENSK_		0	0	MULTI-MSMS	20210325_EX1_UM3_Prust001_SA_Syn_pArg_0p5ul_iRT_R6	R4	2	0.90404	25.395	168.27	21344000	24.3473
iRT	Unmodified	_YILAGVENSK_		0	0	MULTI-MSMS	20210325_EX1_UM3_Prust001_SA_Syn_pArg_0p5ul_iRT_R6	R4	2	1.6886	26.439	148.52	15105000	23.8485
iRT	Unmodified	_YILAGVENSK_		0	0	MULTI-MSMS	20210325_EX1_UM3_Prust001_SA_Syn_pArg_0p5ul_iRT_R6	R4	2	-1.4297	28.578	153.08	17786000	24.0842
iRT	Unmodified	_YILAGVENSK_		0	0	MULTI-MSMS	20210325_EX1_UM3_Prust001_SA_Syn_pArg_0p5ul_iRT_R6	R4	2	1.3561	29.481	144.09	9546500	23.1865
iRT	Unmodified	_YILAGVENSK_		0	0	MULTI-MSMS	20210325_EX1_UM3_Prust001_SA_Syn_pArg_0p5ul_iRT_R6	R4	2	0.37276	30.48	172.21	7974500	22.927
iRT	Unmodified	_YILAGVENSK_		0	0	MULTI-MSMS	20210325_EX1_UM3_Prust001_SA_Syn_pArg_0p5ul_iRT_R6	R4	2	0.35358	31.651	172.21	9540600	23.1856
iRT	Unmodified	_YILAGVENSK_		0	0	MULTI-MSMS	20210325_EX1_UM3_Prust001_SA_Syn_pArg_0p5ul_iRT_R6	R4	2	0.88181	34.216	214.29	31466000	24.9073

## Sheet: pSTY RT
Proteins	Modifications	Modified.sequence	Phospho..RHSTY..Probabilities	Phospho..RHSTY.	Missed.cleavages	Type	Raw.file	Experiment	Charge	Mass.error..ppm.	Retention.time	Score	Intensity	log2Intensity	AA	Best.MS.MS
Peptide_29	Phospho (RHSTY)	_ADSILAAS(Phospho (RHSTY))GVSDDAAK_	ADSILAAS(1)GVSDDAAK	1	0	MULTI-MSMS	20210324_EX1_UM3_Prust001_SA_Syn_pSTY_mix2_iRT	R1	2	-0.082627	24.045	272.95	232710000	27.794	S	2
Peptide_29	Phospho (RHSTY)	_ADS(Phospho (RHSTY))ILAASGVSDDAAK_	ADS(1)ILAASGVSDDAAK	1	0	MULTI-MSMS	20210324_EX1_UM3_Prust001_SA_Syn_pSTY_mix2_iRT	R1	2	-0.19999	24.283	179.14	41690000	25.3132	S	4
Peptide_29	Phospho (RHSTY)	_ADSILAASGVS(Phospho (RHSTY))DDAAK_	ADSILAAS(0.002)GVS(0.998)DDAAK	1	0	MULTI-MSMS	20210324_EX1_UM3_Prust001_SA_Syn_pSTY_mix2_iRT	R1	2	0.22143	24.448	265.77	182150000	27.4406	S	6
Peptide_29	Phospho (RHSTY)	_ADSILAAS(Phospho (RHSTY))GVSDDAAK_	ADSILAAS(1)GVSDDAAK	1	0	MULTI-MSMS	20210324_EX1_UM3_Prust001_SA_Syn_pSTY_mix2_iRT_R3	R2	2	-0.16114	24.017	279.44	365350000	28.4447	S	10
Peptide_29	Phospho (RHSTY)	_ADS(Phospho (RHSTY))ILAASGVSDDAAK_	ADS(1)ILAASGVSDDAAK	1	0	MULTI-MSMS	20210324_EX1_UM3_Prust001_SA_Syn_pSTY_mix2_iRT_R3	R2	2	-0.39445	24.272	159.34	59515000	25.8267	S	14
Peptide_29	Phospho (RHSTY)	_ADSILAASGVS(Phospho (RHSTY))DDAAK_	ADSILAAS(0.001)GVS(0.999)DDAAK	1	0	MULTI-MSMS	20210324_EX1_UM3_Prust001_SA_Syn_pSTY_mix2_iRT_R3	R2	2	0.086248	24.444	279.44	294410000	28.1333	S	18
Peptide_29	Phospho (RHSTY)	_ADSILAAS(Phospho (RHSTY))GVSDDAAK_	ADSILAAS(1)GVSDDAAK	1	0	MULTI-MSMS	20210325_EX1_UM3_Prust001_SA_Syn_pSTY_mix2_iRT_R5	R3	2	-0.19404	24.049	265.77	334430000	28.3171	S	21
Peptide_29	Phospho (RHSTY)	_ADS(Phospho (RHSTY))ILAASGVSDDAAK_	ADS(1)ILAASGVSDDAAK	1	0	MULTI-MSMS	20210325_EX1_UM3_Prust001_SA_Syn_pSTY_mix2_iRT_R5	R3	2	0.14918	24.297	164.41	73714000	26.1354	S	23
Peptide_29	Phospho (RHSTY)	_ADSILAASGVS(Phospho (RHSTY))DDAAK_	ADSILAAS(0.001)GVS(0.999)DDAAK	1	0	MULTI-MSMS	20210325_EX1_UM3_Prust001_SA_Syn_pSTY_mix2_iRT_R5	R3	2	0.50593	24.458	277	285980000	28.0913	S	25
Peptide_29	Phospho (RHSTY)	_ADSILAAS(Phospho (RHSTY))GVSDDAAK_	ADSILAAS(1)GVSDDAAK	1	0	MULTI-MSMS	20210325_EX1_UM3_Prust001_SA_Syn_pSTY_mix2_iRT_R6	R4	2	-0.24251	24.077	248.25	205280000	27.613	S	29
Peptide_29	Phospho (RHSTY)	_ADS(Phospho (RHSTY))ILAASGVSDDAAK_	ADS(1)ILAASGVSDDAAK	1	0	MULTI-MSMS	20210325_EX1_UM3_Prust001_SA_Syn_pSTY_mix2_iRT_R6	R4	2	-0.47154	24.314	166.92	39856000	25.2483	S	32
Peptide_29	Phospho (RHSTY)	_ADSILAASGVS(Phospho (RHSTY))DDAAK_	ADSILAASGVS(1)DDAAK	1	0	MULTI-MSMS	20210325_EX1_UM3_Prust001_SA_Syn_pSTY_mix2_iRT_R6	R4	2	0.28878	24.484	262.82	168020000	27.3241	S	33
iRT	Unmodified	_ADVTPADFSEWSK_		0	0	MULTI-MSMS	20210324_EX1_UM3_Prust001_SA_Syn_pSTY_mix2_iRT	R1	2	-0.77981	29.006	189.66	1080300000	30.0088		42
iRT	Unmodified	_ADVTPADFSEWSK_		0	0	MULTI-MSMS	20210324_EX1_UM3_Prust001_SA_Syn_pSTY_mix2_iRT	R1	2	-0.7908	34.205	91.937	2189200	21.062		51
iRT	Unmodified	_ADVTPADFSEWSK_		0	0	MULTI-MSMS	20210324_EX1_UM3_Prust001_SA_Syn_pSTY_mix2_iRT	R1	2	-2.4437	34.635	62.408	1402600	20.4197		53
iRT	Unmodified	_ADVTPADFSEWSK_		0	0	MULTI-MSMS	20210324_EX1_UM3_Prust001_SA_Syn_pSTY_mix2_iRT_R3	R2	2	-0.29051	29	218.36	1071900000	29.9975		55
iRT	Unmodified	_ADVTPADFSEWSK_		0	0	MULTI-MSMS	20210325_EX1_UM3_Prust001_SA_Syn_pSTY_mix2_iRT_R5	R3	2	-0.15658	29.023	169.81	3338200000	31.6364		68
iRT	Unmodified	_ADVTPADFSEWSK_		0	0	MULTI-MSMS	20210325_EX1_UM3_Prust001_SA_Syn_pSTY_mix2_iRT_R5	R3	2	-0.86635	34.201	108.9	8785500	23.0667		81
iRT	Unmodified	_ADVTPADFSEWSK_		0	0	MULTI-MSMS	20210325_EX1_UM3_Prust001_SA_Syn_pSTY_mix2_iRT_R5	R3	2	-0.76026	34.57	94.767	13048000	23.6373		91
iRT	Unmodified	_ADVTPADFSEWSK_		0	0	MULTI-MSMS	20210325_EX1_UM3_Prust001_SA_Syn_pSTY_mix2_iRT_R6	R4	2	-0.77294	29.04	201.56	1426800000	30.4101		101
iRT	Unmodified	_ADVTPADFSEWSK_		0	0	MULTI-MSMS	20210325_EX1_UM3_Prust001_SA_Syn_pSTY_mix2_iRT_R6	R4	2	-1.0513	34.232	124.1	3919600	21.9023		111
Peptide_13	Phospho (RHSTY)	_AVADRLENS(Phospho (RHSTY))EAK_	AVADRLENS(1)EAK	1	1	MULTI-MSMS	20210324_EX1_UM3_Prust001_SA_Syn_pSTY_mix2_iRT	R1	2	-0.22273	14.51	315.68	1528600000	30.5096	S	129
Peptide_13	Phospho (RHSTY)	_AVADRLENS(Phospho (RHSTY))EAK_	AVADRLENS(1)EAK	1	1	MULTI-MSMS	20210324_EX1_UM3_Prust001_SA_Syn_pSTY_mix2_iRT_R3	R2	2	0.39557	14.462	213.73	2887800000	31.4273	S	139
Peptide_13	Phospho (RHSTY)	_AVADRLENS(Phospho (RHSTY))EAK_	AVADRLENS(1)EAK	1	1	MULTI-MSMS	20210325_EX1_UM3_Prust001_SA_Syn_pSTY_mix2_iRT_R5	R3	2	0.10085	14.501	261.61	2968000000	31.4668	S	149
Peptide_13	Phospho (RHSTY)	_AVADRLENS(Phospho (RHSTY))EAK_	AVADRLENS(1)EAK	1	1	MULTI-MSMS	20210325_EX1_UM3_Prust001_SA_Syn_pSTY_mix2_iRT_R6	R4	2	0.024505	14.514	226.67	1987800000	30.8885	S	159
Peptide_13	Acetyl (Protein N-term),Phospho (RHSTY)	_(Acetyl (Protein N-term))AVADRLENS(Phospho (RHSTY))EAK_	AVADRLENS(1)EAK	1	1	MULTI-MSMS	20210324_EX1_UM3_Prust001_SA_Syn_pSTY_mix2_iRT	R1	2	0.58341	20.408	244	208080000	27.6326		168
Peptide_13	Acetyl (Protein N-term),Phospho (RHSTY)	_(Acetyl (Protein N-term))AVADRLENS(Phospho (RHSTY))EAK_	AVADRLENS(1)EAK	1	1	MULTI-MSMS	20210324_EX1_UM3_Prust001_SA_Syn_pSTY_mix2_iRT_R3	R2	2	0.59076	20.38	218.63	319240000	28.2501		173
Peptide_13	Acetyl (Protein N-term),Phospho (RHSTY)	_(Acetyl (Protein N-term))AVADRLENS(Phospho (RHSTY))EAK_	AVADRLENS(1)EAK	1	1	MULTI-MSMS	20210325_EX1_UM3_Prust001_SA_Syn_pSTY_mix2_iRT_R5	R3	2	0.10127	20.411	216.01	316650000	28.2383		174
Peptide_13	Acetyl (Protein N-term),Phospho (RHSTY)	_(Acetyl (Protein N-term))AVADRLENS(Phospho (RHSTY))EAK_	AVADRLENS(1)EAK	1	1	MULTI-MSMS	20210325_EX1_UM3_Prust001_SA_Syn_pSTY_mix2_iRT_R6	R4	2	0.80936	20.399	234.28	135960000	27.0186		178
Peptide_33	Phospho (RHSTY)	_DFAS(Phospho (RHSTY))LLHEDLK_	DFAS(1)LLHEDLK	1	0	MULTI-MSMS	20210324_EX1_UM3_Prust001_SA_Syn_pSTY_mix2_iRT	R1	2	3.8015	34.44	177.16	9220700	23.1364	S	197
Peptide_33	Phospho (RHSTY)	_DFAS(Phospho (RHSTY))LLHEDLK_	DFAS(1)LLHEDLK	1	0	MULTI-MSMS	20210325_EX1_UM3_Prust001_SA_Syn_pSTY_mix2_iRT_R5	R3	2	3.4386	34.45	168.31	21638000	24.3671	S	198
Peptide_33	Phospho (RHSTY)	_DFAS(Phospho (RHSTY))LLHEDLK_	DFAS(1)LLHEDLK	1	0	MULTI-MSMS	20210325_EX1_UM3_Prust001_SA_Syn_pSTY_mix2_iRT_R6	R4	2	2.7857	34.452	172.33	10376000	23.3067	S	199
iRT	Unmodified	_DGLDAASYYAPVR_		0	0	MULTI-MSMS	20210324_EX1_UM3_Prust001_SA_Syn_pSTY_mix2_iRT	R1	2	-0.25267	26.769	261.03	1078000000	30.0057		200
iRT	Unmodified	_DGLDAASYYAPVR_		0	0	MULTI-MSMS	20210324_EX1_UM3_Prust001_SA_Syn_pSTY_mix2_iRT	R1	2	-0.68072	27.536	292.68	221770000	27.7245		213
iRT	Unmodified	_DGLDAASYYAPVR_		0	0	MULTI-MSMS	20210324_EX1_UM3_Prust001_SA_Syn_pSTY_mix2_iRT	R1	2	0.55241	34.286	109.42	1999600	20.9313		218
iRT	Unmodified	_DGLDAASYYAPVR_		0	0	MULTI-MSMS	20210324_EX1_UM3_Prust001_SA_Syn_pSTY_mix2_iRT_R3	R2	2	-0.12679	26.749	250.92	1314200000	30.2915		228
iRT	Unmodified	_DGLDAASYYAPVR_		0	0	MULTI-MSMS	20210324_EX1_UM3_Prust001_SA_Syn_pSTY_mix2_iRT_R3	R2	2	0.016242	27.52	267.29	191190000	27.5104		234
iRT	Unmodified	_DGLDAASYYAPVR_		0	0	MULTI-MSMS	20210325_EX1_UM3_Prust001_SA_Syn_pSTY_mix2_iRT_R5	R3	2	-0.45315	26.785	241.13	2953200000	31.4596		238
iRT	Unmodified	_DGLDAASYYAPVR_		0	0	MULTI-MSMS	20210325_EX1_UM3_Prust001_SA_Syn_pSTY_mix2_iRT_R5	R3	2	0.030021	27.559	308.04	561970000	29.0659		250
iRT	Unmodified	_DGLDAASYYAPVR_		0	0	MULTI-MSMS	20210325_EX1_UM3_Prust001_SA_Syn_pSTY_mix2_iRT_R5	R3	2	1.596	34.536	175.93	9082100	23.1146		258
iRT	Unmodified	_DGLDAASYYAPVR_		0	0	MULTI-MSMS	20210325_EX1_UM3_Prust001_SA_Syn_pSTY_mix2_iRT_R6	R4	2	-0.41943	26.795	251.56	1284500000	30.2586		274
iRT	Unmodified	_DGLDAASYYAPVR_		0	0	MULTI-MSMS	20210325_EX1_UM3_Prust001_SA_Syn_pSTY_mix2_iRT_R6	R4	2	-0.64366	27.569	282.13	250110000	27.898		286
iRT	Unmodified	_DGLDAASYYAPVR_		0	0	MULTI-MSMS	20210325_EX1_UM3_Prust001_SA_Syn_pSTY_mix2_iRT_R6	R4	2	1.6729	34.287	123.75	2544700	21.2791		290
Peptide_20	Phospho (RHSTY)	_DSLSQEQEVT(Phospho (RHSTY))R_	DSLSQEQEVT(0.858)R(0.142)	1	0	MULTI-MSMS	20210324_EX1_UM3_Prust001_SA_Syn_pSTY_mix2_iRT	R1	2	0.40557	15.178	333.25	77228000	26.2026	T	312
Peptide_20	Phospho (RHSTY)	_DSLSQEQEVT(Phospho (RHSTY))R_	DSLSQEQEVT(0.596)R(0.404)	1	0	MULTI-MSMS	20210324_EX1_UM3_Prust001_SA_Syn_pSTY_mix2_iRT_R3	R2	2	0.6478	15.126	322.18	89435000	26.4143	T	315
Peptide_20	Phospho (RHSTY)	_DSLSQEQEVT(Phospho (RHSTY))R_	DSLSQEQEVT(0.89)R(0.11)	1	0	MULTI-MSMS	20210325_EX1_UM3_Prust001_SA_Syn_pSTY_mix2_iRT_R5	R3	2	0.69055	15.17	337.53	97496000	26.5388	T	318
Peptide_20	Phospho (RHSTY)	_DSLSQEQEVT(Phospho (RHSTY))R_	DSLSQEQEVT(0.892)R(0.108)	1	0	MULTI-MSMS	20210325_EX1_UM3_Prust001_SA_Syn_pSTY_mix2_iRT_R6	R4	2	0.66065	15.179	350.9	57584000	25.7792	T	321
Peptide_20	Phospho (RHSTY)	_DSLSQEQEVT(Phospho (RHSTY))RR_	DSLSQEQEVT(0.859)R(0.123)R(0.018)	1	1	MULTI-MSMS	20210324_EX1_UM3_Prust001_SA_Syn_pSTY_mix2_iRT	R1	3	-0.36924	14.421	209.6	597720000	29.1549	T	324
Peptide_20	Phospho (RHSTY)	_DSLSQEQEVT(Phospho (RHSTY))RR_	DSLSQEQEVT(0.848)R(0.12)R(0.032)	1	1	MULTI-MSMS	20210324_EX1_UM3_Prust001_SA_Syn_pSTY_mix2_iRT	R1	3	0.49831	14.769	114.64	11465000	23.4507	T	329
Peptide_20	Phospho (RHSTY)	_DSLSQEQEVT(Phospho (RHSTY))RR_	DSLSQEQEVT(0.922)R(0.072)R(0.006)	1	1	MULTI-MSMS	20210324_EX1_UM3_Prust001_SA_Syn_pSTY_mix2_iRT_R3	R2	3	0.065833	14.373	242.19	1164500000	30.1171	T	330
Peptide_20	Phospho (RHSTY)	_DSLSQEQEVT(Phospho (RHSTY))RR_	DSLSQEQEVT(0.922)R(0.072)R(0.006)	1	1	MULTI-MSMS	20210325_EX1_UM3_Prust001_SA_Syn_pSTY_mix2_iRT_R5	R3	3	0.053777	14.412	217.48	1120800000	30.0619	T	339
Peptide_20	Phospho (RHSTY)	_DSLSQEQEVT(Phospho (RHSTY))RR_	DSLSQEQEVT(0.722)R(0.186)R(0.091)	1	1	MULTI-MSMS	20210325_EX1_UM3_Prust001_SA_Syn_pSTY_mix2_iRT_R5	R3	2	0.27888	14.412	284.74	1030600000	29.9408	T	344
Peptide_20	Phospho (RHSTY)	_DSLSQEQEVT(Phospho (RHSTY))RR_	DSLSQEQEVT(0.827)R(0.102)R(0.071)	1	1	MULTI-MSMS	20210325_EX1_UM3_Prust001_SA_Syn_pSTY_mix2_iRT_R5	R3	3	0.41136	14.77	140.03	21277000	24.3428	T	345
Peptide_20	Phospho (RHSTY)	_DSLSQEQEVT(Phospho (RHSTY))RR_	DSLSQEQEVT(0.984)R(0.016)R(0.001)	1	1	MULTI-MSMS	20210325_EX1_UM3_Prust001_SA_Syn_pSTY_mix2_iRT_R6	R4	2	0.35638	14.422	390.71	613650000	29.1928	T	347
Peptide_20	Phospho (RHSTY)	_DSLSQEQEVT(Phospho (RHSTY))RR_	DSLSQEQEVT(0.875)R(0.11)R(0.016)	1	1	MULTI-MSMS	20210325_EX1_UM3_Prust001_SA_Syn_pSTY_mix2_iRT_R6	R4	3	0.022951	14.425	196.18	724220000	29.4319	T	352
Peptide_20	Phospho (RHSTY)	_DSLSQEQEVTR(Phospho (RHSTY))R_	DSLSQEQEVT(0.4)R(0.511)R(0.089)	1	1	MULTI-MSMS	20210325_EX1_UM3_Prust001_SA_Syn_pSTY_mix2_iRT_R6	R4	3	0.6555	14.78	100.54	12238000	23.5449	R	354
Peptide_20	Acetyl (Protein N-term),Phospho (RHSTY)	_(Acetyl (Protein N-term))DSLSQEQEVT(Phospho (RHSTY))RR_	DSLSQEQEVT(0.976)R(0.018)R(0.006)	1	1	MULTI-MSMS	20210324_EX1_UM3_Prust001_SA_Syn_pSTY_mix2_iRT	R1	2	0.071069	17.624	312.78	71011000	26.0815		355
Peptide_20	Acetyl (Protein N-term),Phospho (RHSTY)	_(Acetyl (Protein N-term))DSLSQEQEVT(Phospho (RHSTY))RR_	DSLSQEQEVT(0.935)R(0.053)R(0.012)	1	1	MULTI-MSMS	20210324_EX1_UM3_Prust001_SA_Syn_pSTY_mix2_iRT_R3	R2	2	-0.23254	17.592	318.74	112290000	26.7427		357
Peptide_20	Acetyl (Protein N-term),Phospho (RHSTY)	_(Acetyl (Protein N-term))DSLSQEQEVT(Phospho (RHSTY))RR_	DSLSQEQEVT(0.424)R(0.424)R(0.152)	1	1	MULTI-MSMS	20210325_EX1_UM3_Prust001_SA_Syn_pSTY_mix2_iRT_R5	R3	2	0.14286	17.631	313.31	116770000	26.7991		359
Peptide_20	Acetyl (Protein N-term),Phospho (RHSTY)	_(Acetyl (Protein N-term))DSLSQEQEVTRR(Phospho (RHSTY))_	DSLSQEQEVT(0.323)R(0.122)R(0.555)	1	1	MULTI-MSMS	20210325_EX1_UM3_Prust001_SA_Syn_pSTY_mix2_iRT_R6	R4	2	-0.22298	17.642	321.09	76436000	26.1877		362
Peptide_25	Phospho (RHSTY)	_EEFEEIS(Phospho (RHSTY))VR_	EEFEEIS(0.869)VR(0.131)	1	0	MULTI-MSMS	20210324_EX1_UM3_Prust001_SA_Syn_pSTY_mix2_iRT	R1	2	0.097977	25.342	196.48	13742000	23.7121	S	364
Peptide_25	Phospho (RHSTY)	_EEFEEIS(Phospho (RHSTY))VR_	EEFEEIS(0.869)VR(0.131)	1	0	MULTI-MSMS	20210324_EX1_UM3_Prust001_SA_Syn_pSTY_mix2_iRT_R3	R2	2	0.1492	25.334	207.29	31198000	24.895	S	366
Peptide_25	Phospho (RHSTY)	_EEFEEIS(Phospho (RHSTY))VR_	EEFEEIS(0.912)VR(0.088)	1	0	MULTI-MSMS	20210325_EX1_UM3_Prust001_SA_Syn_pSTY_mix2_iRT_R5	R3	2	-0.57082	25.373	209.85	25555000	24.6071	S	367
Peptide_25	Phospho (RHSTY)	_EEFEEIS(Phospho (RHSTY))VR_	EEFEEIS(0.869)VR(0.131)	1	0	MULTI-MSMS	20210325_EX1_UM3_Prust001_SA_Syn_pSTY_mix2_iRT_R6	R4	2	0.21299	25.373	196.48	15748000	23.9087	S	368
Peptide_25	Phospho (RHSTY)	_EEFEEIS(Phospho (RHSTY))VRGR_	EEFEEIS(0.998)VR(0.002)GR	1	1	MULTI-MSMS	20210324_EX1_UM3_Prust001_SA_Syn_pSTY_mix2_iRT	R1	2	-0.14393	22.292	235.31	223000000	27.7325	S	369
Peptide_25	Phospho (RHSTY)	_EEFEEIS(Phospho (RHSTY))VRGR_	EEFEEIS(1)VRGR	1	1	MULTI-MSMS	20210324_EX1_UM3_Prust001_SA_Syn_pSTY_mix2_iRT_R3	R2	2	0.53338	22.262	263.44	883410000	29.7185	S	375
Peptide_25	Phospho (RHSTY)	_EEFEEIS(Phospho (RHSTY))VRGR_	EEFEEIS(1)VRGR	1	1	MULTI-MSMS	20210325_EX1_UM3_Prust001_SA_Syn_pSTY_mix2_iRT_R5	R3	2	0.48485	22.284	287.45	852870000	29.6678	S	377
Peptide_25	Phospho (RHSTY)	_EEFEEIS(Phospho (RHSTY))VRGR_	EEFEEIS(1)VRGR	1	1	MULTI-MSMS	20210325_EX1_UM3_Prust001_SA_Syn_pSTY_mix2_iRT_R6	R4	2	0.22103	22.316	273.15	570430000	29.0875	S	381
Peptide_25	Acetyl (Protein N-term),Phospho (RHSTY)	_(Acetyl (Protein N-term))EEFEEIS(Phospho (RHSTY))VRGR_	EEFEEIS(0.825)VR(0.148)GR(0.027)	1	1	MULTI-MSMS	20210324_EX1_UM3_Prust001_SA_Syn_pSTY_mix2_iRT	R1	2	0.15586	26.617	109	9652400	23.2025		384
Peptide_25	Acetyl (Protein N-term),Phospho (RHSTY)	_(Acetyl (Protein N-term))EEFEEIS(Phospho (RHSTY))VRGR_	EEFEEIS(0.981)VR(0.019)GR	1	1	MULTI-MSMS	20210324_EX1_UM3_Prust001_SA_Syn_pSTY_mix2_iRT_R3	R2	2	0.13963	26.596	138.02	14164000	23.7557		385
Peptide_25	Acetyl (Protein N-term),Phospho (RHSTY)	_(Acetyl (Protein N-term))EEFEEIS(Phospho (RHSTY))VRGR_	EEFEEIS(0.999)VR(0.001)GR	1	1	MULTI-MSMS	20210325_EX1_UM3_Prust001_SA_Syn_pSTY_mix2_iRT_R5	R3	2	0.013375	26.638	166.62	43618000	25.3784		386
Peptide_25	Acetyl (Protein N-term),Phospho (RHSTY)	_(Acetyl (Protein N-term))EEFEEIS(Phospho (RHSTY))VRGR_	EEFEEIS(0.991)VR(0.008)GR	1	1	MULTI-MSMS	20210325_EX1_UM3_Prust001_SA_Syn_pSTY_mix2_iRT_R6	R4	2	-0.095745	26.651	154.74	14415000	23.7811		388
Peptide_36	Phospho (RHSTY)	_EIARTALVNLVS(Phospho (RHSTY))DGR_	EIARTALVNLVS(0.971)DGR(0.029)	1	1	MULTI-MSMS	20210324_EX1_UM3_Prust001_SA_Syn_pSTY_mix2_iRT	R1	3	2.2414	28.185	117.55	17444000	24.0562	S	399
Peptide_36	Phospho (RHSTY)	_EIARTALVNLVS(Phospho (RHSTY))DGR_	EIARTALVNLVS(0.96)DGR(0.04)	1	1	MULTI-MSMS	20210324_EX1_UM3_Prust001_SA_Syn_pSTY_mix2_iRT_R3	R2	3	3.5516	28.174	127.4	11451000	23.449	S	400
Peptide_36	Phospho (RHSTY)	_EIART(Phospho (RHSTY))ALVNLVSDGR_	EIAR(0.001)T(0.999)ALVNLVSDGR	1	1	MULTI-MSMS	20210325_EX1_UM3_Prust001_SA_Syn_pSTY_mix2_iRT_R5	R3	2	-0.5159	31.46	254.05	14544000	23.7939	T	402
iRT	Unmodified	_GAGSSEPVTGLDAK_		0	0	MULTI-MSMS	20210324_EX1_UM3_Prust001_SA_Syn_pSTY_mix2_iRT	R1	2	0.046807	18.562	242.45	4620100000	32.1053		435
iRT	Unmodified	_GAGSSEPVTGLDAK_		0	0	MULTI-MSMS	20210324_EX1_UM3_Prust001_SA_Syn_pSTY_mix2_iRT	R1	2	0.66787	34.126	176.78	5388600	22.3615		467
iRT	Unmodified	_GAGSSEPVTGLDAK_		0	0	MULTI-MSMS	20210324_EX1_UM3_Prust001_SA_Syn_pSTY_mix2_iRT_R3	R2	2	0.31259	18.53	247.96	5795900000	32.4324		496
iRT	Unmodified	_GAGSSEPVTGLDAK_		0	0	MULTI-MSMS	20210324_EX1_UM3_Prust001_SA_Syn_pSTY_mix2_iRT_R3	R2	2	-0.23295	34.043	194.17	7402600	22.8196		510
iRT	Unmodified	_GAGSSEPVTGLDAK_		0	0	MULTI-MSMS	20210325_EX1_UM3_Prust001_SA_Syn_pSTY_mix2_iRT_R5	R3	2	-0.047522	18.553	227.81	6848500000	32.6731		548
iRT	Unmodified	_GAGSSEPVTGLDAK_		0	0	MULTI-MSMS	20210325_EX1_UM3_Prust001_SA_Syn_pSTY_mix2_iRT_R5	R3	2	0.34356	34.16	159.94	16354000	23.9631		566
iRT	Unmodified	_GAGSSEPVTGLDAK_		0	0	MULTI-MSMS	20210325_EX1_UM3_Prust001_SA_Syn_pSTY_mix2_iRT_R6	R4	2	-0.27307	18.588	248.98	4624900000	32.1068		597
iRT	Unmodified	_GAGSSEPVTGLDAK_		0	0	MULTI-MSMS	20210325_EX1_UM3_Prust001_SA_Syn_pSTY_mix2_iRT_R6	R4	2	0.50032	34.049	167.6	5879000	22.4871		618
Peptide_32	Phospho (RHSTY)	_GDVYQSLS(Phospho (RHSTY))QLPESVR_	GDVYQS(0.001)LS(0.999)QLPESVR	1	0	MULTI-MSMS	20210324_EX1_UM3_Prust001_SA_Syn_pSTY_mix2_iRT	R1	2	-0.20186	29.572	229.68	13213000	23.6555	S	643
Peptide_32	Phospho (RHSTY)	_GDVYQS(Phospho (RHSTY))LSQLPESVR_	GDVYQS(1)LSQLPESVR	1	0	MULTI-MSMS	20210325_EX1_UM3_Prust001_SA_Syn_pSTY_mix2_iRT_R5	R3	2	-0.33118	29.609	296.29	51898000	25.6292	S	645
Peptide_32	Phospho (RHSTY)	_GDVYQSLS(Phospho (RHSTY))QLPESVR_	GDVYQSLS(1)QLPESVR	1	0	MULTI-MSMS	20210325_EX1_UM3_Prust001_SA_Syn_pSTY_mix2_iRT_R6	R4	2	0.28363	29.6	241.14	20426000	24.2839	S	651
iRT	Unmodified	_GTFIIDPAAVIR_		0	0	MULTI-MSMS	20210324_EX1_UM3_Prust001_SA_Syn_pSTY_mix2_iRT	R1	2	-0.64656	34.541	250.06	655500000	29.288		652
iRT	Unmodified	_GTFIIDPAAVIR_		0	0	MULTI-MSMS	20210324_EX1_UM3_Prust001_SA_Syn_pSTY_mix2_iRT_R3	R2	2	-0.1493	34.528	221.68	143930000	27.1008		657
iRT	Unmodified	_GTFIIDPAAVIR_		0	0	MULTI-MSMS	20210325_EX1_UM3_Prust001_SA_Syn_pSTY_mix2_iRT_R5	R3	2	0.15528	34.535	202.44	1255400000	30.2255		659
iRT	Unmodified	_GTFIIDPAAVIR_		0	0	MULTI-MSMS	20210325_EX1_UM3_Prust001_SA_Syn_pSTY_mix2_iRT_R6	R4	2	0.34032	34.554	202.44	272320000	28.0207		666
iRT	Unmodified	_GTFIIDPGGVIR_		0	0	MULTI-MSMS	20210324_EX1_UM3_Prust001_SA_Syn_pSTY_mix2_iRT	R1	2	-0.31314	32.98	168.83	173400000	27.3695		670
iRT	Unmodified	_GTFIIDPGGVIR_		0	0	MULTI-MSMS	20210324_EX1_UM3_Prust001_SA_Syn_pSTY_mix2_iRT	R1	2	0.57223	33.433	126.55	7452900	22.8294		678
iRT	Unmodified	_GTFIIDPGGVIR_		0	0	MULTI-MSMS	20210324_EX1_UM3_Prust001_SA_Syn_pSTY_mix2_iRT_R3	R2	2	-0.042531	32.99	172.59	107650000	26.6818		682
iRT	Unmodified	_GTFIIDPGGVIR_		0	0	MULTI-MSMS	20210324_EX1_UM3_Prust001_SA_Syn_pSTY_mix2_iRT_R3	R2	2	0.28499	33.427	76.465	3441000	21.7144		686
iRT	Unmodified	_GTFIIDPGGVIR_		0	0	MULTI-MSMS	20210325_EX1_UM3_Prust001_SA_Syn_pSTY_mix2_iRT_R5	R3	2	-0.31615	33.006	171.56	501010000	28.9003		688
iRT	Unmodified	_GTFIIDPGGVIR_		0	0	MULTI-MSMS	20210325_EX1_UM3_Prust001_SA_Syn_pSTY_mix2_iRT_R5	R3	2	0.9559	33.462	147.4	18358000	24.1299		699
iRT	Unmodified	_GTFIIDPGGVIR_		0	0	MULTI-MSMS	20210325_EX1_UM3_Prust001_SA_Syn_pSTY_mix2_iRT_R6	R4	2	0.27077	33.018	170.5	124680000	26.8937		704
iRT	Unmodified	_GTFIIDPGGVIR_		0	0	MULTI-MSMS	20210325_EX1_UM3_Prust001_SA_Syn_pSTY_mix2_iRT_R6	R4	2	0.00027773	33.479	106.2	4964300	22.2432		710
Peptide_31	Unmodified	_GYSVSVFNR_		0	0	MULTI-MSMS	20210324_EX1_UM3_Prust001_SA_Syn_pSTY_mix2_iRT_R3	R2	2	0.53603	25.358	143.85	21631000	24.3666		712
Peptide_31	Unmodified	_GYSVSVFNR_		0	0	MULTI-MSMS	20210325_EX1_UM3_Prust001_SA_Syn_pSTY_mix2_iRT_R5	R3	2	0.031816	25.381	127.12	18917000	24.1732		713
Peptide_31	Unmodified	_GYSVSVFNR_		0	0	MULTI-MSMS	20210325_EX1_UM3_Prust001_SA_Syn_pSTY_mix2_iRT_R6	R4	2	0.56447	25.407	125.5	13269000	23.6616		714
Peptide_31	Phospho (RHSTY)	_GYSVSVFNRSS(Phospho (RHSTY))EK_	GYSVSVFNR(0.191)S(0.193)S(0.615)EK	1	1	MULTI-MSMS	20210324_EX1_UM3_Prust001_SA_Syn_pSTY_mix2_iRT	R1	2	-0.35919	23.59	345.54	226680000	27.7561	S	715
Peptide_31	Phospho (RHSTY)	_GYSVSVFNRSS(Phospho (RHSTY))EK_	GYSVSVFNR(0.032)S(0.384)S(0.584)EK	1	1	MULTI-MSMS	20210324_EX1_UM3_Prust001_SA_Syn_pSTY_mix2_iRT_R3	R2	2	-0.14739	23.573	369.5	824580000	29.6191	S	718
Peptide_31	Phospho (RHSTY)	_GYSVSVFNRS(Phospho (RHSTY))SEK_	GYSVSVFNR(0.06)S(0.88)S(0.06)EK	1	1	MULTI-MSMS	20210325_EX1_UM3_Prust001_SA_Syn_pSTY_mix2_iRT_R5	R3	2	-0.32709	23.593	391.76	811330000	29.5957	S	722
Peptide_31	Phospho (RHSTY)	_GYSVSVFNRS(Phospho (RHSTY))SEK_	GYSVSVFNR(0.243)S(0.514)S(0.243)EK	1	1	MULTI-MSMS	20210325_EX1_UM3_Prust001_SA_Syn_pSTY_mix2_iRT_R6	R4	2	-0.94367	23.634	340.47	531410000	28.9853	S	727
Peptide_31	Acetyl (Protein N-term),Phospho (RHSTY)	_(Acetyl (Protein N-term))GYSVSVFNR(Phospho (RHSTY))SSEK_	GYSVSVFNR(0.532)S(0.457)S(0.011)EK	1	1	MULTI-MSMS	20210324_EX1_UM3_Prust001_SA_Syn_pSTY_mix2_iRT	R1	2	0.0098827	27.196	277.41	19638000	24.2271		730
Peptide_31	Acetyl (Protein N-term),Phospho (RHSTY)	_(Acetyl (Protein N-term))GYSVSVFNRS(Phospho (RHSTY))SEK_	GYSVSVFNR(0.079)S(0.895)S(0.026)EK	1	1	MULTI-MSMS	20210324_EX1_UM3_Prust001_SA_Syn_pSTY_mix2_iRT_R3	R2	2	-0.52001	27.183	319.82	33841000	25.0123		733
Peptide_31	Acetyl (Protein N-term),Phospho (RHSTY)	_(Acetyl (Protein N-term))GYSVSVFNRS(Phospho (RHSTY))SEK_	GYSVSVFNR(0.136)S(0.807)S(0.056)EK	1	1	MULTI-MSMS	20210325_EX1_UM3_Prust001_SA_Syn_pSTY_mix2_iRT_R5	R3	2	-0.48222	27.225	297.67	52651000	25.65		735
Peptide_31	Acetyl (Protein N-term),Phospho (RHSTY)	_(Acetyl (Protein N-term))GYSVSVFNRS(Phospho (RHSTY))SEK_	GYSVSVFNR(0.102)S(0.715)S(0.183)EK	1	1	MULTI-MSMS	20210325_EX1_UM3_Prust001_SA_Syn_pSTY_mix2_iRT_R6	R4	2	-0.48453	27.233	318.82	27478000	24.7118		737
Peptide_12	Phospho (RHSTY)	_HTY(Phospho (RHSTY))QNEPLPNR_	HTY(1)QNEPLPNR	1	0	MULTI-MSMS	20210324_EX1_UM3_Prust001_SA_Syn_pSTY_mix2_iRT	R1	2	0.54081	14.888	280.09	24952000	24.5727	Y	744
Peptide_12	Phospho (RHSTY)	_HTY(Phospho (RHSTY))QNEPLPNR_	HTY(1)QNEPLPNR	1	0	MULTI-MSMS	20210324_EX1_UM3_Prust001_SA_Syn_pSTY_mix2_iRT_R3	R2	2	0.95615	14.844	331.7	44113000	25.3947	Y	748
Peptide_12	Phospho (RHSTY)	_HTY(Phospho (RHSTY))QNEPLPNR_	HTY(1)QNEPLPNR	1	0	MULTI-MSMS	20210325_EX1_UM3_Prust001_SA_Syn_pSTY_mix2_iRT_R5	R3	2	0.61216	14.872	310.21	49909000	25.5728	Y	751
Peptide_12	Phospho (RHSTY)	_HTY(Phospho (RHSTY))QNEPLPNR_	HTY(1)QNEPLPNR	1	0	MULTI-MSMS	20210325_EX1_UM3_Prust001_SA_Syn_pSTY_mix2_iRT_R6	R4	2	0.89363	14.886	310.21	29343000	24.8065	Y	752
Peptide_12	Phospho (RHSTY)	_HTY(Phospho (RHSTY))QNEPLPNRK_	HT(0.002)Y(0.997)QNEPLPNRK	1	1	MULTI-MSMS	20210324_EX1_UM3_Prust001_SA_Syn_pSTY_mix2_iRT	R1	3	-0.77878	12.628	174.23	912050000	29.7645	Y	756
Peptide_12	Phospho (RHSTY)	_HT(Phospho (RHSTY))YQNEPLPNRK_	H(0.014)T(0.986)YQNEPLPNRK	1	1	MULTI-MSMS	20210324_EX1_UM3_Prust001_SA_Syn_pSTY_mix2_iRT	R1	3	-0.43457	13.856	169.37	363020000	28.4355	T	769
Peptide_12	Phospho (RHSTY)	_HT(Phospho (RHSTY))YQNEPLPNRK_	H(0.313)T(0.374)Y(0.313)QNEPLPNRK	1	1	MULTI-MSMS	20210324_EX1_UM3_Prust001_SA_Syn_pSTY_mix2_iRT	R1	3	0.1841	33.967	56.225	2489700	21.2475	T	776
Peptide_12	Phospho (RHSTY)	_HTY(Phospho (RHSTY))QNEPLPNRK_	H(0.018)T(0.093)Y(0.89)QNEPLPNRK	1	1	MULTI-MSMS	20210324_EX1_UM3_Prust001_SA_Syn_pSTY_mix2_iRT_R3	R2	3	-0.054704	12.539	167.18	2634000000	31.2946	Y	794
Peptide_12	Phospho (RHSTY)	_HT(Phospho (RHSTY))YQNEPLPNRK_	H(0.017)T(0.983)YQNEPLPNRK	1	1	MULTI-MSMS	20210324_EX1_UM3_Prust001_SA_Syn_pSTY_mix2_iRT_R3	R2	3	0.24424	13.794	168.1	1219200000	30.1833	T	801
Peptide_12	Phospho (RHSTY)	_HTY(Phospho (RHSTY))QNEPLPNRK_	H(0.137)T(0.17)Y(0.693)QNEPLPNRK	1	1	MULTI-MSMS	20210324_EX1_UM3_Prust001_SA_Syn_pSTY_mix2_iRT_R3	R2	3	-0.23688	33.985	55.04	6353300	22.5991	Y	817
Peptide_12	Phospho (RHSTY)	_HTY(Phospho (RHSTY))QNEPLPNRK_	HT(0.006)Y(0.994)QNEPLPNRK	1	1	MULTI-MSMS	20210325_EX1_UM3_Prust001_SA_Syn_pSTY_mix2_iRT_R5	R3	3	-0.27151	12.596	204.32	1761300000	30.714	Y	824
Peptide_12	Phospho (RHSTY)	_HTY(Phospho (RHSTY))QNEPLPNRK_	HT(0.024)Y(0.976)QNEPLPNRK	1	1	MULTI-MSMS	20210325_EX1_UM3_Prust001_SA_Syn_pSTY_mix2_iRT_R5	R3	2	-0.13587	12.596	141.88	146520000	27.1265	Y	840
Peptide_12	Phospho (RHSTY)	_HT(Phospho (RHSTY))YQNEPLPNRK_	H(0.012)T(0.988)YQNEPLPNRK	1	1	MULTI-MSMS	20210325_EX1_UM3_Prust001_SA_Syn_pSTY_mix2_iRT_R5	R3	3	-0.044105	13.834	179.79	1178600000	30.1344	T	842
Peptide_12	Phospho (RHSTY)	_HTY(Phospho (RHSTY))QNEPLPNRK_	H(0.173)T(0.249)Y(0.578)QNEPLPNRK	1	1	MULTI-MSMS	20210325_EX1_UM3_Prust001_SA_Syn_pSTY_mix2_iRT_R5	R3	3	0.91367	34.15	59.496	9802900	23.2248	Y	852
Peptide_12	Phospho (RHSTY)	_HTY(Phospho (RHSTY))QNEPLPNRK_	H(0.009)T(0.067)Y(0.924)QNEPLPNRK	1	1	MULTI-MSMS	20210325_EX1_UM3_Prust001_SA_Syn_pSTY_mix2_iRT_R6	R4	3	0.065415	12.591	198.97	1676600000	30.6429	Y	858
Peptide_12	Phospho (RHSTY)	_HTY(Phospho (RHSTY))QNEPLPNRK_	HTY(1)QNEPLPNRK	1	1	MULTI-MSMS	20210325_EX1_UM3_Prust001_SA_Syn_pSTY_mix2_iRT_R6	R4	2	0.2349	12.591	190.57	196940000	27.5532	Y	877
Peptide_12	Phospho (RHSTY)	_HT(Phospho (RHSTY))YQNEPLPNRK_	H(0.026)T(0.974)YQNEPLPNRK	1	1	MULTI-MSMS	20210325_EX1_UM3_Prust001_SA_Syn_pSTY_mix2_iRT_R6	R4	3	0.26228	13.844	160.04	767710000	29.516	T	878
Peptide_12	Phospho (RHSTY)	_HTY(Phospho (RHSTY))QNEPLPNRK_	H(0.105)T(0.127)Y(0.768)QNEPLPNRK	1	1	MULTI-MSMS	20210325_EX1_UM3_Prust001_SA_Syn_pSTY_mix2_iRT_R6	R4	3	0.49722	34.025	60.49	4676200	22.1569	Y	893
Peptide_12	Unmodified	_HTYQNEPLPNRK_		0	1	MULTI-MSMS	20210324_EX1_UM3_Prust001_SA_Syn_pSTY_mix2_iRT	R1	3	-0.53976	12.877	93.839	4798000	22.194		902
Peptide_12	Unmodified	_HTYQNEPLPNRK_		0	1	MULTI-MSMS	20210324_EX1_UM3_Prust001_SA_Syn_pSTY_mix2_iRT_R3	R2	3	0.22779	12.784	146.5	17575000	24.067		903
Peptide_12	Unmodified	_HTYQNEPLPNRK_		0	1	MULTI-MSMS	20210325_EX1_UM3_Prust001_SA_Syn_pSTY_mix2_iRT_R5	R3	3	0.14573	12.845	100.19	11168000	23.4129		905
Peptide_12	Unmodified	_HTYQNEPLPNRK_		0	1	MULTI-MSMS	20210325_EX1_UM3_Prust001_SA_Syn_pSTY_mix2_iRT_R6	R4	3	0.54723	12.861	105.13	8350300	22.9934		907
Peptide_12	Acetyl (Protein N-term),Phospho (RHSTY)	_(Acetyl (Protein N-term))HTY(Phospho (RHSTY))QNEPLPNRK_	HT(0.001)Y(0.999)QNEPLPNRK	1	1	MULTI-MSMS	20210324_EX1_UM3_Prust001_SA_Syn_pSTY_mix2_iRT	R1	3	0.58526	14.808	195.09	44215000	25.398		909
Peptide_12	Acetyl (Protein N-term),Phospho (RHSTY)	_(Acetyl (Protein N-term))HTY(Phospho (RHSTY))QNEPLPNRK_	HT(0.028)Y(0.972)QNEPLPNRK	1	1	MULTI-MSMS	20210324_EX1_UM3_Prust001_SA_Syn_pSTY_mix2_iRT_R3	R2	3	1.0614	14.759	206.69	91792000	26.4519		912
Peptide_12	Acetyl (Protein N-term),Phospho (RHSTY)	_(Acetyl (Protein N-term))HTY(Phospho (RHSTY))QNEPLPNRK_	H(0.001)T(0.047)Y(0.952)QNEPLPNRK	1	1	MULTI-MSMS	20210325_EX1_UM3_Prust001_SA_Syn_pSTY_mix2_iRT_R5	R3	3	0.81569	14.801	177.83	83918000	26.3225		917
Peptide_12	Acetyl (Protein N-term),Phospho (RHSTY)	_(Acetyl (Protein N-term))HTY(Phospho (RHSTY))QNEPLPNRK_	HT(0.014)Y(0.985)QNEPLPNRK	1	1	MULTI-MSMS	20210325_EX1_UM3_Prust001_SA_Syn_pSTY_mix2_iRT_R6	R4	3	0.9096	14.806	185.51	53542000	25.6742		920
Peptide_01	Phospho (RHSTY)	_IET(Phospho (RHSTY))TEARAK_	IET(0.999)T(0.001)EARAK	1	1	MULTI-MSMS	20210324_EX1_UM3_Prust001_SA_Syn_pSTY_mix2_iRT	R1	2	0.50434	10.791	159.94	10821000	23.3673	T	924
Peptide_01	Phospho (RHSTY)	_IET(Phospho (RHSTY))TEARAK_	IET(0.999)T(0.001)EARAK	1	1	MULTI-MSMS	20210324_EX1_UM3_Prust001_SA_Syn_pSTY_mix2_iRT_R3	R2	2	-0.088936	10.684	165.63	15335000	23.8703	T	926
Peptide_01	Phospho (RHSTY)	_IET(Phospho (RHSTY))TEARAK_	IET(1)TEARAK	1	1	MULTI-MSMS	20210325_EX1_UM3_Prust001_SA_Syn_pSTY_mix2_iRT_R5	R3	2	-0.16122	10.739	172.61	11642000	23.4728	T	927
Peptide_01	Phospho (RHSTY)	_IET(Phospho (RHSTY))TEARAK_	IET(0.998)T(0.002)EARAK	1	1	MULTI-MSMS	20210325_EX1_UM3_Prust001_SA_Syn_pSTY_mix2_iRT_R6	R4	2	-0.80103	10.721	121.61	6146800	22.5514	T	929
Peptide_01	Acetyl (Protein N-term),Phospho (RHSTY)	_(Acetyl (Protein N-term))IET(Phospho (RHSTY))TEARAK_	IET(0.984)T(0.016)EARAK	1	1	MULTI-MSMS	20210324_EX1_UM3_Prust001_SA_Syn_pSTY_mix2_iRT	R1	2	1.2622	18.32	153.11	149070000	27.1514		930
Peptide_01	Acetyl (Protein N-term),Phospho (RHSTY)	_(Acetyl (Protein N-term))IET(Phospho (RHSTY))TEARAK_	IET(0.991)T(0.009)EARAK	1	1	MULTI-MSMS	20210324_EX1_UM3_Prust001_SA_Syn_pSTY_mix2_iRT_R3	R2	2	0.73292	18.274	150.46	174810000	27.3812		935
Peptide_01	Acetyl (Protein N-term),Phospho (RHSTY)	_(Acetyl (Protein N-term))IET(Phospho (RHSTY))TEARAK_	IET(0.991)T(0.009)EARAK	1	1	MULTI-MSMS	20210325_EX1_UM3_Prust001_SA_Syn_pSTY_mix2_iRT_R5	R3	2	1.0285	18.307	150.46	198600000	27.5653		939
Peptide_28	Phospho (RHSTY)	_IHS(Phospho (RHSTY))INIK_	IH(0.001)S(0.999)INIK	1	0	MULTI-MSMS	20210324_EX1_UM3_Prust001_SA_Syn_pSTY_mix2_iRT	R1	2	-2.3336	17.779	85.622	215520000	27.6832	S	944
Peptide_28	Phospho (RHSTY)	_IHS(Phospho (RHSTY))INIK_	IH(0.001)S(0.999)INIK	1	0	MULTI-MSMS	20210324_EX1_UM3_Prust001_SA_Syn_pSTY_mix2_iRT	R1	2	-0.23186	19.109	137.95	523180000	28.9627	S	948
Peptide_28	Phospho (RHSTY)	_IHS(Phospho (RHSTY))INIK_	IH(0.027)S(0.973)INIK	1	0	MULTI-MSMS	20210324_EX1_UM3_Prust001_SA_Syn_pSTY_mix2_iRT	R1	2	-2.8747	19.606	40.386	139620000	27.0569	S	952
Peptide_28	Phospho (RHSTY)	_IHS(Phospho (RHSTY))INIK_	IHS(1)INIK	1	0	MULTI-MSMS	20210324_EX1_UM3_Prust001_SA_Syn_pSTY_mix2_iRT_R3	R2	2	-1.0897	17.728	112.71	318900000	28.2485	S	953
Peptide_28	Phospho (RHSTY)	_IHS(Phospho (RHSTY))INIK_	IHS(1)INIK	1	0	MULTI-MSMS	20210324_EX1_UM3_Prust001_SA_Syn_pSTY_mix2_iRT_R3	R2	2	-0.69384	19.063	150.35	1436400000	30.4198	S	957
Peptide_28	Phospho (RHSTY)	_IHS(Phospho (RHSTY))INIK_	IH(0.028)S(0.972)INIK	1	0	MULTI-MSMS	20210324_EX1_UM3_Prust001_SA_Syn_pSTY_mix2_iRT_R3	R2	2	-2.4426	19.571	43.149	212070000	27.66	S	961
Peptide_28	Phospho (RHSTY)	_IHS(Phospho (RHSTY))INIK_	IH(0.001)S(0.999)INIK	1	0	MULTI-MSMS	20210325_EX1_UM3_Prust001_SA_Syn_pSTY_mix2_iRT_R5	R3	2	-1.1905	17.754	102.06	369370000	28.4605	S	962
Peptide_28	Phospho (RHSTY)	_IHS(Phospho (RHSTY))INIK_	IH(0.005)S(0.995)INIK	1	0	MULTI-MSMS	20210325_EX1_UM3_Prust001_SA_Syn_pSTY_mix2_iRT_R5	R3	2	-2.8386	19.595	58.474	239080000	27.8329	S	967
Peptide_28	Phospho (RHSTY)	_IHS(Phospho (RHSTY))INIK_	IHS(1)INIK	1	0	MULTI-MSMS	20210325_EX1_UM3_Prust001_SA_Syn_pSTY_mix2_iRT_R6	R4	2	-1.3264	17.782	112.11	199300000	27.5704	S	973
Peptide_28	Phospho (RHSTY)	_IHS(Phospho (RHSTY))INIK_	IH(0.003)S(0.997)INIK	1	0	MULTI-MSMS	20210325_EX1_UM3_Prust001_SA_Syn_pSTY_mix2_iRT_R6	R4	2	0.096099	19.099	142.43	877690000	29.7091	S	978
Peptide_28	Phospho (RHSTY)	_IHS(Phospho (RHSTY))INIK_	IH(0.003)S(0.997)INIK	1	0	MULTI-MSMS	20210325_EX1_UM3_Prust001_SA_Syn_pSTY_mix2_iRT_R6	R4	2	-2.3752	19.624	93.325	159700000	27.2508	S	981
Peptide_28	Acetyl (Protein N-term),Phospho (RHSTY)	_(Acetyl (Protein N-term))IH(Phospho (RHSTY))SINIK_	IH(0.641)S(0.359)INIK	1	0	MULTI-MSMS	20210324_EX1_UM3_Prust001_SA_Syn_pSTY_mix2_iRT	R1	2	-0.12424	26.685	122.96	38615000	25.2027		983
Peptide_28	Acetyl (Protein N-term),Phospho (RHSTY)	_(Acetyl (Protein N-term))IHS(Phospho (RHSTY))INIK_	IH(0.008)S(0.992)INIK	1	0	MULTI-MSMS	20210324_EX1_UM3_Prust001_SA_Syn_pSTY_mix2_iRT_R3	R2	2	0.06106	26.665	115.78	86670000	26.369		985
Peptide_28	Acetyl (Protein N-term),Phospho (RHSTY)	_(Acetyl (Protein N-term))IHS(Phospho (RHSTY))INIK_	IH(0.024)S(0.976)INIK	1	0	MULTI-MSMS	20210325_EX1_UM3_Prust001_SA_Syn_pSTY_mix2_iRT_R5	R3	2	0.18592	26.698	99.973	60571000	25.8521		987
Peptide_28	Acetyl (Protein N-term),Phospho (RHSTY)	_(Acetyl (Protein N-term))IHS(Phospho (RHSTY))INIK_	IH(0.445)S(0.555)INIK	1	0	MULTI-MSMS	20210325_EX1_UM3_Prust001_SA_Syn_pSTY_mix2_iRT_R6	R4	2	0.4676	26.72	105.35	40706000	25.2787		989
Peptide_23	4 Oxidation (M),Phospho (RHSTY)	_INQM(Oxidation (M))M(Oxidation (M))T(Phospho (RHSTY))M(Oxidation (M))M(Oxidation (M))NK_	INQMMT(1)MMNK	1	0	MULTI-MSMS	20210324_EX1_UM3_Prust001_SA_Syn_pSTY_mix2_iRT	R1	2	-1.5219	10.528	90.614	3522800	21.7483		991
Peptide_23	4 Oxidation (M),Phospho (RHSTY)	_INQM(Oxidation (M))M(Oxidation (M))T(Phospho (RHSTY))M(Oxidation (M))M(Oxidation (M))NK_	INQMMT(1)MMNK	1	0	MULTI-MSMS	20210324_EX1_UM3_Prust001_SA_Syn_pSTY_mix2_iRT_R3	R2	2	-0.78171	10.51	63.408	3144600	21.5844		992
Peptide_23	4 Oxidation (M),Phospho (RHSTY)	_INQM(Oxidation (M))M(Oxidation (M))T(Phospho (RHSTY))M(Oxidation (M))M(Oxidation (M))NK_	INQMMT(1)MMNK	1	0	MULTI-MSMS	20210325_EX1_UM3_Prust001_SA_Syn_pSTY_mix2_iRT_R5	R3	2	-1.4917	10.527	77.597	4450600	22.0856		993
Peptide_23	4 Oxidation (M),Phospho (RHSTY)	_INQM(Oxidation (M))M(Oxidation (M))T(Phospho (RHSTY))M(Oxidation (M))M(Oxidation (M))NK_	INQMMT(1)MMNK	1	0	MULTI-MSMS	20210325_EX1_UM3_Prust001_SA_Syn_pSTY_mix2_iRT_R6	R4	2	-1.6424	10.518	91.313	3047400	21.5391		994
Peptide_23	3 Oxidation (M),Phospho (RHSTY)	_INQM(Oxidation (M))M(Oxidation (M))T(Phospho (RHSTY))MM(Oxidation (M))NK_	INQMMT(1)MMNK	1	0	MULTI-MSMS	20210324_EX1_UM3_Prust001_SA_Syn_pSTY_mix2_iRT	R1	2	-1.2637	11.62	138.45	7725400	22.8812		995
Peptide_23	3 Oxidation (M),Phospho (RHSTY)	_INQM(Oxidation (M))M(Oxidation (M))T(Phospho (RHSTY))MM(Oxidation (M))NK_	INQMMT(1)MMNK	1	0	MULTI-MSMS	20210324_EX1_UM3_Prust001_SA_Syn_pSTY_mix2_iRT	R1	2	-0.63494	11.847	101.64	5200500	22.3102		1000
Peptide_23	3 Oxidation (M),Phospho (RHSTY)	_INQM(Oxidation (M))MT(Phospho (RHSTY))M(Oxidation (M))M(Oxidation (M))NK_	INQMMT(1)MMNK	1	0	MULTI-MSMS	20210324_EX1_UM3_Prust001_SA_Syn_pSTY_mix2_iRT	R1	2	-0.42357	12.163	142.29	15166000	23.8543		1006
Peptide_23	3 Oxidation (M),Phospho (RHSTY)	_INQM(Oxidation (M))M(Oxidation (M))T(Phospho (RHSTY))MM(Oxidation (M))NK_	INQMMT(1)MMNK	1	0	MULTI-MSMS	20210324_EX1_UM3_Prust001_SA_Syn_pSTY_mix2_iRT	R1	2	-0.34473	13.054	132.47	10214000	23.284		1022
Peptide_23	3 Oxidation (M),Phospho (RHSTY)	_INQM(Oxidation (M))M(Oxidation (M))T(Phospho (RHSTY))M(Oxidation (M))MNK_	INQMMT(1)MMNK	1	0	MULTI-MSMS	20210324_EX1_UM3_Prust001_SA_Syn_pSTY_mix2_iRT_R3	R2	2	-1.1619	11.415	108.24	5294100	22.336		1033
Peptide_23	3 Oxidation (M),Phospho (RHSTY)	_INQM(Oxidation (M))M(Oxidation (M))T(Phospho (RHSTY))MM(Oxidation (M))NK_	INQMMT(1)MMNK	1	0	MULTI-MSMS	20210324_EX1_UM3_Prust001_SA_Syn_pSTY_mix2_iRT_R3	R2	2	-0.32857	11.696	71.176	3340800	21.6718		1035
Peptide_23	3 Oxidation (M),Phospho (RHSTY)	_INQM(Oxidation (M))MT(Phospho (RHSTY))M(Oxidation (M))M(Oxidation (M))NK_	INQMMT(1)MMNK	1	0	MULTI-MSMS	20210324_EX1_UM3_Prust001_SA_Syn_pSTY_mix2_iRT_R3	R2	2	0.52294	12.036	125.46	9979200	23.2505		1038
Peptide_23	3 Oxidation (M),Phospho (RHSTY)	_INQM(Oxidation (M))M(Oxidation (M))T(Phospho (RHSTY))MM(Oxidation (M))NK_	INQMMT(1)MMNK	1	0	MULTI-MSMS	20210324_EX1_UM3_Prust001_SA_Syn_pSTY_mix2_iRT_R3	R2	2	0.016641	12.756	112.64	7527600	22.8438		1047
Peptide_23	3 Oxidation (M),Phospho (RHSTY)	_INQM(Oxidation (M))M(Oxidation (M))T(Phospho (RHSTY))M(Oxidation (M))MNK_	INQMMT(1)MMNK	1	0	MULTI-MSMS	20210325_EX1_UM3_Prust001_SA_Syn_pSTY_mix2_iRT_R5	R3	2	-0.79643	11.559	87.641	7571300	22.8521		1048
Peptide_23	3 Oxidation (M),Phospho (RHSTY)	_INQM(Oxidation (M))M(Oxidation (M))T(Phospho (RHSTY))M(Oxidation (M))MNK_	INQMMT(1)MMNK	1	0	MULTI-MSMS	20210325_EX1_UM3_Prust001_SA_Syn_pSTY_mix2_iRT_R5	R3	2	-0.1796	11.788	96.604	3796700	21.8563		1050
Peptide_23	3 Oxidation (M),Phospho (RHSTY)	_INQMM(Oxidation (M))T(Phospho (RHSTY))M(Oxidation (M))M(Oxidation (M))NK_	INQMMT(1)MMNK	1	0	MULTI-MSMS	20210325_EX1_UM3_Prust001_SA_Syn_pSTY_mix2_iRT_R5	R3	2	0.70288	12.119	128.85	10932000	23.3821		1055
Peptide_23	3 Oxidation (M),Phospho (RHSTY)	_INQM(Oxidation (M))M(Oxidation (M))T(Phospho (RHSTY))MM(Oxidation (M))NK_	INQMMT(1)MMNK	1	0	MULTI-MSMS	20210325_EX1_UM3_Prust001_SA_Syn_pSTY_mix2_iRT_R5	R3	2	0.0074861	13.247	129	8238800	22.974		1069
Peptide_23	3 Oxidation (M),Phospho (RHSTY)	_INQM(Oxidation (M))M(Oxidation (M))T(Phospho (RHSTY))M(Oxidation (M))MNK_	INQMMT(1)MMNK	1	0	MULTI-MSMS	20210325_EX1_UM3_Prust001_SA_Syn_pSTY_mix2_iRT_R6	R4	2	-0.9056	11.506	89.189	4376500	22.0613		1072
Peptide_23	3 Oxidation (M),Phospho (RHSTY)	_INQM(Oxidation (M))M(Oxidation (M))T(Phospho (RHSTY))MM(Oxidation (M))NK_	INQMMT(1)MMNK	1	0	MULTI-MSMS	20210325_EX1_UM3_Prust001_SA_Syn_pSTY_mix2_iRT_R6	R4	2	-0.23362	11.763	57.885	2583800	21.3011		1076
Peptide_23	3 Oxidation (M),Phospho (RHSTY)	_INQM(Oxidation (M))MT(Phospho (RHSTY))M(Oxidation (M))M(Oxidation (M))NK_	INQMMT(1)MMNK	1	0	MULTI-MSMS	20210325_EX1_UM3_Prust001_SA_Syn_pSTY_mix2_iRT_R6	R4	2	0.49942	12.107	89.356	8108800	22.9511		1078
Peptide_23	3 Oxidation (M),Phospho (RHSTY)	_INQM(Oxidation (M))M(Oxidation (M))T(Phospho (RHSTY))MM(Oxidation (M))NK_	INQMMT(1)MMNK	1	0	MULTI-MSMS	20210325_EX1_UM3_Prust001_SA_Syn_pSTY_mix2_iRT_R6	R4	2	0.084998	13.104	112.64	6388200	22.607		1089
Peptide_23	2 Oxidation (M),Phospho (RHSTY)	_INQM(Oxidation (M))MT(Phospho (RHSTY))M(Oxidation (M))MNK_	INQMMT(1)MMNK	1	0	MULTI-MSMS	20210324_EX1_UM3_Prust001_SA_Syn_pSTY_mix2_iRT	R1	2	-0.27564	15.632	173.76	13360000	23.6714		1097
Peptide_23	2 Oxidation (M),Phospho (RHSTY)	_INQMMT(Phospho (RHSTY))M(Oxidation (M))M(Oxidation (M))NK_	INQMMT(1)MMNK	1	0	MULTI-MSMS	20210324_EX1_UM3_Prust001_SA_Syn_pSTY_mix2_iRT	R1	2	-0.10467	15.952	150.09	16411000	23.9682		1098
Peptide_23	2 Oxidation (M),Phospho (RHSTY)	_INQMM(Oxidation (M))T(Phospho (RHSTY))M(Oxidation (M))MNK_	INQMMT(1)MMNK	1	0	MULTI-MSMS	20210324_EX1_UM3_Prust001_SA_Syn_pSTY_mix2_iRT	R1	2	-0.49781	17.184	160.72	12316000	23.554		1103
Peptide_23	2 Oxidation (M),Phospho (RHSTY)	_INQMM(Oxidation (M))T(Phospho (RHSTY))MM(Oxidation (M))NK_	INQMMT(1)MMNK	1	0	MULTI-MSMS	20210324_EX1_UM3_Prust001_SA_Syn_pSTY_mix2_iRT_R3	R2	2	-0.17457	17.189	119.45	21058000	24.3279		1105
Peptide_23	2 Oxidation (M),Phospho (RHSTY)	_INQMM(Oxidation (M))T(Phospho (RHSTY))M(Oxidation (M))MNK_	INQMMT(1)MMNK	1	0	MULTI-MSMS	20210325_EX1_UM3_Prust001_SA_Syn_pSTY_mix2_iRT_R5	R3	2	-0.086919	17.019	131.02	16750000	23.9977		1106
Peptide_23	2 Oxidation (M),Phospho (RHSTY)	_INQM(Oxidation (M))MT(Phospho (RHSTY))MM(Oxidation (M))NK_	INQMMT(1)MMNK	1	0	MULTI-MSMS	20210325_EX1_UM3_Prust001_SA_Syn_pSTY_mix2_iRT_R6	R4	2	0.041127	15.952	120.03	9042500	23.1083		1107
Peptide_23	Oxidation (M),Phospho (RHSTY)	_INQM(Oxidation (M))MT(Phospho (RHSTY))MMNK_	INQMMT(1)MMNK	1	0	MULTI-MSMS	20210324_EX1_UM3_Prust001_SA_Syn_pSTY_mix2_iRT	R1	2	-1.3058	20.26	163.09	11130000	23.408		1110
Peptide_23	Phospho (RHSTY)	_INQMMT(Phospho (RHSTY))MMNK_	INQMMT(1)MMNK	1	0	MULTI-MSMS	20210324_EX1_UM3_Prust001_SA_Syn_pSTY_mix2_iRT	R1	2	-1.5878	26.057	160.16	20200000	24.2679	T	1116
Peptide_23	Phospho (RHSTY)	_INQMMT(Phospho (RHSTY))MMNK_	INQMMT(1)MMNK	1	0	MULTI-MSMS	20210324_EX1_UM3_Prust001_SA_Syn_pSTY_mix2_iRT_R3	R2	2	-1.4482	26.042	208.33	91520000	26.4476	T	1119
Peptide_23	Phospho (RHSTY)	_INQMMT(Phospho (RHSTY))MMNK_	INQMMT(1)MMNK	1	0	MULTI-MSMS	20210325_EX1_UM3_Prust001_SA_Syn_pSTY_mix2_iRT_R5	R3	2	-1.5501	26.074	178.95	29200000	24.7995	T	1120
Peptide_23	Phospho (RHSTY)	_INQMMT(Phospho (RHSTY))MMNK_	INQMMT(1)MMNK	1	0	MULTI-MSMS	20210325_EX1_UM3_Prust001_SA_Syn_pSTY_mix2_iRT_R6	R4	2	-1.5022	26.087	152.23	23608000	24.4928	T	1122
Peptide_07	Phospho (RHSTY)	_IQDNALT(Phospho (RHSTY))R_	IQDNALT(0.883)R(0.117)	1	0	MULTI-MSMS	20210324_EX1_UM3_Prust001_SA_Syn_pSTY_mix2_iRT	R1	2	0.51782	15.708	145.28	29223000	24.8006	T	1123
Peptide_07	Phospho (RHSTY)	_IQDNALT(Phospho (RHSTY))R_	IQDNALT(0.914)R(0.086)	1	0	MULTI-MSMS	20210324_EX1_UM3_Prust001_SA_Syn_pSTY_mix2_iRT_R3	R2	2	0.285	15.657	123.67	27475000	24.7116	T	1125
Peptide_07	Phospho (RHSTY)	_IQDNALT(Phospho (RHSTY))R_	IQDNALT(0.914)R(0.086)	1	0	MULTI-MSMS	20210325_EX1_UM3_Prust001_SA_Syn_pSTY_mix2_iRT_R5	R3	2	1.1892	15.69	131.12	34720000	25.0493	T	1126
Peptide_07	Phospho (RHSTY)	_IQDNALT(Phospho (RHSTY))R_	IQDNALT(0.914)R(0.086)	1	0	MULTI-MSMS	20210325_EX1_UM3_Prust001_SA_Syn_pSTY_mix2_iRT_R6	R4	2	0.4398	15.719	131.12	17600000	24.0691	T	1127
Peptide_07	Phospho (RHSTY)	_IQDNALT(Phospho (RHSTY))RQFR_	IQDNALT(0.98)R(0.02)QFR	1	1	MULTI-MSMS	20210324_EX1_UM3_Prust001_SA_Syn_pSTY_mix2_iRT	R1	3	-0.44327	22.904	143.56	147010000	27.1313	T	1129
Peptide_07	Phospho (RHSTY)	_IQDNALT(Phospho (RHSTY))RQFR_	IQDNALT(1)RQFR	1	1	MULTI-MSMS	20210324_EX1_UM3_Prust001_SA_Syn_pSTY_mix2_iRT_R3	R2	2	0.14733	22.864	228.03	534710000	28.9942	T	1131
Peptide_07	Phospho (RHSTY)	_IQDNALT(Phospho (RHSTY))RQFR_	IQDNALT(0.891)R(0.108)QFR	1	1	MULTI-MSMS	20210324_EX1_UM3_Prust001_SA_Syn_pSTY_mix2_iRT_R3	R2	3	-0.053417	22.865	140.82	643080000	29.2604	T	1132
Peptide_07	Phospho (RHSTY)	_IQDNALT(Phospho (RHSTY))RQFR_	IQDNALT(0.996)R(0.004)QFR	1	1	MULTI-MSMS	20210325_EX1_UM3_Prust001_SA_Syn_pSTY_mix2_iRT_R5	R3	2	0.019608	22.885	219.84	554920000	29.0477	T	1134
Peptide_07	Phospho (RHSTY)	_IQDNALT(Phospho (RHSTY))RQFR_	IQDNALT(0.912)R(0.087)QFR(0.001)	1	1	MULTI-MSMS	20210325_EX1_UM3_Prust001_SA_Syn_pSTY_mix2_iRT_R5	R3	3	-0.1247	22.894	154.47	552690000	29.0419	T	1135
Peptide_07	Phospho (RHSTY)	_IQDNALT(Phospho (RHSTY))RQFR_	IQDNALT(0.998)R(0.002)QFR	1	1	MULTI-MSMS	20210325_EX1_UM3_Prust001_SA_Syn_pSTY_mix2_iRT_R6	R4	2	-0.05653	22.93	229.9	319860000	28.2529	T	1137
Peptide_07	Phospho (RHSTY)	_IQDNALT(Phospho (RHSTY))RQFR_	IQDNALT(0.885)R(0.112)QFR(0.003)	1	1	MULTI-MSMS	20210325_EX1_UM3_Prust001_SA_Syn_pSTY_mix2_iRT_R6	R4	3	-0.15855	22.931	130.2	331340000	28.3037	T	1139
Peptide_07	Acetyl (Protein N-term),Phospho (RHSTY)	_(Acetyl (Protein N-term))IQDNALT(Phospho (RHSTY))RQFR_	IQDNALT(0.864)R(0.136)QFR	1	1	MULTI-MSMS	20210324_EX1_UM3_Prust001_SA_Syn_pSTY_mix2_iRT	R1	2	0.55456	29.142	92.19	6540600	22.641		1140
Peptide_07	Acetyl (Protein N-term),Phospho (RHSTY)	_(Acetyl (Protein N-term))IQDNALT(Phospho (RHSTY))RQFR_	IQDNALT(0.94)R(0.06)QFR	1	1	MULTI-MSMS	20210325_EX1_UM3_Prust001_SA_Syn_pSTY_mix2_iRT_R5	R3	2	-0.27445	29.166	139.64	21390000	24.3504		1141
Peptide_07	Acetyl (Protein N-term),Phospho (RHSTY)	_(Acetyl (Protein N-term))IQDNALT(Phospho (RHSTY))RQFR_	IQDNALT(0.902)R(0.098)QFR	1	1	MULTI-MSMS	20210325_EX1_UM3_Prust001_SA_Syn_pSTY_mix2_iRT_R6	R4	2	0.58425	29.188	96.64	8483900	23.0163		1142
Peptide_29	Phospho (RHSTY)	_KADSILAAS(Phospho (RHSTY))GVSDDAAK_	KADSILAAS(0.998)GVS(0.002)DDAAK	1	1	MULTI-MSMS	20210324_EX1_UM3_Prust001_SA_Syn_pSTY_mix2_iRT	R1	2	0.37012	22.393	374.03	184280000	27.4573	S	1146
Peptide_29	Phospho (RHSTY)	_KADSILAASGVS(Phospho (RHSTY))DDAAK_	KADSILAAS(0.001)GVS(0.999)DDAAK	1	1	MULTI-MSMS	20210324_EX1_UM3_Prust001_SA_Syn_pSTY_mix2_iRT	R1	2	0.042095	22.697	394.15	241410000	27.8469	S	1148
Peptide_29	Phospho (RHSTY)	_KADSILAAS(Phospho (RHSTY))GVSDDAAK_	KADSILAAS(0.983)GVS(0.017)DDAAK	1	1	MULTI-MSMS	20210324_EX1_UM3_Prust001_SA_Syn_pSTY_mix2_iRT_R3	R2	2	0.052866	22.351	369.66	545900000	29.0241	S	1154
Peptide_29	Phospho (RHSTY)	_KADSILAASGVS(Phospho (RHSTY))DDAAK_	KADSILAASGVS(1)DDAAK	1	1	MULTI-MSMS	20210324_EX1_UM3_Prust001_SA_Syn_pSTY_mix2_iRT_R3	R2	2	-0.013931	22.664	394.15	635160000	29.2425	S	1155
Peptide_29	Phospho (RHSTY)	_KADSILAAS(Phospho (RHSTY))GVSDDAAK_	KADSILAAS(0.998)GVS(0.002)DDAAK	1	1	MULTI-MSMS	20210325_EX1_UM3_Prust001_SA_Syn_pSTY_mix2_iRT_R5	R3	2	0.49425	22.375	378.45	515560000	28.9416	S	1159
Peptide_29	Phospho (RHSTY)	_KADSILAAS(Phospho (RHSTY))GVSDDAAK_	KADS(0.002)ILAAS(0.998)GVSDDAAK	1	1	MULTI-MSMS	20210325_EX1_UM3_Prust001_SA_Syn_pSTY_mix2_iRT_R5	R3	2	0.054793	22.695	403.43	575720000	29.1008	S	1164
Peptide_29	Phospho (RHSTY)	_KADSILAAS(Phospho (RHSTY))GVSDDAAK_	KADSILAAS(1)GVSDDAAK	1	1	MULTI-MSMS	20210325_EX1_UM3_Prust001_SA_Syn_pSTY_mix2_iRT_R6	R4	2	0.19433	22.404	413.51	339680000	28.3396	S	1167
Peptide_29	Phospho (RHSTY)	_KADSILAASGVS(Phospho (RHSTY))DDAAK_	KADSILAAS(0.226)GVS(0.774)DDAAK	1	1	MULTI-MSMS	20210325_EX1_UM3_Prust001_SA_Syn_pSTY_mix2_iRT_R6	R4	2	-0.048973	22.722	367.05	361970000	28.4313	S	1171
Peptide_29	Acetyl (Protein N-term),Phospho (RHSTY)	_(Acetyl (Protein N-term))KADSILAAS(Phospho (RHSTY))GVSDDAAK_	KADSILAAS(0.998)GVS(0.002)DDAAK	1	1	MULTI-MSMS	20210324_EX1_UM3_Prust001_SA_Syn_pSTY_mix2_iRT	R1	2	-0.028756	24.771	271.62	12118000	23.5306		1175
Peptide_29	Acetyl (Protein N-term),Phospho (RHSTY)	_(Acetyl (Protein N-term))KADSILAAS(Phospho (RHSTY))GVSDDAAK_	KADSILAAS(1)GVSDDAAK	1	1	MULTI-MSMS	20210325_EX1_UM3_Prust001_SA_Syn_pSTY_mix2_iRT_R5	R3	2	-0.26852	24.786	261.17	19420000	24.211		1177
Peptide_29	Acetyl (Protein N-term),Phospho (RHSTY)	_(Acetyl (Protein N-term))KADSILAASGVS(Phospho (RHSTY))DDAAK_	KADSILAAS(0.007)GVS(0.993)DDAAK	1	1	MULTI-MSMS	20210325_EX1_UM3_Prust001_SA_Syn_pSTY_mix2_iRT_R5	R3	2	-0.052321	25.781	210.61	14854000	23.8243		1178
Peptide_27	Phospho (RHSTY)	_KLS(Phospho (RHSTY))NENFVSK_	KLS(1)NENFVSK	1	1	MULTI-MSMS	20210324_EX1_UM3_Prust001_SA_Syn_pSTY_mix2_iRT	R1	2	-0.090778	18.231	268.66	1753600000	30.7077	S	1179
Peptide_27	Phospho (RHSTY)	_KLS(Phospho (RHSTY))NENFVSK_	KLS(1)NENFVSK	1	1	MULTI-MSMS	20210324_EX1_UM3_Prust001_SA_Syn_pSTY_mix2_iRT	R1	2	-1.6531	18.564	187.6	30555000	24.8649	S	1187
Peptide_27	Phospho (RHSTY)	_KLS(Phospho (RHSTY))NENFVSK_	KLS(1)NENFVSK	1	1	MULTI-MSMS	20210324_EX1_UM3_Prust001_SA_Syn_pSTY_mix2_iRT	R1	2	-0.73611	34.193	111.31	2569900	21.2933	S	1197
Peptide_27	Phospho (RHSTY)	_KLS(Phospho (RHSTY))NENFVSK_	KLS(1)NENFVSK	1	1	MULTI-MSMS	20210324_EX1_UM3_Prust001_SA_Syn_pSTY_mix2_iRT_R3	R2	2	-0.049254	18.165	280.09	3922000000	31.8689	S	1208
Peptide_27	Phospho (RHSTY)	_KLS(Phospho (RHSTY))NENFVSK_	KLS(1)NENFVSK	1	1	MULTI-MSMS	20210324_EX1_UM3_Prust001_SA_Syn_pSTY_mix2_iRT_R3	R2	2	-2.6948	18.521	170.63	59900000	25.8361	S	1212
Peptide_27	Phospho (RHSTY)	_KLS(Phospho (RHSTY))NENFVSK_	KLS(1)NENFVSK	1	1	MULTI-MSMS	20210325_EX1_UM3_Prust001_SA_Syn_pSTY_mix2_iRT_R5	R3	2	-0.040704	18.199	291.77	4115000000	31.9382	S	1243
Peptide_27	Phospho (RHSTY)	_KLS(Phospho (RHSTY))NENFVSK_	KLS(1)NENFVSK	1	1	MULTI-MSMS	20210325_EX1_UM3_Prust001_SA_Syn_pSTY_mix2_iRT_R5	R3	2	-2.6282	18.547	205.04	60573000	25.8522	S	1251
Peptide_27	Phospho (RHSTY)	_KLS(Phospho (RHSTY))NENFVSK_	KLS(1)NENFVSK	1	1	MULTI-MSMS	20210325_EX1_UM3_Prust001_SA_Syn_pSTY_mix2_iRT_R5	R3	2	-0.14023	34.16	158.02	8200000	22.9672	S	1265
Peptide_27	Phospho (RHSTY)	_KLS(Phospho (RHSTY))NENFVSK_	KLS(1)NENFVSK	1	1	MULTI-MSMS	20210325_EX1_UM3_Prust001_SA_Syn_pSTY_mix2_iRT_R6	R4	2	0.026743	18.224	291.77	2972500000	31.469	S	1280
Peptide_27	Phospho (RHSTY)	_KLS(Phospho (RHSTY))NENFVSK_	KLS(1)NENFVSK	1	1	MULTI-MSMS	20210325_EX1_UM3_Prust001_SA_Syn_pSTY_mix2_iRT_R6	R4	2	-2.574	18.568	184.04	41307000	25.2999	S	1283
Peptide_27	Phospho (RHSTY)	_KLS(Phospho (RHSTY))NENFVSK_	KLS(1)NENFVSK	1	1	MULTI-MSMS	20210325_EX1_UM3_Prust001_SA_Syn_pSTY_mix2_iRT_R6	R4	2	-0.41591	34.095	147.42	3518400	21.7465	S	1297
Peptide_27	Acetyl (Protein N-term),Phospho (RHSTY)	_(Acetyl (Protein N-term))KLS(Phospho (RHSTY))NENFVSK_	KLS(1)NENFVSK	1	1	MULTI-MSMS	20210324_EX1_UM3_Prust001_SA_Syn_pSTY_mix2_iRT	R1	2	0.21718	22.574	168.76	162710000	27.2777		1315
Peptide_27	Acetyl (Protein N-term),Phospho (RHSTY)	_(Acetyl (Protein N-term))KLS(Phospho (RHSTY))NENFVSK_	KLS(1)NENFVSK	1	1	MULTI-MSMS	20210324_EX1_UM3_Prust001_SA_Syn_pSTY_mix2_iRT_R3	R2	2	0.1861	22.543	164.98	235590000	27.8117		1320
Peptide_27	Acetyl (Protein N-term),Phospho (RHSTY)	_(Acetyl (Protein N-term))KLS(Phospho (RHSTY))NENFVSK_	KLS(1)NENFVSK	1	1	MULTI-MSMS	20210325_EX1_UM3_Prust001_SA_Syn_pSTY_mix2_iRT_R5	R3	2	0.21106	22.577	167.03	221480000	27.7226		1322
Peptide_27	Acetyl (Protein N-term),Phospho (RHSTY)	_(Acetyl (Protein N-term))KLS(Phospho (RHSTY))NENFVSK_	KLS(1)NENFVSK	1	1	MULTI-MSMS	20210325_EX1_UM3_Prust001_SA_Syn_pSTY_mix2_iRT_R6	R4	2	0.32455	22.593	169.55	125430000	26.9023		1325
Peptide_26	Oxidation (M),Phospho (RHSTY)	_LDM(Oxidation (M))SEYSDT(Phospho (RHSTY))TAVSK_	LDMSEYSDT(0.968)T(0.032)AVSK	1	0	MULTI-MSMS	20210324_EX1_UM3_Prust001_SA_Syn_pSTY_mix2_iRT	R1	2	-0.32422	16.95	328.87	196190000	27.5477		1362
Peptide_26	Oxidation (M),Phospho (RHSTY)	_LDM(Oxidation (M))SEYS(Phospho (RHSTY))DTTAVSK_	LDMSEYS(1)DTTAVSK	1	0	MULTI-MSMS	20210324_EX1_UM3_Prust001_SA_Syn_pSTY_mix2_iRT	R1	2	-0.15671	17.655	315.03	219500000	27.7096		1365
Peptide_26	Oxidation (M),Phospho (RHSTY)	_LDM(Oxidation (M))SEYS(Phospho (RHSTY))DTTAVSK_	LDMSEYS(0.999)DT(0.001)TAVSK	1	0	MULTI-MSMS	20210324_EX1_UM3_Prust001_SA_Syn_pSTY_mix2_iRT	R1	2	0.23272	19.277	299.27	11215000	23.4189		1377
Peptide_26	Oxidation (M),Phospho (RHSTY)	_LDM(Oxidation (M))SEYSDT(Phospho (RHSTY))TAVSK_	LDMSEYS(0.208)DT(0.766)T(0.026)AVSK	1	0	MULTI-MSMS	20210324_EX1_UM3_Prust001_SA_Syn_pSTY_mix2_iRT_R3	R2	2	-0.29875	16.909	313.87	231990000	27.7895		1381
Peptide_26	Oxidation (M),Phospho (RHSTY)	_LDM(Oxidation (M))SEYS(Phospho (RHSTY))DTTAVSK_	LDMSEYS(0.998)DT(0.002)TAVSK	1	0	MULTI-MSMS	20210324_EX1_UM3_Prust001_SA_Syn_pSTY_mix2_iRT_R3	R2	2	-0.39797	17.634	326.19	288060000	28.1018		1385
Peptide_26	Oxidation (M),Phospho (RHSTY)	_LDM(Oxidation (M))SEYSDT(Phospho (RHSTY))TAVSK_	LDMSEYSDT(0.996)T(0.004)AVSK	1	0	MULTI-MSMS	20210325_EX1_UM3_Prust001_SA_Syn_pSTY_mix2_iRT_R5	R3	2	-0.28502	16.941	331.51	216410000	27.6892		1387
Peptide_26	Oxidation (M),Phospho (RHSTY)	_LDM(Oxidation (M))SEYS(Phospho (RHSTY))DTTAVSK_	LDMSEYS(0.999)DT(0.001)TAVSK	1	0	MULTI-MSMS	20210325_EX1_UM3_Prust001_SA_Syn_pSTY_mix2_iRT_R5	R3	2	-0.029728	17.663	319.82	267900000	27.9971		1392
Peptide_26	Oxidation (M),Phospho (RHSTY)	_LDM(Oxidation (M))SEYS(Phospho (RHSTY))DTTAVSK_	LDMSEYS(1)DTTAVSK	1	0	MULTI-MSMS	20210325_EX1_UM3_Prust001_SA_Syn_pSTY_mix2_iRT_R5	R3	2	0.082123	19.345	334.79	25017000	24.5764		1396
Peptide_26	Oxidation (M),Phospho (RHSTY)	_LDM(Oxidation (M))SEYSDT(Phospho (RHSTY))TAVSK_	LDMSEYSDT(0.975)T(0.025)AVSK	1	0	MULTI-MSMS	20210325_EX1_UM3_Prust001_SA_Syn_pSTY_mix2_iRT_R6	R4	2	-0.12479	16.948	335.23	143310000	27.0946		1401
Peptide_26	Oxidation (M),Phospho (RHSTY)	_LDM(Oxidation (M))SEYS(Phospho (RHSTY))DTTAVSK_	LDMSEYS(0.999)DT(0.001)TAVSK	1	0	MULTI-MSMS	20210325_EX1_UM3_Prust001_SA_Syn_pSTY_mix2_iRT_R6	R4	2	-0.17858	17.627	319.91	145070000	27.1122		1404
Peptide_26	Phospho (RHSTY)	_LDMSEYSDT(Phospho (RHSTY))TAVSK_	LDMSEYS(0.001)DT(0.738)T(0.261)AVSK	1	0	MULTI-MSMS	20210324_EX1_UM3_Prust001_SA_Syn_pSTY_mix2_iRT	R1	2	0.21946	22.047	332.35	173370000	27.3693	T	1407
Peptide_26	Phospho (RHSTY)	_LDMSEYS(Phospho (RHSTY))DTTAVSK_	LDMSEYS(0.994)DT(0.006)TAVSK	1	0	MULTI-MSMS	20210324_EX1_UM3_Prust001_SA_Syn_pSTY_mix2_iRT	R1	2	-0.50633	22.261	307.03	262480000	27.9676	S	1411
Peptide_26	Phospho (RHSTY)	_LDMSEYSDT(Phospho (RHSTY))TAVSK_	LDMSEYS(0.002)DT(0.743)T(0.255)AVSK	1	0	MULTI-MSMS	20210324_EX1_UM3_Prust001_SA_Syn_pSTY_mix2_iRT_R3	R2	2	0.096879	22.03	317.13	254960000	27.9257	T	1415
Peptide_26	Phospho (RHSTY)	_LDMSEYS(Phospho (RHSTY))DTTAVSK_	LDMSEYS(0.983)DT(0.017)TAVSK	1	0	MULTI-MSMS	20210324_EX1_UM3_Prust001_SA_Syn_pSTY_mix2_iRT_R3	R2	2	-0.03563	22.244	302.13	448700000	28.7412	S	1418
Peptide_26	Phospho (RHSTY)	_LDMSEYSDT(Phospho (RHSTY))TAVSK_	LDMSEYS(0.001)DT(0.928)T(0.07)AVSK	1	0	MULTI-MSMS	20210325_EX1_UM3_Prust001_SA_Syn_pSTY_mix2_iRT_R5	R3	2	0.34118	22.07	313.32	243750000	27.8608	T	1422
Peptide_26	Phospho (RHSTY)	_LDMSEYS(Phospho (RHSTY))DTTAVSK_	LDMSEYS(0.998)DT(0.002)TAVSK	1	0	MULTI-MSMS	20210325_EX1_UM3_Prust001_SA_Syn_pSTY_mix2_iRT_R5	R3	2	0.028659	22.267	309.87	458540000	28.7725	S	1427
Peptide_26	Phospho (RHSTY)	_LDMSEYSDT(Phospho (RHSTY))TAVSK_	LDMSEYS(0.003)DT(0.736)T(0.26)AVSK	1	0	MULTI-MSMS	20210325_EX1_UM3_Prust001_SA_Syn_pSTY_mix2_iRT_R6	R4	2	0.4549	22.074	332.35	159730000	27.2511	T	1429
Peptide_26	Phospho (RHSTY)	_LDMSEYS(Phospho (RHSTY))DTTAVSK_	LDMSEYS(0.994)DT(0.006)TAVSK	1	0	MULTI-MSMS	20210325_EX1_UM3_Prust001_SA_Syn_pSTY_mix2_iRT_R6	R4	2	-0.083824	22.298	322.23	265650000	27.985	S	1433
Peptide_26	Acetyl (Protein N-term),Oxidation (M),Phospho (RHSTY)	_(Acetyl (Protein N-term))LDM(Oxidation (M))SEYS(Phospho (RHSTY))DTTAVSK_	LDMSEYS(0.995)DT(0.004)TAVSK	1	0	MULTI-MSMS	20210324_EX1_UM3_Prust001_SA_Syn_pSTY_mix2_iRT	R1	2	-0.086179	23.736	208.47	13210000	23.6551		1436
Peptide_21	Phospho (RHSTY)	_LFGS(Phospho (RHSTY))VSTK_	LFGS(0.97)VS(0.027)T(0.003)K	1	0	MULTI-MSMS	20210324_EX1_UM3_Prust001_SA_Syn_pSTY_mix2_iRT	R1	2	-0.81103	23.077	132.88	1639300000	30.6104	S	1438
Peptide_21	Phospho (RHSTY)	_LFGS(Phospho (RHSTY))VSTK_	LFGS(0.632)VS(0.162)T(0.206)K	1	0	MULTI-MSMS	20210324_EX1_UM3_Prust001_SA_Syn_pSTY_mix2_iRT	R1	2	-0.84385	34.378	67.704	2359700	21.1702	S	1448
Peptide_21	Phospho (RHSTY)	_LFGS(Phospho (RHSTY))VSTK_	LFGS(0.999)VS(0.001)TK	1	0	MULTI-MSMS	20210324_EX1_UM3_Prust001_SA_Syn_pSTY_mix2_iRT_R3	R2	2	-0.4069	23.039	131.12	1912200000	30.8326	S	1457
Peptide_21	Phospho (RHSTY)	_LFGS(Phospho (RHSTY))VSTK_	LFGS(0.693)VS(0.27)T(0.037)K	1	0	MULTI-MSMS	20210324_EX1_UM3_Prust001_SA_Syn_pSTY_mix2_iRT_R3	R2	2	-0.93845	34.322	60.342	3124400	21.5751	S	1462
Peptide_21	Phospho (RHSTY)	_LFGS(Phospho (RHSTY))VSTK_	LFGS(0.999)VS(0.001)TK	1	0	MULTI-MSMS	20210325_EX1_UM3_Prust001_SA_Syn_pSTY_mix2_iRT_R5	R3	2	-0.26773	23.063	134.23	1740900000	30.6972	S	1473
Peptide_21	Phospho (RHSTY)	_LFGS(Phospho (RHSTY))VSTK_	LFGS(0.962)VS(0.034)T(0.004)K	1	0	MULTI-MSMS	20210325_EX1_UM3_Prust001_SA_Syn_pSTY_mix2_iRT_R6	R4	2	-0.30295	23.125	133.23	895610000	29.7383	S	1477
Peptide_21	Phospho (RHSTY)	_LFGS(Phospho (RHSTY))VSTK_	LFGS(0.805)VS(0.097)T(0.097)K	1	0	MULTI-MSMS	20210325_EX1_UM3_Prust001_SA_Syn_pSTY_mix2_iRT_R6	R4	2	-0.41064	34.445	46.334	1830400	20.8037	S	1486
Peptide_21	Acetyl (Protein N-term),Phospho (RHSTY)	_(Acetyl (Protein N-term))LFGS(Phospho (RHSTY))VSTK_	LFGS(0.949)VS(0.047)T(0.004)K	1	0	MULTI-MSMS	20210324_EX1_UM3_Prust001_SA_Syn_pSTY_mix2_iRT	R1	2	-0.26523	31.791	121.5	38949000	25.2151		1488
Peptide_21	Acetyl (Protein N-term),Phospho (RHSTY)	_(Acetyl (Protein N-term))LFGS(Phospho (RHSTY))VSTK_	LFGS(0.997)VS(0.002)TK	1	0	MULTI-MSMS	20210324_EX1_UM3_Prust001_SA_Syn_pSTY_mix2_iRT_R3	R2	2	0.081026	31.781	123.86	37475000	25.1594		1494
Peptide_21	Acetyl (Protein N-term),Phospho (RHSTY)	_(Acetyl (Protein N-term))LFGS(Phospho (RHSTY))VSTK_	LFGS(0.999)VS(0.001)TK	1	0	MULTI-MSMS	20210325_EX1_UM3_Prust001_SA_Syn_pSTY_mix2_iRT_R5	R3	2	0.71317	31.831	112.71	37309000	25.153		1499
Peptide_21	Acetyl (Protein N-term),Phospho (RHSTY)	_(Acetyl (Protein N-term))LFGS(Phospho (RHSTY))VSTK_	LFGS(0.97)VS(0.028)T(0.002)K	1	0	MULTI-MSMS	20210325_EX1_UM3_Prust001_SA_Syn_pSTY_mix2_iRT_R6	R4	2	0.43103	31.809	123.86	23500000	24.4862		1504
iRT	Unmodified	_LFLQFGAQGSPFLK_		0	0	MULTI-MSMS	20210324_EX1_UM3_Prust001_SA_Syn_pSTY_mix2_iRT	R1	2	0.86835	34.661	257.8	156820000	27.2245		1509
iRT	Unmodified	_LFLQFGAQGSPFLK_		0	0	MULTI-MSMS	20210324_EX1_UM3_Prust001_SA_Syn_pSTY_mix2_iRT_R3	R2	2	1.5088	34.654	164.64	3664700	21.8053		1511
iRT	Unmodified	_LFLQFGAQGSPFLK_		0	0	MULTI-MSMS	20210325_EX1_UM3_Prust001_SA_Syn_pSTY_mix2_iRT_R5	R3	2	1.9871	34.654	244.01	98169000	26.5488		1513
iRT	Unmodified	_LFLQFGAQGSPFLK_		0	0	MULTI-MSMS	20210325_EX1_UM3_Prust001_SA_Syn_pSTY_mix2_iRT_R6	R4	2	1.2749	34.673	234.72	22012000	24.3918		1516
Peptide_27	Phospho (RHSTY)	_LS(Phospho (RHSTY))NENFVSK_	LS(1)NENFVSK	1	0	MULTI-MSMS	20210324_EX1_UM3_Prust001_SA_Syn_pSTY_mix2_iRT	R1	2	-0.33657	19.555	125.72	222550000	27.7296	S	1566
Peptide_27	Phospho (RHSTY)	_LS(Phospho (RHSTY))NENFVSK_	LS(1)NENFVSK	1	0	MULTI-MSMS	20210324_EX1_UM3_Prust001_SA_Syn_pSTY_mix2_iRT_R3	R2	2	-0.83681	19.524	124.39	244450000	27.865	S	1571
Peptide_27	Phospho (RHSTY)	_LS(Phospho (RHSTY))NENFVSK_	LS(1)NENFVSK	1	0	MULTI-MSMS	20210325_EX1_UM3_Prust001_SA_Syn_pSTY_mix2_iRT_R5	R3	2	-0.71296	19.548	136.53	247140000	27.8808	S	1575
Peptide_27	Phospho (RHSTY)	_LS(Phospho (RHSTY))NENFVSK_	LS(1)NENFVSK	1	0	MULTI-MSMS	20210325_EX1_UM3_Prust001_SA_Syn_pSTY_mix2_iRT_R6	R4	2	-0.71023	19.561	130.1	174410000	27.3779	S	1578
Peptide_14	Oxidation (M),Phospho (RHSTY)	_NM(Oxidation (M))FIRPES(Phospho (RHSTY))K_	NMFIRPES(1)K	1	1	MULTI-MSMS	20210324_EX1_UM3_Prust001_SA_Syn_pSTY_mix2_iRT	R1	2	0.056897	17.48	165.78	155150000	27.2091		1619
Peptide_14	Oxidation (M),Phospho (RHSTY)	_NM(Oxidation (M))FIRPES(Phospho (RHSTY))K_	NMFIRPES(1)K	1	1	MULTI-MSMS	20210324_EX1_UM3_Prust001_SA_Syn_pSTY_mix2_iRT	R1	2	-0.76923	17.661	160.72	145330000	27.1148		1621
Peptide_14	Oxidation (M),Phospho (RHSTY)	_NM(Oxidation (M))FIRPES(Phospho (RHSTY))K_	NMFIRPES(1)K	1	1	MULTI-MSMS	20210324_EX1_UM3_Prust001_SA_Syn_pSTY_mix2_iRT	R1	2	0.28263	18.433	126.66	13919000	23.7306		1625
Peptide_14	Oxidation (M),Phospho (RHSTY)	_NM(Oxidation (M))FIRPES(Phospho (RHSTY))K_	NMFIRPES(1)K	1	1	MULTI-MSMS	20210324_EX1_UM3_Prust001_SA_Syn_pSTY_mix2_iRT_R3	R2	2	-0.14401	17.44	161.93	233950000	27.8016		1638
Peptide_14	Oxidation (M),Phospho (RHSTY)	_NM(Oxidation (M))FIRPES(Phospho (RHSTY))K_	NMFIRPES(1)K	1	1	MULTI-MSMS	20210324_EX1_UM3_Prust001_SA_Syn_pSTY_mix2_iRT_R3	R2	2	-0.47547	17.618	176.18	257700000	27.9411		1641
Peptide_14	Oxidation (M),Phospho (RHSTY)	_NM(Oxidation (M))FIRPES(Phospho (RHSTY))K_	NMFIRPES(1)K	1	1	MULTI-MSMS	20210324_EX1_UM3_Prust001_SA_Syn_pSTY_mix2_iRT_R3	R2	2	0.7521	18.357	169.81	29833000	24.8304		1666
Peptide_14	Oxidation (M),Phospho (RHSTY)	_NM(Oxidation (M))FIRPES(Phospho (RHSTY))K_	NMFIRPES(1)K	1	1	MULTI-MSMS	20210325_EX1_UM3_Prust001_SA_Syn_pSTY_mix2_iRT_R5	R3	2	0.20345	17.465	172	271570000	28.0167		1671
Peptide_14	Oxidation (M),Phospho (RHSTY)	_NM(Oxidation (M))FIRPES(Phospho (RHSTY))K_	NMFIRPES(1)K	1	1	MULTI-MSMS	20210325_EX1_UM3_Prust001_SA_Syn_pSTY_mix2_iRT_R5	R3	2	-0.2239	17.647	166.65	290880000	28.1158		1674
Peptide_14	Oxidation (M),Phospho (RHSTY)	_NM(Oxidation (M))FIRPES(Phospho (RHSTY))K_	NMFIRPES(1)K	1	1	MULTI-MSMS	20210325_EX1_UM3_Prust001_SA_Syn_pSTY_mix2_iRT_R5	R3	2	0.44484	18.33	162.1	36785000	25.1326		1702
Peptide_14	Oxidation (M),Phospho (RHSTY)	_NM(Oxidation (M))FIRPES(Phospho (RHSTY))K_	NMFIRPES(1)K	1	1	MULTI-MSMS	20210325_EX1_UM3_Prust001_SA_Syn_pSTY_mix2_iRT_R6	R4	2	0.24078	17.472	145.01	166140000	27.3078		1706
Peptide_14	Oxidation (M),Phospho (RHSTY)	_NM(Oxidation (M))FIRPES(Phospho (RHSTY))K_	NMFIRPES(1)K	1	1	MULTI-MSMS	20210325_EX1_UM3_Prust001_SA_Syn_pSTY_mix2_iRT_R6	R4	2	-0.45133	17.678	174.23	152480000	27.184		1709
Peptide_14	Oxidation (M),Phospho (RHSTY)	_NM(Oxidation (M))FIRPES(Phospho (RHSTY))K_	NMFIRPES(1)K	1	1	MULTI-MSMS	20210325_EX1_UM3_Prust001_SA_Syn_pSTY_mix2_iRT_R6	R4	2	-0.33642	18.078	119.55	20366000	24.2797		1717
Peptide_14	Oxidation (M),Phospho (RHSTY)	_NM(Oxidation (M))FIRPES(Phospho (RHSTY))K_	NMFIRPES(1)K	1	1	MULTI-MSMS	20210325_EX1_UM3_Prust001_SA_Syn_pSTY_mix2_iRT_R6	R4	2	0.85092	18.43	142.19	20624000	24.2978		1728
Peptide_14	Oxidation (M),Phospho (RHSTY)	_NM(Oxidation (M))FIRPES(Phospho (RHSTY))K_	NMFIRPES(1)K	1	1	MULTI-MSMS	20210325_EX1_UM3_Prust001_SA_Syn_pSTY_mix2_iRT_R6	R4	2	0.59271	18.967	179.72	19734000	24.2342		1734
Peptide_14	Phospho (RHSTY)	_NMFIRPES(Phospho (RHSTY))K_	NMFIRPES(1)K	1	1	MULTI-MSMS	20210324_EX1_UM3_Prust001_SA_Syn_pSTY_mix2_iRT	R1	2	-0.27221	22.255	189.56	99033000	26.5614	S	1742
Peptide_14	Phospho (RHSTY)	_NMFIRPES(Phospho (RHSTY))K_	NMFIRPES(1)K	1	1	MULTI-MSMS	20210324_EX1_UM3_Prust001_SA_Syn_pSTY_mix2_iRT_R3	R2	2	0.63426	22.208	188.6	393260000	28.5509	S	1745
Peptide_14	Phospho (RHSTY)	_NMFIRPES(Phospho (RHSTY))K_	NMFIRPES(1)K	1	1	MULTI-MSMS	20210325_EX1_UM3_Prust001_SA_Syn_pSTY_mix2_iRT_R5	R3	2	0.81274	22.23	185.99	281840000	28.0703	S	1749
Peptide_14	Phospho (RHSTY)	_NMFIRPES(Phospho (RHSTY))K_	NMFIRPES(1)K	1	1	MULTI-MSMS	20210325_EX1_UM3_Prust001_SA_Syn_pSTY_mix2_iRT_R6	R4	2	0.67774	22.264	194.43	212750000	27.6646	S	1752
Peptide_14	Acetyl (Protein N-term),Oxidation (M),Phospho (RHSTY)	_(Acetyl (Protein N-term))NM(Oxidation (M))FIRPES(Phospho (RHSTY))K_	NMFIRPES(1)K	1	1	MULTI-MSMS	20210324_EX1_UM3_Prust001_SA_Syn_pSTY_mix2_iRT	R1	2	-0.51355	23.14	176.61	36167000	25.1082		1754
Peptide_14	Acetyl (Protein N-term),Oxidation (M),Phospho (RHSTY)	_(Acetyl (Protein N-term))NM(Oxidation (M))FIRPES(Phospho (RHSTY))K_	NMFIRPES(1)K	1	1	MULTI-MSMS	20210324_EX1_UM3_Prust001_SA_Syn_pSTY_mix2_iRT	R1	2	-0.90582	23.307	169.33	35781000	25.0927		1756
Peptide_14	Acetyl (Protein N-term),Oxidation (M),Phospho (RHSTY)	_(Acetyl (Protein N-term))NM(Oxidation (M))FIRPES(Phospho (RHSTY))K_	NMFIRPES(1)K	1	1	MULTI-MSMS	20210324_EX1_UM3_Prust001_SA_Syn_pSTY_mix2_iRT_R3	R2	2	-0.44109	23.101	114.71	46289000	25.4642		1758
Peptide_14	Acetyl (Protein N-term),Oxidation (M),Phospho (RHSTY)	_(Acetyl (Protein N-term))NM(Oxidation (M))FIRPES(Phospho (RHSTY))K_	NMFIRPES(1)K	1	1	MULTI-MSMS	20210324_EX1_UM3_Prust001_SA_Syn_pSTY_mix2_iRT_R3	R2	2	-0.6961	23.27	122.18	55247000	25.7194		1759
Peptide_14	Acetyl (Protein N-term),Oxidation (M),Phospho (RHSTY)	_(Acetyl (Protein N-term))NM(Oxidation (M))FIRPES(Phospho (RHSTY))K_	NMFIRPES(1)K	1	1	MULTI-MSMS	20210325_EX1_UM3_Prust001_SA_Syn_pSTY_mix2_iRT_R5	R3	2	-0.46288	23.127	128.33	42913000	25.3549		1761
Peptide_14	Acetyl (Protein N-term),Oxidation (M),Phospho (RHSTY)	_(Acetyl (Protein N-term))NM(Oxidation (M))FIRPES(Phospho (RHSTY))K_	NMFIR(0.014)PES(0.986)K	1	1	MULTI-MSMS	20210325_EX1_UM3_Prust001_SA_Syn_pSTY_mix2_iRT_R5	R3	2	-0.98884	23.294	106.29	33841000	25.0123		1762
Peptide_14	Acetyl (Protein N-term),Oxidation (M),Phospho (RHSTY)	_(Acetyl (Protein N-term))NM(Oxidation (M))FIRPES(Phospho (RHSTY))K_	NMFIRPES(1)K	1	1	MULTI-MSMS	20210325_EX1_UM3_Prust001_SA_Syn_pSTY_mix2_iRT_R6	R4	2	-0.45401	23.16	116.13	34621000	25.0451		1764
Peptide_14	Acetyl (Protein N-term),Oxidation (M),Phospho (RHSTY)	_(Acetyl (Protein N-term))NM(Oxidation (M))FIRPES(Phospho (RHSTY))K_	NMFIRPES(1)K	1	1	MULTI-MSMS	20210325_EX1_UM3_Prust001_SA_Syn_pSTY_mix2_iRT_R6	R4	2	-0.86166	23.319	129.22	30985000	24.8851		1766
Peptide_14	Acetyl (Protein N-term),Phospho (RHSTY)	_(Acetyl (Protein N-term))NMFIRPES(Phospho (RHSTY))K_	NMFIRPES(1)K	1	1	MULTI-MSMS	20210324_EX1_UM3_Prust001_SA_Syn_pSTY_mix2_iRT	R1	2	1.1239	28.82	131.17	7100700	22.7595		1768
Peptide_14	Acetyl (Protein N-term),Phospho (RHSTY)	_(Acetyl (Protein N-term))NMFIRPES(Phospho (RHSTY))K_	NMFIRPES(1)K	1	1	MULTI-MSMS	20210324_EX1_UM3_Prust001_SA_Syn_pSTY_mix2_iRT_R3	R2	2	0.94137	28.8	202.3	17985000	24.1003		1771
Peptide_14	Acetyl (Protein N-term),Phospho (RHSTY)	_(Acetyl (Protein N-term))NMFIRPES(Phospho (RHSTY))K_	NMFIRPES(1)K	1	1	MULTI-MSMS	20210325_EX1_UM3_Prust001_SA_Syn_pSTY_mix2_iRT_R5	R3	2	1.5427	28.842	123.26	11080000	23.4015		1774
Peptide_14	Acetyl (Protein N-term),Phospho (RHSTY)	_(Acetyl (Protein N-term))NMFIRPES(Phospho (RHSTY))K_	NMFIR(0.001)PES(0.999)K	1	1	MULTI-MSMS	20210325_EX1_UM3_Prust001_SA_Syn_pSTY_mix2_iRT_R6	R4	2	1.3148	28.839	121.71	7751300	22.886		1776
Peptide_34	Phospho (RHSTY)	_NVTS(Phospho (RHSTY))GANPVGLR_	NVT(0.001)S(0.999)GANPVGLR	1	0	MULTI-MSMS	20210324_EX1_UM3_Prust001_SA_Syn_pSTY_mix2_iRT	R1	2	0.081776	22.574	196.38	741020000	29.4649	S	1780
Peptide_34	Phospho (RHSTY)	_NVTS(Phospho (RHSTY))GANPVGLR_	NVT(0.01)S(0.99)GANPVGLR	1	0	MULTI-MSMS	20210324_EX1_UM3_Prust001_SA_Syn_pSTY_mix2_iRT_R3	R2	2	-0.036019	22.528	164.68	1332800000	30.3118	S	1786
Peptide_34	Phospho (RHSTY)	_NVTS(Phospho (RHSTY))GANPVGLR_	NVTS(1)GANPVGLR	1	0	MULTI-MSMS	20210325_EX1_UM3_Prust001_SA_Syn_pSTY_mix2_iRT_R5	R3	2	-0.14825	22.565	214.06	1241700000	30.2097	S	1793
Peptide_34	Phospho (RHSTY)	_NVTS(Phospho (RHSTY))GANPVGLR_	NVT(0.001)S(0.999)GANPVGLR	1	0	MULTI-MSMS	20210325_EX1_UM3_Prust001_SA_Syn_pSTY_mix2_iRT_R6	R4	2	0.14176	22.593	179.8	666800000	29.3127	S	1800
Peptide_34	Acetyl (Protein N-term),Phospho (RHSTY)	_(Acetyl (Protein N-term))NVTS(Phospho (RHSTY))GANPVGLR_	NVTS(1)GANPVGLR	1	0	MULTI-MSMS	20210324_EX1_UM3_Prust001_SA_Syn_pSTY_mix2_iRT	R1	2	0.25726	25.187	170.23	29391000	24.8089		1805
Peptide_34	Acetyl (Protein N-term),Phospho (RHSTY)	_(Acetyl (Protein N-term))NVTS(Phospho (RHSTY))GANPVGLR_	NVTS(1)GANPVGLR	1	0	MULTI-MSMS	20210324_EX1_UM3_Prust001_SA_Syn_pSTY_mix2_iRT_R3	R2	2	1.6929	25.197	142.76	30294000	24.8525		1807
Peptide_34	Acetyl (Protein N-term),Phospho (RHSTY)	_(Acetyl (Protein N-term))NVTS(Phospho (RHSTY))GANPVGLR_	NVT(0.035)S(0.965)GANPVGLR	1	0	MULTI-MSMS	20210325_EX1_UM3_Prust001_SA_Syn_pSTY_mix2_iRT_R5	R3	2	-0.082876	25.239	121.56	26446000	24.6565		1809
Peptide_34	Acetyl (Protein N-term),Phospho (RHSTY)	_(Acetyl (Protein N-term))NVTS(Phospho (RHSTY))GANPVGLR_	NVT(0.016)S(0.984)GANPVGLR	1	0	MULTI-MSMS	20210325_EX1_UM3_Prust001_SA_Syn_pSTY_mix2_iRT_R6	R4	2	1.4781	25.238	119.39	15779000	23.9115		1811
Peptide_37	Phospho (RHSTY)	_PGLRVY(Phospho (RHSTY))AK_	PGLRVY(1)AK	1	1	MULTI-MSMS	20210324_EX1_UM3_Prust001_SA_Syn_pSTY_mix2_iRT	R1	2	0.034455	17.322	187.78	1352000000	30.3324	Y	1815
Peptide_37	Phospho (RHSTY)	_PGLRVY(Phospho (RHSTY))AK_	PGLR(0.002)VY(0.998)AK	1	1	MULTI-MSMS	20210324_EX1_UM3_Prust001_SA_Syn_pSTY_mix2_iRT	R1	2	1.9141	34.068	81.119	1974700	20.9132	Y	1831
Peptide_37	Phospho (RHSTY)	_PGLRVY(Phospho (RHSTY))AK_	PGLRVY(1)AK	1	1	MULTI-MSMS	20210324_EX1_UM3_Prust001_SA_Syn_pSTY_mix2_iRT_R3	R2	2	0.020853	17.279	205.92	2708700000	31.335	Y	1838
Peptide_37	Phospho (RHSTY)	_PGLRVY(Phospho (RHSTY))AK_	PGLR(0.001)VY(0.999)AK	1	1	MULTI-MSMS	20210324_EX1_UM3_Prust001_SA_Syn_pSTY_mix2_iRT_R3	R2	2	0.67229	34.167	99.375	4072800	21.9576	Y	1859
Peptide_37	Phospho (RHSTY)	_PGLRVY(Phospho (RHSTY))AK_	PGLRVY(1)AK	1	1	MULTI-MSMS	20210325_EX1_UM3_Prust001_SA_Syn_pSTY_mix2_iRT_R5	R3	2	0.66424	17.305	187.78	2851700000	31.4092	Y	1872
Peptide_37	Phospho (RHSTY)	_PGLRVY(Phospho (RHSTY))AK_	PGLRVY(1)AK	1	1	MULTI-MSMS	20210325_EX1_UM3_Prust001_SA_Syn_pSTY_mix2_iRT_R6	R4	2	0.39877	17.33	171.08	1828300000	30.7679	Y	1901
Peptide_37	Phospho (RHSTY)	_PGLRVY(Phospho (RHSTY))AK_	PGLR(0.002)VY(0.998)AK	1	1	MULTI-MSMS	20210325_EX1_UM3_Prust001_SA_Syn_pSTY_mix2_iRT_R6	R4	2	2.03	34.156	78.178	2542100	21.2776	Y	1915
Peptide_37	Acetyl (Protein N-term),Phospho (RHSTY)	_(Acetyl (Protein N-term))PGLRVY(Phospho (RHSTY))AK_	PGLRVY(1)AK	1	1	MULTI-MSMS	20210324_EX1_UM3_Prust001_SA_Syn_pSTY_mix2_iRT	R1	2	-0.42068	23.847	167.82	139490000	27.0556		1926
Peptide_37	Acetyl (Protein N-term),Phospho (RHSTY)	_(Acetyl (Protein N-term))PGLRVY(Phospho (RHSTY))AK_	PGLRVY(1)AK	1	1	MULTI-MSMS	20210324_EX1_UM3_Prust001_SA_Syn_pSTY_mix2_iRT_R3	R2	2	-0.0088079	23.814	167.82	205520000	27.6147		1936
Peptide_37	Acetyl (Protein N-term),Phospho (RHSTY)	_(Acetyl (Protein N-term))PGLRVY(Phospho (RHSTY))AK_	PGLRVY(1)AK	1	1	MULTI-MSMS	20210325_EX1_UM3_Prust001_SA_Syn_pSTY_mix2_iRT_R5	R3	2	0.2657	23.827	179.16	202970000	27.5967		1945
Peptide_37	Acetyl (Protein N-term),Phospho (RHSTY)	_(Acetyl (Protein N-term))PGLRVY(Phospho (RHSTY))AK_	PGLRVY(1)AK	1	1	MULTI-MSMS	20210325_EX1_UM3_Prust001_SA_Syn_pSTY_mix2_iRT_R6	R4	2	-0.46813	23.845	163.34	134420000	27.0022		1953
Peptide_10	Phospho (RHSTY)	_QRIY(Phospho (RHSTY))SIK_	QRIY(1)SIK	1	1	MULTI-MSMS	20210324_EX1_UM3_Prust001_SA_Syn_pSTY_mix2_iRT	R1	2	-0.0067608	15.017	180.7	538250000	29.0037	Y	1965
Peptide_10	Phospho (RHSTY)	_QRIYS(Phospho (RHSTY))IK_	QRIYS(1)IK	1	1	MULTI-MSMS	20210324_EX1_UM3_Prust001_SA_Syn_pSTY_mix2_iRT	R1	2	0.26483	19.762	128.12	810420000	29.5941	S	1971
Peptide_10	Phospho (RHSTY)	_QRIY(Phospho (RHSTY))SIK_	QRIY(1)SIK	1	1	MULTI-MSMS	20210324_EX1_UM3_Prust001_SA_Syn_pSTY_mix2_iRT_R3	R2	2	0.36031	14.969	166.05	867270000	29.6919	Y	1981
Peptide_10	Phospho (RHSTY)	_QRIYS(Phospho (RHSTY))IK_	QRIYS(1)IK	1	1	MULTI-MSMS	20210324_EX1_UM3_Prust001_SA_Syn_pSTY_mix2_iRT_R3	R2	2	0.73083	19.709	123.21	1881400000	30.8092	S	1988
Peptide_10	Phospho (RHSTY)	_QRIYS(Phospho (RHSTY))IK_	QR(0.002)IYS(0.998)IK	1	1	MULTI-MSMS	20210324_EX1_UM3_Prust001_SA_Syn_pSTY_mix2_iRT_R3	R2	2	-0.84099	34.179	84.083	4337800	22.0485	S	1993
Peptide_10	Phospho (RHSTY)	_QRIY(Phospho (RHSTY))SIK_	QRIY(1)SIK	1	1	MULTI-MSMS	20210325_EX1_UM3_Prust001_SA_Syn_pSTY_mix2_iRT_R5	R3	2	0.3714	14.994	172.14	952930000	29.8278	Y	1997
Peptide_10	Phospho (RHSTY)	_QRIYS(Phospho (RHSTY))IK_	QRIYS(1)IK	1	1	MULTI-MSMS	20210325_EX1_UM3_Prust001_SA_Syn_pSTY_mix2_iRT_R5	R3	2	0.53295	19.738	115.86	2220800000	31.0484	S	2005
Peptide_10	Phospho (RHSTY)	_QRIYS(Phospho (RHSTY))IK_	QRIYS(1)IK	1	1	MULTI-MSMS	20210325_EX1_UM3_Prust001_SA_Syn_pSTY_mix2_iRT_R5	R3	2	0.10295	34.496	88.267	6763000	22.6892	S	2010
Peptide_10	Phospho (RHSTY)	_QRIY(Phospho (RHSTY))SIK_	QRIY(1)SIK	1	1	MULTI-MSMS	20210325_EX1_UM3_Prust001_SA_Syn_pSTY_mix2_iRT_R6	R4	2	0.66642	15.018	166.05	587560000	29.1302	Y	2015
Peptide_10	Phospho (RHSTY)	_QRIYS(Phospho (RHSTY))IK_	QRIYS(1)IK	1	1	MULTI-MSMS	20210325_EX1_UM3_Prust001_SA_Syn_pSTY_mix2_iRT_R6	R4	2	0.4622	19.766	114.99	1419100000	30.4023	S	2024
Peptide_10	Acetyl (Protein N-term),Phospho (RHSTY)	_(Acetyl (Protein N-term))QRIY(Phospho (RHSTY))SIK_	QRIY(0.999)S(0.001)IK	1	1	MULTI-MSMS	20210324_EX1_UM3_Prust001_SA_Syn_pSTY_mix2_iRT	R1	2	0.80038	19.164	155.82	344340000	28.3593		2030
Peptide_10	Acetyl (Protein N-term),Phospho (RHSTY)	_(Acetyl (Protein N-term))QRIYS(Phospho (RHSTY))IK_	QRIYS(1)IK	1	1	MULTI-MSMS	20210324_EX1_UM3_Prust001_SA_Syn_pSTY_mix2_iRT	R1	2	-0.21724	23.396	110.79	284000000	28.0813		2037
Peptide_10	Acetyl (Protein N-term),Phospho (RHSTY)	_(Acetyl (Protein N-term))QRIY(Phospho (RHSTY))SIK_	QRIY(0.997)S(0.003)IK	1	1	MULTI-MSMS	20210324_EX1_UM3_Prust001_SA_Syn_pSTY_mix2_iRT_R3	R2	2	0.31837	19.127	145.34	423230000	28.6569		2038
Peptide_10	Acetyl (Protein N-term),Phospho (RHSTY)	_(Acetyl (Protein N-term))QRIYS(Phospho (RHSTY))IK_	QRIYS(1)IK	1	1	MULTI-MSMS	20210324_EX1_UM3_Prust001_SA_Syn_pSTY_mix2_iRT_R3	R2	2	-0.34349	23.357	114.4	442860000	28.7223		2044
Peptide_10	Acetyl (Protein N-term),Phospho (RHSTY)	_(Acetyl (Protein N-term))QRIY(Phospho (RHSTY))SIK_	QRIY(0.963)S(0.037)IK	1	1	MULTI-MSMS	20210325_EX1_UM3_Prust001_SA_Syn_pSTY_mix2_iRT_R5	R3	2	0.6065	19.152	161.9	438600000	28.7083		2048
Peptide_10	Acetyl (Protein N-term),Phospho (RHSTY)	_(Acetyl (Protein N-term))QRIYS(Phospho (RHSTY))IK_	QRIYS(1)IK	1	1	MULTI-MSMS	20210325_EX1_UM3_Prust001_SA_Syn_pSTY_mix2_iRT_R5	R3	2	-0.242	23.385	152.06	409310000	28.6086		2053
Peptide_10	Acetyl (Protein N-term),Phospho (RHSTY)	_(Acetyl (Protein N-term))QRIY(Phospho (RHSTY))SIK_	QRIY(0.998)S(0.002)IK	1	1	MULTI-MSMS	20210325_EX1_UM3_Prust001_SA_Syn_pSTY_mix2_iRT_R6	R4	2	0.31578	19.186	148.04	267630000	27.9957		2055
Peptide_10	Acetyl (Protein N-term),Phospho (RHSTY)	_(Acetyl (Protein N-term))QRIYS(Phospho (RHSTY))IK_	QRIYS(1)IK	1	1	MULTI-MSMS	20210325_EX1_UM3_Prust001_SA_Syn_pSTY_mix2_iRT_R6	R4	2	-0.30323	23.421	112.3	274670000	28.0331		2059
Peptide_35	Phospho (RHSTY)	_QSEDAS(Phospho (RHSTY))YRQQYAK_	QSEDAS(1)YRQQYAK	1	1	MULTI-MSMS	20210324_EX1_UM3_Prust001_SA_Syn_pSTY_mix2_iRT	R1	2	-0.13415	13.347	358.07	307320000	28.1952	S	2062
Peptide_35	Phospho (RHSTY)	_QSEDAS(Phospho (RHSTY))YRQQYAK_	QSEDAS(0.821)YR(0.179)QQYAK	1	1	MULTI-MSMS	20210324_EX1_UM3_Prust001_SA_Syn_pSTY_mix2_iRT	R1	3	-0.27679	13.346	127.2	309460000	28.2052	S	2066
Peptide_35	Phospho (RHSTY)	_QSEDAS(Phospho (RHSTY))YRQQYAK_	QSEDAS(0.993)YR(0.007)QQYAK	1	1	MULTI-MSMS	20210324_EX1_UM3_Prust001_SA_Syn_pSTY_mix2_iRT_R3	R2	3	0.54893	13.274	133.96	423670000	28.6584	S	2069
Peptide_35	Phospho (RHSTY)	_QSEDAS(Phospho (RHSTY))YRQQYAK_	QSEDAS(1)YRQQYAK	1	1	MULTI-MSMS	20210324_EX1_UM3_Prust001_SA_Syn_pSTY_mix2_iRT_R3	R2	2	0.21059	13.274	313.9	411610000	28.6167	S	2074
Peptide_35	Phospho (RHSTY)	_QSEDAS(Phospho (RHSTY))YRQQYAK_	QSEDAS(1)YRQQYAK	1	1	MULTI-MSMS	20210325_EX1_UM3_Prust001_SA_Syn_pSTY_mix2_iRT_R5	R3	2	0.013703	13.327	364.02	498400000	28.8927	S	2077
Peptide_35	Phospho (RHSTY)	_QSEDAS(Phospho (RHSTY))YRQQYAK_	QSEDAS(1)YRQQYAK	1	1	MULTI-MSMS	20210325_EX1_UM3_Prust001_SA_Syn_pSTY_mix2_iRT_R6	R4	2	0.62116	13.332	345.49	347380000	28.3719	S	2084
Peptide_35	Acetyl (Protein N-term),Phospho (RHSTY)	_(Acetyl (Protein N-term))QSEDAS(Phospho (RHSTY))YRQQYAK_	QSEDAS(0.998)YR(0.002)QQYAK	1	1	MULTI-MSMS	20210324_EX1_UM3_Prust001_SA_Syn_pSTY_mix2_iRT	R1	2	0.22395	15.414	284.53	27979000	24.7378		2092
Peptide_35	Acetyl (Protein N-term),Phospho (RHSTY)	_(Acetyl (Protein N-term))QSEDAS(Phospho (RHSTY))YRQQYAK_	QSEDAS(1)YRQQYAK	1	1	MULTI-MSMS	20210324_EX1_UM3_Prust001_SA_Syn_pSTY_mix2_iRT_R3	R2	2	-0.34946	15.366	356.37	40953000	25.2875		2094
Peptide_35	Acetyl (Protein N-term),Phospho (RHSTY)	_(Acetyl (Protein N-term))QSEDAS(Phospho (RHSTY))YRQQYAK_	QSEDAS(1)YRQQYAK	1	1	MULTI-MSMS	20210325_EX1_UM3_Prust001_SA_Syn_pSTY_mix2_iRT_R5	R3	2	0.15632	15.415	312.76	41821000	25.3177		2096
Peptide_35	Acetyl (Protein N-term),Phospho (RHSTY)	_(Acetyl (Protein N-term))QSEDAS(Phospho (RHSTY))YRQQYAK_	QSEDAS(0.994)YR(0.006)QQYAK	1	1	MULTI-MSMS	20210325_EX1_UM3_Prust001_SA_Syn_pSTY_mix2_iRT_R6	R4	2	-0.031907	15.41	248.81	25413000	24.5991		2098
Peptide_06	Phospho (RHSTY)	_RGDLPS(Phospho (RHSTY))SFPK_	RGDLPS(0.774)S(0.226)FPK	1	1	MULTI-MSMS	20210324_EX1_UM3_Prust001_SA_Syn_pSTY_mix2_iRT	R1	2	-0.23124	23.59	140.45	379140000	28.4982	S	2113
Peptide_06	Phospho (RHSTY)	_RGDLPS(Phospho (RHSTY))SFPK_	RGDLPS(0.815)S(0.185)FPK	1	1	MULTI-MSMS	20210324_EX1_UM3_Prust001_SA_Syn_pSTY_mix2_iRT_R3	R2	2	0.052281	23.573	149.41	1440300000	30.4237	S	2119
Peptide_06	Phospho (RHSTY)	_RGDLPS(Phospho (RHSTY))SFPK_	RGDLPS(0.793)S(0.207)FPK	1	1	MULTI-MSMS	20210325_EX1_UM3_Prust001_SA_Syn_pSTY_mix2_iRT_R5	R3	2	-0.16533	23.593	140.01	1340100000	30.3197	S	2124
Peptide_06	Phospho (RHSTY)	_RGDLPS(Phospho (RHSTY))SFPK_	RGDLPS(0.774)S(0.226)FPK	1	1	MULTI-MSMS	20210325_EX1_UM3_Prust001_SA_Syn_pSTY_mix2_iRT_R6	R4	2	-0.62939	23.634	151.16	897390000	29.7412	S	2127
Peptide_06	Acetyl (Protein N-term),Phospho (RHSTY)	_(Acetyl (Protein N-term))RGDLPS(Phospho (RHSTY))SFPK_	R(0.015)GDLPS(0.913)S(0.072)FPK	1	1	MULTI-MSMS	20210324_EX1_UM3_Prust001_SA_Syn_pSTY_mix2_iRT	R1	2	0.0080801	26.282	58.04	12984000	23.6302		2132
Peptide_06	Acetyl (Protein N-term),Phospho (RHSTY)	_(Acetyl (Protein N-term))RGDLPS(Phospho (RHSTY))SFPK_	R(0.011)GDLPS(0.775)S(0.213)FPK	1	1	MULTI-MSMS	20210324_EX1_UM3_Prust001_SA_Syn_pSTY_mix2_iRT_R3	R2	2	0.2437	26.267	53.034	19893000	24.2458		2134
Peptide_06	Acetyl (Protein N-term),Phospho (RHSTY)	_(Acetyl (Protein N-term))RGDLPSS(Phospho (RHSTY))FPK_	RGDLPS(0.383)S(0.617)FPK	1	1	MULTI-MSMS	20210325_EX1_UM3_Prust001_SA_Syn_pSTY_mix2_iRT_R5	R3	2	1.2236	26.303	80.979	33747000	25.0083		2137
Peptide_06	Acetyl (Protein N-term),Phospho (RHSTY)	_(Acetyl (Protein N-term))RGDLPS(Phospho (RHSTY))SFPK_	R(0.009)GDLPS(0.922)S(0.07)FPK	1	1	MULTI-MSMS	20210325_EX1_UM3_Prust001_SA_Syn_pSTY_mix2_iRT_R6	R4	2	0.83214	26.323	60.301	17520000	24.0625		2138
Peptide_15	Phospho (RHSTY)	_RIIPS(Phospho (RHSTY))DK_	RIIPS(1)DK	1	1	MULTI-MSMS	20210324_EX1_UM3_Prust001_SA_Syn_pSTY_mix2_iRT	R1	2	0.17566	16.491	90.135	404040000	28.5899	S	2145
Peptide_15	Phospho (RHSTY)	_RIIPS(Phospho (RHSTY))DK_	RIIPS(1)DK	1	1	MULTI-MSMS	20210324_EX1_UM3_Prust001_SA_Syn_pSTY_mix2_iRT_R3	R2	2	0.5756	16.404	86.744	763170000	29.5074	S	2158
Peptide_15	Phospho (RHSTY)	_RIIPS(Phospho (RHSTY))DK_	RIIPS(1)DK	1	1	MULTI-MSMS	20210325_EX1_UM3_Prust001_SA_Syn_pSTY_mix2_iRT_R5	R3	2	0.58724	16.441	88.181	839100000	29.6443	S	2174
Peptide_15	Phospho (RHSTY)	_RIIPS(Phospho (RHSTY))DK_	RIIPS(1)DK	1	1	MULTI-MSMS	20210325_EX1_UM3_Prust001_SA_Syn_pSTY_mix2_iRT_R6	R4	2	0.81682	16.442	85.744	468580000	28.8037	S	2183
Peptide_15	Acetyl (Protein N-term),Phospho (RHSTY)	_(Acetyl (Protein N-term))RIIPS(Phospho (RHSTY))DK_	RIIPS(1)DK	1	1	MULTI-MSMS	20210324_EX1_UM3_Prust001_SA_Syn_pSTY_mix2_iRT	R1	2	0.079746	21.566	92.732	90172000	26.4262		2195
Peptide_15	Acetyl (Protein N-term),Phospho (RHSTY)	_(Acetyl (Protein N-term))RIIPS(Phospho (RHSTY))DK_	RIIPS(1)DK	1	1	MULTI-MSMS	20210324_EX1_UM3_Prust001_SA_Syn_pSTY_mix2_iRT_R3	R2	2	-1.3714	21.561	93.598	93361000	26.4763		2203
Peptide_15	Acetyl (Protein N-term),Phospho (RHSTY)	_(Acetyl (Protein N-term))RIIPS(Phospho (RHSTY))DK_	RIIPS(1)DK	1	1	MULTI-MSMS	20210325_EX1_UM3_Prust001_SA_Syn_pSTY_mix2_iRT_R5	R3	2	-1.4449	21.575	83.647	101630000	26.5988		2208
Peptide_15	Acetyl (Protein N-term),Phospho (RHSTY)	_(Acetyl (Protein N-term))RIIPS(Phospho (RHSTY))DK_	RIIPS(1)DK	1	1	MULTI-MSMS	20210325_EX1_UM3_Prust001_SA_Syn_pSTY_mix2_iRT_R6	R4	2	-2.3881	21.61	105.94	66637000	25.9898		2215
Peptide_22	Phospho (RHSTY)	_SDFNHTDHSTT(Phospho (RHSTY))NHSQTPR_	SDFNHTDHS(0.086)T(0.086)T(0.828)NHSQTPR	1	0	MULTI-MSMS	20210324_EX1_UM3_Prust001_SA_Syn_pSTY_mix2_iRT	R1	4	-0.15404	10.774	235.92	116060000	26.7903	T	2228
Peptide_22	Phospho (RHSTY)	_SDFNHTDHSTT(Phospho (RHSTY))NHSQTPR_	SDFNHTDHS(0.162)T(0.084)T(0.754)NHSQTPR	1	0	MULTI-MSMS	20210324_EX1_UM3_Prust001_SA_Syn_pSTY_mix2_iRT_R3	R2	4	-1.1962	10.662	226.81	756210000	29.4942	T	2240
Peptide_22	Phospho (RHSTY)	_SDFNHTDHSTT(Phospho (RHSTY))NHSQTPR_	SDFNH(0.001)T(0.017)DH(0.093)S(0.105)T(0.105)T(0.661)NH(0.015)S(0.003)QTPR	1	0	MULTI-MSMS	20210324_EX1_UM3_Prust001_SA_Syn_pSTY_mix2_iRT_R3	R2	3	-0.98638	10.666	78.987	230740000	27.7817	T	2255
Peptide_22	Phospho (RHSTY)	_SDFNHTDHSTT(Phospho (RHSTY))NHSQTPR_	SDFNHTDHS(0.097)T(0.097)T(0.806)NHSQTPR	1	0	MULTI-MSMS	20210325_EX1_UM3_Prust001_SA_Syn_pSTY_mix2_iRT_R5	R3	4	-0.95369	10.704	260.03	597300000	29.1539	T	2259
Peptide_22	Phospho (RHSTY)	_SDFNHTDHSTT(Phospho (RHSTY))NHSQTPR_	SDFNHTDH(0.001)S(0.105)T(0.11)T(0.784)NHSQTPR	1	0	MULTI-MSMS	20210325_EX1_UM3_Prust001_SA_Syn_pSTY_mix2_iRT_R6	R4	4	-1.4243	10.683	232.39	534510000	28.9936	T	2272
Peptide_22	Acetyl (Protein N-term),Phospho (RHSTY)	_(Acetyl (Protein N-term))SDFNHTDHSTT(Phospho (RHSTY))NHSQTPR_	SDFNHTDH(0.001)S(0.004)T(0.025)T(0.963)NH(0.006)S(0.001)QTPR	1	0	MULTI-MSMS	20210324_EX1_UM3_Prust001_SA_Syn_pSTY_mix2_iRT	R1	3	0.23463	13.547	111.67	10156000	23.2758		2291
Peptide_22	Acetyl (Protein N-term),Phospho (RHSTY)	_(Acetyl (Protein N-term))SDFNHTDHSTT(Phospho (RHSTY))NHSQTPR_	SDFNHTDHST(0.009)T(0.991)NHSQTPR	1	0	MULTI-MSMS	20210324_EX1_UM3_Prust001_SA_Syn_pSTY_mix2_iRT_R3	R2	3	1.1582	13.484	212.99	29371000	24.8079		2292
Peptide_22	Acetyl (Protein N-term),Phospho (RHSTY)	_(Acetyl (Protein N-term))SDFNHTDHSTT(Phospho (RHSTY))NHSQTPR_	SDFNHTDHS(0.001)T(0.222)T(0.775)NH(0.002)SQTPR	1	0	MULTI-MSMS	20210325_EX1_UM3_Prust001_SA_Syn_pSTY_mix2_iRT_R5	R3	3	0.44514	13.52	227.6	28640000	24.7715		2294
Peptide_22	Acetyl (Protein N-term),Phospho (RHSTY)	_(Acetyl (Protein N-term))SDFNHTDHSTT(Phospho (RHSTY))NHSQTPR_	SDFNHTDHS(0.001)T(0.012)T(0.988)NHSQTPR	1	0	MULTI-MSMS	20210325_EX1_UM3_Prust001_SA_Syn_pSTY_mix2_iRT_R6	R4	3	0.97992	13.534	165.14	19384000	24.2084		2296
Peptide_30	Phospho (RHSTY)	_SNDT(Phospho (RHSTY))IVETFK_	SNDT(1)IVETFK	1	0	MULTI-MSMS	20210324_EX1_UM3_Prust001_SA_Syn_pSTY_mix2_iRT	R1	2	-0.60728	25.496	265.53	1094900000	30.0282	T	2312
Peptide_30	Phospho (RHSTY)	_SNDT(Phospho (RHSTY))IVETFK_	SNDT(1)IVETFK	1	0	MULTI-MSMS	20210324_EX1_UM3_Prust001_SA_Syn_pSTY_mix2_iRT	R1	2	0.46314	26.203	189.43	12651000	23.5927	T	2319
Peptide_30	Phospho (RHSTY)	_SNDT(Phospho (RHSTY))IVETFK_	SNDT(1)IVETFK	1	0	MULTI-MSMS	20210324_EX1_UM3_Prust001_SA_Syn_pSTY_mix2_iRT	R1	2	3.1359	34.323	105.17	1635800	20.6416	T	2322
Peptide_30	Phospho (RHSTY)	_SNDT(Phospho (RHSTY))IVETFK_	SNDT(1)IVETFK	1	0	MULTI-MSMS	20210324_EX1_UM3_Prust001_SA_Syn_pSTY_mix2_iRT_R3	R2	2	-0.099382	25.476	264.3	1667000000	30.6346	T	2327
Peptide_30	Phospho (RHSTY)	_SNDT(Phospho (RHSTY))IVETFK_	SNDT(1)IVETFK	1	0	MULTI-MSMS	20210324_EX1_UM3_Prust001_SA_Syn_pSTY_mix2_iRT_R3	R2	2	0.59357	26.166	107.71	22265000	24.4083	T	2332
Peptide_30	Phospho (RHSTY)	_SNDT(Phospho (RHSTY))IVETFK_	SNDT(1)IVETFK	1	0	MULTI-MSMS	20210324_EX1_UM3_Prust001_SA_Syn_pSTY_mix2_iRT_R3	R2	2	3.877	34.303	91.858	2559000	21.2871	T	2335
Peptide_30	Phospho (RHSTY)	_SNDT(Phospho (RHSTY))IVETFK_	SNDT(1)IVETFK	1	0	MULTI-MSMS	20210325_EX1_UM3_Prust001_SA_Syn_pSTY_mix2_iRT_R5	R3	2	0.029811	25.503	251.96	1231600000	30.1979	T	2338
Peptide_30	Phospho (RHSTY)	_SNDT(Phospho (RHSTY))IVETFK_	SNDT(1)IVETFK	1	0	MULTI-MSMS	20210325_EX1_UM3_Prust001_SA_Syn_pSTY_mix2_iRT_R5	R3	2	-0.14878	26.222	107.71	16327000	23.9608	T	2345
Peptide_30	Phospho (RHSTY)	_SNDT(Phospho (RHSTY))IVETFK_	SNDT(1)IVETFK	1	0	MULTI-MSMS	20210325_EX1_UM3_Prust001_SA_Syn_pSTY_mix2_iRT_R6	R4	2	0.033239	25.532	259.18	1017300000	29.9221	T	2348
Peptide_30	Phospho (RHSTY)	_SNDT(Phospho (RHSTY))IVETFK_	SNDT(1)IVETFK	1	0	MULTI-MSMS	20210325_EX1_UM3_Prust001_SA_Syn_pSTY_mix2_iRT_R6	R4	2	0.86653	26.241	132.69	9793900	23.2235	T	2352
Peptide_30	Acetyl (Protein N-term),Phospho (RHSTY)	_(Acetyl (Protein N-term))SNDT(Phospho (RHSTY))IVETFK_	SNDT(1)IVETFK	1	0	MULTI-MSMS	20210324_EX1_UM3_Prust001_SA_Syn_pSTY_mix2_iRT	R1	2	-0.83702	28.366	200.93	36970000	25.1399		2355
Peptide_30	Acetyl (Protein N-term),Phospho (RHSTY)	_(Acetyl (Protein N-term))SNDT(Phospho (RHSTY))IVETFK_	SNDT(1)IVETFK	1	0	MULTI-MSMS	20210324_EX1_UM3_Prust001_SA_Syn_pSTY_mix2_iRT_R3	R2	2	-0.31167	28.353	250.13	35252000	25.0712		2359
Peptide_30	Acetyl (Protein N-term),Phospho (RHSTY)	_(Acetyl (Protein N-term))SNDT(Phospho (RHSTY))IVETFK_	SNDT(1)IVETFK	1	0	MULTI-MSMS	20210325_EX1_UM3_Prust001_SA_Syn_pSTY_mix2_iRT_R5	R3	2	-0.27821	28.412	200.13	41067000	25.2915		2361
Peptide_30	Acetyl (Protein N-term),Phospho (RHSTY)	_(Acetyl (Protein N-term))SNDT(Phospho (RHSTY))IVETFK_	SNDT(1)IVETFK	1	0	MULTI-MSMS	20210325_EX1_UM3_Prust001_SA_Syn_pSTY_mix2_iRT_R6	R4	2	-0.66718	28.394	181.46	22684000	24.4352		2364
Peptide_03	Phospho (RHSTY)	_TIDRTVIY(Phospho (RHSTY))NGK_	TIDRTVIY(1)NGK	1	1	MULTI-MSMS	20210324_EX1_UM3_Prust001_SA_Syn_pSTY_mix2_iRT	R1	2	0.29192	17.655	279.63	1069400000	29.9942	Y	2388
Peptide_03	Phospho (RHSTY)	_TIDRT(Phospho (RHSTY))VIYNGK_	TIDR(0.002)T(0.998)VIYNGK	1	1	MULTI-MSMS	20210324_EX1_UM3_Prust001_SA_Syn_pSTY_mix2_iRT	R1	2	0.67811	19.399	205.04	147520000	27.1363	T	2397
Peptide_03	Phospho (RHSTY)	_T(Phospho (RHSTY))IDRTVIYNGK_	T(1)IDRTVIYNGK	1	1	MULTI-MSMS	20210324_EX1_UM3_Prust001_SA_Syn_pSTY_mix2_iRT	R1	2	-1.9283	20.149	167.05	413070000	28.6218	T	2403
Peptide_03	Phospho (RHSTY)	_TIDRTVIY(Phospho (RHSTY))NGK_	TIDRT(0.002)VIY(0.997)NGK	1	1	MULTI-MSMS	20210324_EX1_UM3_Prust001_SA_Syn_pSTY_mix2_iRT	R1	2	-3.3353	34.088	136.96	2988900	21.5112	Y	2415
Peptide_03	Phospho (RHSTY)	_TIDRTVIY(Phospho (RHSTY))NGK_	TIDRTVIY(0.999)NGK	1	1	MULTI-MSMS	20210324_EX1_UM3_Prust001_SA_Syn_pSTY_mix2_iRT	R1	2	-1.7416	34.778	70.552	1417900	20.4353	Y	2421
Peptide_03	Phospho (RHSTY)	_TIDRTVIY(Phospho (RHSTY))NGK_	TIDRTVIY(1)NGK	1	1	MULTI-MSMS	20210324_EX1_UM3_Prust001_SA_Syn_pSTY_mix2_iRT_R3	R2	2	0.38777	17.618	282.09	2475600000	31.2051	Y	2429
Peptide_03	Phospho (RHSTY)	_TIDRT(Phospho (RHSTY))VIYNGK_	TIDR(0.016)T(0.984)VIYNGK	1	1	MULTI-MSMS	20210324_EX1_UM3_Prust001_SA_Syn_pSTY_mix2_iRT_R3	R2	2	0.6435	19.359	181.88	529690000	28.9806	T	2438
Peptide_03	Phospho (RHSTY)	_TIDRTVIY(Phospho (RHSTY))NGK_	TIDRTVIY(1)NGK	1	1	MULTI-MSMS	20210324_EX1_UM3_Prust001_SA_Syn_pSTY_mix2_iRT_R3	R2	2	-4.2157	34	165.18	6332300	22.5943	Y	2457
Peptide_03	Phospho (RHSTY)	_TIDRTVIY(Phospho (RHSTY))NGK_	T(0.003)IDR(0.014)T(0.014)VIY(0.969)NGK	1	1	MULTI-MSMS	20210324_EX1_UM3_Prust001_SA_Syn_pSTY_mix2_iRT_R3	R2	3	-2.2684	34.068	50.09	2992700	21.513	Y	2483
Peptide_03	Phospho (RHSTY)	_TIDRTVIY(Phospho (RHSTY))NGK_	TIDRTVIY(1)NGK	1	1	MULTI-MSMS	20210325_EX1_UM3_Prust001_SA_Syn_pSTY_mix2_iRT_R5	R3	2	0.66555	17.647	289.67	2426000000	31.1759	Y	2486
Peptide_03	Phospho (RHSTY)	_TIDRT(Phospho (RHSTY))VIYNGK_	TIDR(0.055)T(0.945)VIYNGK	1	1	MULTI-MSMS	20210325_EX1_UM3_Prust001_SA_Syn_pSTY_mix2_iRT_R5	R3	2	0.34382	19.399	190.1	507570000	28.919	T	2494
Peptide_03	Phospho (RHSTY)	_T(Phospho (RHSTY))IDRTVIYNGK_	T(1)IDRTVIYNGK	1	1	MULTI-MSMS	20210325_EX1_UM3_Prust001_SA_Syn_pSTY_mix2_iRT_R5	R3	2	-1.9298	20.117	157.33	1137900000	30.0837	T	2500
Peptide_03	Phospho (RHSTY)	_TIDRTVIY(Phospho (RHSTY))NGK_	TIDRTVIY(1)NGK	1	1	MULTI-MSMS	20210325_EX1_UM3_Prust001_SA_Syn_pSTY_mix2_iRT_R5	R3	2	-2.3494	34.57	146.48	10054000	23.2613	Y	2513
Peptide_03	Phospho (RHSTY)	_TIDRTVIY(Phospho (RHSTY))NGK_	TIDRTVIY(1)NGK	1	1	MULTI-MSMS	20210325_EX1_UM3_Prust001_SA_Syn_pSTY_mix2_iRT_R6	R4	2	0.076781	17.678	267.45	1351400000	30.3318	Y	2535
Peptide_03	Phospho (RHSTY)	_TIDRT(Phospho (RHSTY))VIYNGK_	TIDR(0.014)T(0.986)VIYNGK	1	1	MULTI-MSMS	20210325_EX1_UM3_Prust001_SA_Syn_pSTY_mix2_iRT_R6	R4	2	0.42878	19.432	230.54	338400000	28.3342	T	2543
Peptide_03	Phospho (RHSTY)	_T(Phospho (RHSTY))IDRTVIYNGK_	T(1)IDRTVIYNGK	1	1	MULTI-MSMS	20210325_EX1_UM3_Prust001_SA_Syn_pSTY_mix2_iRT_R6	R4	2	-1.706	20.151	186.5	895760000	29.7385	T	2547
Peptide_03	Phospho (RHSTY)	_T(Phospho (RHSTY))IDRTVIYNGK_	T(1)IDRTVIYNGK	1	1	MULTI-MSMS	20210325_EX1_UM3_Prust001_SA_Syn_pSTY_mix2_iRT_R6	R4	3	-0.80767	20.17	101.62	170820000	27.3479	T	2550
Peptide_03	Phospho (RHSTY)	_TIDRTVIY(Phospho (RHSTY))NGK_	TIDRTVIY(1)NGK	1	1	MULTI-MSMS	20210325_EX1_UM3_Prust001_SA_Syn_pSTY_mix2_iRT_R6	R4	2	-3.3504	34.054	150.35	5170500	22.3019	Y	2570
Peptide_03	Acetyl (Protein N-term),Phospho (RHSTY)	_(Acetyl (Protein N-term))TIDRTVIY(Phospho (RHSTY))NGK_	TIDRTVIY(1)NGK	1	1	MULTI-MSMS	20210324_EX1_UM3_Prust001_SA_Syn_pSTY_mix2_iRT	R1	2	0.068115	22.922	277.7	227260000	27.7598		2581
Peptide_03	Acetyl (Protein N-term),Phospho (RHSTY)	_(Acetyl (Protein N-term))T(Phospho (RHSTY))IDRTVIYNGK_	T(1)IDRTVIYNGK	1	1	MULTI-MSMS	20210324_EX1_UM3_Prust001_SA_Syn_pSTY_mix2_iRT	R1	2	3.6213	24.47	193.11	41523000	25.3074		2584
Peptide_03	Acetyl (Protein N-term),Phospho (RHSTY)	_(Acetyl (Protein N-term))TIDRTVIY(Phospho (RHSTY))NGK_	TIDRTVIY(1)NGK	1	1	MULTI-MSMS	20210324_EX1_UM3_Prust001_SA_Syn_pSTY_mix2_iRT_R3	R2	2	0.19093	22.892	304.63	396120000	28.5614		2588
Peptide_03	Acetyl (Protein N-term),Phospho (RHSTY)	_(Acetyl (Protein N-term))T(Phospho (RHSTY))IDRTVIYNGK_	T(1)IDRTVIYNGK	1	1	MULTI-MSMS	20210324_EX1_UM3_Prust001_SA_Syn_pSTY_mix2_iRT_R3	R2	2	0.73231	24.445	182.72	75881000	26.1772		2591
Peptide_03	Acetyl (Protein N-term),Phospho (RHSTY)	_(Acetyl (Protein N-term))TIDRTVIY(Phospho (RHSTY))NGK_	TIDRTVIY(1)NGK	1	1	MULTI-MSMS	20210325_EX1_UM3_Prust001_SA_Syn_pSTY_mix2_iRT_R5	R3	2	0.16298	22.932	270.63	356160000	28.408		2593
Peptide_03	Acetyl (Protein N-term),Phospho (RHSTY)	_(Acetyl (Protein N-term))TIDRT(Phospho (RHSTY))VIYNGK_	T(0.001)IDR(0.095)T(0.904)VIYNGK	1	1	MULTI-MSMS	20210325_EX1_UM3_Prust001_SA_Syn_pSTY_mix2_iRT_R5	R3	2	-3.089	24.113	169.54	72440000	26.1103		2596
Peptide_03	Acetyl (Protein N-term),Phospho (RHSTY)	_(Acetyl (Protein N-term))T(Phospho (RHSTY))IDRTVIYNGK_	T(1)IDRTVIYNGK	1	1	MULTI-MSMS	20210325_EX1_UM3_Prust001_SA_Syn_pSTY_mix2_iRT_R5	R3	2	0.76229	24.475	152.55	61707000	25.8789		2597
Peptide_03	Acetyl (Protein N-term),Phospho (RHSTY)	_(Acetyl (Protein N-term))TIDRTVIY(Phospho (RHSTY))NGK_	TIDRTVIY(1)NGK	1	1	MULTI-MSMS	20210325_EX1_UM3_Prust001_SA_Syn_pSTY_mix2_iRT_R6	R4	2	-0.055032	22.948	261.65	260410000	27.9562		2600
Peptide_03	Unmodified	_TIDRTVIYNGK_		0	1	MULTI-MSMS	20210324_EX1_UM3_Prust001_SA_Syn_pSTY_mix2_iRT_R3	R2	3	-1.9271	18.443	114.71	39850000	25.2481		2602
Peptide_03	Unmodified	_TIDRTVIYNGK_		0	1	MULTI-MSMS	20210325_EX1_UM3_Prust001_SA_Syn_pSTY_mix2_iRT_R5	R3	3	-1.8203	18.455	113.38	28012000	24.7395		2603
Peptide_03	Unmodified	_TIDRTVIYNGK_		0	1	MULTI-MSMS	20210325_EX1_UM3_Prust001_SA_Syn_pSTY_mix2_iRT_R6	R4	3	-3.1389	18.497	129.74	20983000	24.3227		2604
iRT	Unmodified	_TPVISGGPYEYR_		0	0	MULTI-MSMS	20210324_EX1_UM3_Prust001_SA_Syn_pSTY_mix2_iRT	R1	2	-0.57149	24.15	292.68	1756100000	30.7097		2606
iRT	Unmodified	_TPVISGGPYEYR_		0	0	MULTI-MSMS	20210324_EX1_UM3_Prust001_SA_Syn_pSTY_mix2_iRT_R3	R2	2	-0.29968	24.123	310.49	4552300000	32.0839		2639
iRT	Unmodified	_TPVISGGPYEYR_		0	0	MULTI-MSMS	20210324_EX1_UM3_Prust001_SA_Syn_pSTY_mix2_iRT_R3	R2	2	-1.7797	34.117	148.32	7783700	22.892		2657
iRT	Unmodified	_TPVISGGPYEYR_		0	0	MULTI-MSMS	20210325_EX1_UM3_Prust001_SA_Syn_pSTY_mix2_iRT_R5	R3	2	-0.49551	24.138	314.33	5913700000	32.4614		2685
iRT	Unmodified	_TPVISGGPYEYR_		0	0	MULTI-MSMS	20210325_EX1_UM3_Prust001_SA_Syn_pSTY_mix2_iRT_R5	R3	2	-0.14575	34.488	157.38	16925000	24.0127		2699
iRT	Unmodified	_TPVISGGPYEYR_		0	0	MULTI-MSMS	20210325_EX1_UM3_Prust001_SA_Syn_pSTY_mix2_iRT_R6	R4	2	-0.75965	24.185	314.33	2713100000	31.3373		2733
iRT	Unmodified	_TPVISGGPYEYR_		0	0	MULTI-MSMS	20210325_EX1_UM3_Prust001_SA_Syn_pSTY_mix2_iRT_R6	R4	2	-2.1144	34.158	157.66	4583700	22.1281		2749
iRT	Unmodified	_TPVISGGPYEYR_		0	0	MULTI-MSMS	20210325_EX1_UM3_Prust001_SA_Syn_pSTY_mix2_iRT_R6	R4	2	-0.932	35.603	60.518	563090	19.103		2773
iRT	Unmodified	_TPVITGAPYEYR_		0	0	MULTI-MSMS	20210324_EX1_UM3_Prust001_SA_Syn_pSTY_mix2_iRT	R1	2	-0.61293	25.161	282.13	645380000	29.2656		2776
iRT	Unmodified	_TPVITGAPYEYR_		0	0	MULTI-MSMS	20210324_EX1_UM3_Prust001_SA_Syn_pSTY_mix2_iRT_R3	R2	2	0.40491	25.137	294.93	1115500000	30.055		2782
iRT	Unmodified	_TPVITGAPYEYR_		0	0	MULTI-MSMS	20210325_EX1_UM3_Prust001_SA_Syn_pSTY_mix2_iRT_R5	R3	2	0.17982	25.168	267.29	1926600000	30.8434		2787
iRT	Unmodified	_TPVITGAPYEYR_		0	0	MULTI-MSMS	20210325_EX1_UM3_Prust001_SA_Syn_pSTY_mix2_iRT_R6	R4	2	0.12441	25.195	271.62	868620000	29.6941		2794
Peptide_18	Phospho (RHSTY)	_TTLTAAIAT(Phospho (RHSTY))VLAK_	TTLTAAIAT(1)VLAK	1	0	MULTI-MSMS	20210324_EX1_UM3_Prust001_SA_Syn_pSTY_mix2_iRT	R1	2	-0.99629	34.524	211.94	25401000	24.5984	T	2800
Peptide_18	Phospho (RHSTY)	_TTLTAAIAT(Phospho (RHSTY))VLAK_	TTLT(0.001)AAIAT(0.999)VLAK	1	0	MULTI-MSMS	20210324_EX1_UM3_Prust001_SA_Syn_pSTY_mix2_iRT_R3	R2	2	0.81919	34.517	107.61	3492900	21.736	T	2802
Peptide_18	Phospho (RHSTY)	_TTLTAAIAT(Phospho (RHSTY))VLAK_	TTLTAAIAT(1)VLAK	1	0	MULTI-MSMS	20210325_EX1_UM3_Prust001_SA_Syn_pSTY_mix2_iRT_R5	R3	2	0.21605	34.535	216.83	38133000	25.1845	T	2803
Peptide_18	Phospho (RHSTY)	_TTLTAAIAT(Phospho (RHSTY))VLAK_	TTLTAAIAT(1)VLAK	1	0	MULTI-MSMS	20210325_EX1_UM3_Prust001_SA_Syn_pSTY_mix2_iRT_R6	R4	2	1.0203	34.537	211.82	16517000	23.9774	T	2805
Peptide_19	Phospho (RHSTY)	_T(Phospho (RHSTY))TVTGVEMFR_	T(0.898)T(0.096)VT(0.006)GVEMFR	1	0	MULTI-MSMS	20210324_EX1_UM3_Prust001_SA_Syn_pSTY_mix2_iRT	R1	2	0.27373	28.719	91.313	6219800	22.5684	T	2806
Peptide_19	Phospho (RHSTY)	_T(Phospho (RHSTY))TVTGVEMFR_	T(0.948)T(0.052)VTGVEMFR	1	0	MULTI-MSMS	20210324_EX1_UM3_Prust001_SA_Syn_pSTY_mix2_iRT_R3	R2	2	0.028394	28.707	147.37	14195000	23.7589	T	2807
Peptide_19	Phospho (RHSTY)	_T(Phospho (RHSTY))TVTGVEMFR_	T(0.914)T(0.086)VTGVEMFR	1	0	MULTI-MSMS	20210325_EX1_UM3_Prust001_SA_Syn_pSTY_mix2_iRT_R5	R3	2	0.48088	28.727	94.767	11795000	23.4917	T	2809
Peptide_19	Phospho (RHSTY)	_T(Phospho (RHSTY))TVTGVEMFR_	T(0.94)T(0.06)VTGVEMFR	1	0	MULTI-MSMS	20210325_EX1_UM3_Prust001_SA_Syn_pSTY_mix2_iRT_R6	R4	2	-0.18376	28.765	110.86	6157300	22.5539	T	2810
Peptide_19	Oxidation (M),Phospho (RHSTY)	_T(Phospho (RHSTY))TVTGVEM(Oxidation (M))FRK_	T(0.935)T(0.065)VTGVEMFRK	1	1	MULTI-MSMS	20210324_EX1_UM3_Prust001_SA_Syn_pSTY_mix2_iRT	R1	2	0.47394	19.809	208.03	231020000	27.7834		2812
Peptide_19	Oxidation (M),Phospho (RHSTY)	_TTVT(Phospho (RHSTY))GVEM(Oxidation (M))FRK_	TTVT(1)GVEMFRK	1	1	MULTI-MSMS	20210324_EX1_UM3_Prust001_SA_Syn_pSTY_mix2_iRT	R1	2	2.254	20.908	222.2	141030000	27.0714		2817
Peptide_19	Oxidation (M),Phospho (RHSTY)	_TTVT(Phospho (RHSTY))GVEM(Oxidation (M))FRK_	T(0.002)T(0.009)VT(0.988)GVEMFRK	1	1	MULTI-MSMS	20210324_EX1_UM3_Prust001_SA_Syn_pSTY_mix2_iRT	R1	3	-0.14587	20.899	73.927	67368000	26.0056		2822
Peptide_19	Oxidation (M),Phospho (RHSTY)	_T(Phospho (RHSTY))TVTGVEM(Oxidation (M))FRK_	T(0.995)T(0.005)VTGVEMFRK	1	1	MULTI-MSMS	20210324_EX1_UM3_Prust001_SA_Syn_pSTY_mix2_iRT_R3	R2	2	0.70766	19.788	221.44	639980000	29.2535		2823
Peptide_19	Oxidation (M),Phospho (RHSTY)	_TTVT(Phospho (RHSTY))GVEM(Oxidation (M))FRK_	TTVT(1)GVEMFRK	1	1	MULTI-MSMS	20210324_EX1_UM3_Prust001_SA_Syn_pSTY_mix2_iRT_R3	R2	2	0.33894	20.865	220.81	335860000	28.3233		2830
Peptide_19	Oxidation (M),Phospho (RHSTY)	_T(Phospho (RHSTY))TVTGVEM(Oxidation (M))FRK_	T(0.83)T(0.027)VT(0.143)GVEMFRK	1	1	MULTI-MSMS	20210324_EX1_UM3_Prust001_SA_Syn_pSTY_mix2_iRT_R3	R2	2	1.1995	21.617	147.63	38954000	25.2153		2839
Peptide_19	Oxidation (M),Phospho (RHSTY)	_T(Phospho (RHSTY))TVTGVEM(Oxidation (M))FRK_	T(0.936)T(0.064)VTGVEMFRK	1	1	MULTI-MSMS	20210325_EX1_UM3_Prust001_SA_Syn_pSTY_mix2_iRT_R5	R3	2	0.3954	19.826	208.33	640960000	29.2557		2844
Peptide_19	Oxidation (M),Phospho (RHSTY)	_TTVT(Phospho (RHSTY))GVEM(Oxidation (M))FRK_	TTVT(1)GVEMFRK	1	1	MULTI-MSMS	20210325_EX1_UM3_Prust001_SA_Syn_pSTY_mix2_iRT_R5	R3	2	0.36113	20.877	236.65	347500000	28.3724		2847
Peptide_19	Oxidation (M),Phospho (RHSTY)	_T(Phospho (RHSTY))TVTGVEM(Oxidation (M))FRK_	T(0.756)T(0.22)VT(0.024)GVEMFRK	1	1	MULTI-MSMS	20210325_EX1_UM3_Prust001_SA_Syn_pSTY_mix2_iRT_R5	R3	2	2.5767	21.687	150.44	51800000	25.6264		2856
Peptide_19	Oxidation (M),Phospho (RHSTY)	_T(Phospho (RHSTY))TVTGVEM(Oxidation (M))FRK_	T(0.935)T(0.065)VTGVEMFRK	1	1	MULTI-MSMS	20210325_EX1_UM3_Prust001_SA_Syn_pSTY_mix2_iRT_R6	R4	2	0.34462	19.85	219.61	470530000	28.8097		2858
Peptide_19	Oxidation (M),Phospho (RHSTY)	_TTVT(Phospho (RHSTY))GVEM(Oxidation (M))FRK_	TTVT(1)GVEMFRK	1	1	MULTI-MSMS	20210325_EX1_UM3_Prust001_SA_Syn_pSTY_mix2_iRT_R6	R4	2	0.95433	20.931	218.94	264560000	27.979		2866
Peptide_19	Oxidation (M),Phospho (RHSTY)	_TTVT(Phospho (RHSTY))GVEM(Oxidation (M))FRK_	T(0.01)T(0.038)VT(0.95)GVEMFR(0.002)K	1	1	MULTI-MSMS	20210325_EX1_UM3_Prust001_SA_Syn_pSTY_mix2_iRT_R6	R4	3	-0.66167	20.94	52.891	100190000	26.5782		2871
Peptide_19	Oxidation (M),Phospho (RHSTY)	_T(Phospho (RHSTY))TVTGVEM(Oxidation (M))FRK_	T(0.921)T(0.079)VTGVEMFRK	1	1	MULTI-MSMS	20210325_EX1_UM3_Prust001_SA_Syn_pSTY_mix2_iRT_R6	R4	2	1.2476	21.424	174.23	26253000	24.646		2875
Peptide_19	Acetyl (Protein N-term),Oxidation (M),Phospho (RHSTY)	_(Acetyl (Protein N-term))T(Phospho (RHSTY))TVTGVEM(Oxidation (M))FRK_	T(0.728)T(0.272)VTGVEMFRK	1	1	MULTI-MSMS	20210324_EX1_UM3_Prust001_SA_Syn_pSTY_mix2_iRT	R1	2	-0.28918	23.465	140.78	39665000	25.2414		2879
Peptide_19	Acetyl (Protein N-term),Oxidation (M),Phospho (RHSTY)	_(Acetyl (Protein N-term))TTVT(Phospho (RHSTY))GVEM(Oxidation (M))FRK_	TT(0.002)VT(0.998)GVEMFRK	1	1	MULTI-MSMS	20210324_EX1_UM3_Prust001_SA_Syn_pSTY_mix2_iRT	R1	2	-0.38707	24.595	130.44	11934000	23.5086		2882
Peptide_19	Acetyl (Protein N-term),Oxidation (M),Phospho (RHSTY)	_(Acetyl (Protein N-term))TT(Phospho (RHSTY))VTGVEM(Oxidation (M))FRK_	T(0.388)T(0.612)VTGVEMFRK	1	1	MULTI-MSMS	20210324_EX1_UM3_Prust001_SA_Syn_pSTY_mix2_iRT_R3	R2	2	-1.1231	23.443	84.884	55876000	25.7357		2883
Peptide_19	Acetyl (Protein N-term),Oxidation (M),Phospho (RHSTY)	_(Acetyl (Protein N-term))T(Phospho (RHSTY))TVTGVEM(Oxidation (M))FRK_	T(0.804)T(0.196)VTGVEMFRK	1	1	MULTI-MSMS	20210325_EX1_UM3_Prust001_SA_Syn_pSTY_mix2_iRT_R5	R3	2	-0.86635	23.48	87.667	70434000	26.0698		2884
Peptide_19	Acetyl (Protein N-term),Oxidation (M),Phospho (RHSTY)	_(Acetyl (Protein N-term))TTVT(Phospho (RHSTY))GVEM(Oxidation (M))FRK_	TTVT(1)GVEMFRK	1	1	MULTI-MSMS	20210325_EX1_UM3_Prust001_SA_Syn_pSTY_mix2_iRT_R5	R3	2	-0.41589	24.61	127.34	28930000	24.7861		2886
Peptide_19	Acetyl (Protein N-term),Oxidation (M),Phospho (RHSTY)	_(Acetyl (Protein N-term))T(Phospho (RHSTY))TVTGVEM(Oxidation (M))FRK_	T(0.632)T(0.368)VTGVEMFRK	1	1	MULTI-MSMS	20210325_EX1_UM3_Prust001_SA_Syn_pSTY_mix2_iRT_R6	R4	2	-0.57673	23.495	79.283	34854000	25.0548		2888
Peptide_19	Phospho (RHSTY)	_T(Phospho (RHSTY))TVTGVEMFRK_	T(0.939)T(0.061)VTGVEMFRK	1	1	MULTI-MSMS	20210324_EX1_UM3_Prust001_SA_Syn_pSTY_mix2_iRT	R1	2	0.26526	24.585	231.52	222850000	27.7315	T	2889
Peptide_19	Phospho (RHSTY)	_TTVT(Phospho (RHSTY))GVEMFRK_	TTVT(1)GVEMFRK	1	1	MULTI-MSMS	20210324_EX1_UM3_Prust001_SA_Syn_pSTY_mix2_iRT	R1	2	0.32949	24.775	324.67	122830000	26.8721	T	2893
Peptide_19	Phospho (RHSTY)	_T(Phospho (RHSTY))TVTGVEMFRK_	T(0.996)T(0.004)VTGVEMFRK	1	1	MULTI-MSMS	20210324_EX1_UM3_Prust001_SA_Syn_pSTY_mix2_iRT_R3	R2	2	-0.39758	24.554	223.77	948290000	29.8208	T	2898
Peptide_19	Phospho (RHSTY)	_TTVT(Phospho (RHSTY))GVEMFRK_	TTVT(1)GVEMFRK	1	1	MULTI-MSMS	20210324_EX1_UM3_Prust001_SA_Syn_pSTY_mix2_iRT_R3	R2	2	0.095032	24.749	305.06	503850000	28.9084	T	2900
Peptide_19	Phospho (RHSTY)	_T(Phospho (RHSTY))TVTGVEMFRK_	T(0.5)T(0.5)VTGVEMFRK	1	1	MULTI-MSMS	20210324_EX1_UM3_Prust001_SA_Syn_pSTY_mix2_iRT_R3	R2	2	1.0222	34.125	121.02	3232600	21.6243	T	2906
Peptide_19	Phospho (RHSTY)	_T(Phospho (RHSTY))TVTGVEMFRK_	T(0.942)T(0.058)VTGVEMFRK	1	1	MULTI-MSMS	20210325_EX1_UM3_Prust001_SA_Syn_pSTY_mix2_iRT_R5	R3	2	-0.069831	24.58	223.77	678780000	29.3384	T	2907
Peptide_19	Phospho (RHSTY)	_TTVT(Phospho (RHSTY))GVEMFRK_	TTVT(1)GVEMFRK	1	1	MULTI-MSMS	20210325_EX1_UM3_Prust001_SA_Syn_pSTY_mix2_iRT_R5	R3	2	0.24667	24.776	294.41	354330000	28.4005	T	2912
Peptide_19	Phospho (RHSTY)	_T(Phospho (RHSTY))TVTGVEMFRK_	T(0.987)T(0.013)VTGVEMFRK	1	1	MULTI-MSMS	20210325_EX1_UM3_Prust001_SA_Syn_pSTY_mix2_iRT_R6	R4	2	-0.42041	24.603	245.13	439130000	28.7101	T	2916
Peptide_19	Phospho (RHSTY)	_TTVT(Phospho (RHSTY))GVEMFRK_	TTVT(1)GVEMFRK	1	1	MULTI-MSMS	20210325_EX1_UM3_Prust001_SA_Syn_pSTY_mix2_iRT_R6	R4	2	-0.069556	24.799	294.41	216680000	27.691	T	2921
Peptide_19	Acetyl (Protein N-term),Phospho (RHSTY)	_(Acetyl (Protein N-term))TT(Phospho (RHSTY))VTGVEMFRK_	T(0.068)T(0.629)VT(0.303)GVEMFRK	1	1	MULTI-MSMS	20210324_EX1_UM3_Prust001_SA_Syn_pSTY_mix2_iRT	R1	2	0.137	28.582	86.313	3372400	21.6853		2924
Peptide_19	Acetyl (Protein N-term),Phospho (RHSTY)	_(Acetyl (Protein N-term))TT(Phospho (RHSTY))VTGVEMFRK_	T(0.091)T(0.641)VT(0.268)GVEMFRK	1	1	MULTI-MSMS	20210325_EX1_UM3_Prust001_SA_Syn_pSTY_mix2_iRT_R5	R3	2	-0.14456	28.543	96.64	8497200	23.0186		2925
iRT	Unmodified	_VEATFGVDESNAK_		0	0	MULTI-MSMS	20210324_EX1_UM3_Prust001_SA_Syn_pSTY_mix2_iRT	R1	2	0.56385	21.215	247.31	1250500000	30.2199		2949
iRT	Unmodified	_VEATFGVDESNAK_		0	0	MULTI-MSMS	20210324_EX1_UM3_Prust001_SA_Syn_pSTY_mix2_iRT	R1	2	-3.5166	34.148	72.34	2029100	20.9524		2960
iRT	Unmodified	_VEATFGVDESNAK_		0	0	MULTI-MSMS	20210324_EX1_UM3_Prust001_SA_Syn_pSTY_mix2_iRT_R3	R2	2	0.5722	21.156	233.54	1902400000	30.8252		2962
iRT	Unmodified	_VEATFGVDESNAK_		0	0	MULTI-MSMS	20210324_EX1_UM3_Prust001_SA_Syn_pSTY_mix2_iRT_R3	R2	2	-4.1478	34.154	69.815	3279500	21.645		2968
iRT	Unmodified	_VEATFGVDESNAK_		0	0	MULTI-MSMS	20210325_EX1_UM3_Prust001_SA_Syn_pSTY_mix2_iRT_R5	R3	2	0.29251	21.187	247.31	3316600000	31.6271		2970
iRT	Unmodified	_VEATFGVDESNAK_		0	0	MULTI-MSMS	20210325_EX1_UM3_Prust001_SA_Syn_pSTY_mix2_iRT_R5	R3	2	-3.5762	34.16	87.713	6774600	22.6917		2977
iRT	Unmodified	_VEATFGVDESNAK_		0	0	MULTI-MSMS	20210325_EX1_UM3_Prust001_SA_Syn_pSTY_mix2_iRT_R5	R3	2	-2.4019	34.946	58.172	3712000	21.8238		2984
iRT	Unmodified	_VEATFGVDESNAK_		0	0	MULTI-MSMS	20210325_EX1_UM3_Prust001_SA_Syn_pSTY_mix2_iRT_R6	R4	2	0.38297	21.23	241.4	2138400000	30.9939		2987
iRT	Unmodified	_VEATFGVDESNAK_		0	0	MULTI-MSMS	20210325_EX1_UM3_Prust001_SA_Syn_pSTY_mix2_iRT_R6	R4	2	-3.0499	34.123	89.266	3180400	21.6008		2993
Peptide_09	Phospho (RHSTY)	_VLTY(Phospho (RHSTY))DLR_	VLT(0.258)Y(0.742)DLR	1	0	MULTI-MSMS	20210324_EX1_UM3_Prust001_SA_Syn_pSTY_mix2_iRT	R1	2	-1.8161	22.216	102.72	19985000	24.2524	Y	3002
Peptide_09	Phospho (RHSTY)	_VLT(Phospho (RHSTY))YDLR_	VLT(1)YDLR	1	0	MULTI-MSMS	20210324_EX1_UM3_Prust001_SA_Syn_pSTY_mix2_iRT	R1	2	-0.30501	26.824	104.2	12702000	23.5986	T	3004
Peptide_09	Phospho (RHSTY)	_VLTY(Phospho (RHSTY))DLR_	VLT(0.243)Y(0.756)DLR(0.001)	1	0	MULTI-MSMS	20210324_EX1_UM3_Prust001_SA_Syn_pSTY_mix2_iRT_R3	R2	2	-0.32716	22.172	91.041	38811000	25.21	Y	3006
Peptide_09	Phospho (RHSTY)	_VLT(Phospho (RHSTY))YDLR_	VLT(1)YDLR	1	0	MULTI-MSMS	20210324_EX1_UM3_Prust001_SA_Syn_pSTY_mix2_iRT_R3	R2	2	-0.26317	26.821	121.35	26093000	24.6372	T	3008
Peptide_09	Phospho (RHSTY)	_VLTY(Phospho (RHSTY))DLR_	VLT(0.145)Y(0.854)DLR(0.001)	1	0	MULTI-MSMS	20210325_EX1_UM3_Prust001_SA_Syn_pSTY_mix2_iRT_R5	R3	2	0.21332	22.213	94.539	40167000	25.2595	Y	3010
Peptide_09	Phospho (RHSTY)	_VLT(Phospho (RHSTY))YDLR_	VLT(1)YDLR	1	0	MULTI-MSMS	20210325_EX1_UM3_Prust001_SA_Syn_pSTY_mix2_iRT_R5	R3	2	-0.3276	26.853	114.39	19704000	24.232	T	3012
Peptide_09	Phospho (RHSTY)	_VLTY(Phospho (RHSTY))DLR_	VLT(0.154)Y(0.844)DLR(0.002)	1	0	MULTI-MSMS	20210325_EX1_UM3_Prust001_SA_Syn_pSTY_mix2_iRT_R6	R4	2	-0.33617	22.23	91.626	27206000	24.6974	Y	3014
Peptide_09	Phospho (RHSTY)	_VLT(Phospho (RHSTY))YDLR_	VLT(1)YDLR	1	0	MULTI-MSMS	20210325_EX1_UM3_Prust001_SA_Syn_pSTY_mix2_iRT_R6	R4	2	-0.19614	26.861	103.82	13752000	23.7131	T	3016
Peptide_09	Acetyl (Protein N-term),Phospho (RHSTY)	_(Acetyl (Protein N-term))VLTY(Phospho (RHSTY))DLR_	VLT(0.184)Y(0.787)DLR(0.029)	1	0	MULTI-MSMS	20210324_EX1_UM3_Prust001_SA_Syn_pSTY_mix2_iRT_R3	R2	2	0.34056	32.217	57.281	3086700	21.5576		3018
Peptide_09	Phospho (RHSTY)	_VLTY(Phospho (RHSTY))DLRGHGK_	VLT(0.005)Y(0.995)DLRGHGK	1	1	MULTI-MSMS	20210324_EX1_UM3_Prust001_SA_Syn_pSTY_mix2_iRT	R1	3	-0.26678	16.845	152.04	491290000	28.872	Y	3021
Peptide_09	Phospho (RHSTY)	_VLT(Phospho (RHSTY))YDLRGHGK_	VLT(1)YDLRGHGK	1	1	MULTI-MSMS	20210324_EX1_UM3_Prust001_SA_Syn_pSTY_mix2_iRT	R1	3	0.14292	20.62	105	276310000	28.0417	T	3026
Peptide_09	Phospho (RHSTY)	_VLT(Phospho (RHSTY))YDLRGHGK_	VLT(0.886)Y(0.067)DLR(0.024)GH(0.022)GK	1	1	MULTI-MSMS	20210324_EX1_UM3_Prust001_SA_Syn_pSTY_mix2_iRT	R1	3	-0.60047	33.968	40.552	1734300	20.7259	T	3030
Peptide_09	Phospho (RHSTY)	_VLTY(Phospho (RHSTY))DLRGHGK_	VLT(0.004)Y(0.996)DLRGHGK	1	1	MULTI-MSMS	20210324_EX1_UM3_Prust001_SA_Syn_pSTY_mix2_iRT_R3	R2	3	-0.13082	16.803	143.5	1937100000	30.8513	Y	3033
Peptide_09	Phospho (RHSTY)	_VLT(Phospho (RHSTY))YDLRGHGK_	VLT(1)YDLRGHGK	1	1	MULTI-MSMS	20210324_EX1_UM3_Prust001_SA_Syn_pSTY_mix2_iRT_R3	R2	3	0.37968	20.571	109.6	1269500000	30.2416	T	3044
Peptide_09	Phospho (RHSTY)	_VLT(Phospho (RHSTY))YDLRGHGK_	VLT(1)YDLRGHGK	1	1	MULTI-MSMS	20210324_EX1_UM3_Prust001_SA_Syn_pSTY_mix2_iRT_R3	R2	2	3.9044	26.345	170	13651000	23.7025	T	3048
Peptide_09	Phospho (RHSTY)	_VLT(Phospho (RHSTY))YDLRGHGK_	VLT(0.859)Y(0.098)DLR(0.021)GH(0.021)GK	1	1	MULTI-MSMS	20210324_EX1_UM3_Prust001_SA_Syn_pSTY_mix2_iRT_R3	R2	3	-0.82274	34.109	82.069	4826100	22.2024	T	3058
Peptide_09	Phospho (RHSTY)	_VLTY(Phospho (RHSTY))DLRGHGK_	VLT(0.035)Y(0.965)DLRGHGK	1	1	MULTI-MSMS	20210325_EX1_UM3_Prust001_SA_Syn_pSTY_mix2_iRT_R5	R3	3	0.0020381	16.825	143.24	1720800000	30.6804	Y	3061
Peptide_09	Phospho (RHSTY)	_VLT(Phospho (RHSTY))YDLRGHGK_	VLT(1)YDLRGHGK	1	1	MULTI-MSMS	20210325_EX1_UM3_Prust001_SA_Syn_pSTY_mix2_iRT_R5	R3	3	0.43634	20.59	115.24	1233000000	30.1995	T	3072
Peptide_09	Phospho (RHSTY)	_VLT(Phospho (RHSTY))YDLRGHGK_	VLT(0.737)Y(0.256)DLR(0.004)GH(0.004)GK	1	1	MULTI-MSMS	20210325_EX1_UM3_Prust001_SA_Syn_pSTY_mix2_iRT_R5	R3	3	0.22966	34.29	66.989	4838200	22.206	T	3077
Peptide_09	Phospho (RHSTY)	_VLTY(Phospho (RHSTY))DLRGHGK_	VLT(0.006)Y(0.994)DLRGHGK	1	1	MULTI-MSMS	20210325_EX1_UM3_Prust001_SA_Syn_pSTY_mix2_iRT_R6	R4	3	0.55673	16.859	132.25	969330000	29.8524	Y	3080
Peptide_09	Phospho (RHSTY)	_VLT(Phospho (RHSTY))YDLRGHGK_	VLT(1)YDLRGHGK	1	1	MULTI-MSMS	20210325_EX1_UM3_Prust001_SA_Syn_pSTY_mix2_iRT_R6	R4	3	0.71444	20.626	139.78	814100000	29.6006	T	3091
Peptide_09	Phospho (RHSTY)	_VLT(Phospho (RHSTY))YDLRGHGK_	VLT(1)YDLRGHGK	1	1	MULTI-MSMS	20210325_EX1_UM3_Prust001_SA_Syn_pSTY_mix2_iRT_R6	R4	2	3.4066	26.401	147.96	7333100	22.806	T	3096
Peptide_09	Phospho (RHSTY)	_VLT(Phospho (RHSTY))YDLRGHGK_	VLT(0.914)Y(0.039)DLR(0.025)GH(0.022)GK	1	1	MULTI-MSMS	20210325_EX1_UM3_Prust001_SA_Syn_pSTY_mix2_iRT_R6	R4	3	-0.096002	34.09	53.754	3145100	21.5847	T	3099
Peptide_09	Acetyl (Protein N-term),Phospho (RHSTY)	_(Acetyl (Protein N-term))VLTY(Phospho (RHSTY))DLRGHGK_	VLT(0.092)Y(0.908)DLRGHGK	1	1	MULTI-MSMS	20210324_EX1_UM3_Prust001_SA_Syn_pSTY_mix2_iRT	R1	2	-0.11645	26.397	160.53	36435000	25.1188		3102
Peptide_09	Acetyl (Protein N-term),Phospho (RHSTY)	_(Acetyl (Protein N-term))VLTY(Phospho (RHSTY))DLRGHGK_	VLT(0.024)Y(0.976)DLRGHGK	1	1	MULTI-MSMS	20210324_EX1_UM3_Prust001_SA_Syn_pSTY_mix2_iRT_R3	R2	2	1.1915	26.384	156.16	156260000	27.2194		3105
Peptide_09	Acetyl (Protein N-term),Phospho (RHSTY)	_(Acetyl (Protein N-term))VLT(Phospho (RHSTY))YDLRGHGK_	VLT(0.999)YDLRGHGK	1	1	MULTI-MSMS	20210324_EX1_UM3_Prust001_SA_Syn_pSTY_mix2_iRT_R3	R2	3	-0.26882	26.377	97.69	152580000	27.185		3108
Peptide_09	Acetyl (Protein N-term),Phospho (RHSTY)	_(Acetyl (Protein N-term))VLTY(Phospho (RHSTY))DLRGHGK_	VLT(0.001)Y(0.999)DLRGHGK	1	1	MULTI-MSMS	20210325_EX1_UM3_Prust001_SA_Syn_pSTY_mix2_iRT_R5	R3	2	0.46825	26.411	177.78	145010000	27.1116		3110
Peptide_09	Acetyl (Protein N-term),Phospho (RHSTY)	_(Acetyl (Protein N-term))VLT(Phospho (RHSTY))YDLRGHGK_	VLT(1)YDLRGHGK	1	1	MULTI-MSMS	20210325_EX1_UM3_Prust001_SA_Syn_pSTY_mix2_iRT_R5	R3	3	-0.45418	26.41	100.22	108400000	26.6918		3113
Peptide_09	Acetyl (Protein N-term),Phospho (RHSTY)	_(Acetyl (Protein N-term))VLTY(Phospho (RHSTY))DLRGHGK_	VLT(0.006)Y(0.994)DLRGHGK	1	1	MULTI-MSMS	20210325_EX1_UM3_Prust001_SA_Syn_pSTY_mix2_iRT_R6	R4	2	0.48459	26.438	157.66	88005000	26.3911		3116
Peptide_09	Acetyl (Protein N-term),Phospho (RHSTY)	_(Acetyl (Protein N-term))VLT(Phospho (RHSTY))YDLRGHGK_	VLT(0.997)Y(0.003)DLR(0.001)GHGK	1	1	MULTI-MSMS	20210325_EX1_UM3_Prust001_SA_Syn_pSTY_mix2_iRT_R6	R4	3	-0.37153	26.434	84.734	65625000	25.9677		3118
iRT	Unmodified	_YILAGVENSK_		0	0	MULTI-MSMS	20210324_EX1_UM3_Prust001_SA_Syn_pSTY_mix2_iRT	R1	2	0.38558	22.556	129.38	19458000	24.2139		3123
iRT	Unmodified	_YILAGVENSK_		0	0	MULTI-MSMS	20210324_EX1_UM3_Prust001_SA_Syn_pSTY_mix2_iRT	R1	2	-0.77297	23.519	187	7374200000	32.7798		3142
iRT	Unmodified	_YILAGVENSK_		0	0	MULTI-MSMS	20210324_EX1_UM3_Prust001_SA_Syn_pSTY_mix2_iRT	R1	2	0.39453	26.418	128.38	5256500	22.3257		3176
iRT	Unmodified	_YILAGVENSK_		0	0	MULTI-MSMS	20210324_EX1_UM3_Prust001_SA_Syn_pSTY_mix2_iRT	R1	2	-0.42392	31.239	102.51	1932500	20.882		3183
iRT	Unmodified	_YILAGVENSK_		0	0	MULTI-MSMS	20210324_EX1_UM3_Prust001_SA_Syn_pSTY_mix2_iRT	R1	2	-0.31795	31.838	117.89	2699900	21.3645		3208
iRT	Unmodified	_YILAGVENSK_		0	0	MULTI-MSMS	20210324_EX1_UM3_Prust001_SA_Syn_pSTY_mix2_iRT	R1	2	0.46477	34.168	182.53	10733000	23.3556		3233
iRT	Unmodified	_YILAGVENSK_		0	0	MULTI-MSMS	20210324_EX1_UM3_Prust001_SA_Syn_pSTY_mix2_iRT_R3	R2	2	-0.52785	22.504	106.68	34170000	25.0262		3293
iRT	Unmodified	_YILAGVENSK_		0	0	MULTI-MSMS	20210324_EX1_UM3_Prust001_SA_Syn_pSTY_mix2_iRT_R3	R2	2	-0.73944	23.434	197.3	16174000000	33.913		3309
iRT	Unmodified	_YILAGVENSK_		0	0	MULTI-MSMS	20210324_EX1_UM3_Prust001_SA_Syn_pSTY_mix2_iRT_R3	R2	2	0.63728	25.542	180.87	24397000	24.5402		3343
iRT	Unmodified	_YILAGVENSK_		0	0	MULTI-MSMS	20210324_EX1_UM3_Prust001_SA_Syn_pSTY_mix2_iRT_R3	R2	2	0.84037	26.278	167.23	17329000	24.0467		3365
iRT	Unmodified	_YILAGVENSK_		0	0	MULTI-MSMS	20210324_EX1_UM3_Prust001_SA_Syn_pSTY_mix2_iRT_R3	R2	2	-0.94418	28.53	179.68	17524000	24.0628		3381
iRT	Unmodified	_YILAGVENSK_		0	0	MULTI-MSMS	20210324_EX1_UM3_Prust001_SA_Syn_pSTY_mix2_iRT_R3	R2	2	0.86577	29.417	182.53	8685800	23.0502		3396
iRT	Unmodified	_YILAGVENSK_		0	0	MULTI-MSMS	20210324_EX1_UM3_Prust001_SA_Syn_pSTY_mix2_iRT_R3	R2	2	-0.57703	31.597	182.53	10334000	23.3009		3442
iRT	Unmodified	_YILAGVENSK_		0	0	MULTI-MSMS	20210324_EX1_UM3_Prust001_SA_Syn_pSTY_mix2_iRT_R3	R2	2	0.21798	34.199	204.36	29813000	24.8294		3466
iRT	Unmodified	_YILAGVENSK_		0	0	MULTI-MSMS	20210324_EX1_UM3_Prust001_SA_Syn_pSTY_mix2_iRT_R3	R2	2	-0.18364	37.808	101.64	1238900	20.2406		3515
iRT	Unmodified	_YILAGVENSK_		0	0	MULTI-MSMS	20210325_EX1_UM3_Prust001_SA_Syn_pSTY_mix2_iRT_R5	R3	2	-0.57281	22.536	122.44	44801000	25.417		3555
iRT	Unmodified	_YILAGVENSK_		0	0	MULTI-MSMS	20210325_EX1_UM3_Prust001_SA_Syn_pSTY_mix2_iRT_R5	R3	2	-0.63227	23.454	196.95	16447000000	33.9371		3584
iRT	Unmodified	_YILAGVENSK_		0	0	MULTI-MSMS	20210325_EX1_UM3_Prust001_SA_Syn_pSTY_mix2_iRT_R5	R3	2	0.46979	25.52	182.53	22610000	24.4305		3601
iRT	Unmodified	_YILAGVENSK_		0	0	MULTI-MSMS	20210325_EX1_UM3_Prust001_SA_Syn_pSTY_mix2_iRT_R5	R3	2	-0.23976	28.548	168.27	16301000	23.9585		3614
iRT	Unmodified	_YILAGVENSK_		0	0	MULTI-MSMS	20210325_EX1_UM3_Prust001_SA_Syn_pSTY_mix2_iRT_R5	R3	2	1.1249	29.66	154.49	12260000	23.5475		3624
iRT	Unmodified	_YILAGVENSK_		0	0	MULTI-MSMS	20210325_EX1_UM3_Prust001_SA_Syn_pSTY_mix2_iRT_R5	R3	2	0.25867	31.629	182.53	14246000	23.7641		3660
iRT	Unmodified	_YILAGVENSK_		0	0	MULTI-MSMS	20210325_EX1_UM3_Prust001_SA_Syn_pSTY_mix2_iRT_R5	R3	2	1.5541	34.57	204.36	52536000	25.6468		3697
iRT	Unmodified	_YILAGVENSK_		0	0	MULTI-MSMS	20210325_EX1_UM3_Prust001_SA_Syn_pSTY_mix2_iRT_R5	R3	2	1.2808	37.819	110.87	1290500	20.2995		3755
iRT	Unmodified	_YILAGVENSK_		0	0	MULTI-MSMS	20210325_EX1_UM3_Prust001_SA_Syn_pSTY_mix2_iRT_R6	R4	2	0.042982	22.559	143.45	26815000	24.6765		3800
iRT	Unmodified	_YILAGVENSK_		0	0	MULTI-MSMS	20210325_EX1_UM3_Prust001_SA_Syn_pSTY_mix2_iRT_R6	R4	2	0.084446	23.038	167.23	19297000	24.2019		3804
iRT	Unmodified	_YILAGVENSK_		0	0	MULTI-MSMS	20210325_EX1_UM3_Prust001_SA_Syn_pSTY_mix2_iRT_R6	R4	2	-1.2595	23.509	197.3	12169000000	33.5025		3806
iRT	Unmodified	_YILAGVENSK_		0	0	MULTI-MSMS	20210325_EX1_UM3_Prust001_SA_Syn_pSTY_mix2_iRT_R6	R4	2	0.51021	26.48	154.12	10728000	23.3549		3853
iRT	Unmodified	_YILAGVENSK_		0	0	MULTI-MSMS	20210325_EX1_UM3_Prust001_SA_Syn_pSTY_mix2_iRT_R6	R4	2	-1.12	28.575	153.08	10788000	23.3629		3880
iRT	Unmodified	_YILAGVENSK_		0	0	MULTI-MSMS	20210325_EX1_UM3_Prust001_SA_Syn_pSTY_mix2_iRT_R6	R4	2	0.88218	29.42	144.09	5468000	22.3826		3899
iRT	Unmodified	_YILAGVENSK_		0	0	MULTI-MSMS	20210325_EX1_UM3_Prust001_SA_Syn_pSTY_mix2_iRT_R6	R4	2	0.0016958	31.632	161.02	5358800	22.3535		3940
iRT	Unmodified	_YILAGVENSK_		0	0	MULTI-MSMS	20210325_EX1_UM3_Prust001_SA_Syn_pSTY_mix2_iRT_R6	R4	2	0.40009	32.684	164.57	2806100	21.4201		3942
iRT	Unmodified	_YILAGVENSK_		0	0	MULTI-MSMS	20210325_EX1_UM3_Prust001_SA_Syn_pSTY_mix2_iRT_R6	R4	2	1.0509	34.213	209.87	20320000	24.2764		3981
iRT	Unmodified	_YILAGVENSK_		0	0	MULTI-MSMS	20210325_EX1_UM3_Prust001_SA_Syn_pSTY_mix2_iRT_R6	R4	2	-1.1902	35.821	104.2	1313400	20.3249		4008
iRT	Unmodified	_YILAGVENSK_		0	0	MULTI-MSMS	20210325_EX1_UM3_Prust001_SA_Syn_pSTY_mix2_iRT_R6	R4	2	0.66335	36.002	88.948	971150	19.8893		4011
iRT	Unmodified	_YILAGVENSK_		0	0	MULTI-MSMS	20210325_EX1_UM3_Prust001_SA_Syn_pSTY_mix2_iRT_R6	R4	2	2.1263	37.902	68.224	682120	19.3797		4016

## Sheet: Legend pArg fragmentation
Column	Explanation
Proteins	Synthtic peptide
Modifications	Modification
Modified.sequence	Modified sequence
Phospho..RHSTY..Probabilities	Modified sequence with localization probabilities
Phospho..RHSTY	Number of phosphorylations
Missed.cleavage	Number of missed cleavages
Type	Type of identification
Raw.file	Raw file
Experiment	Replicate number
Charge	Charge
Mass.Error..ppm	Mass error in ppm
Retention.time	Retention time
Score	Andromeda score
Intensity	Intensity
log2Intensity	log2 intensity
Best.MS.MS	Best MSMS identifier
pR.position.min	Position of pArg within the peptide
Fragmentation	Type of fragmentation
Matches	Matched fragment ions
y	Identified y-ions
y.loss	Identified y-loss ions
number.y.loss	Number of identified y-loss ions
number.y	Number of identified y-ions
b	Identified b-ions
y.pc	Percentages of y-ions
number.b	Number if identified b-ions
b.pc	Percentage of b-ions
all.y.ion	Identified y- and y-loss ions
number.all.y	Number of all identified y- and y-loss ions
c	Identified c-ions
c.radical	Identified c-radical ions
number.c	Number of identified c-ions
number.c.radical	Number of identified c-radical ions
z.radical	Identified z-radical ions
z	Identified z-ions
number.z.radical	Number identified z-radical ions
number.z	Number identified z-ions
c.pc	Percentage c-ions
z.radical.pc	Percentage z-radical ions
all.c	Identified c- and c-radical ions
number.all.c	Number of all identified c ions
all.z	Identified z- and z-radical ions
number.all.z	Number of all identified z ions
coverage.all	Sequence coverage

## Sheet: pArg fragmentation
Proteins	Modifications	Modified.sequence	Phospho..RHSTY..Probabilities	Phospho..RHSTY	Missed.cleavages	Type	Raw.file	Experiment	Charge	Mass.Error..ppm	Retention.time	Score	Intensity	log2Intensity	Best.MS.MS	pR.position.min	Fragmentation	Matches	y	y.loss	number.y.loss	number.y	b	y.pc	number.b	b.pc	all.y.ion	number.all.y	c	c.radical	number.c	number.c.radical	z.radical	z	number.z.radical	number.z	c.pc	z.radical.pc	all.c	number.all.c	all.z	number.all.z	coverage.all
Peptide_16	Unmodified	AADIIRGR		0	1	MULTI-MSMS	20200930_F1_Ag2_Prust001_SA_Peptidemix2_ETD_fragmentation_R1	R1	2	0.31086	16.292	133.86	50942000	25.6024	2	NA	HCD	y1;y2;y3;y4;y5;y6;y7;y1-NH3;y2-NH3;y3-NH3;y4-NH3;y5-NH3;y6-H2O;y6-NH3;y7-H2O;y7-NH3;a2;b2;b3;b3-H2O;b4;b6;b7	y1, y2, y3, y4, y5, y6, y7		0	7	b2 b3 b4 b6 b7	87.5	5	62.5	y1 y2 y3 y4 y5 y6 y7	7	NA	NA	NA	NA	NA	NA	NA	NA	NA	NA	NA	NA	NA	NA	75
Peptide_16	Unmodified	AADIIRGR		0	1	MULTI-MSMS	20200930_F1_Ag2_Prust001_SA_Peptidemix2_ETD_fragmentation_R2	R2	2	0.12369	16.297	126.62	67452000	26.0074	5	NA	HCD	y1;y2;y3;y4;y5;y6;y7;y1-NH3;y2-NH3;y3-NH3;y4-NH3;y5-NH3;y6-NH3;y7-H2O;y7-NH3;a2;b2;b3;b3-H2O;b4;b6;b7	y1, y2, y3, y4, y5, y6, y7		0	7	b2 b3 b4 b6 b7	87.5	5	62.5	y1 y2 y3 y4 y5 y6 y7	7	NA	NA	NA	NA	NA	NA	NA	NA	NA	NA	NA	NA	NA	NA	75
Peptide_16	Unmodified	AADIIRGR		0	1	MULTI-MSMS	20200930_F1_Ag2_Prust001_SA_Peptidemix2_ETD_fragmentation_R3	R3	2	-0.48708	16.283	136.27	69178000	26.0438	8	NA	HCD	y1;y2;y3;y4;y5;y6;y7;y1-NH3;y2-NH3;y3-NH3;y4-NH3;y5-NH3;y6-H2O;y6-NH3;y7-H2O;y7-NH3;a2;b2;b3;b3-H2O;b4;b6;b7	y1, y2, y3, y4, y5, y6, y7		0	7	b2 b3 b4 b6 b7	87.5	5	62.5	y1 y2 y3 y4 y5 y6 y7	7	NA	NA	NA	NA	NA	NA	NA	NA	NA	NA	NA	NA	NA	NA	75
Peptide_16	Unmodified	AADIIRGR		0	1	MULTI-MSMS	20200930_F1_Ag2_Prust001_SA_Peptidemix2_ETD_fragmentation_R4	R4	2	0.18304	16.349	133.58	45985000	25.4547	11	NA	HCD	y1;y2;y3;y4;y5;y6;y7;y1-NH3;y2-NH3;y3-NH3;y4-NH3;y5-NH3;y6-H2O;y6-NH3;y7-H2O;y7-NH3;a2;b2;b3;b3-H2O;b4;b6;b7	y1, y2, y3, y4, y5, y6, y7		0	7	b2 b3 b4 b6 b7	87.5	5	62.5	y1 y2 y3 y4 y5 y6 y7	7	NA	NA	NA	NA	NA	NA	NA	NA	NA	NA	NA	NA	NA	NA	75
Peptide_16	Phospho (RHSTY)	AADIIR(ph)GR	AADIIR(0.997)GR(0.003)	1	1	MULTI-MSMS	20200930_F1_Ag2_Prust001_SA_Peptidemix2_ETD_fragmentation_R1	R1	2	0.41241	17.457	130.53	1001600000	29.8997	17	6	HCD	y1;y2;y3;y4;y5;y6;y7;y1-NH3;y2-NH3;y3-NH3;y6-H2O;y7-H2O;y3*;y3-NH3;y4*;y4-NH3;y5*;y5-NH3;y6*;y6-H2O;y7*;y7-NH3;a2;b2;b3;b3-H2O;b4	y1, y2, y3, y4, y5, y6, y7	y3*, y4*, y5*, y6*, y7*	5	7	b2 b3 b4	87.5	3	37.5	y1 y2 y3 y4 y5 y6 y7	7	NA	NA	NA	NA	NA	NA	NA	NA	NA	NA	NA	NA	NA	NA	62.5
Peptide_16	Phospho (RHSTY)	AADIIR(ph)GR	AADIIR(1)GR	1	1	MULTI-MSMS	20200930_F1_Ag2_Prust001_SA_Peptidemix2_ETD_fragmentation_R2	R2	2	0.26689	17.462	132.22	855400000	29.672	51	6	HCD	y1;y2;y3;y4;y5;y6;y7;y1-NH3;y2-NH3;y3-NH3;y4-NH3;y6-H2O;y6-NH3;y7-H2O;y3*;y3-NH3;y4*;y4-NH3;y5*;y5-NH3;y6*;y6-H2O;y7*;y7-NH3;a2;b2;b3;b3-H2O;b4	y1, y2, y3, y4, y5, y6, y7	y3*, y4*, y5*, y6*, y7*	5	7	b2 b3 b4	87.5	3	37.5	y1 y2 y3 y4 y5 y6 y7	7	NA	NA	NA	NA	NA	NA	NA	NA	NA	NA	NA	NA	NA	NA	62.5
Peptide_16	Phospho (RHSTY)	AADIIR(ph)GR	AADIIR(0.998)GR(0.002)	1	1	MULTI-MSMS	20200930_F1_Ag2_Prust001_SA_Peptidemix2_ETD_fragmentation_R3	R3	2	0.44259	17.469	140.05	1037100000	29.9499	72	6	HCD	y1;y2;y3;y4;y5;y6;y7;y1-NH3;y2-NH3;y3-NH3;y6-H2O;y7-H2O;y3*;y3-NH3;y4*;y4-NH3;y5*;y5-NH3;y6*;y6-H2O;y7*;y7-NH3;a2;b2;b3;b3-H2O;b4	y1, y2, y3, y4, y5, y6, y7	y3*, y4*, y5*, y6*, y7*	5	7	b2 b3 b4	87.5	3	37.5	y1 y2 y3 y4 y5 y6 y7	7	NA	NA	NA	NA	NA	NA	NA	NA	NA	NA	NA	NA	NA	NA	62.5
Peptide_16	Phospho (RHSTY)	AADIIR(ph)GR	AADIIR(0.992)GR(0.008)	1	1	MULTI-MSMS	20200930_F1_Ag2_Prust001_SA_Peptidemix2_ETD_fragmentation_R4	R4	2	-0.087484	17.485	140.05	990200000	29.8831	101	6	HCD	y1;y2;y3;y4;y5;y6;y7;y1-NH3;y2-NH3;y3-NH3;y6-H2O;y7-H2O;y3*;y3-NH3;y4*;y4-NH3;y5*;y5-NH3;y6*;y6-H2O;y7*;y7-NH3;y7(2+);a2;b2;b3;b3-H2O;b4	y1, y2, y3, y4, y5, y6, y7	y3*, y4*, y5*, y6*, y7*	5	7	b2 b3 b4	87.5	3	37.5	y1 y2 y3 y4 y5 y6 y7	7	NA	NA	NA	NA	NA	NA	NA	NA	NA	NA	NA	NA	NA	NA	62.5
Peptide_13	Unmodified	AVADRLENSEAK		0	1	MULTI-MSMS	20200930_F1_Ag2_Prust001_SA_Peptidemix2_ETD_fragmentation_R1	R1	3	0.27554	16.163	266.91	168190000	27.3255	121	NA	ETD	y1;y2;y3;y5;y6;y7;y8;y9;y10;c4;c5;c6;c7;c8;c9;c10;c11;zÂ°1;zÂ°2;zÂ°3;zÂ°4;zÂ°5;zÂ°6;zÂ°7;zÂ°8;zÂ°9;zÂ°10;zÂ°11;z'1;z'2;z'8;z'9;z'10;z'11	NA	NA	NA	NA	NA	NA	NA	NA	NA	NA	c4, c5, c6, c7, c8, c9, c10, c11		8	0		z'1, z'2, z'8, z'9, z'10, z'11	0	6	66.6667	0	c4 c5 c6 c7 c8 c9 c10 c11	8	z1 z2 z8 z9 z10 z11	6	58.3333
Peptide_13	Unmodified	AVADRLENSEAK		0	1	MULTI-MSMS	20200930_F1_Ag2_Prust001_SA_Peptidemix2_ETD_fragmentation_R1	R1	2	0.28997	16.163	213.73	51886000	25.6288	127	NA	HCD	y1;y2;y3;y4;y5;y6;y7;y8;y9;y10;y11;y1-NH3;y2-NH3;y3-H2O;y4-H2O;y5-H2O;y5-NH3;y6-H2O;y8-H2O;y9-H2O;y9-NH3;y10-H2O;y10-NH3;y11-NH3;a2;b2;b3;b4;b5;b5-NH3;b6;b6-NH3;b7;b7-NH3;b8;b8-NH3;b9;b9-H2O;b10;b10-H2O;b11;b11-H2O;b11-NH3	y1, y2, y3, y4, y5, y6, y7, y8, y9, y10, y11		0	11	b2 b3 b4 b5 b6 b7 b8 b9 b10 b11	91.6667	10	83.3333	y1 y2 y3 y4 y5 y6 y7 y8 y9 y10 y11	11	NA	NA	NA	NA	NA	NA	NA	NA	NA	NA	NA	NA	NA	NA	87.5
Peptide_13	Unmodified	AVADRLENSEAK		0	1	MULTI-MSMS	20200930_F1_Ag2_Prust001_SA_Peptidemix2_ETD_fragmentation_R2	R2	3	-0.045192	16.14	298.97	222610000	27.7299	129	NA	ETD	y1;y2;y3;y5;y6;y7;y8;y9;y10;c4;c5;c6;c7;c8;c9;c10;c11;zÂ°1;zÂ°2;zÂ°3;zÂ°4;zÂ°5;zÂ°6;zÂ°7;zÂ°8;zÂ°9;zÂ°10;zÂ°11;z'1;z'2;z'8;z'9;z'10;z'11	NA	NA	NA	NA	NA	NA	NA	NA	NA	NA	c4, c5, c6, c7, c8, c9, c10, c11		8	0		z'1, z'2, z'8, z'9, z'10, z'11	0	6	66.6667	0	c4 c5 c6 c7 c8 c9 c10 c11	8	z1 z2 z8 z9 z10 z11	6	58.3333
Peptide_13	Unmodified	AVADRLENSEAK		0	1	MULTI-MSMS	20200930_F1_Ag2_Prust001_SA_Peptidemix2_ETD_fragmentation_R2	R2	2	-0.33035	16.14	118.2	56842000	25.7605	133	NA	ETHCD	y1;y2;y3;y4;y5;y6;y7;y8;y9;y10;y11;c5;c6;c7;c9;c10;c11;zÂ°7;zÂ°8;zÂ°10;zÂ°11;z'9;cm5;cm6;cm7;cm8;cm9	y1, y2, y3, y4, y5, y6, y7, y8, y9, y10, y11		0	11		91.6667	0	0	y1 y2 y3 y4 y5 y6 y7 y8 y9 y10 y11	11	c5, c6, c7, c9, c10, c11	cm5, cm6, cm7, cm8, cm9	6	5		z'9	0	1	50	0	c5 c6 c7 c9 c10 c11 c8	7	z9	1	39.5833
Peptide_13	Unmodified	AVADRLENSEAK		0	1	MULTI-MSMS	20200930_F1_Ag2_Prust001_SA_Peptidemix2_ETD_fragmentation_R3	R3	3	0.51911	16.15	269.99	175520000	27.3871	136	NA	ETD	y1;y2;y3;y5;y6;y7;y8;y9;y10;c4;c5;c6;c7;c8;c9;c10;c11;zÂ°1;zÂ°2;zÂ°3;zÂ°4;zÂ°5;zÂ°6;zÂ°7;zÂ°8;zÂ°9;zÂ°10;zÂ°11;z'1;z'2;z'8;z'9;z'10;z'11	NA	NA	NA	NA	NA	NA	NA	NA	NA	NA	c4, c5, c6, c7, c8, c9, c10, c11		8	0		z'1, z'2, z'8, z'9, z'10, z'11	0	6	66.6667	0	c4 c5 c6 c7 c8 c9 c10 c11	8	z1 z2 z8 z9 z10 z11	6	58.3333
Peptide_13	Unmodified	AVADRLENSEAK		0	1	MULTI-MSMS	20200930_F1_Ag2_Prust001_SA_Peptidemix2_ETD_fragmentation_R3	R3	2	0.18884	16.15	213.73	59920000	25.8365	142	NA	HCD	y1;y2;y3;y4;y5;y6;y7;y8;y9;y10;y11;y1-NH3;y2-NH3;y3-H2O;y4-H2O;y5-NH3;y6-H2O;y8-H2O;y9-H2O;y9-NH3;y10-H2O;y10-NH3;a2;b2;b3;b4;b5;b5-NH3;b6;b6-NH3;b7;b7-NH3;b8;b8-H2O;b8-NH3;b9;b9-H2O;b10;b10-H2O;b10-NH3;b11;b11-H2O;b11-NH3;b11(2+)	y1, y2, y3, y4, y5, y6, y7, y8, y9, y10, y11		0	11	b2 b3 b4 b5 b6 b7 b8 b9 b10 b11	91.6667	10	83.3333	y1 y2 y3 y4 y5 y6 y7 y8 y9 y10 y11	11	NA	NA	NA	NA	NA	NA	NA	NA	NA	NA	NA	NA	NA	NA	87.5
Peptide_13	Unmodified	AVADRLENSEAK		0	1	MULTI-MSMS	20200930_F1_Ag2_Prust001_SA_Peptidemix2_ETD_fragmentation_R4	R4	3	0.35906	16.194	251.53	174010000	27.3746	145	NA	ETD	y1;y2;y5;y6;y7;y8;y9;c4;c5;c6;c7;c8;c9;c10;c11;zÂ°1;zÂ°2;zÂ°3;zÂ°4;zÂ°5;zÂ°6;zÂ°7;zÂ°8;zÂ°9;zÂ°10;zÂ°11;z'8;z'9;z'10;z'11	NA	NA	NA	NA	NA	NA	NA	NA	NA	NA	c4, c5, c6, c7, c8, c9, c10, c11		8	0		z'8, z'9, z'10, z'11	0	4	66.6667	0	c4 c5 c6 c7 c8 c9 c10 c11	8	z8 z9 z10 z11	4	50
Peptide_13	Unmodified	AVADRLENSEAK		0	1	MULTI-MSMS	20200930_F1_Ag2_Prust001_SA_Peptidemix2_ETD_fragmentation_R4	R4	2	0.060406	16.194	217.12	44821000	25.4177	149	NA	HCD	y1;y2;y3;y4;y5;y6;y7;y8;y9;y10;y11;y1-NH3;y2-NH3;y3-H2O;y4-H2O;y5-NH3;y6-H2O;y8-H2O;y9-H2O;y9-NH3;y10-H2O;y10-NH3;a2;b2;b3;b4;b5;b5-NH3;b6;b6-NH3;b7;b7-NH3;b8;b8-NH3;b9;b9-H2O;b10;b10-H2O;b10-NH3;b11;b11-H2O;b11-NH3;b7(2+);b10(2+)	y1, y2, y3, y4, y5, y6, y7, y8, y9, y10, y11		0	11	b2 b3 b4 b5 b6 b7 b8 b9 b10 b11	91.6667	10	83.3333	y1 y2 y3 y4 y5 y6 y7 y8 y9 y10 y11	11	NA	NA	NA	NA	NA	NA	NA	NA	NA	NA	NA	NA	NA	NA	87.5
Peptide_13	Phospho (RHSTY)	AVADR(ph)LENSEAK	AVADR(0.999)LENS(0.001)EAK	1	1	MULTI-MSMS	20200930_F1_Ag2_Prust001_SA_Peptidemix2_ETD_fragmentation_R1	R1	2	0.66439	17.14	181.35	1221200000	30.1857	152	5	HCD	y1;y2;y3;y4;y5;y6;y7;y8;y9;y10;y11;y1-NH3;y2-NH3;y3-H2O;y4-H2O;y5-H2O;y5-NH3;y6-H2O;y7-H2O;y7-NH3;y9-NH3;y10-H2O;y10-NH3;y11-NH3;y8*;y8-NH3;y9*;y9-NH3;y10*;y10-H2O;y10-NH3;y11*;a2;b2;b3;b4;b5;b6;b7;b8;b5*;b6*;b7*;b8*;b9*;b10*;b10-H2O;b11*	y1, y2, y3, y4, y5, y6, y7, y8, y9, y10, y11	y8*, y9*, y10*, y11*	4	11	b2 b3 b4 b5 b6 b7 b8 b9 b10 b11	91.6667	10	83.3333	y1 y2 y3 y4 y5 y6 y7 y8 y9 y10 y11	11	NA	NA	NA	NA	NA	NA	NA	NA	NA	NA	NA	NA	NA	NA	87.5
Peptide_13	Phospho (RHSTY)	AVADR(ph)LENSEAK	AVADR(1)LENSEAK	1	1	MULTI-MSMS	20200930_F1_Ag2_Prust001_SA_Peptidemix2_ETD_fragmentation_R2	R2	2	0.6875	17.118	161.99	1673200000	30.64	178	5	ETHCD	y1;y2;y3;y4;y5;y6;y7;y8;y9;y10;y11;c6;c7;c9;c10;c11;zÂ°5;zÂ°6;zÂ°7;zÂ°8;zÂ°10;zÂ°11;z'5;z'9	y1, y2, y3, y4, y5, y6, y7, y8, y9, y10, y11		0	11		91.6667	0	0	y1 y2 y3 y4 y5 y6 y7 y8 y9 y10 y11	11	c6, c7, c9, c10, c11		5	0		z'5, z'9	0	2	41.6667	0	c6 c7 c9 c10 c11	5	z5 z9	2	37.5
Peptide_13	Phospho (RHSTY)	AVADR(ph)LENSEAK	AVADR(1)LENSEAK	1	1	MULTI-MSMS	20200930_F1_Ag2_Prust001_SA_Peptidemix2_ETD_fragmentation_R3	R3	2	0.87424	17.126	175.6	1679500000	30.6454	198	5	HCD	y1;y2;y3;y4;y5;y6;y7;y8;y9;y10;y11;y1-NH3;y2-NH3;y3-H2O;y4-H2O;y5-H2O;y6-H2O;y6-NH3;y7-H2O;y8-H2O;y9-NH3;y10-H2O;y10-NH3;y8*;y8-NH3;y9*;y9-H2O;y9-NH3;y10*;y10-H2O;y10-NH3;a2;b2;b3;b4;b5;b6;b7;b8;b7*;b8*;b9*;b9-H2O;b10*;b10-NH3;b11*;b9(2+)	y1, y2, y3, y4, y5, y6, y7, y8, y9, y10, y11	y8*, y9*, y10*	3	11	b2 b3 b4 b5 b6 b7 b8 b9 b10 b11	91.6667	10	83.3333	y1 y2 y3 y4 y5 y6 y7 y8 y9 y10 y11	11	NA	NA	NA	NA	NA	NA	NA	NA	NA	NA	NA	NA	NA	NA	87.5
Peptide_13	Phospho (RHSTY)	AVADR(ph)LENSEAK	AVADR(0.997)LENS(0.003)EAK	1	1	MULTI-MSMS	20200930_F1_Ag2_Prust001_SA_Peptidemix2_ETD_fragmentation_R4	R4	2	0.69872	17.168	169.21	1566400000	30.5448	216	5	HCD	y1;y2;y3;y4;y5;y6;y7;y8;y9;y10;y11;y1-NH3;y2-NH3;y3-H2O;y4-H2O;y5-H2O;y5-NH3;y6-H2O;y7-H2O;y8-NH3;y10-H2O;y10-NH3;y8*;y8-NH3;y9*;y9-NH3;y10*;y10-H2O;y10-NH3;y11*;y9(2+);a2;b2;b3;b4;b5;b6;b7;b8;b5*;b6*;b7*;b8*;b9*;b10*;b10-H2O;b11*	y1, y2, y3, y4, y5, y6, y7, y8, y9, y10, y11	y8*, y9*, y10*, y11*	4	11	b2 b3 b4 b5 b6 b7 b8 b9 b10 b11	91.6667	10	83.3333	y1 y2 y3 y4 y5 y6 y7 y8 y9 y10 y11	11	NA	NA	NA	NA	NA	NA	NA	NA	NA	NA	NA	NA	NA	NA	87.5
Peptide_17	Phospho (RHSTY)	FR(ph)GHDGPIK	FR(0.974)GH(0.026)DGPIK	1	1	MULTI-MSMS	20200930_F1_Ag2_Prust001_SA_Peptidemix2_ETD_fragmentation_R1	R1	2	0.15748	15.549	107.44	111180000	26.7283	228	2	HCD	y1;y2;y3;y4;y5;y6;y7;y8;y1-NH3;y5-H2O;y6-H2O;y7-H2O;y8*;y7(2+);b2;b2-NH3;b3;b4;b5;b6;b6-H2O;b7;b7-H2O;b8;b5*;b5-H2O;b6*;b6-NH3;b7*;b8*	y1, y2, y3, y4, y5, y6, y7, y8	y8*	1	8	b2 b3 b4 b5 b6 b7 b8	88.8889	7	77.7778	y1 y2 y3 y4 y5 y6 y7 y8	8	NA	NA	NA	NA	NA	NA	NA	NA	NA	NA	NA	NA	NA	NA	83.3333
Peptide_17	Phospho (RHSTY)	FR(ph)GHDGPIK	FR(0.841)GH(0.159)DGPIK	1	1	MULTI-MSMS	20200930_F1_Ag2_Prust001_SA_Peptidemix2_ETD_fragmentation_R1	R1	2	-0.021511	15.931	94.122	8682900	23.0497	233	2	HCD	y1;y2;y3;y4;y5;y6;y7;y1-NH3;y5-H2O;y7-H2O;b2;b2-NH3;b4;b5;b6;b6-H2O;b7;b8;b5*;b5-H2O;b6*;b6-NH3;b8*	y1, y2, y3, y4, y5, y6, y7		0	7	b2 b4 b5 b6 b7 b8	77.7778	6	66.6667	y1 y2 y3 y4 y5 y6 y7	7	NA	NA	NA	NA	NA	NA	NA	NA	NA	NA	NA	NA	NA	NA	72.2222
Peptide_17	Phospho (RHSTY)	FR(ph)GHDGPIK	FR(0.996)GH(0.004)DGPIK	1	1	MULTI-MSMS	20200930_F1_Ag2_Prust001_SA_Peptidemix2_ETD_fragmentation_R2	R2	2	0.35165	15.535	108.5	134590000	27.004	238	2	HCD	y1;y2;y3;y4;y5;y6;y7;y1-NH3;y5-H2O;y6-H2O;y7-H2O;y8(2+);b2;b2-NH3;b3;b4;b5;b5-H2O;b6;b6-H2O;b7;b8;b8-H2O;b5*;b5-H2O;b6*;b6-NH3;b7*;b8*	y1, y2, y3, y4, y5, y6, y7		0	7	b2 b3 b4 b5 b6 b7 b8	77.7778	7	77.7778	y1 y2 y3 y4 y5 y6 y7	7	NA	NA	NA	NA	NA	NA	NA	NA	NA	NA	NA	NA	NA	NA	77.7778
Peptide_17	Phospho (RHSTY)	FR(ph)GHDGPIK	FR(0.989)GH(0.011)DGPIK	1	1	MULTI-MSMS	20200930_F1_Ag2_Prust001_SA_Peptidemix2_ETD_fragmentation_R2	R2	2	-0.047013	15.924	103.35	10778000	23.3616	241	2	HCD	y1;y2;y3;y4;y5;y6;y7;y8;y1-NH3;y7-H2O;y8-NH3;y7(2+);b2;b2-NH3;b3;b4;b5;b5-H2O;b6;b6-H2O;b7;b7-H2O;b8;b8-H2O;b5*;b6*;b6-NH3;b7*;b8*;b8-NH3	y1, y2, y3, y4, y5, y6, y7, y8		0	8	b2 b3 b4 b5 b6 b7 b8	88.8889	7	77.7778	y1 y2 y3 y4 y5 y6 y7 y8	8	NA	NA	NA	NA	NA	NA	NA	NA	NA	NA	NA	NA	NA	NA	83.3333
Peptide_17	Phospho (RHSTY)	FR(ph)GHDGPIK	FR(0.992)GH(0.008)DGPIK	1	1	MULTI-MSMS	20200930_F1_Ag2_Prust001_SA_Peptidemix2_ETD_fragmentation_R4	R4	2	0.024071	15.563	100.52	123070000	26.8749	252	2	HCD	y1;y2;y3;y4;y5;y6;y7;y8;y1-NH3;y5-H2O;y6-H2O;y7-H2O;b2;b2-NH3;b3;b4;b5;b6;b6-H2O;b7;b7-H2O;b8;b8-H2O;b2*;b5*;b5-H2O;b6*;b6-NH3;b7*;b8*	y1, y2, y3, y4, y5, y6, y7, y8		0	8	b2 b3 b4 b5 b6 b7 b8	88.8889	7	77.7778	y1 y2 y3 y4 y5 y6 y7 y8	8	NA	NA	NA	NA	NA	NA	NA	NA	NA	NA	NA	NA	NA	NA	83.3333
Peptide_06	Unmodified	GDLPSSFPK		0	0	MULTI-MSMS	20200930_F1_Ag2_Prust001_SA_Peptidemix2_ETD_fragmentation_R1	R1	2	0.25252	22.263	59.796	10564000	23.3327	259	NA	ETHCD	y1;y2;y3;y4;y5;y6;b6;c8;zÂ°3;zÂ°7;zÂ°8;z'3;z'4;z'5;cm5;cm6;cp5;cp6	y1, y2, y3, y4, y5, y6		0	6	b6	66.6667	1	11.1111	y1 y2 y3 y4 y5 y6	6	c8	cm5, cm6	1	2		z'3, z'4, z'5	0	3	11.1111	0	c8 c5 c6	3	z3 z4 z5	3	36.1111
Peptide_06	Unmodified	GDLPSSFPK		0	0	MULTI-MSMS	20200930_F1_Ag2_Prust001_SA_Peptidemix2_ETD_fragmentation_R2	R2	2	0.44202	22.188	74.173	10322000	23.2992	263	NA	ETHCD	y1;y2;y3;y4;y5;y6;y7;c5;c8;zÂ°1;zÂ°3;zÂ°7;zÂ°8;z'3;z'4;z'5	y1, y2, y3, y4, y5, y6, y7		0	7		77.7778	0	0	y1 y2 y3 y4 y5 y6 y7	7	c5, c8		2	0		z'3, z'4, z'5	0	3	22.2222	0	c5 c8	2	z3 z4 z5	3	33.3333
Peptide_06	Unmodified	GDLPSSFPK		0	0	MULTI-MSMS	20200930_F1_Ag2_Prust001_SA_Peptidemix2_ETD_fragmentation_R4	R4	2	0.43275	22.176	74.533	8065500	22.9433	264	NA	ETHCD	y1;y2;y3;y4;y5;y6;y7;b2;c5;c6;c8;zÂ°3;zÂ°4;zÂ°7;zÂ°8;z'3;z'4;z'5	y1, y2, y3, y4, y5, y6, y7		0	7	b2	77.7778	1	11.1111	y1 y2 y3 y4 y5 y6 y7	7	c5, c6, c8		3	0		z'3, z'4, z'5	0	3	33.3333	0	c5 c6 c8	3	z3 z4 z5	3	38.8889
Peptide_12	Unmodified	HTYQNEPLPNRK		0	1	MULTI-MSMS	20200930_F1_Ag2_Prust001_SA_Peptidemix2_ETD_fragmentation_R1	R1	3	0.010074	14.993	209.43	118310000	26.818	272	NA	HCD	y1;y2;y3;y4;y5;y6;y7;y8;y9;y10;y11;y1-NH3;y2-NH3;y3-NH3;y4-NH3;y5-NH3;y6-NH3;y7-H2O;y8-H2O;y8-NH3;y9-NH3;y11-NH3;y7(2+);a2;b2;b2-H2O;b3;b3-H2O;b4;b4-H2O;b5;b5-H2O;b5-NH3;b6;b6-H2O;b6-NH3;b7;b7-H2O;b7-NH3;b8;b8-H2O	y1, y2, y3, y4, y5, y6, y7, y8, y9, y10, y11		0	11	b2 b3 b4 b5 b6 b7 b8	91.6667	7	58.3333	y1 y2 y3 y4 y5 y6 y7 y8 y9 y10 y11	11	NA	NA	NA	NA	NA	NA	NA	NA	NA	NA	NA	NA	NA	NA	75
Peptide_12	Unmodified	HTYQNEPLPNRK		0	1	MULTI-MSMS	20200930_F1_Ag2_Prust001_SA_Peptidemix2_ETD_fragmentation_R2	R2	3	-0.25633	14.96	208.08	192860000	27.523	278	NA	HCD	y1;y2;y3;y4;y5;y6;y7;y8;y9;y10;y11;y1-NH3;y2-NH3;y3-NH3;y4-NH3;y5-NH3;y6-NH3;y7-H2O;y8-H2O;y8-NH3;y9-NH3;y11-NH3;y7(2+);a2;b2;b2-H2O;b3;b3-H2O;b4;b4-H2O;b5;b5-H2O;b5-NH3;b6;b6-H2O;b6-NH3;b7;b7-H2O;b7-NH3;b8;b8-H2O;b11	y1, y2, y3, y4, y5, y6, y7, y8, y9, y10, y11		0	11	b2 b3 b4 b5 b6 b7 b8 b11	91.6667	8	66.6667	y1 y2 y3 y4 y5 y6 y7 y8 y9 y10 y11	11	NA	NA	NA	NA	NA	NA	NA	NA	NA	NA	NA	NA	NA	NA	79.1667
Peptide_12	Unmodified	HTYQNEPLPNRK		0	1	MULTI-MSMS	20200930_F1_Ag2_Prust001_SA_Peptidemix2_ETD_fragmentation_R3	R3	3	0.56505	14.974	213.59	93176000	26.4735	288	NA	HCD	y1;y2;y3;y4;y5;y6;y7;y8;y9;y10;y11;y1-NH3;y2-NH3;y3-NH3;y4-NH3;y5-NH3;y6-NH3;y7-H2O;y8-H2O;y8-NH3;y9-H2O;y9-NH3;y7(2+);a2;b2;b2-H2O;b3;b3-H2O;b4;b4-H2O;b5;b5-H2O;b5-NH3;b6;b6-H2O;b6-NH3;b7;b7-NH3;b8;b8-H2O;b8-NH3	y1, y2, y3, y4, y5, y6, y7, y8, y9, y10, y11		0	11	b2 b3 b4 b5 b6 b7 b8	91.6667	7	58.3333	y1 y2 y3 y4 y5 y6 y7 y8 y9 y10 y11	11	NA	NA	NA	NA	NA	NA	NA	NA	NA	NA	NA	NA	NA	NA	75
Peptide_12	Unmodified	HTYQNEPLPNRK		0	1	MULTI-MSMS	20200930_F1_Ag2_Prust001_SA_Peptidemix2_ETD_fragmentation_R4	R4	3	0.40893	15.009	208.79	93283000	26.4751	296	NA	HCD	y1;y2;y3;y4;y5;y6;y7;y8;y9;y11;y1-NH3;y2-NH3;y3-NH3;y4-NH3;y5-NH3;y6-NH3;y7-H2O;y8-H2O;y8-NH3;y9-H2O;y9-NH3;a2;b2;b2-H2O;b3;b3-H2O;b4;b4-H2O;b5;b5-H2O;b5-NH3;b6;b6-H2O;b6-NH3;b7;b8;b8-H2O;b8-NH3	y1, y2, y3, y4, y5, y6, y7, y8, y9, y11		0	10	b2 b3 b4 b5 b6 b7 b8	83.3333	7	58.3333	y1 y2 y3 y4 y5 y6 y7 y8 y9 y11	10	NA	NA	NA	NA	NA	NA	NA	NA	NA	NA	NA	NA	NA	NA	70.8333
Peptide_12	Phospho (RHSTY)	HTYQNEPLPNR(ph)K	HTYQNEPLPNR(1)K	1	1	MULTI-MSMS	20200930_F1_Ag2_Prust001_SA_Peptidemix2_ETD_fragmentation_R1	R1	3	0.10501	15.523	216.45	576160000	29.1019	301	11	ETD	y1;y2;y4;y5;y6;y7;y8;y9;y10;c1;c2;c3;c4;c5;c7;c9;c10;c11;zÂ°2;zÂ°3;zÂ°5;zÂ°7;zÂ°8;zÂ°9;zÂ°10;zÂ°11	NA	NA	NA	NA	NA	NA	NA	NA	NA	NA	c1, c2, c3, c4, c5, c7, c9, c10, c11		9	0			0	0	75	0	c1 c2 c3 c4 c5 c7 c9 c10 c11	9		0	37.5
Peptide_12	Phospho (RHSTY)	HTYQNEPLPNR(ph)K	HTYQNEPLPNR(1)K	1	1	MULTI-MSMS	20200930_F1_Ag2_Prust001_SA_Peptidemix2_ETD_fragmentation_R1	R1	2	-0.65483	15.523	271.79	88835000	26.4046	324	11	HCD	y1;y2;y3;y4;y5;y6;y8;y10;y11;y2-NH3;y4-NH3;y8-H2O;y8-NH3;y11-H2O;y2*;y4*;y4-NH3;y5*;y6*;y6-NH3;y7*;y7-H2O;y7-NH3;y8*;y8-H2O;y8-NH3;y9*;y9-H2O;y9-NH3;y10*;y10-H2O;y10-NH3;y11*;y11-H2O;a2;b2;b2-H2O;b3;b3-H2O;b4;b4-H2O;b5;b5-H2O;b5-NH3;b6;b6-H2O;b7;b7-H2O;b7-NH3;b8;b8-H2O;b10;b10-H2O;b11*;b11-NH3	y1, y2, y3, y4, y5, y6, y8, y10, y11	y2*, y4*, y5*, y6*, y7*, y8*, y9*, y10*, y11*	9	9	b2 b3 b4 b5 b6 b7 b8 b10 b11	75	9	75	y1 y2 y3 y4 y5 y6 y8 y10 y11 y7 y9	11	NA	NA	NA	NA	NA	NA	NA	NA	NA	NA	NA	NA	NA	NA	83.3333
Peptide_12	Phospho (RHSTY)	HTYQNEPLPNR(ph)K	HTYQNEPLPNR(1)K	1	1	MULTI-MSMS	20200930_F1_Ag2_Prust001_SA_Peptidemix2_ETD_fragmentation_R2	R2	3	0.34739	15.485	222	841160000	29.6478	343	11	ETHCD	y1;y2;y4;y6;y7;y8;y9;y10;c1;c3;c4;c5;c7;c9;c10;c11;zÂ°2;zÂ°3;zÂ°7;zÂ°8;zÂ°9;zÂ°10;zÂ°11	y1, y2, y4, y6, y7, y8, y9, y10		0	8		66.6667	0	0	y1 y2 y4 y6 y7 y8 y9 y10	8	c1, c3, c4, c5, c7, c9, c10, c11		8	0			0	0	66.6667	0	c1 c3 c4 c5 c7 c9 c10 c11	8		0	33.3333
Peptide_12	Phospho (RHSTY)	HTYQNEPLPNR(ph)K	HTYQNEPLPNR(1)K	1	1	MULTI-MSMS	20200930_F1_Ag2_Prust001_SA_Peptidemix2_ETD_fragmentation_R2	R2	2	-0.4397	15.485	260.47	124820000	26.8953	348	11	HCD	y1;y2;y3;y4;y6;y8;y10;y11;y2-NH3;y4-NH3;y8-H2O;y8-NH3;y11-H2O;y2*;y2-NH3;y4*;y4-NH3;y5*;y6*;y6-NH3;y7*;y7-H2O;y7-NH3;y8*;y8-H2O;y8-NH3;y9*;y9-H2O;y9-NH3;y10*;y10-H2O;y10-NH3;y11*;y11-H2O;a2;b2;b2-H2O;b3;b3-H2O;b4;b4-H2O;b5;b5-H2O;b5-NH3;b6;b6-H2O;b7;b7-H2O;b7-NH3;b8;b8-H2O;b11*;b11-NH3	y1, y2, y3, y4, y6, y8, y10, y11	y2*, y4*, y5*, y6*, y7*, y8*, y9*, y10*, y11*	9	8	b2 b3 b4 b5 b6 b7 b8 b11	66.6667	8	66.6667	y1 y2 y3 y4 y6 y8 y10 y11 y5 y7 y9	11	NA	NA	NA	NA	NA	NA	NA	NA	NA	NA	NA	NA	NA	NA	79.1667
Peptide_12	Phospho (RHSTY)	HTYQNEPLPNR(ph)K	HTYQNEPLPNR(1)K	1	1	MULTI-MSMS	20200930_F1_Ag2_Prust001_SA_Peptidemix2_ETD_fragmentation_R3	R3	3	-0.20466	15.501	216.45	687660000	29.3571	363	11	ETHCD	y1;y2;y4;y6;y7;y8;y9;y10;y11;b5;c1;c3;c4;c5;c7;c9;c10;c11;zÂ°2;zÂ°3;zÂ°7;zÂ°8;zÂ°9;zÂ°10;zÂ°11	y1, y2, y4, y6, y7, y8, y9, y10, y11		0	9	b5	75	1	8.33333	y1 y2 y4 y6 y7 y8 y9 y10 y11	9	c1, c3, c4, c5, c7, c9, c10, c11		8	0			0	0	66.6667	0	c1 c3 c4 c5 c7 c9 c10 c11	8		0	37.5
Peptide_12	Phospho (RHSTY)	HTYQNEPLPNR(ph)K	HTYQNEPLPNR(1)K	1	1	MULTI-MSMS	20200930_F1_Ag2_Prust001_SA_Peptidemix2_ETD_fragmentation_R4	R4	3	0.40327	15.535	231.23	594260000	29.1465	383	11	ETD	y2;y3;y4;y5;y6;y7;y8;y9;y10;c1;c2;c3;c4;c5;c7;c9;c10;c11;zÂ°2;zÂ°3;zÂ°5;zÂ°7;zÂ°8;zÂ°9;zÂ°10;zÂ°11	NA	NA	NA	NA	NA	NA	NA	NA	NA	NA	c1, c2, c3, c4, c5, c7, c9, c10, c11		9	0			0	0	75	0	c1 c2 c3 c4 c5 c7 c9 c10 c11	9		0	37.5
Peptide_12	Phospho (RHSTY)	HTYQNEPLPNR(ph)K	HTYQNEPLPNR(1)K	1	1	MULTI-MSMS	20200930_F1_Ag2_Prust001_SA_Peptidemix2_ETD_fragmentation_R4	R4	2	-0.58451	15.547	269.55	71094000	26.0832	410	11	HCD	y1;y2;y3;y4;y5;y6;y8;y10;y11;y2-NH3;y4-NH3;y6-NH3;y8-NH3;y2*;y4*;y4-NH3;y5*;y6*;y6-NH3;y7*;y7-H2O;y7-NH3;y8*;y8-H2O;y8-NH3;y9*;y9-H2O;y9-NH3;y10*;y10-H2O;y10-NH3;y11*;y11-H2O;a2;b2;b2-H2O;b3;b3-H2O;b4;b4-H2O;b5;b5-H2O;b5-NH3;b6;b6-H2O;b6-NH3;b7;b7-H2O;b7-NH3;b8;b8-H2O;b10;b10-H2O;b11*;b11-NH3	y1, y2, y3, y4, y5, y6, y8, y10, y11	y2*, y4*, y5*, y6*, y7*, y8*, y9*, y10*, y11*	9	9	b2 b3 b4 b5 b6 b7 b8 b10 b11	75	9	75	y1 y2 y3 y4 y5 y6 y8 y10 y11 y7 y9	11	NA	NA	NA	NA	NA	NA	NA	NA	NA	NA	NA	NA	NA	NA	83.3333
Peptide_01	Unmodified	IETTEARAK		0	1	MULTI-MSMS	20200930_F1_Ag2_Prust001_SA_Peptidemix2_ETD_fragmentation_R1	R1	2	-0.10716	13.737	149.27	95050000	26.5022	415	NA	HCD	y1;y2;y3;y4;y5;y6;y7;y8;y1-NH3;y3-NH3;y4-NH3;y5-H2O;y5-NH3;y6-H2O;y6-NH3;y7-H2O;y7-NH3;y8-H2O;a2;b2;b2-H2O;b3;b3-H2O;b7;b8	y1, y2, y3, y4, y5, y6, y7, y8		0	8	b2 b3 b7 b8	88.8889	4	44.4444	y1 y2 y3 y4 y5 y6 y7 y8	8	NA	NA	NA	NA	NA	NA	NA	NA	NA	NA	NA	NA	NA	NA	66.6667
Peptide_01	Unmodified	IETTEARAK		0	1	MULTI-MSMS	20200930_F1_Ag2_Prust001_SA_Peptidemix2_ETD_fragmentation_R2	R2	2	-0.20251	13.703	149.27	94879000	26.4996	423	NA	HCD	y1;y2;y3;y4;y5;y6;y7;y8;y1-NH3;y3-NH3;y4-NH3;y5-H2O;y5-NH3;y6-H2O;y6-NH3;y7-H2O;y7-NH3;y8-H2O;a2;b2;b2-H2O;b3;b3-H2O;b7;b8	y1, y2, y3, y4, y5, y6, y7, y8		0	8	b2 b3 b7 b8	88.8889	4	44.4444	y1 y2 y3 y4 y5 y6 y7 y8	8	NA	NA	NA	NA	NA	NA	NA	NA	NA	NA	NA	NA	NA	NA	66.6667
Peptide_01	Unmodified	IETTEARAK		0	1	MULTI-MSMS	20200930_F1_Ag2_Prust001_SA_Peptidemix2_ETD_fragmentation_R3	R3	2	-0.50794	13.705	160.82	56501000	25.7518	432	NA	HCD	y1;y2;y3;y4;y5;y6;y7;y8;y1-NH3;y3-NH3;y4-NH3;y5-H2O;y5-NH3;y6-H2O;y6-NH3;y7-H2O;y7-NH3;y8-H2O;a2;b2;b2-H2O;b3;b3-H2O;b7;b8	y1, y2, y3, y4, y5, y6, y7, y8		0	8	b2 b3 b7 b8	88.8889	4	44.4444	y1 y2 y3 y4 y5 y6 y7 y8	8	NA	NA	NA	NA	NA	NA	NA	NA	NA	NA	NA	NA	NA	NA	66.6667
Peptide_01	Unmodified	IETTEARAK		0	1	MULTI-MSMS	20200930_F1_Ag2_Prust001_SA_Peptidemix2_ETD_fragmentation_R4	R4	2	0.21723	13.745	149.27	36810000	25.1336	440	NA	HCD	y1;y2;y3;y4;y5;y6;y7;y8;y1-NH3;y3-NH3;y4-NH3;y5-H2O;y5-NH3;y6-H2O;y6-NH3;y7-H2O;y7-NH3;y8-H2O;a2;b2;b2-H2O;b3;b3-H2O;b7;b8	y1, y2, y3, y4, y5, y6, y7, y8		0	8	b2 b3 b7 b8	88.8889	4	44.4444	y1 y2 y3 y4 y5 y6 y7 y8	8	NA	NA	NA	NA	NA	NA	NA	NA	NA	NA	NA	NA	NA	NA	66.6667
Peptide_01	Phospho (RHSTY)	IETTEAR(ph)AK	IET(0.003)T(0.009)EAR(0.988)AK	1	1	MULTI-MSMS	20200930_F1_Ag2_Prust001_SA_Peptidemix2_ETD_fragmentation_R1	R1	2	-0.24039	24.539	58.172	714300	19.4462	448	7	HCD	y4;y5;y7;y8;y7-H2O;y5*;y6*;y7*;y7-H2O;y8*;a2;b2	y4, y5, y7, y8	y5*, y6*, y7*, y8*	4	4	b2	44.4444	1	11.1111	y4 y5 y7 y8 y6	5	NA	NA	NA	NA	NA	NA	NA	NA	NA	NA	NA	NA	NA	NA	33.3333
Peptide_01	Phospho (RHSTY)	IETTEAR(ph)AK	IETTEAR(1)AK	1	1	MULTI-MSMS	20200930_F1_Ag2_Prust001_SA_Peptidemix2_ETD_fragmentation_R2	R2	2	-0.27304	17.187	64.82	4068500	21.9561	487	7	ETHCD	y4;y5;y6;y7;c7;c8;zÂ°3;zÂ°4;zÂ°5;z'6;z'7	y4, y5, y6, y7		0	4		44.4444	0	0	y4 y5 y6 y7	4	c7, c8		2	0		z'6, z'7	0	2	22.2222	0	c7 c8	2	z6 z7	2	22.2222
Peptide_01	Phospho (RHSTY)	IETTEAR(ph)AK	IETTEAR(1)AK	1	1	MULTI-MSMS	20200930_F1_Ag2_Prust001_SA_Peptidemix2_ETD_fragmentation_R3	R3	2	0.62265	14.078	191.53	3015800000	31.4899	524	7	HCD	y1;y2;y3;y4;y5;y6;y7;y8;y1-NH3;y5-H2O;y6-H2O;y7-H2O;y8-H2O;y3*;y4*;y5*;y5-H2O;y5-NH3;y6*;y6-H2O;y7*;y7-H2O;y8*;y8-H2O;y6(2+);a2;b2;b3;b3-H2O	y1, y2, y3, y4, y5, y6, y7, y8	y3*, y4*, y5*, y6*, y7*, y8*	6	8	b2 b3	88.8889	2	22.2222	y1 y2 y3 y4 y5 y6 y7 y8	8	NA	NA	NA	NA	NA	NA	NA	NA	NA	NA	NA	NA	NA	NA	55.5556
Peptide_01	Phospho (RHSTY)	IETTEAR(ph)AK	IETTEAR(1)AK	1	1	MULTI-MSMS	20200930_F1_Ag2_Prust001_SA_Peptidemix2_ETD_fragmentation_R3	R3	2	-0.34315	14.482	164.04	22437000	24.4194	540	7	HCD	y1;y2;y3;y4;y5;y6;y7;y8;y1-NH3;y5-H2O;y6-H2O;y7-H2O;y8-H2O;y3*;y4*;y5*;y5-H2O;y5-NH3;y6*;y6-H2O;y7*;y7-H2O;y8*;y8-H2O;y6(2+);a2;b2;b3;b3-H2O	y1, y2, y3, y4, y5, y6, y7, y8	y3*, y4*, y5*, y6*, y7*, y8*	6	8	b2 b3	88.8889	2	22.2222	y1 y2 y3 y4 y5 y6 y7 y8	8	NA	NA	NA	NA	NA	NA	NA	NA	NA	NA	NA	NA	NA	NA	55.5556
Peptide_01	Phospho (RHSTY)	IETTEAR(ph)AK	IETTEAR(1)AK	1	1	MULTI-MSMS	20200930_F1_Ag2_Prust001_SA_Peptidemix2_ETD_fragmentation_R4	R4	2	1.2026	14.092	179.19	3838400000	31.8379	555	7	HCD	y1;y2;y3;y4;y5;y6;y7;y8;y1-NH3;y5-H2O;y6-H2O;y7-H2O;y8-H2O;y3*;y4*;y5*;y5-H2O;y5-NH3;y6*;y6-H2O;y6-NH3;y7*;y7-H2O;y7-NH3;y8*;y8-H2O;a2;b2;b2-H2O;b3;b3-H2O	y1, y2, y3, y4, y5, y6, y7, y8	y3*, y4*, y5*, y6*, y7*, y8*	6	8	b2 b3	88.8889	2	22.2222	y1 y2 y3 y4 y5 y6 y7 y8	8	NA	NA	NA	NA	NA	NA	NA	NA	NA	NA	NA	NA	NA	NA	55.5556
Peptide_01	Phospho (RHSTY)	IETTEAR(ph)AK	IETTEAR(1)AK	1	1	MULTI-MSMS	20200930_F1_Ag2_Prust001_SA_Peptidemix2_ETD_fragmentation_R4	R4	2	-0.34619	14.522	174.57	15728000	23.9068	564	7	HCD	y1;y2;y3;y4;y5;y6;y7;y8;y1-NH3;y4-NH3;y5-H2O;y6-H2O;y7-H2O;y8-H2O;y3*;y4*;y5*;y5-H2O;y5-NH3;y6*;y6-H2O;y7*;y7-H2O;y8*;y8-H2O;y6(2+);a2;b2;b2-H2O;b3;b3-H2O	y1, y2, y3, y4, y5, y6, y7, y8	y3*, y4*, y5*, y6*, y7*, y8*	6	8	b2 b3	88.8889	2	22.2222	y1 y2 y3 y4 y5 y6 y7 y8	8	NA	NA	NA	NA	NA	NA	NA	NA	NA	NA	NA	NA	NA	NA	55.5556
Peptide_01	Phospho (RHSTY)	IETTEAR(ph)AK	IETTEAR(1)AK	1	1	MULTI-MSMS	20200930_F1_Ag2_Prust001_SA_Peptidemix2_ETD_fragmentation_R4	R4	2	-0.36833	17.206	119.74	2778700	21.406	577	7	HCD	y1;y2;y3;y4;y5;y6;y7;y8;y1-NH3;y2-NH3;y5-H2O;y7-H2O;y8-H2O;y4*;y5*;y5-H2O;y6*;y7*;y7-H2O;y8*;y8-H2O;y6(2+);a2;b2;b3	y1, y2, y3, y4, y5, y6, y7, y8	y4*, y5*, y6*, y7*, y8*	5	8	b2 b3	88.8889	2	22.2222	y1 y2 y3 y4 y5 y6 y7 y8	8	NA	NA	NA	NA	NA	NA	NA	NA	NA	NA	NA	NA	NA	NA	55.5556
Peptide_07	Unmodified	IQDNALTRQFR		0	1	MULTI-MSMS	20200930_F1_Ag2_Prust001_SA_Peptidemix2_ETD_fragmentation_R1	R1	3	-0.52673	21.39	203.57	129790000	26.9516	581	NA	ETD	c2;c3;c4;c5;c7;c8;c9;c10;zÂ°1;zÂ°2;zÂ°3;zÂ°4;zÂ°5;zÂ°6;zÂ°7;zÂ°8;zÂ°9;zÂ°10;z'7;z'8;z'9;z'10	NA	NA	NA	NA	NA	NA	NA	NA	NA	NA	c2, c3, c4, c5, c7, c8, c9, c10		8	0		z'7, z'8, z'9, z'10	0	4	72.7273	0	c2 c3 c4 c5 c7 c8 c9 c10	8	z7 z8 z9 z10	4	54.5455
Peptide_07	Unmodified	IQDNALTRQFR		0	1	MULTI-MSMS	20200930_F1_Ag2_Prust001_SA_Peptidemix2_ETD_fragmentation_R1	R1	2	-0.33383	21.39	149.23	23470000	24.4843	587	NA	HCD	y1;y2;y3;y4;y6;y7;y8;y9;y10;y1-NH3;y4-NH3;y6-NH3;y7-NH3;y8-NH3;y9-NH3;y10-NH3;y6(2+);b2;b2-NH3;b3;b4;b5;b5-NH3;b8;b9;b10	y1, y2, y3, y4, y6, y7, y8, y9, y10		0	9	b2 b3 b4 b5 b8 b9 b10	81.8182	7	63.6364	y1 y2 y3 y4 y6 y7 y8 y9 y10	9	NA	NA	NA	NA	NA	NA	NA	NA	NA	NA	NA	NA	NA	NA	72.7273
Peptide_07	Unmodified	IQDNALTRQFR		0	1	MULTI-MSMS	20200930_F1_Ag2_Prust001_SA_Peptidemix2_ETD_fragmentation_R2	R2	3	-0.33	21.32	188.81	131180000	26.967	589	NA	ETD	c2;c3;c4;c5;c6;c7;c8;c9;c10;zÂ°1;zÂ°2;zÂ°3;zÂ°4;zÂ°5;zÂ°6;zÂ°7;zÂ°8;zÂ°9;zÂ°10;z'8;z'9;z'10	NA	NA	NA	NA	NA	NA	NA	NA	NA	NA	c2, c3, c4, c5, c6, c7, c8, c9, c10		9	0		z'8, z'9, z'10	0	3	81.8182	0	c2 c3 c4 c5 c6 c7 c8 c9 c10	9	z8 z9 z10	3	54.5455
Peptide_07	Unmodified	IQDNALTRQFR		0	1	MULTI-MSMS	20200930_F1_Ag2_Prust001_SA_Peptidemix2_ETD_fragmentation_R2	R2	2	-0.20556	21.32	190.46	26730000	24.672	593	NA	HCD	y1;y2;y3;y4;y5;y6;y7;y8;y9;y10;y1-NH3;y2-NH3;y3-NH3;y4-NH3;y5-NH3;y6-NH3;y7-NH3;y8-NH3;y9-NH3;y10-NH3;y6(2+);a2;b2;b2-NH3;b3;b3-NH3;b4;b4-NH3;b5;b5-H2O;b5-NH3;b8;b9;b10	y1, y2, y3, y4, y5, y6, y7, y8, y9, y10		0	10	b2 b3 b4 b5 b8 b9 b10	90.9091	7	63.6364	y1 y2 y3 y4 y5 y6 y7 y8 y9 y10	10	NA	NA	NA	NA	NA	NA	NA	NA	NA	NA	NA	NA	NA	NA	77.2727
Peptide_07	Unmodified	IQDNALTRQFR		0	1	MULTI-MSMS	20200930_F1_Ag2_Prust001_SA_Peptidemix2_ETD_fragmentation_R3	R3	3	-0.37135	21.339	186.67	113070000	26.7526	595	NA	ETD	y1;y2;y3;y8;y9;y10;c2;c3;c4;c5;c7;c8;c9;c10;zÂ°1;zÂ°2;zÂ°3;zÂ°4;zÂ°5;zÂ°6;zÂ°7;zÂ°8;zÂ°9;zÂ°10;z'7;z'8;z'9;z'10	NA	NA	NA	NA	NA	NA	NA	NA	NA	NA	c2, c3, c4, c5, c7, c8, c9, c10		8	0		z'7, z'8, z'9, z'10	0	4	72.7273	0	c2 c3 c4 c5 c7 c8 c9 c10	8	z7 z8 z9 z10	4	54.5455
Peptide_07	Unmodified	IQDNALTRQFR		0	1	MULTI-MSMS	20200930_F1_Ag2_Prust001_SA_Peptidemix2_ETD_fragmentation_R3	R3	2	-0.42802	21.344	164.9	20056000	24.2575	598	NA	HCD	y1;y2;y3;y4;y5;y6;y8;y9;y10;y1-NH3;y2-NH3;y3-NH3;y4-NH3;y5-NH3;y6-NH3;y8-NH3;y9-NH3;y10-NH3;y7(2+);b2;b2-NH3;b3;b3-NH3;b5;b5-NH3;b8;b9;b10	y1, y2, y3, y4, y5, y6, y8, y9, y10		0	9	b2 b3 b5 b8 b9 b10	81.8182	6	54.5455	y1 y2 y3 y4 y5 y6 y8 y9 y10	9	NA	NA	NA	NA	NA	NA	NA	NA	NA	NA	NA	NA	NA	NA	68.1818
Peptide_07	Unmodified	IQDNALTRQFR		0	1	MULTI-MSMS	20200930_F1_Ag2_Prust001_SA_Peptidemix2_ETD_fragmentation_R4	R4	3	-0.18525	21.327	199.89	237330000	27.8223	600	NA	ETD	y1;y2;y4;y7;y8;y9;c2;c3;c4;c5;c7;c8;c9;c10;zÂ°1;zÂ°2;zÂ°3;zÂ°4;zÂ°5;zÂ°6;zÂ°7;zÂ°8;zÂ°9;zÂ°10;z'8;z'9;z'10	NA	NA	NA	NA	NA	NA	NA	NA	NA	NA	c2, c3, c4, c5, c7, c8, c9, c10		8	0		z'8, z'9, z'10	0	3	72.7273	0	c2 c3 c4 c5 c7 c8 c9 c10	8	z8 z9 z10	3	50
Peptide_07	Unmodified	IQDNALTRQFR		0	1	MULTI-MSMS	20200930_F1_Ag2_Prust001_SA_Peptidemix2_ETD_fragmentation_R4	R4	2	-0.7037	21.327	178.1	47778000	25.5098	607	NA	HCD	y1;y2;y3;y4;y5;y6;y7;y8;y9;y10;y1-NH3;y2-NH3;y3-NH3;y4-NH3;y5-NH3;y6-NH3;y7-NH3;y8-NH3;y9-H2O;y9-NH3;y10-NH3;a2;b2;b2-NH3;b3;b3-NH3;b4;b5;b5-NH3;b8;b9;b10;b10-NH3	y1, y2, y3, y4, y5, y6, y7, y8, y9, y10		0	10	b2 b3 b4 b5 b8 b9 b10	90.9091	7	63.6364	y1 y2 y3 y4 y5 y6 y7 y8 y9 y10	10	NA	NA	NA	NA	NA	NA	NA	NA	NA	NA	NA	NA	NA	NA	77.2727
Peptide_07	Phospho (RHSTY)	IQDNALTR(ph)QFR	IQDNALT(0.038)R(0.948)QFR(0.014)	1	1	MULTI-MSMS	20200930_F1_Ag2_Prust001_SA_Peptidemix2_ETD_fragmentation_R1	R1	2	-0.48427	22.785	210.96	156960000	27.2258	610	8	HCD	y1;y2;y3;y4;y5;y6;y7;y8;y9;y10;y1-NH3;y4-NH3;y5-H2O;y5-NH3;y6-H2O;y6-NH3;y7-H2O;y8-H2O;y8-NH3;y9-H2O;y10-H2O;y4*;y5*;y5-H2O;y6*;y6-NH3;y7*;y7-NH3;y8*;y8-NH3;y9*;y9-H2O;y9-NH3;y10*;y10-NH3;y6(2+);y7(2+);a2;b2;b2-NH3;b3;b3-NH3;b4;b4-NH3;b5;b5-H2O;b5-NH3;b8*;b10*	y1, y2, y3, y4, y5, y6, y7, y8, y9, y10	y4*, y5*, y6*, y7*, y8*, y9*, y10*	7	10	b2 b3 b4 b5 b8 b10	90.9091	6	54.5455	y1 y2 y3 y4 y5 y6 y7 y8 y9 y10	10	NA	NA	NA	NA	NA	NA	NA	NA	NA	NA	NA	NA	NA	NA	72.7273
Peptide_07	Phospho (RHSTY)	IQDNALTR(ph)QFR	IQDNALT(0.033)R(0.966)QFR	1	1	MULTI-MSMS	20200930_F1_Ag2_Prust001_SA_Peptidemix2_ETD_fragmentation_R2	R2	2	0.53164	22.717	208.23	272260000	28.0204	618	8	HCD	y1;y2;y3;y4;y5;y6;y7;y8;y9;y10;y1-NH3;y3-NH3;y5-H2O;y5-NH3;y6-H2O;y7-H2O;y7-NH3;y8-H2O;y9-H2O;y10-H2O;y10-NH3;y4*;y5*;y6*;y6-H2O;y6-NH3;y7*;y7-NH3;y8*;y8-H2O;y8-NH3;y9*;y9-H2O;y9-NH3;y6(2+);a2;b2;b2-NH3;b3;b3-NH3;b4;b4-NH3;b5;b5-H2O;b5-NH3;b8*	y1, y2, y3, y4, y5, y6, y7, y8, y9, y10	y4*, y5*, y6*, y7*, y8*, y9*	6	10	b2 b3 b4 b5 b8	90.9091	5	45.4545	y1 y2 y3 y4 y5 y6 y7 y8 y9 y10	10	NA	NA	NA	NA	NA	NA	NA	NA	NA	NA	NA	NA	NA	NA	68.1818
Peptide_07	Phospho (RHSTY)	IQDNALTR(ph)QFR	IQDNALT(0.001)R(0.999)QFR	1	1	MULTI-MSMS	20200930_F1_Ag2_Prust001_SA_Peptidemix2_ETD_fragmentation_R2	R2	3	-0.094585	22.717	214.93	26394000	24.6537	626	8	ETD	y1;y2;y3;y5;y8;y10;c2;c3;c4;c5;c6;c7;c8;c9;c10;zÂ°1;zÂ°2;zÂ°3;zÂ°4;zÂ°5;zÂ°6;zÂ°7;zÂ°8;zÂ°9;zÂ°10;z'10	NA	NA	NA	NA	NA	NA	NA	NA	NA	NA	c2, c3, c4, c5, c6, c7, c8, c9, c10		9	0		z'10	0	1	81.8182	0	c2 c3 c4 c5 c6 c7 c8 c9 c10	9	z10	1	45.4545
Peptide_07	Phospho (RHSTY)	IQDNALTR(ph)QFR	IQDNALT(0.046)R(0.935)QFR(0.019)	1	1	MULTI-MSMS	20200930_F1_Ag2_Prust001_SA_Peptidemix2_ETD_fragmentation_R3	R3	2	0.53211	22.748	179.08	246250000	27.8755	631	8	HCD	y1;y2;y3;y4;y5;y6;y7;y8;y9;y1-NH3;y5-H2O;y5-NH3;y6-H2O;y7-H2O;y8-H2O;y8-NH3;y9-H2O;y9-NH3;y4*;y5*;y6*;y6-H2O;y6-NH3;y7*;y7-NH3;y8*;y8-H2O;y8-NH3;y9*;y9-H2O;y9-NH3;y6(2+);a2;b2;b2-NH3;b3;b3-NH3;b4;b4-NH3;b5;b5-H2O;b5-NH3;b6;b10*	y1, y2, y3, y4, y5, y6, y7, y8, y9	y4*, y5*, y6*, y7*, y8*, y9*	6	9	b2 b3 b4 b5 b6 b10	81.8182	6	54.5455	y1 y2 y3 y4 y5 y6 y7 y8 y9	9	NA	NA	NA	NA	NA	NA	NA	NA	NA	NA	NA	NA	NA	NA	68.1818
Peptide_07	Phospho (RHSTY)	IQDNALTR(ph)QFR	IQDNALT(0.001)R(0.999)QFR	1	1	MULTI-MSMS	20200930_F1_Ag2_Prust001_SA_Peptidemix2_ETD_fragmentation_R3	R3	3	0.15906	22.748	214.93	30968000	24.8843	641	8	ETD	y1;y2;y3;y5;y6;c2;c3;c4;c5;c6;c7;c8;c9;c10;zÂ°1;zÂ°2;zÂ°3;zÂ°4;zÂ°5;zÂ°6;zÂ°7;zÂ°8;zÂ°9;zÂ°10;z'10	NA	NA	NA	NA	NA	NA	NA	NA	NA	NA	c2, c3, c4, c5, c6, c7, c8, c9, c10		9	0		z'10	0	1	81.8182	0	c2 c3 c4 c5 c6 c7 c8 c9 c10	9	z10	1	45.4545
Peptide_07	Phospho (RHSTY)	IQDNALTR(ph)QFR	IQDNALT(0.129)R(0.75)QFR(0.121)	1	1	MULTI-MSMS	20200930_F1_Ag2_Prust001_SA_Peptidemix2_ETD_fragmentation_R4	R4	2	0.62812	22.694	176.32	322680000	28.2655	646	8	HCD	y1;y2;y3;y5;y6;y7;y8;y9;y10;y1-NH3;y5-H2O;y5-NH3;y6-H2O;y7-H2O;y8-H2O;y9-H2O;y10-H2O;y4*;y4-NH3;y5*;y6*;y6-H2O;y6-NH3;y7*;y7-H2O;y7-NH3;y8*;y8-NH3;y9*;y9-H2O;y9-NH3;y10*;y10-NH3;y6(2+);a2;b2;b2-NH3;b3;b3-NH3;b4;b4-NH3;b5;b5-H2O;b5-NH3;b10*	y1, y2, y3, y5, y6, y7, y8, y9, y10	y4*, y5*, y6*, y7*, y8*, y9*, y10*	7	9	b2 b3 b4 b5 b10	81.8182	5	45.4545	y1 y2 y3 y5 y6 y7 y8 y9 y10 y4	10	NA	NA	NA	NA	NA	NA	NA	NA	NA	NA	NA	NA	NA	NA	68.1818
Peptide_07	Phospho (RHSTY)	IQDNALTR(ph)QFR	IQDNALT(0.001)R(0.999)QFR	1	1	MULTI-MSMS	20200930_F1_Ag2_Prust001_SA_Peptidemix2_ETD_fragmentation_R4	R4	3	-0.077855	22.694	237.61	54324000	25.6951	652	8	ETD	y1;y2;y3;y4;y5;y6;y7;y8;y9;c2;c3;c4;c5;c6;c7;c8;c9;c10;zÂ°1;zÂ°2;zÂ°3;zÂ°4;zÂ°5;zÂ°6;zÂ°7;zÂ°8;zÂ°9;zÂ°10;z'10	NA	NA	NA	NA	NA	NA	NA	NA	NA	NA	c2, c3, c4, c5, c6, c7, c8, c9, c10		9	0		z'10	0	1	81.8182	0	c2 c3 c4 c5 c6 c7 c8 c9 c10	9	z10	1	45.4545
Peptide_08	Unmodified	KTEDYISGRFG		0	2	MULTI-MSMS	20200930_F1_Ag2_Prust001_SA_Peptidemix2_ETD_fragmentation_R1	R1	3	0.37865	21.707	207.68	39457000	25.2338	660	NA	ETD	y2;y3;y4;y5;y6;y7;y8;y9;c1;c2;c3;c4;c5;c6;c7;c8;c9;c10;zÂ°3;zÂ°4;zÂ°5;zÂ°6;zÂ°7;zÂ°8;zÂ°9;zÂ°10	NA	NA	NA	NA	NA	NA	NA	NA	NA	NA	c1, c2, c3, c4, c5, c6, c7, c8, c9, c10		10	0			0	0	90.9091	0	c1 c2 c3 c4 c5 c6 c7 c8 c9 c10	10		0	45.4545
Peptide_08	Unmodified	KTEDYISGRFG		0	2	MULTI-MSMS	20200930_F1_Ag2_Prust001_SA_Peptidemix2_ETD_fragmentation_R1	R1	2	0.4486	21.707	147.91	27730000	24.7249	662	NA	ETHCD	y2;y4;y5;y6;y7;y8;y9;y10;c7;c8;c9;c10;zÂ°3;zÂ°5;zÂ°6;zÂ°7;zÂ°8;zÂ°9;zÂ°10;z'3;z'4;z'5	y2, y4, y5, y6, y7, y8, y9, y10		0	8		72.7273	0	0	y2 y4 y5 y6 y7 y8 y9 y10	8	c7, c8, c9, c10		4	0		z'3, z'4, z'5	0	3	36.3636	0	c7 c8 c9 c10	4	z3 z4 z5	3	34.0909
Peptide_08	Unmodified	KTEDYISGRFG		0	2	MULTI-MSMS	20200930_F1_Ag2_Prust001_SA_Peptidemix2_ETD_fragmentation_R2	R2	3	-0.40479	21.637	200.05	64945000	25.9527	664	NA	ETD	y2;y3;y4;y5;y6;y7;y8;y9;c1;c2;c3;c4;c5;c6;c7;c8;c9;c10;zÂ°3;zÂ°4;zÂ°5;zÂ°6;zÂ°7;zÂ°8;zÂ°9;zÂ°10	NA	NA	NA	NA	NA	NA	NA	NA	NA	NA	c1, c2, c3, c4, c5, c6, c7, c8, c9, c10		10	0			0	0	90.9091	0	c1 c2 c3 c4 c5 c6 c7 c8 c9 c10	10		0	45.4545
Peptide_08	Unmodified	KTEDYISGRFG		0	2	MULTI-MSMS	20200930_F1_Ag2_Prust001_SA_Peptidemix2_ETD_fragmentation_R2	R2	2	-0.34522	21.637	124.42	45212000	25.4302	669	NA	ETHCD	y2;y3;y4;y5;y6;y7;y8;y9;y10;c7;c8;c9;c10;zÂ°3;zÂ°5;zÂ°6;zÂ°7;zÂ°8;zÂ°9;zÂ°10;z'4;z'5	y2, y3, y4, y5, y6, y7, y8, y9, y10		0	9		81.8182	0	0	y2 y3 y4 y5 y6 y7 y8 y9 y10	9	c7, c8, c9, c10		4	0		z'4, z'5	0	2	36.3636	0	c7 c8 c9 c10	4	z4 z5	2	34.0909
Peptide_08	Unmodified	KTEDYISGRFG		0	2	MULTI-MSMS	20200930_F1_Ag2_Prust001_SA_Peptidemix2_ETD_fragmentation_R3	R3	3	0.45845	21.682	214.93	52583000	25.6481	671	NA	ETD	y2;y3;y4;y5;y6;y7;y8;y9;c1;c2;c3;c4;c5;c6;c7;c8;c9;c10;zÂ°2;zÂ°3;zÂ°4;zÂ°5;zÂ°6;zÂ°7;zÂ°8;zÂ°9;zÂ°10	NA	NA	NA	NA	NA	NA	NA	NA	NA	NA	c1, c2, c3, c4, c5, c6, c7, c8, c9, c10		10	0			0	0	90.9091	0	c1 c2 c3 c4 c5 c6 c7 c8 c9 c10	10		0	45.4545
Peptide_08	Unmodified	KTEDYISGRFG		0	2	MULTI-MSMS	20200930_F1_Ag2_Prust001_SA_Peptidemix2_ETD_fragmentation_R3	R3	2	0.56651	21.682	124.42	31475000	24.9077	676	NA	ETHCD	y2;y3;y4;y5;y6;y7;y8;y9;y10;b7;c7;c8;c9;c10;zÂ°3;zÂ°5;zÂ°6;zÂ°7;zÂ°8;zÂ°9;zÂ°10;z'4;z'5	y2, y3, y4, y5, y6, y7, y8, y9, y10		0	9	b7	81.8182	1	9.09091	y2 y3 y4 y5 y6 y7 y8 y9 y10	9	c7, c8, c9, c10		4	0		z'4, z'5	0	2	36.3636	0	c7 c8 c9 c10	4	z4 z5	2	36.3636
Peptide_08	Unmodified	KTEDYISGRFG		0	2	MULTI-MSMS	20200930_F1_Ag2_Prust001_SA_Peptidemix2_ETD_fragmentation_R4	R4	2	0.21786	21.643	174.23	48689000	25.5371	678	NA	HCD	y2;y3;y4;y5;y6;y7;y8;y9;y10;y3-NH3;y5-H2O;y5-NH3;y7-H2O;y7-NH3;y8-H2O;y8-NH3;y9-H2O;y10-H2O;a2;b2;b2-H2O;b2-NH3;b3;b4;b4-H2O;b4-NH3;b6;b6-H2O;b7;b8;b9;b9-NH3	y2, y3, y4, y5, y6, y7, y8, y9, y10		0	9	b2 b3 b4 b6 b7 b8 b9	81.8182	7	63.6364	y2 y3 y4 y5 y6 y7 y8 y9 y10	9	NA	NA	NA	NA	NA	NA	NA	NA	NA	NA	NA	NA	NA	NA	72.7273
Peptide_08	Unmodified	KTEDYISGRFG		0	2	MULTI-MSMS	20200930_F1_Ag2_Prust001_SA_Peptidemix2_ETD_fragmentation_R4	R4	3	0.14685	21.643	193.38	64969000	25.9532	680	NA	ETD	y2;y3;y4;y5;y6;y7;y8;y9;c1;c2;c3;c4;c5;c6;c7;c8;c9;c10;zÂ°3;zÂ°4;zÂ°5;zÂ°6;zÂ°7;zÂ°8;zÂ°9;zÂ°10	NA	NA	NA	NA	NA	NA	NA	NA	NA	NA	c1, c2, c3, c4, c5, c6, c7, c8, c9, c10		10	0			0	0	90.9091	0	c1 c2 c3 c4 c5 c6 c7 c8 c9 c10	10		0	45.4545
Peptide_08	Phospho (RHSTY)	KTEDYISGR(ph)FG	KTEDYIS(0.002)GR(0.998)FG	1	2	MULTI-MSMS	20200930_F1_Ag2_Prust001_SA_Peptidemix2_ETD_fragmentation_R1	R1	2	0.2378	22.61	179.56	287860000	28.1008	689	9	HCD	y2;y3;y4;y5;y6;y7;y8;y10;y5-H2O;y6-H2O;y10-H2O;y5*;y6*;y7*;y8*;y8-H2O;y9*;y9-H2O;y10*;y10-H2O;a2;b2;b2-H2O;b2-NH3;b3;b4;b4-H2O;b5;b5-H2O;b5-NH3;b6;b6-H2O;b7;b7-H2O;b8;b8-H2O;b9;b9-H2O;b9-NH3;b9*;b9-H2O;b9-NH3	y2, y3, y4, y5, y6, y7, y8, y10	y5*, y6*, y7*, y8*, y9*, y10*	6	8	b2 b3 b4 b5 b6 b7 b8 b9	72.7273	8	72.7273	y2 y3 y4 y5 y6 y7 y8 y10 y9	9	NA	NA	NA	NA	NA	NA	NA	NA	NA	NA	NA	NA	NA	NA	77.2727
Peptide_08	Phospho (RHSTY)	KTEDYISGR(ph)FG	KTEDY(0.001)IS(0.005)GR(0.994)FG	1	2	MULTI-MSMS	20200930_F1_Ag2_Prust001_SA_Peptidemix2_ETD_fragmentation_R2	R2	2	1.1306	22.217	54.281	2776400	21.4048	709	9	ETHCD	y4;y5;y7;c4;c8;c9;c10;zÂ°7;zÂ°8;zÂ°9;zÂ°10;cm6;cm7;cm8	y4, y5, y7		0	3		27.2727	0	0	y4 y5 y7	3	c4, c8, c9, c10	cm6, cm7, cm8	4	3			0	0	36.3636	0	c4 c8 c9 c10 c6 c7	6		0	20.4545
Peptide_08	Phospho (RHSTY)	KTEDYISGR(ph)FG	KTEDYIS(0.001)GR(0.999)FG	1	2	MULTI-MSMS	20200930_F1_Ag2_Prust001_SA_Peptidemix2_ETD_fragmentation_R2	R2	2	0.83588	22.562	184.87	448220000	28.7396	713	9	HCD	y2;y3;y4;y5;y6;y7;y8;y10;y5-H2O;y6-H2O;y7-H2O;y10-H2O;y4*;y5*;y6*;y7*;y8*;y8-H2O;y9*;y9-H2O;y10*;y10-H2O;a2;b2;b2-H2O;b2-NH3;b3;b3-H2O;b4;b4-H2O;b5;b5-H2O;b5-NH3;b6;b6-H2O;b7;b7-H2O;b8;b8-H2O;b9;b9-H2O;b9*;b9-NH3	y2, y3, y4, y5, y6, y7, y8, y10	y4*, y5*, y6*, y7*, y8*, y9*, y10*	7	8	b2 b3 b4 b5 b6 b7 b8 b9	72.7273	8	72.7273	y2 y3 y4 y5 y6 y7 y8 y10 y9	9	NA	NA	NA	NA	NA	NA	NA	NA	NA	NA	NA	NA	NA	NA	77.2727
[truncated: 118 more rows]
