# Supplementary material for: Widespread Arginine Phosphorylation in Staphylococcus aureus
Source: Mol Cell Proteomics. 2022 Apr 12;21(5):100232. doi: 10.1016/j.mcpro.2022.100232 (PMC9112008; doi:10.1016/j.mcpro.2022.100232)
Supplement: Supplemental Table S6 [file mmc7.xlsx]

## Sheet: Table of content
Supplemental table 6
Table of content
Raw file	Sample
20190215_OR15_Ag1_Prust001_SA_2mg_Ctrl_1_IMAC_exp7.raw	Ctrl R1
20190215_OR15_Ag1_Prust001_SA_2mg_Ctrl_2_IMAC_exp7.raw	Ctrl R2
20190215_OR15_Ag1_Prust001_SA_2mg_Ctrl_3_IMAC_exp7.raw	Ctrl R3
20190215_OR15_Ag1_Prust001_SA_2mg_Ctrl_4_IMAC_exp7.raw	Ctrl R4
20190215_OR15_Ag1_Prust001_SA_2mg_Stk1_1_IMAC_exp7.raw	Stk1 mutant R1
20190215_OR15_Ag1_Prust001_SA_2mg_Stk1_2_IMAC_exp7.raw	Stk1 mutant R2
20190215_OR15_Ag1_Prust001_SA_2mg_Stk1_3_IMAC_exp7.raw	Stk1 mutant R3
20190215_OR15_Ag1_Prust001_SA_2mg_Stk1_4_IMAC_exp7.raw	Stk1 mutant R4
20190215_OR15_Ag1_Prust001_SA_2mg_Stp1_1_IMAC_exp7.raw	Stp1 mutant R1
20190215_OR15_Ag1_Prust001_SA_2mg_Stp1_2_IMAC_exp7.raw	Stp1 mutant R2
20190215_OR15_Ag1_Prust001_SA_2mg_Stp1_3_IMAC_exp7.raw	Stp1 mutant R3
20190215_OR15_Ag1_Prust001_SA_2mg_Stp1_4_IMAC_exp7.raw	Stp1 mutant R4
Sheet	Explanation
Legend	Column explamanation for phosphoproteome data
Endogneous phosphoproteome data	Phosphoproteome data
Significant over-rep pR in Stp1	pArg sites significantly ver-represented in Stp1 compared to Ctrl
pArg sites only ID in Stp1	pArg sites only identified in Stp1

## Sheet: Legend
Column	Explanation
Protein	Uniprot ID
Amino.acid	Phosphorylated amino acid
Positions.within.proteins	Position of phosphorylation within the protein
Number.of.Phospho..HSTY.	Different numbers of Phospho (HSTY) on peptides that this site is involved in.
Intensity.Ctrl_X (column E-H)	Log 2 intensityof the SdrE mutant
Intensity.Stk1_X (column I-L)	Log 2 intensityof the Stk1 mutant
Intensity.Stp1_X (column M-P)	Log 2 intensityof the Stp1 mutant
Score	The Andromeda score of the best identified modified peptide containing this site
Delta.score	The Andromeda delta score of the best identified modified peptide containing this site
Localization.prob	Overall localization probability for the identified phosphosite
Sequence.window	Sequence windoe (+- 15 amino acids) around the phosphosite
Reverse
Potential.contaminant
Localization.prob.Ctrl_X (column W-Z	Localization probability for individual SdrE mutant replicates
Localization.prob.Stk1_X (column AA-AD)	Localization probability for individual Stk1 mutant replicates
Localization.prob.Stp1_X (column AE-AH)	Localization probability for individual Stp1 mutant replicates
Best.localization.evidence.ID	Best localized evidence ID
Best.localization.raw.file	Best localized raw file
Best.localization.scan.number	Best localized scan number
Avg.intensity.Ctrl	Average intensity SdrE mutants
Avg.intensity.Stk1	Average intensity Stk1 mutant
Avg.intensity.Stp1	Average intensity Stp1 mutant
Number of NAs Ctrl	Number of missing values in SdrE mutant replicates
Number of NAs Stk1	Number of missing values in Stk1 mutant replicates
Number of NAs Stp1	Number of missing values in Stp1 mutant replicates
name	Concatenated Uniprot ID, amini acid and posiition with protein
anova.p	ANOVA p-value
anova.q	Adjusted ANOVA p-value according to Benjamini-Hochberg
log10(anova.p)	log10 ANOVA p-value
log10(anova.q)	log10 adjusted ANOVA p-value according to Benjamini-Hochberg
Tukey HSD p-value Stk1-Ctrl	Tukey's HSD p-value Stk1/SdrE
Tukey HSD p-value Stp1-Ctrl	Tukey's HSD p-value Stp1/SdrE
Tukey HSD p-value Stp1-Stk1	Tukey's HSD p-value Stp1/Stk1
Protein.names	Protein name
Gene.names	Gene name or gene locus
anovaq.significant	"+" if phosphosite is significantly changing according to ANOVA
FC.Stk1.Ctrl	Average intensity difference Stk1/SdrE
FC.Stp1.Ctrl	Average intensity difference Stp1/SdrE
FC.Stp1.Stk1	Average intensity difference Stp1/Stp1
pvalue.Stk1.Ctrl	log10 Tukey's HSD p-value Stk1/SdrE
pvalue.Stp1.Ctrl	log10 Tukey's HSD p-value Stp1/SdrE
pvalue.Stp1.Stk1	log10 Tukey's HSD p-value Stp1/Stk1
Stk1.Ctrl.subset	Indication if p-site is over- (up) or under-represented (down) or not regualted (neutral) based on log10 Tukey's HSD p-value and FC for the Stk1 vs SdrE comparison
Stp1.Ctrl.subset	Indication if p-site is over- (up) or under-represented (down) or not regualted (neutral) based on log10 Tukey's HSD p-value and FC for the Stp1 vs SdrE comparison
Blast R conserved B.sub	States if R site si conserved in B.subtilis according to blastp
Macthed B.subtilis Protein	Homologous protein in B.subtilis
Position	Position of the conserved R sites
Blast R conserved E.coli	States if R site is conserved in E.coli according to blastp
Macthed E.coli Protein	Homologous protein in E.coli
Position	Position of the conserved R sites
Conversation	Indatcation if arginine is conserved in B.subtilis and or E.coli

## Sheet: Endogenous phosphoproteome data
Protein	Amino.acid	Positions.within.proteins	Number.of.Phospho..RHSTY.	Intensity.Ctrl_1	Intensity.Ctrl_2	Intensity.Ctrl_3	Intensity.Ctrl_4	Intensity.Stk1_1	Intensity.Stk1_2	Intensity.Stk1_3	Intensity.Stk1_4	Intensity.Stp1_1	Intensity.Stp1_2	Intensity.Stp1_3	Intensity.Stp1_4	Score	Delta.score	Localization.prob	Sequence.window	Reverse	Potential.contaminant	Localization.prob.Ctrl_1	Localization.prob.Ctrl_2	Localization.prob.Ctrl_3	Localization.prob.Ctrl_4	Localization.prob.Stk1_1	Localization.prob.Stk1_2	Localization.prob.Stk1_3	Localization.prob.Stk1_4	Localization.prob.Stp1_1	Localization.prob.Stp1_2	Localization.prob.Stp1_3	Localization.prob.Stp1_4	Best.localization.evidence.ID	Best.localization.raw.file	Best.localization.scan.number	Average intenisty Ctrl	Average intensity Stk1	Average intensity Stp1	Number of NAs Ctrl	Number of NAs Stk1	Number of NAs Stp1	name	anova.p	anova.q	log10(anova.p)	log10(anova.q)	Tukey HSD p-value Stk1-Ctrl	Tukey HSD p-value Stp1-Ctrl
A0A0H2XHZ3	S	12;12	1	NA	NA	-1.68362	-0.615539	-1.48569	-0.853495	-0.931906	-0.666674	-1.73477	-3.95608	-2.07188	-2.27519	40.52	30.379	0.859864	____MRNIENLNPGDSVDHFFLVHKATQGVT			NA	NA	0	0.859864	0	0	0	0	0	0	0	0	125659	20190215_OR15_Ag1_Prust001_SA_2mg_SdrE_4_IMAC_exp7	55632	-1.14958	-0.984441	-2.50948	2	0	0	A0A0H2XHZ3;S;12;12	0.0506109	0.0961847	1.29576	1.01689	0.964681	0.157499
A0A0H2XEK9	S	178;178	1	-0.864109	-0.85819	-0.591345	NA	-0.665091	-0.695533	-0.645454	NA	-0.807252	-0.980171	-0.78595	-0.646922	80.706	56.551	1	KLLRNTLKEKEDKFDSIIKIGRTHLQDATPI			1	1	0	1	1	1	0	1	1	0	1	0	34105	20190215_OR15_Ag1_Prust001_SA_2mg_Stp1_3_IMAC_exp7	39108	-0.771215	-0.668693	-0.805074	1	1	0	A0A0H2XEK9;S;178;178	0.385345	0.46988	0.41415	0.328013	0.588018	0.931554
A0A0H2XH21	S	216;216	1	-1.36889	NA	-0.586703	-0.677358	-0.466487	NA	-1.19913	NA	-1.18512	-0.679549	-0.551932	0.156072	118.53	110.03	0.922893	KLLYAYGVRNMVMCDSRGAIFEGRSYGMNPT			0.901377	0.48344	0	0.828001	0.922893	0	0	0	0	0.915861	0.581548	0.915867	127719	20190215_OR15_Ag1_Prust001_SA_2mg_Stk1_1_IMAC_exp7	42476	-0.87765	-0.832809	-0.565132	1	2	0	A0A0H2XH21;S;216;216	0.70086	0.757242	0.154369	0.120766	0.994876	0.714181
Q2FG20	S	548;548;548	1	-2.1403	-1.65338	-2.97079	NA	-2.01688	-2.27002	-2.27416	-1.59155	-1.61492	-3.06123	-2.00077	-2.81822	86.378	74.092	0.997589	NRYKRAIEIAEQALESVEPGVTKHIEEEVIK			0	0.997589	0	NA	0	0	0	0	0	0	0	0	5518	20190215_OR15_Ag1_Prust001_SA_2mg_SdrE_2_IMAC_exp7	49198	-2.25482	-2.03815	-2.37379	1	0	0	Q2FG20;S;548;548;548	0.710308	0.764456	0.148553	0.116647	0.87364	0.959616
Q2FG20	S	465;465;465	1	-0.892022	-0.846064	-0.366623	-0.592014	-0.785358	NA	-0.54576	-0.773028	-0.162679	NA	-0.867205	-0.729801	129.38	114.96	0.992355	KNEIDHEVRDVNEQFSERPIHVKQLKDKVSK			0	0	0.865206	0.992355	0.86098	NA	0.499955	0.762305	0.975387	NA	0	0.834004	30504	20190215_OR15_Ag1_Prust001_SA_2mg_SdrE_4_IMAC_exp7	28891	-0.674181	-0.701382	-0.586562	0	1	1	Q2FG20;S;465;465;465	0.858681	0.89183	0.0661681	0.049718	0.990148	0.90362
Q2FG20	S	345;345;345	1	0.985278	1.51669	1.26168	1.40011	0.919932	0.850262	1.64992	0.936106	1.32795	1.48095	1.41501	0.963429	214.18	206.86	0.999712	QTEIEYVRENYYINESDAQSVRQFENEIQSL			0.998631	0.984467	0.986631	0.994162	0.997574	0.99485	0.999673	0	0.929308	0.88083	0.994931	0.999712	44589	20190215_OR15_Ag1_Prust001_SA_2mg_Stp1_4_IMAC_exp7	33727	1.29094	1.08906	1.29683	0	0	0	Q2FG20;S;345;345;345	0.530804	0.603714	0.275066	0.219169	0.597938	0.999535
Q2FG20	S	168;168;168	1	-0.235449	NA	-1.25162	NA	NA	NA	-0.876011	NA	-1.16953	-3.5582	-1.59177	-1.82464	193.06	155.03	1	KRDVLANRHQFGEAASLLETEIEKFEPRLEQ			1	0.949631	0.996559	0.99639	0	0	0.999635	NA	0	0	0	0	74366	20190215_OR15_Ag1_Prust001_SA_2mg_SdrE_1_IMAC_exp7	55698	-0.743536	-0.876011	-2.03604	2	3	0	Q2FG20;S;168;168;168	0.345506	0.433318	0.461544	0.363193	0.993291	0.372201
Q2FG20	S	517;517;517	1	-0.387072	0.154245	0.287378	-0.61416	NA	-1.74361	NA	NA	-0.438462	0.518526	NA	NA	83.438	65.175	0.999998	AEKLIQYGNRYRKDYSNVDKSLNEAERLFKN			0.999973	0.999998	0.998885	0.99519	NA	0	NA	NA	0.995767	0	NA	NA	92609	20190215_OR15_Ag1_Prust001_SA_2mg_SdrE_2_IMAC_exp7	8746	-0.139902	-1.74361	0.040032	0	3	2	Q2FG20;S;517;517;517	0.0872956	0.146467	1.05901	0.834261	0.0962813	0.912297
Q2FG20	S	54;54;54	1	-0.615495	-0.268753	-0.619559	-0.217481	-0.568296	-0.303463	-0.354716	-0.260958	-0.12848	NA	-0.602285	NA	135.76	129.3	1	NEIETLPFDQNLAQLSKLNLKGETKTKYDAM			1	1	1	1	0	1	1	1	1	1	1	NA	95225	20190215_OR15_Ag1_Prust001_SA_2mg_Stk1_2_IMAC_exp7	54978	-0.430322	-0.371858	-0.365383	0	0	2	Q2FG20;S;54;54;54	0.905807	0.929944	0.0429644	0.0315431	0.919287	0.932978
Q2FG20	S	441;441;441	1	3.69729	3.5774	3.26289	3.58971	3.21658	2.756	3.09268	2.81366	3.2908	4.11832	3.61032	3.53995	227.06	186.56	0.966599	KKEEVYRRLLASNLTSVPERFIIMKNEIDHE			0.966599	0.951958	0.962781	0.964083	0.96338	0.951872	0.949001	0.96347	0.952853	0.949901	0.96463	0.921975	146952	20190215_OR15_Ag1_Prust001_SA_2mg_SdrE_1_IMAC_exp7	37782	3.53182	2.96973	3.63985	0	0	0	Q2FG20;S;441;441;441	0.0116487	0.0323422	1.93372	1.49023	0.0336332	0.831152
Q2FG20	S	260;260;260	1	1.58965	1.68252	1.53656	1.38862	1.41193	1.44769	1.39812	1.28057	1.17945	NA	1.40285	1.67544	132.32	108.33	0.999999	EGYDLDHVKVDSTLQSLKTELSFVEPLISRL			0.999872	0.999999	0.999801	0.999986	0.999997	0.999986	0.999956	0.999928	0.999988	0.999995	0.999946	0.999995	178752	20190215_OR15_Ag1_Prust001_SA_2mg_SdrE_2_IMAC_exp7	27394	1.54933	1.38458	1.41925	0	0	1	Q2FG20;S;260;260;260	0.328195	0.415349	0.483868	0.381587	0.326398	0.528367
A0A0H2XHS2	S	391;391	1	1.35693	1.2235	1.38964	1.03148	1.01408	1.21436	0.968726	1.24891	NA	-0.294892	0.267772	0.104746	186.56	176.49	0.994551	EAADKITDSIEDTIASKVVTYDFARLMDGAE			0.877996	0.796046	0.797364	0.933189	0.503028	0.994551	0.937917	0.874093	NA	0.944331	0.749834	0.807674	89177	20190215_OR15_Ag1_Prust001_SA_2mg_Stk1_2_IMAC_exp7	34133	1.25038	1.11152	0.0258754	0	0	1	A0A0H2XHS2;S;391;391	7.83762e-05	0.000823977	4.10582	3.08408	0.595205	9.57417e-05
A0A0H2XHS2	S	103;103	1	0.0653816	0.205748	-0.00919574	NA	0.0746364	NA	0.547215	NA	NA	-0.380132	-0.234248	-0.475365	70.256	29.374	1	AVKGPLTTPIGGGIRSLNVALRQELDLFTCL			1	0	0.999998	1	0.999999	0.999999	0.999992	0.999996	0.999992	0.999963	0.999999	0.999995	158541	20190215_OR15_Ag1_Prust001_SA_2mg_SdrE_1_IMAC_exp7	34327	0.0873112	0.310926	-0.363248	1	2	1	A0A0H2XHS2;S;103;103	0.0211306	0.0506038	1.67509	1.29582	0.431558	0.0631991
A0A0H2XHS2	S	214;214	1	-1.2017	-0.74436	-0.780608	-0.945554	-0.456059	-0.146841	NA	-1.31975	-1.29082	-1.4439	-1.28167	NA	60.478	42.916	0.985871	LVRAAIQYAIDNNRKSVTLVHKGNIMKFTEG			0	0.976112	0	0.925918	0.985871	0.751863	NA	0	0	0	0	NA	163862	20190215_OR15_Ag1_Prust001_SA_2mg_Stk1_1_IMAC_exp7	17467	-0.918056	-0.640884	-1.3388	0	1	1	A0A0H2XHS2;S;214;214	0.118655	0.1868	0.925715	0.728623	0.58857	0.32725
Q2FG38	S	17;17;17	1	NA	-0.290133	-0.864763	-0.740673	-0.0681081	0.311923	0.119709	0.237395	0.187763	0.0155086	0.287294	0.546574	76.1	13.518	1	LDFEKPLFEIRNKIESLKESQDKNDVDLQEE			NA	0	0	0	0	1	0	1	0	0	0	0	126430	20190215_OR15_Ag1_Prust001_SA_2mg_Stk1_4_IMAC_exp7	16471	-0.631856	0.150229	0.259285	1	0	0	Q2FG38;S;17;17;17	0.00195686	0.00836059	2.70844	2.07776	0.00498662	0.00226332
Q2FG38	S	21;21;21	1	NA	NA	-2.15515	-2.45908	-1.51088	-1.64099	NA	NA	-1.69507	-1.49091	-1.43214	-1.38847	64.439	47.342	0.998926	KPLFEIRNKIESLKESQDKNDVDLQEEIDML			NA	NA	0	0	0	0	NA	NA	0	0	0.998926	0.997966	80612	20190215_OR15_Ag1_Prust001_SA_2mg_Stp1_3_IMAC_exp7	12986	-2.30712	-1.57594	-1.50165	2	2	0	Q2FG38;S;21;21;21	0.00369915	0.0133808	2.4319	1.87352	0.00999094	0.00351159
Q2FG38	S	262;262;262	1	-0.960906	-0.399941	NA	-0.383905	NA	0.440566	0.365288	0.794	0.321357	NA	0.522521	-0.631604	86.557	81.227	0.998762	TAHDIKQLGIIDDVISEPLGGAHKDIEQQAL			0.992474	0.988753	NA	0.894423	0	0.998762	0.974475	0.989697	0.997086	NA	0.988492	0	138624	20190215_OR15_Ag1_Prust001_SA_2mg_Stk1_2_IMAC_exp7	56533	-0.581584	0.533285	0.070758	1	1	1	Q2FG38;S;262;262;262	0.0485358	0.09306	1.31394	1.03124	0.0416874	0.223679
A0A0H2XH26	S	525;525	1	3.60608	3.67248	3.8577	3.17893	3.74754	4.12489	4.12597	3.9718	3.95159	3.50037	3.72348	3.59879	147.74	142.08	0.99999	DELKEEIRIFVKEGLSAHAAPREIEFKDKLP			0.99999	0.999808	0.999919	0.999886	0.99955	0.999947	0.999561	0.998329	0.999806	0.999927	0.998175	0.999468	37594	20190215_OR15_Ag1_Prust001_SA_2mg_SdrE_1_IMAC_exp7	14925	3.5788	3.99255	3.69356	0	0	0	A0A0H2XH26;S;525;525	0.0711568	0.124992	1.14778	0.903118	0.0676995	0.757987
A0A0H2XH26	S	310;310	1	1.64001	1.53858	1.56955	1.60883	2.55476	3.19778	2.71202	2.84817	1.7579	1.83421	2.51697	2.42201	125.82	109.94	1	VTIWYTAPTALRMLMSAGDDIVEKYDLSSLR			1	1	1	1	1	1	1	1	1	1	1	1	118147	20190215_OR15_Ag1_Prust001_SA_2mg_Stp1_4_IMAC_exp7	45990	1.58924	2.82818	2.13277	0	0	0	A0A0H2XH26;S;310;310	0.000482394	0.00307746	3.3166	2.51181	0.000362732	0.0515951
A0A0H2XH26	S	203;203	1	-1.4126	-1.36649	NA	NA	-1.12796	-0.724124	-1.12114	NA	NA	NA	NA	-2.51052	87.148	77.716	0.999999	LMETASDEFDIEWLKSDDGLILHYTSGSTGQ			0	0	0	0	0	0.999999	0	0	0	0	0	0	151543	20190215_OR15_Ag1_Prust001_SA_2mg_Stk1_2_IMAC_exp7	41419	-1.38955	-0.991073	-2.51052	2	1	3	A0A0H2XH26;S;203;203	0.0142164	0.0378609	1.84721	1.42181	0.198981	0.0342308
A0A0H2XH26	S	471;471	1	0.950375	0.876774	1.21924	0.61335	0.520221	0.464881	0.518427	0.0631635	NA	NA	NA	-1.36189	133.07	126.25	1	VIMTAGERVGPFEVESKLVEHEAVAEAGIIG			1	1	1	1	1	1	1	1	NA	NA	NA	1	181570	20190215_OR15_Ag1_Prust001_SA_2mg_Stp1_4_IMAC_exp7	37489	0.914934	0.391673	-1.36189	0	0	3	A0A0H2XH26;S;471;471	0.000404897	0.00272553	3.39266	2.56455	0.0454947	0.000322009
A0A0H2XH26	S	322;322	1	NA	-1.15663	-0.879214	-1.1785	NA	0.388822	-0.168105	0.124805	NA	NA	NA	-0.48071	67.897	52.235	0.823503	MLMSAGDDIVEKYDLSSLRSILSVGEPLNPE			0.491664	0.73921	0.798667	0.781213	NA	0	0.823503	0	NA	NA	NA	0.801842	193549	20190215_OR15_Ag1_Prust001_SA_2mg_Stk1_3_IMAC_exp7	40733	-1.07145	0.115174	-0.48071	1	1	3	A0A0H2XH26;S;322;322	0.00824182	0.0246903	2.08398	1.60747	0.00702006	0.179578
A0A0H2XI85	S	60;60	1	-0.382329	-0.563825	-0.0768878	-0.974146	-0.622687	-0.665069	-0.440815	-0.847876	NA	-0.316551	-0.329662	-0.163812	108.56	95.768	1	YDPQREKEMLNDLIDSNKGPFNDNTIKQLFK			1	1	1	1	1	1	1	1	NA	1	1	1	43465	20190215_OR15_Ag1_Prust001_SA_2mg_Stp1_4_IMAC_exp7	45188	-0.499297	-0.644112	-0.270008	0	0	1	A0A0H2XI85;S;60;60	0.219876	0.301273	0.657821	0.521039	0.712662	0.499299
A0A0H2XI85	S	2;2	1	-0.869015	-0.733028	NA	-1.11752	-1.56487	NA	NA	-1.56265	NA	-0.746993	-0.474168	-0.341052	68.657	56.752	0.999998	______________MSNKLESYRSEIVSLNH			0.999998	0.999923	NA	0.999975	0	NA	NA	0	NA	0.999195	0.999991	0.999058	159888	20190215_OR15_Ag1_Prust001_SA_2mg_SdrE_1_IMAC_exp7	22676	-0.906522	-1.56376	-0.520738	1	2	1	A0A0H2XI85;S;2;2	0.0040186	0.0140476	2.39592	1.8524	0.0232683	0.100098
Q2FG28	S	91;91	1	NA	NA	NA	NA	NA	0.582368	NA	0.425223	0.632072	NA	0.826833	1.10812	64.711	56.028	1	TNAGVKDVETRLEFGSPKSIIPKKLAHEINA			NA	NA	NA	NA	NA	1	NA	0	1	0	1	1	100418	20190215_OR15_Ag1_Prust001_SA_2mg_Stp1_4_IMAC_exp7	29224	NA	0.503795	0.855675	4	2	1	Q2FG28;S;91;91	0.157605	0.232977	0.802431	0.632686	NA	NA
Q2FG28	S	126;126	1	2.66451	NA	NA	3.18598	2.34202	2.1609	2.56322	2.90544	2.07453	0.443004	1.25598	0.95196	113.24	98.364	0.993653	SGTSGLNAVERFIVGSVSESIVRHAPCDVLV			0.987167	0.993653	0.964671	0.989474	0.986786	0.958648	0.943095	0.92278	0.849809	0.947067	0.931229	0.967562	53457	20190215_OR15_Ag1_Prust001_SA_2mg_SdrE_2_IMAC_exp7	53728	2.92525	2.4929	1.18137	2	0	0	Q2FG28;S;126;126	0.0086051	0.0255175	2.06524	1.59316	0.615733	0.013857
Q2FG28	S	130;130	1	2.95034	3.37216	2.77687	3.16103	2.55524	1.79512	2.31406	2.44421	NA	-0.0411453	1.06789	1.07922	148.96	132.43	0.993912	GLNAVERFIVGSVSESIVRHAPCDVLVVRTE			0.954182	0.703151	0.976643	0.902725	0.993912	0.944258	0.983942	0.98375	NA	0.830685	0.760832	0.775884	53465	20190215_OR15_Ag1_Prust001_SA_2mg_Stk1_1_IMAC_exp7	48358	3.0651	2.27716	0.701986	0	0	1	Q2FG28;S;130;130	0.000232712	0.00183489	3.63318	2.73639	0.0634449	0.000182449
Q2FG28	S	114;114	1	-1.5759	-0.688154	NA	0.047104	-1.72667	NA	NA	NA	-0.81228	NA	-3.18258	NA	117.03	104.35	0.945109	KLAHEINADLIMSGTSGLNAVERFIVGSVSE			0	0.828353	NA	0.945109	0	NA	NA	NA	0.7987	NA	0	NA	98292	20190215_OR15_Ag1_Prust001_SA_2mg_SdrE_4_IMAC_exp7	53961	-0.738984	-1.72667	-1.99743	1	3	2	Q2FG28;S;114;114	0.540293	0.611533	0.267371	0.21358	0.765476	0.5412
Q2FG28	S	43;43	1	3.5629	NA	3.50218	3.81828	3.172	3.80927	NA	3.65642	3.59909	3.81219	3.60568	3.37788	182.1	141.38	0.919931	AKRNDAKLTIVNVIDSRTYSSYEVYDAQFTE			0.893145	NA	0.888426	0.892223	0.919931	0.583039	0	0.900832	0.904875	0.917186	0.904351	0.895771	112467	20190215_OR15_Ag1_Prust001_SA_2mg_Stk1_1_IMAC_exp7	49350	3.62779	3.5459	3.59871	1	1	0	Q2FG28;S;43;43	0.90804	0.931263	0.0418953	0.0309276	0.902336	0.98511
Q2FG28	S	47;47	1	4.69942	4.7449	4.87492	4.76408	4.31728	4.65663	4.86207	4.47423	3.87335	3.85433	4.73146	3.85873	262.37	258.13	0.991746	DAKLTIVNVIDSRTYSSYEVYDAQFTEKSKH			0.795019	0.991531	0.832999	0.990401	0.985459	0.952753	0.778109	0.991746	0.877832	0.778155	0.952363	0.773936	176257	20190215_OR15_Ag1_Prust001_SA_2mg_Stk1_4_IMAC_exp7	46704	4.77083	4.57755	4.07947	0	0	0	Q2FG28;S;47;47	0.0210426	0.0505255	1.6769	1.29649	0.625933	0.0197909
Q2FG28	S	48;48	1	5.05716	4.83011	4.96674	5.08379	4.53436	4.89896	5.1423	4.72434	4.62393	4.86882	NA	4.7692	191.19	182.68	0.995233	AKLTIVNVIDSRTYSSYEVYDAQFTEKSKHF			0.909641	0.985035	0.993713	0.908102	0.992831	0.967695	0.903349	0.959926	0.960939	0.977984	0.494155	0.995233	176293	20190215_OR15_Ag1_Prust001_SA_2mg_Stp1_4_IMAC_exp7	44389	4.98445	4.82499	4.75398	0	0	1	Q2FG28;S;48;48	0.282685	0.366252	0.548697	0.43622	0.471603	0.284305
A0A0H2XGM8	S	77;77	1	0.966549	NA	0.542437	0.258106	1.06517	1.16301	1.18191	1.01727	0.569274	1.19599	1.274	0.937629	127.87	83.004	0.999935	DRTSDGKGRIADYTLSQLKSFDFGSYKDVAF			0	0.99907	0.999325	0.999935	0.999075	0.999369	0.991728	0.999193	0.997369	0.998574	0.996711	0.998117	77593	20190215_OR15_Ag1_Prust001_SA_2mg_SdrE_4_IMAC_exp7	45754	0.589031	1.10684	0.994223	1	0	0	A0A0H2XGM8;S;77;77	0.0850958	0.143807	1.07009	0.842219	0.0812176	0.179754
A0A0H2XGN6	S	409;409	1	-0.976382	-1.14932	-1.25523	-1.84575	-0.740591	-0.826111	-1.08137	-0.673838	0.716029	1.31291	0.963077	0.960438	106.14	94.546	1	VVKDNIAPGENDIKQSKYHQHAIQILEGLGG			0	0	0	0	0	0	0	0	0	0	1	1	26519	20190215_OR15_Ag1_Prust001_SA_2mg_Stp1_4_IMAC_exp7	18473	-1.30667	-0.830478	0.988114	0	0	0	A0A0H2XGN6;S;409;409	2.43641e-06	6.90807e-05	5.61325	4.16064	0.0906541	2.74129e-06
A0A0H2XGI9	S	2;2	1	1.22379	1.36304	1.33246	1.1024	1.11108	1.13669	1.32899	1.41809	1.37983	0.763623	1.33609	0.845372	159.08	151.44	1	______________MSKFDEQIIVVPREIIF			1	1	1	1	1	1	1	1	1	1	1	1	157434	20190215_OR15_Ag1_Prust001_SA_2mg_Stk1_4_IMAC_exp7	44771	1.25542	1.24871	1.08123	0	0	0	A0A0H2XGI9;S;2;2	0.464306	0.543045	0.333195	0.265164	0.998935	0.514414
Q2FG54	S	188;188;188	1	0.288581	-0.10987	0.506367	0.116035	0.367532	0.521049	0.347828	0.39096	0.646977	NA	0.302216	0.645516	78.939	61.091	0.902457	SQGDFTDLCRGVHVPSTAKIKEFKLLSTAGA			0.781623	0	0.888305	0	0	0.76385	0	0.749152	0	NA	0.752018	0.902457	66930	20190215_OR15_Ag1_Prust001_SA_2mg_Stp1_4_IMAC_exp7	16098	0.200278	0.406842	0.53157	0	0	1	Q2FG54;S;188;188;188	0.132281	0.202995	0.878502	0.692515	0.339348	0.124975
Q2FG54	S	369;369;369	1	0.961587	0.86181	1.08621	0.642296	0.997497	0.921463	1.1058	0.578357	0.242316	0.366591	0.439906	0.303346	132.79	122.8	0.999994	PIRIAELGTMHRYEASGAVSGLQRVRGMTLN			0.999943	0.999971	0.999994	0.999993	0.999988	0.999834	0.999962	0	0.999953	0	0.999935	0.998375	193808	20190215_OR15_Ag1_Prust001_SA_2mg_SdrE_3_IMAC_exp7	27967	0.887975	0.90078	0.33804	0	0	0	Q2FG54;S;369;369;369	0.00214709	0.00895524	2.66815	2.04792	0.994273	0.00449042
A0A0H2XH43	S	15;15	1	0.292179	-0.127036	0.684738	0.324737	0.870449	0.547112	-0.533709	0.436245	-0.380433	-0.0431718	-0.56185	0.372214	84.753	63.976	0.998494	_MTVTIYDVAREARVSMATVSRVVNGNQNVK			0	0	0.974052	0	0.998494	0.499899	0	0.982644	0.931358	0	0	0.945553	187886	20190215_OR15_Ag1_Prust001_SA_2mg_Stk1_1_IMAC_exp7	21470	0.293655	0.330024	-0.15331	0	0	0	A0A0H2XH43;S;15;15	0.307436	0.39226	0.512246	0.406426	0.993242	0.398417
A0A0H2XH43	S	114;114	1	-0.592659	-0.453607	-0.217683	-0.288545	-0.468819	-0.345112	-0.540099	-0.655193	-0.536288	-0.649647	-0.554662	-0.525859	97.734	77.447	1	DNDPEKEKEIFNNLLSKQVDGIIFLGGTITE			1	1	1	1	1	1	1	1	1	1	1	1	39470	20190215_OR15_Ag1_Prust001_SA_2mg_Stp1_4_IMAC_exp7	50974	-0.388123	-0.502306	-0.566614	0	0	0	A0A0H2XH43;S;114;114	0.187974	0.267051	0.725902	0.573405	0.444966	0.171201
A0A0H2XH43	S	139;139	1	-0.722807	-0.861171	-0.810512	-1.28337	-0.889233	-0.921274	-0.853597	-0.88653	-1.10971	NA	-0.551932	NA	94.544	74.967	0.85577	GGTITEEMKELINQSSVPVVVSGTNGKDAHI			0.845897	0	0.499903	0	0	0.85577	0.576155	0	0.505624	0.49988	0	NA	42063	20190215_OR15_Ag1_Prust001_SA_2mg_Stk1_2_IMAC_exp7	39374	-0.919466	-0.887658	-0.830821	0	0	2	A0A0H2XH43;S;139;139	0.900268	0.924982	0.0456282	0.0338665	0.977644	0.890942
A0A0H2XH43	S	217;217	1	0.672245	0.724407	0.64766	0.520764	0.478469	0.735486	0.781771	0.866251	0.632553	0.334347	0.704585	0.750278	205.18	184.41	0.999791	VLNKNGLQLGDTLNCSGAESYKEGVKAFAKM			0.999791	0.996661	0.963381	0.998756	0.999566	0.999627	0.999042	0.99809	0.999466	0.993975	0.998131	0.962716	124706	20190215_OR15_Ag1_Prust001_SA_2mg_SdrE_1_IMAC_exp7	43153	0.641269	0.715494	0.605441	0	0	0	A0A0H2XH43;S;217;217	0.602041	0.668749	0.220374	0.174737	0.777666	0.94185
A0A0H2XH43	S	179;179	1	-0.185139	0.553276	-0.011298	0.281511	0.371735	NA	-0.683137	-0.754328	NA	NA	NA	NA	88.187	79.593	1	AAKEITGELIEKGAKSFALVGGEHSKKAQED			1	0.999999	1	1	1	NA	0.999998	0	NA	NA	NA	NA	153014	20190215_OR15_Ag1_Prust001_SA_2mg_SdrE_3_IMAC_exp7	33236	0.159588	-0.355244	NA	0	1	4	A0A0H2XH43;S;179;179	0.212492	0.293248	0.672657	0.532766	0.212492	NA
A0A0H2XJ82	S	130;130	1	-0.968193	-1.33282	NA	-1.14654	NA	-0.793966	-1.18466	-1.08063	NA	NA	NA	NA	68.536	56.974	0.971323	IIGVVSNIPKHFRTGSEGAPEIKDLTLDIGA			0.971323	0	NA	0	NA	0.854689	0	0	NA	NA	NA	0.924074	168010	20190215_OR15_Ag1_Prust001_SA_2mg_SdrE_1_IMAC_exp7	17707	-1.14918	-1.01975	NA	1	1	4	A0A0H2XJ82;S;130;130	0.456699	0.536607	0.34037	0.270343	0.4567	NA
Q2FG61	S	318;318;318	1	1.55383	1.19701	1.47564	1.48821	1.20483	1.25183	1.32219	0.894948	1.32928	1.83032	1.7705	2.01092	152.34	147.98	1	DIPEAMVNTELDRMVSEFAQRIQQQGLDLQT			0.999998	1	1	1	1	1	1	1	1	1	1	1	121203	20190215_OR15_Ag1_Prust001_SA_2mg_SdrE_2_IMAC_exp7	33483	1.42867	1.16845	1.73526	0	0	0	Q2FG61;S;318;318;318	0.0165566	0.042559	1.78103	1.37101	0.265103	0.173565
Q2FG61	S	393;393;393	1	2.38825	2.54903	2.54878	2.72534	2.83824	3.0282	2.888	3.10318	3.0258	2.74184	3.16843	3.34254	126.19	104.82	1	DIDKELEKMSKQFNISVEDIKNTLGNTDIIK			1	1	1	1	1	1	1	1	1	1	1	1	136553	20190215_OR15_Ag1_Prust001_SA_2mg_Stp1_4_IMAC_exp7	47459	2.55285	2.9644	3.06965	0	0	0	Q2FG61;S;393;393;393	0.00692938	0.021757	2.15931	1.6624	0.0260105	0.0074878
A0A0H2XF90	S	236;236	1	-1.42663	-1.45302	-0.430972	-1.18002	-1.01257	-0.624542	-1.25387	-1.08013	NA	-1.45266	-1.35607	-1.42821	66.023	45.816	1	LDCYGDEAKLGKKVGSDLENNKSTYVSLLGK			0	0	1	1	0	0	1	0	NA	0	0	0	97195	20190215_OR15_Ag1_Prust001_SA_2mg_Stk1_3_IMAC_exp7	12976	-1.12266	-0.992779	-1.41231	0	0	1	A0A0H2XF90;S;236;236	0.308064	0.392883	0.51136	0.405737	0.850545	0.523375
Q2FG80	S	45;45;45	1	3.94188	3.7526	3.90734	3.55326	4.00659	4.11925	3.96658	NA	2.95161	3.52388	3.41012	2.96494	105.65	69.659	1	GDTFTFDKVLFVGGDSVKVGAPTVEGATVTA			1	1	1	1	1	1	1	1	1	1	1	1	184646	20190215_OR15_Ag1_Prust001_SA_2mg_Stp1_4_IMAC_exp7	43475	3.78877	4.03081	3.21264	0	1	0	Q2FG80;S;45;45;45	0.00259369	0.0102687	2.58608	1.98849	0.354164	0.013313
Q2FGI5	S	325;325;325	1	0.73772	0.76609	0.628708	0.61178	-1.32211	-2.1191	-1.14513	-2.89214	NA	NA	NA	NA	76.1	70.618	1	IGEVTSGTQSPSSGKSIALAMIKRDEFEMGR			1	1	1	1	1	0	1	0	NA	NA	NA	NA	155805	20190215_OR15_Ag1_Prust001_SA_2mg_Stk1_3_IMAC_exp7	48694	0.686074	-1.86962	NA	0	0	4	Q2FGI5;S;325;325;325	0.000721289	0.00412354	3.14189	2.38473	0.00072125	NA
Q2FG72	S	827;827;827	1	0.781019	0.716745	1.12584	0.899249	1.40816	1.33601	1.13585	1.42722	1.43749	1.40849	1.47994	1.53426	160.22	131.6	1	DKEISRLEKELAKLQSELDRVDKKLSNENFV			0.999998	0.999975	0.999968	0.999749	1	0.999917	0.999996	0.999999	0.999988	0.999999	0.999997	0.999913	109879	20190215_OR15_Ag1_Prust001_SA_2mg_Stk1_1_IMAC_exp7	28954	0.880714	1.32681	1.46505	0	0	0	Q2FG72;S;827;827;827	0.000403685	0.0027239	3.39396	2.56481	0.00272882	0.000413339
A0A0H2XFM4	S	39;39	1	NA	NA	-1.38093	1.0833	0.682887	0.0762366	NA	NA	1.05428	-2.11069	-0.240423	NA	232.78	213.2	0.936835	LEQLHKWSIHTDTSDSTGYTLLKGIYDSFVE			NA	0.773178	0	0.935717	0.64983	0.910601	0.823029	0.936835	0.771345	0	0.798018	NA	192325	20190215_OR15_Ag1_Prust001_SA_2mg_Stk1_4_IMAC_exp7	49939	-0.148813	0.379562	-0.432276	2	2	1	A0A0H2XFM4;S;39;39	0.832844	0.870038	0.0794364	0.0604616	0.929652	0.974821
A0A0H2XHM1	S	213;213	1	NA	NA	NA	-1.68602	-0.961308	-1.16262	-1.63612	-1.58068	-1.31064	-1.63569	NA	-1.13587	56.122	53.271	0.818993	SSFFGPFRDAADSAPSFGDRKTYQMDPANRL			NA	NA	NA	0	0	0	0	0	0	0	NA	0.818993	15222	20190215_OR15_Ag1_Prust001_SA_2mg_Stp1_4_IMAC_exp7	21154	-1.68602	-1.33518	-1.36073	3	0	1	A0A0H2XHM1;S;213;213	0.598912	0.666606	0.222637	0.176131	0.582664	0.641334
A0A0H2XGA0	S	60;60	1	0.387718	0.329533	0.516871	0.023572	0.498232	0.358314	0.60093	0.33724	1.46298	1.79476	1.84906	1.8685	181.68	159.6	1	KGGFFEEIERTFKEISEELNEEEKKSSKRKY			1	1	1	1	1	1	1	1	1	1	1	1	40186	20190215_OR15_Ag1_Prust001_SA_2mg_Stp1_4_IMAC_exp7	25259	0.314423	0.448679	1.74383	0	0	0	A0A0H2XGA0;S;60;60	2.00386e-06	6.0482e-05	5.69813	4.21837	0.556985	3.31178e-06
A0A0H2XGA0	S	93;93	1	1.22782	1.91274	1.9156	1.42365	1.72301	1.56377	1.5269	1.52625	1.39403	1.32966	1.26108	1.48981	108.72	100.78	1	TLPPLFDELPKEEPKSKPVVEPMAPKKQQET			1	1	1	1	1	1	1	1	1	1	1	1	157626	20190215_OR15_Ag1_Prust001_SA_2mg_Stp1_4_IMAC_exp7	22168	1.61995	1.58498	1.36864	0	0	0	A0A0H2XGA0;S;93;93	0.256692	0.339235	0.590588	0.4695	0.971621	0.277293
Q2FGE1	S	67;67;67	1	-1.35493	-1.37353	-1.55103	NA	-2.01832	-1.93262	-1.57903	-2.73328	-2.09693	-1.62185	NA	NA	50.966	44.661	0.965782	LNYIEKTHSSSGRSPSQLGFRYYVNRLLEQT			0.888561	0.898317	0.965782	NA	0	0	0	0	0	0.91374	NA	0	160680	20190215_OR15_Ag1_Prust001_SA_2mg_SdrE_3_IMAC_exp7	34118	-1.4265	-2.06581	-1.85939	1	0	2	Q2FGE1;S;67;67;67	0.159525	0.23497	0.79717	0.628988	0.142462	0.460858
Q2FGE1	S	62;62;62	1	NA	NA	NA	5.30056	NA	3.95294	NA	3.29247	NA	5.7813	5.33913	5.91352	208.82	194.86	0.801139	KQLEDLNYIEKTHSSSGRSPSQLGFRYYVNR			NA	NA	0.455173	0.801139	0	0	NA	0.653619	NA	0	0.772956	0	168651	20190215_OR15_Ag1_Prust001_SA_2mg_SdrE_4_IMAC_exp7	23051	5.30056	3.62271	5.67798	3	2	1	Q2FGE1;S;62;62;62	0.0188579	0.0469274	1.72451	1.32857	0.0656267	0.678916
Q2FGF8	S	379;379;379	1	NA	-1.25288	-1.42985	NA	NA	-0.91679	-1.17414	-0.960423	-1.71768	-1.24204	-1.05775	-1.17367	70.908	59.613	1	FHPALAPYKAAILPLSKKLSGEAIKIFEQLS			NA	1	1	NA	NA	1	1	1	1	1	1	1	525	20190215_OR15_Ag1_Prust001_SA_2mg_Stp1_4_IMAC_exp7	38903	-1.34136	-1.01712	-1.29779	2	1	0	Q2FGF8;S;379;379;379	0.254625	0.337553	0.594099	0.471658	0.326358	0.973126
Q2FGF8	S	10;10;10	1	0.795579	0.730257	0.892199	0.83215	1.12688	1.5623	1.13712	1.26722	0.809535	0.959784	1.14454	1.12739	117.09	114.67	0.999995	______MAKDMDTIVSLAKHRGFVFPGSDIY			0.999973	0.999837	0.999369	0.999533	0.999191	0.999421	0.993273	0.999225	0.996223	0.999817	0.999814	0.999995	25679	20190215_OR15_Ag1_Prust001_SA_2mg_Stp1_4_IMAC_exp7	48100	0.812546	1.27338	1.01031	0	0	0	Q2FGF8;S;10;10;10	0.00694258	0.0217741	2.15848	1.66206	0.00547725	0.216762
Q2FGF8	S	406;406;406	1	-2.61523	-1.47486	-2.66753	0.0742558	-0.595656	-1.42967	-1.85504	-0.0465426	-0.170763	NA	-2.26009	NA	177.84	141.56	0.996445	EQLSSKFSIDFDESQSIGKRYRRQDEIGTPY			0	0.861851	0	0.965232	0.842792	0	0	0.996445	0.830015	NA	0	NA	55329	20190215_OR15_Ag1_Prust001_SA_2mg_Stk1_4_IMAC_exp7	47445	-1.67084	-0.981728	-1.21543	0	0	2	Q2FGF8;S;406;406;406	0.702665	0.7589	0.153252	0.119815	0.684482	0.891532
Q2FGF8	S	271;271;271	1	0.728568	1.04389	1.19691	-0.681332	1.6647	1.67284	NA	1.78796	0.233788	NA	-1.5964	NA	157.95	148.34	0.97922	SSENMRLRDHDEDELSHYSNATTDIEYKFPF			0.84544	0.865075	0.902425	0.661019	0.97922	0.883002	0.838995	0.973342	0.59804	0	0	0	110151	20190215_OR15_Ag1_Prust001_SA_2mg_Stk1_1_IMAC_exp7	34115	0.572008	1.7085	-0.681306	0	1	2	Q2FGF8;S;271;271;271	0.0465878	0.0904996	1.33173	1.04335	0.233637	0.248781
Q2FGC1	S	182;182;182	1	-1.91896	NA	-1.02156	NA	NA	-0.658292	-0.888594	-0.754272	-1.29319	-1.9892	NA	NA	95.347	84.824	0.999999	DRRYEDDGQLVSRKESDAVITDTDEALKQVL			0	0	0	NA	NA	0.999999	0	0	0.998789	0	NA	NA	92852	20190215_OR15_Ag1_Prust001_SA_2mg_Stk1_2_IMAC_exp7	35339	-1.47026	-0.767053	-1.6412	2	1	2	Q2FGC1;S;182;182;182	0.144451	0.217412	0.84028	0.662716	0.257956	0.910594
Q2FGE8	S	11;11;11	1	1.31014	1.63725	1.60548	1.44829	1.62985	1.35318	1.32915	NA	0.909297	1.09791	1.19078	0.857622	95.401	85.613	0.999999	_____MSKTVVRKNESLEDALRRFKRSVSKS			0.999999	0.999292	0.999959	0.830614	0.999999	0.830614	0.999562	0.994979	0.997468	0.999241	0.999628	0.998326	95340	20190215_OR15_Ag1_Prust001_SA_2mg_Stk1_1_IMAC_exp7	27481	1.50029	1.43739	1.0139	0	1	0	Q2FGE8;S;11;11;11	0.00508686	0.0168047	2.29355	1.77457	0.862428	0.00596422
Q2FGE3	S	223;223;231	1	NA	NA	-1.23362	-0.621638	-0.876085	NA	-0.967059	-0.599767	-0.457756	-0.266223	-0.279774	NA	74.392	67.891	1	DYLVAEFKKENGVDLSQDKMALQRLKDAAEK			NA	NA	1	1	1	NA	1	1	1	1	1	NA	43907	20190215_OR15_Ag1_Prust001_SA_2mg_Stp1_3_IMAC_exp7	19864	-0.927629	-0.814304	-0.334584	2	1	1	Q2FGE3;S;223;223;231	0.0711021	0.124974	1.14812	0.90318	0.864562	0.0891615
Q2FGE3	S	473;473;481	1	2.78204	2.4556	2.27609	-0.0536705	2.40158	2.2188	2.32886	2.21649	0.120711	2.58814	2.31803	2.41265	222.45	202.77	0.998434	AKDLGTNKEQRITIQSSSSLSDEEIDRMVKD			0.955171	0.840906	0.987078	0	0.98606	0.998434	0.780317	0.977811	0	0.856597	0.998421	0.98606	89506	20190215_OR15_Ag1_Prust001_SA_2mg_Stk1_2_IMAC_exp7	38371	1.86502	2.29143	1.85988	0	0	0	Q2FGE3;S;473;473;481	0.790178	0.834787	0.102275	0.0784242	0.824355	0.999971
Q2FGE3	S	474;474;482	1	2.93311	2.7357	2.48796	2.81772	2.16565	1.49708	1.83032	2.12355	2.38238	NA	-0.279901	NA	246.18	220.2	0.970538	KDLGTNKEQRITIQSSSSLSDEEIDRMVKDA			0.796604	0.824449	0.970538	0.958238	0.907535	0.893479	0.857777	0.938806	0.859914	0	0.705606	NA	89495	20190215_OR15_Ag1_Prust001_SA_2mg_SdrE_3_IMAC_exp7	36065	2.74362	1.90415	1.05124	0	0	2	Q2FGE3;S;474;474;482	0.085978	0.144895	1.06561	0.838947	0.313651	0.079668
Q2FGE3	S	475;475;483	1	3.26748	2.9383	2.79412	3.20108	2.2625	2.13332	2.29379	2.02209	0.906651	0.814826	0.936029	0.966151	220.27	200.59	0.872133	DLGTNKEQRITIQSSSSLSDEEIDRMVKDAE			0.775021	0	0.62073	0	0.824409	0	0.872133	0	0	0.699616	0.868205	0.854238	89508	20190215_OR15_Ag1_Prust001_SA_2mg_Stk1_3_IMAC_exp7	37345	3.05024	2.17793	0.905914	0	0	0	Q2FGE3;S;475;475;483	3.36608e-08	3.3745e-06	7.47288	5.47179	5.22691e-05	2.27505e-08
Q2FGE3	S	476;476;484	1	NA	NA	NA	2.52076	1.93522	1.45533	NA	NA	1.30502	0.146534	1.00105	0.718141	220.61	203.67	0.968402	LGTNKEQRITIQSSSSLSDEEIDRMVKDAEV			NA	0	0	0.630569	0.764753	0.834481	0	0	0.880188	0.860981	0.968402	0.846658	89520	20190215_OR15_Ag1_Prust001_SA_2mg_Stp1_3_IMAC_exp7	36386	2.52076	1.69528	0.792685	3	2	0	Q2FGE3;S;476;476;484	0.0527207	0.0991206	1.27802	1.00384	0.395073	0.0596274
Q2FGE3	S	281;281;289	1	-0.413823	-0.505148	-0.358513	-0.185039	-0.958529	-0.63294	-0.324325	-0.783047	NA	0.109177	-0.120219	-0.431053	173.68	161.7	0.984945	LEVNLTRSKFEELSDSLIRRTMEPTRQAMKD			0.922394	0.965447	0.982922	0.983452	0.84127	0.560578	0.984945	0.967348	0.965664	0.783316	0.9702	0.93565	51329	20190215_OR15_Ag1_Prust001_SA_2mg_Stk1_3_IMAC_exp7	48003	-0.365631	-0.67471	-0.147365	0	0	1	Q2FGE3;S;281;281;289	0.0441366	0.0865164	1.3552	1.0629	0.197231	0.459517
Q2FGE3	S	511;511;519	1	NA	NA	0.397468	0.958533	NA	NA	0.487061	NA	0.449998	0.148771	0.548904	0.453043	127.36	82.24	1	DKKRREEVDLRNEADSLVFQVEKTLTDLGEN			1	1	1	1	NA	1	1	1	1	1	1	1	122847	20190215_OR15_Ag1_Prust001_SA_2mg_Stp1_4_IMAC_exp7	47820	0.678	0.487061	0.400179	2	3	0	Q2FGE3;S;511;511;519	0.499383	0.575463	0.301566	0.239983	0.814634	0.471734
Q2FGE3	S	103;103;111	1	1.20886	1.01609	0.889262	0.877681	0.582913	0.899622	0.680714	0.449312	0.718672	1.34798	1.12823	1.36956	102.4	91.032	0.999982	EISAMILQNLKNTAESYLGEKVDKAVITVPA			0.999354	0.999879	0.999699	0.999683	0.999446	0.999982	0.999849	0.995493	0.999652	0.999701	0.999651	0.999683	129691	20190215_OR15_Ag1_Prust001_SA_2mg_Stk1_2_IMAC_exp7	28500	0.997973	0.65314	1.14111	0	0	0	Q2FGE3;S;103;103;111	0.0345901	0.0723505	1.46105	1.14056	0.129479	0.65223
Q2FGE3	S	66;66;74	1	1.03968	0.656427	0.57499	0.903588	-0.457471	-0.619009	-0.302171	-0.367029	-1.43002	-1.15357	-1.31509	-1.27627	147.1	131.52	0.992074	EVAKRQAITNPNTVQSIKRHMGTDYKVDIEG			0.901895	0.95667	0.992074	0.975022	0.94048	0.970364	0.748496	0	0	0	0	0	134789	20190215_OR15_Ag1_Prust001_SA_2mg_SdrE_3_IMAC_exp7	21871	0.793672	-0.43642	-1.29374	0	0	0	Q2FGE3;S;66;66;74	7.33608e-08	5.56551e-06	7.13454	5.2545	5.15545e-06	5.43057e-08
Q2FGE3	S	273;273;281	1	1.69125	1.9086	1.7294	2.04991	1.01125	1.6772	2.17365	1.55953	1.76551	1.24208	1.67814	0.962286	142.38	139.41	1	AGENGPLHLEVNLTRSKFEELSDSLIRRTME			1	0.999985	1	1	0.99999	1	1	1	0.999999	1	1	1	157457	20190215_OR15_Ag1_Prust001_SA_2mg_SdrE_4_IMAC_exp7	48185	1.84479	1.6054	1.412	0	0	0	Q2FGE3;S;273;273;281	0.29148	0.375831	0.535392	0.425008	0.636234	0.264017
Q2FGE3	S	393;393;401	1	2.25463	2.32695	1.83492	2.70412	0.620023	0.342412	0.904707	0.544368	NA	NA	-1.24259	NA	273.6	265.6	0.999994	MNTLIERNTTIPTSKSQIYSTAVDNQPSVDV			0.999994	0.999994	0.99978	0.999991	0.999252	0.999855	0.999985	0.999056	NA	NA	0	0	161027	20190215_OR15_Ag1_Prust001_SA_2mg_SdrE_1_IMAC_exp7	43360	2.28015	0.602877	-1.24259	0	0	3	Q2FGE3;S;393;393;401	8.0748e-05	0.000842601	4.09287	3.07438	0.000541406	0.000109901
Q2FGE3	S	534;534;542	1	-1.28148	-0.943506	-1.2566	-1.00113	-1.69333	-0.7355	-0.757177	-1.09106	-1.07686	-1.11333	NA	-0.755287	45.395	27.338	0.997209	TLTDLGENIGEEDKKSAEEKKDALKTALEGQ			0	0.997209	0	0	0	0	0	0	0	0	NA	0	170858	20190215_OR15_Ag1_Prust001_SA_2mg_SdrE_2_IMAC_exp7	32604	-1.12068	-1.06927	-0.981826	0	0	1	Q2FGE3;S;534;534;542	0.843895	0.878314	0.0737115	0.0563501	0.970149	0.830542
Q2FGE3	S	569;569;577	1	2.82677	2.53947	2.61823	2.41514	2.57428	2.92143	2.68065	2.46716	3.14809	3.53386	3.15081	3.38508	94.692	62.757	1	IKSKKEELEKVIQELSAKVYEQAAQQQQQAQ			1	1	1	1	1	1	1	1	1	1	1	1	183647	20190215_OR15_Ag1_Prust001_SA_2mg_Stp1_4_IMAC_exp7	21736	2.5999	2.66088	3.30446	0	0	0	Q2FGE3;S;569;569;577	0.000761371	0.00429151	3.1184	2.36739	0.889236	0.00117468
Q2FGE3	S	594;594;602	1	3.87798	3.67545	3.83329	3.94441	3.49871	3.2208	3.55545	3.25552	0.99739	1.01327	1.16593	1.26778	283.93	279.26	0.84093	QQQQAQGANAGQNNDSTVEDAEFKEVKDDDK			0.750633	0.800584	0.784338	0.756564	0.795803	0.818799	0.817507	0.809938	0.781877	0.84093	0.814982	0.824854	190945	20190215_OR15_Ag1_Prust001_SA_2mg_Stp1_2_IMAC_exp7	31008	3.83278	3.38262	1.11109	0	0	0	Q2FGE3;S;594;594;602	1.08043e-09	3.03278e-07	8.9664	6.51816	0.00347745	1.81941e-09
Q2FGD9	S	52;52;52	1	-1.46926	-0.888642	-1.05238	-0.831507	NA	-0.657508	-1.58504	-0.967963	-0.154226	-0.123747	-0.0831237	0.17374	105.77	102.11	0.997201	TKSVETRDMQDQLLDSMDLERERGITIKLNA			0	0.997201	0	0	NA	0	0	0	0.984947	0.997104	0.815454	0.996895	25921	20190215_OR15_Ag1_Prust001_SA_2mg_SdrE_2_IMAC_exp7	52748	-1.06045	-1.07017	-0.0468391	0	1	0	Q2FGD9;S;52;52;52	0.00252997	0.0101019	2.59688	1.9956	0.999063	0.00417809
A0A0H2XI06	S	12;12	1	-1.13055	-0.470306	-0.187225	-0.0750147	0.441377	0.656636	0.890708	0.945765	0.792288	0.5322	0.559748	NA	166.9	147.83	0.98553	____MLTGKQKRYLRSLAHNIDPIFQIGKGG			0	0.948148	0	0.982321	0	0	0	0.98553	0	0	0	0	157771	20190215_OR15_Ag1_Prust001_SA_2mg_Stk1_4_IMAC_exp7	56467	-0.465775	0.733622	0.628079	0	0	1	A0A0H2XI06;S;12;12	0.00173306	0.00762493	2.76119	2.11776	0.00227223	0.00626095
A0A0H2XIM6	S	8;8	1	-0.769709	0.0602611	NA	-0.248053	-0.302728	-0.270854	-0.0974272	-0.126841	-3.13025	-2.81978	-3.09579	-2.99818	88.187	72.642	0.998184	________MGYRTLKSIFHEHNESKMKEEYI			0.995269	0.998184	0.991308	0.933673	0.747046	0.911552	0.985145	0.986194	0	0	0	0	156216	20190215_OR15_Ag1_Prust001_SA_2mg_SdrE_2_IMAC_exp7	16314	-0.319167	-0.199462	-3.011	1	0	0	A0A0H2XIM6;S;8;8	2.4446e-07	1.34549e-05	6.61179	4.87112	0.788312	1.03239e-06
A0A0H2XIM6	S	16;16	1	NA	NA	-1.45261	-2.29693	-1.81437	-1.69818	-1.32373	NA	-1.45156	-1.24743	NA	-0.918061	42.789	34.404	0.847243	MGYRTLKSIFHEHNESKMKEEYIKRFNSLAS			NA	NA	0	0	0	0	0	0	0	0	0	0.847243	156226	20190215_OR15_Ag1_Prust001_SA_2mg_Stp1_4_IMAC_exp7	15351	-1.87477	-1.61209	-1.20568	2	1	1	A0A0H2XIM6;S;16;16	0.199403	0.278829	0.700269	0.554662	0.714347	0.193188
Q2FG88	S	28;28;28	1	NA	0.307415	-0.362922	0.447222	0.775713	NA	NA	1.09818	0.368573	-1.26026	1.0715	NA	128.52	117.32	0.982666	KQSGARLGIVHTPHGSFETPMFMPVGTKATV			NA	0	0	0.773474	0.982666	0.431882	NA	0.887902	0.876956	0	0.949783	0.304245	102799	20190215_OR15_Ag1_Prust001_SA_2mg_Stk1_1_IMAC_exp7	56630	0.130572	0.936946	0.0599394	1	2	1	Q2FG88;S;28;28;28	0.494442	0.571949	0.305885	0.242643	0.560117	0.993755
Q2FG83	S	401;401;401	1	0.0340438	-0.275029	-0.197942	0.0436132	-0.47167	-0.0716202	0.00305726	-0.29962	-0.603294	NA	0.0895873	-0.0790528	71.221	50.522	1	FNSDPAVRRFARQMRSMGIDDALRERGCKNG			0.999998	1	0.999908	0.999984	0.999998	0.999998	1	0.999998	1	NA	0.999998	0.999932	159166	20190215_OR15_Ag1_Prust001_SA_2mg_Stp1_1_IMAC_exp7	40549	-0.0988286	-0.209963	-0.197586	0	0	1	Q2FG83;S;401;401;401	0.792633	0.836567	0.100928	0.0774991	0.802423	0.860405
Q2FGA8	S	863;864;864	1	-0.20144	-0.212233	-0.275354	NA	NA	NA	NA	NA	-0.743894	-0.403621	NA	-0.710494	103.75	91.791	0.999999	RPDMAQGGGTQPENISKSLSFIKDYIKNL__			0.999999	0.999999	0.999481	NA	NA	NA	NA	NA	0	0.997978	NA	0.99509	60038	20190215_OR15_Ag1_Prust001_SA_2mg_SdrE_2_IMAC_exp7	17387	-0.229676	NA	-0.619336	1	4	1	Q2FGA8;S;863;864;864	0.0244605	0.056418	1.61153	1.24858	NA	0.0244613
Q2FGA8	S	441;442;442	1	-0.529957	NA	-0.618351	0.196567	-0.643544	-0.80901	-0.592928	0.190689	NA	-2.45829	NA	-2.1665	170.79	151.39	0.999994	QQQRDRARQARQNSQSMQVQSEVLKNITSAS			0	0.999558	0	0.994241	0.997077	0	0	0.999994	NA	0	NA	0	140036	20190215_OR15_Ag1_Prust001_SA_2mg_Stk1_4_IMAC_exp7	31623	-0.317247	-0.463698	-2.3124	1	0	2	Q2FGA8;S;441;442;442	0.00363191	0.0131886	2.43986	1.8798	0.89157	0.00460656
A0A0H2XEQ2	S	281;281	1	-1.93109	NA	-0.530236	-1.47468	NA	-1.0321	-0.526752	NA	-1.16329	-1.14516	-1.20859	NA	53.567	43.259	0.999576	RAEKVKVLKSLRHFQSEDVKKNFVRGQYGEG			0	0	0.999576	0	NA	0	0	0.976783	0	0.998879	0.973701	NA	70261	20190215_OR15_Ag1_Prust001_SA_2mg_SdrE_3_IMAC_exp7	13046	-1.312	-0.779428	-1.17234	1	2	1	A0A0H2XEQ2;S;281;281	0.51445	0.589654	0.288657	0.229403	0.494744	0.933236
A0A0H2XEQ2	S	412;412	1	-2.14424	-1.68661	-1.75657	-0.902382	NA	-1.64961	-1.65703	-1.40667	NA	-2.73552	-2.13958	-2.51512	42.321	38.773	0.912159	TQGIETEPVQLSYSMSAQDKMNTVDAYENLL			0	0	0	0.912159	NA	0	0	0	NA	0	0	0	130059	20190215_OR15_Ag1_Prust001_SA_2mg_SdrE_4_IMAC_exp7	44467	-1.62245	-1.5711	-2.4634	0	1	1	A0A0H2XEQ2;S;412;412	0.0396218	0.0797836	1.40207	1.09809	0.983328	0.0558923
A0A0H2XEQ2	S	156;156	1	-0.127281	-0.364552	0.0351748	-0.228811	0.13171	0.182746	0.440657	0.0254665	0.0581634	0.345061	0.0364515	0.387882	84.498	69.829	1	DTKGFKRLVIEKPFGSDLKSAEALNNQIRKS			1	1	1	1	1	1	1	1	1	1	1	1	131973	20190215_OR15_Ag1_Prust001_SA_2mg_Stp1_4_IMAC_exp7	31593	-0.171367	0.195145	0.206889	0	0	0	A0A0H2XEQ2;S;156;156	0.0228978	0.0536065	1.64021	1.27078	0.0402618	0.0347787
A0A0H2XEQ2	S	160;160	1	0.935793	1.05236	1.32433	1.11493	1.55546	1.56661	1.75659	1.47618	1.35762	1.55083	1.55058	1.56916	159.83	144.46	1	FKRLVIEKPFGSDLKSAEALNNQIRKSFKEE			1	1	1	1	1	1	1	1	1	1	1	1	150862	20190215_OR15_Ag1_Prust001_SA_2mg_SdrE_1_IMAC_exp7	23441	1.10685	1.58871	1.50705	0	0	0	A0A0H2XEQ2;S;160;160	0.00115035	0.00577655	2.93917	2.23833	0.00138299	0.00469211
A0A0H2XGG1	S	210;210	1	-1.38167	-1.2792	-1.36756	NA	-0.759531	-0.404088	NA	-0.8621	-1.23037	NA	NA	-1.38323	119.32	103.18	0.908613	LIAESYAMMKELLGMSHEDIAQTFKDWNAGE			0.884121	0.546111	0.530978	0.908613	0.556745	0.550772	0.533997	0.56797	0.540749	NA	0.522737	0	42224	20190215_OR15_Ag1_Prust001_SA_2mg_SdrE_4_IMAC_exp7	53233	-1.34281	-0.67524	-1.3068	1	1	2	A0A0H2XGG1;S;210;210	0.00769072	0.023486	2.11403	1.62919	0.00939984	0.968556
Q2FGY5	S	689;689	1	NA	-2.08209	-2.27691	-1.93178	NA	NA	NA	NA	-2.27911	-4.48918	-2.88917	-2.28467	48.112	40.007	0.865372	NTFEVNTSLQSAKNTSVFIPSDVASYQYKNI			NA	0.865372	0	0	NA	NA	NA	NA	0	0	0	0	130082	20190215_OR15_Ag1_Prust001_SA_2mg_SdrE_2_IMAC_exp7	51000	-2.09693	NA	-2.98553	1	4	0	Q2FGY5;S;689;689	0.212731	0.293433	0.672169	0.532491	NA	0.212731
Q2FGW7	S	29;29;29	1	-1.17213	-0.752185	-1.68912	-1.1785	-1.14186	-1.49283	-1.7133	-1.102	NA	NA	-2.95239	NA	87.156	78.766	0.873042	VGKSTIFNRIVGERVSIVEDTPGVTRDRIYS			0.569267	0.499976	0	0.873042	0.499773	0.49986	0	0.563722	0	0	0	0	90217	20190215_OR15_Ag1_Prust001_SA_2mg_SdrE_4_IMAC_exp7	38161	-1.19798	-1.3625	-2.95239	0	0	3	Q2FGW7;S;29;29;29	0.0100071	0.0286925	1.99969	1.54223	0.781916	0.00877327
Q2FGW7	S	204;204;204	1	-1.29438	NA	NA	NA	-1.39642	-1.52659	-1.22633	-0.932374	NA	-0.950511	-0.782029	-0.777878	60.161	45.492	0.996326	SSLVNAILGEDRVIVSNVAGTTRDAIDTEYS			0.793488	NA	NA	NA	0.909443	0.996326	0.995715	0	NA	0	0.993064	0	183928	20190215_OR15_Ag1_Prust001_SA_2mg_Stk1_2_IMAC_exp7	28877	-1.29438	-1.27043	-0.836806	3	0	1	Q2FGW7;S;204;204;204	0.0864961	0.14556	1.063	0.836957	0.994199	0.232322
Q2FGW7	S	303;303;303	1	-0.437924	0.00794606	0.403084	0.148446	0.0634653	0.285072	0.338703	0.179586	-0.0149775	0.329482	0.146359	0.167895	116.74	107.52	1	AVVIVVNKWDTVEKDSKTMKKFEDEVRKEFQ			0.999991	0.999995	0	0.999995	0.999594	1	0.998368	0.999991	1	0.999985	0.999914	0.999947	191610	20190215_OR15_Ag1_Prust001_SA_2mg_Stp1_1_IMAC_exp7	16266	0.0303881	0.216707	0.15719	0	0	0	Q2FGW7;S;303;303;303	0.529015	0.602068	0.276532	0.220355	0.512472	0.72437
A0A0E1VHF2	S	184;137	1	0.581144	0.308207	0.777136	0.665194	0.621138	0.871743	0.682208	0.688229	0.670103	1.263	1.33297	1.02644	227.67	218.72	0.999588	LFSRMADCSLQSGNYSDAIRLYDEINEDEMT			0.999588	0.995475	0.996888	0.993986	0.996742	0.998843	0.986291	0	0.996743	0.999229	0.99794	0.997073	114743	20190215_OR15_Ag1_Prust001_SA_2mg_SdrE_1_IMAC_exp7	34880	0.58292	0.715829	1.07313	0	0	0	A0A0E1VHF2;S;184;137	0.0279321	0.0617852	1.5539	1.20912	0.673339	0.0266256
A0A0H2XF50	S	74;74	1	3.90861	3.94842	4.00158	3.4146	2.65935	2.53487	2.45626	2.30981	0.959007	1.14528	1.21509	1.39135	110.53	102.88	1	KGRNPQTGKEIDIPASKVPAFKAGKALKDAV			1	1	1	1	1	1	1	1	1	1	1	1	39170	20190215_OR15_Ag1_Prust001_SA_2mg_Stp1_4_IMAC_exp7	24454	3.8183	2.49007	1.17768	0	0	0	A0A0H2XF50;S;74;74	8.23779e-08	6.08513e-06	7.08419	5.21573	2.04559e-05	5.85566e-08
Q2FH32	S	121;121	1	-0.965981	-0.725468	-0.471715	-0.550226	-0.752652	NA	-1.06241	NA	-1.53388	-0.670402	-1.35002	-1.15379	72.434	52.672	0.793661	TDKPSMLKRIFSRAKSSINEIFSRMQSVSAQ			0	0.499996	0.793661	0.49998	0.5	0	0.5	NA	0	0.499954	0	0	162114	20190215_OR15_Ag1_Prust001_SA_2mg_SdrE_3_IMAC_exp7	45044	-0.678348	-0.90753	-1.17702	0	2	0	Q2FH32;S;121;121	0.1227	0.191937	0.911156	0.716842	0.657907	0.106318
Q2FH32	S	122;122	1	-1.70251	-1.12615	-1.1308	-1.37215	-0.444947	-0.299692	-0.609907	-0.323884	-0.991952	-0.668825	-0.733539	-0.76431	72.434	52.672	0.956503	DKPSMLKRIFSRAKSSINEIFSRMQSVSAQV			0	0.499996	0	0.49998	0.5	0	0.5	0.956503	0	0.499954	0	0	6695	20190215_OR15_Ag1_Prust001_SA_2mg_Stk1_4_IMAC_exp7	37866	-1.3329	-0.419608	-0.789656	0	0	0	Q2FH32;S;122;122	0.000328536	0.00232292	3.48342	2.63397	0.000252532	0.008538
Q2FH32	S	23;23	1	NA	NA	NA	1.04914	1.43737	1.27172	NA	0.0244784	1.34935	NA	1.18005	NA	85.533	62.892	0.996859	KESHPLDDFISDKELSNTTIQKEKLTIEQQK			NA	NA	0	0.974559	0.992034	0.996679	0.996859	0.890802	0	0	0.952887	NA	42742	20190215_OR15_Ag1_Prust001_SA_2mg_Stk1_3_IMAC_exp7	18265	1.04914	0.911191	1.2647	3	1	2	Q2FH32;S;23;23	0.838937	0.874451	0.0762705	0.0582645	0.980766	0.959027
Q2FH32	S	10;10	1	NA	0.658215	0.581575	0.91499	1.13308	1.23492	1.24542	1.27305	NA	0.390588	0.795707	NA	94.958	69.112	0.952699	______MTENKSFKESHPLDDFISDKELSNT			NA	0.543103	0.851539	0.952699	0.781185	0.541064	0.525224	0.540688	NA	0.591379	0.535428	NA	153297	20190215_OR15_Ag1_Prust001_SA_2mg_SdrE_4_IMAC_exp7	44792	0.71826	1.22162	0.593148	1	0	2	Q2FH32;S;10;10	0.00590357	0.0189603	2.22889	1.72215	0.0148203	0.685725
Q2FH32	S	18;18	1	-0.406855	-0.467608	-0.166484	-0.325184	-0.00903166	0.178245	0.100476	0.197914	0.0251102	0.232307	-0.0126533	-0.0452082	84.365	69.489	0.999999	ENKSFKESHPLDDFISDKELSNTTIQKEKLT			0.999001	0.999574	0.999958	0.999999	0.999999	0.998995	0.999938	0.999998	0.99999	0.999927	0.999994	0.999827	46611	20190215_OR15_Ag1_Prust001_SA_2mg_SdrE_4_IMAC_exp7	40077	-0.341533	0.116901	0.0498888	0	0	0	Q2FH32;S;18;18	0.00075295	0.00425257	3.12323	2.37135	0.000971889	0.0028461
Q2FH32	S	132;132	1	0.98997	0.80239	0.972944	0.544422	0.757653	1.12154	NA	NA	1.11625	1.51853	1.13034	1.36012	131.17	114.97	0.999998	SRAKSSINEIFSRMQSVSAQVDRITIQLQKH			0.99985	0.999973	0.998402	0.999985	0.998377	0.999789	0.993912	0.999074	0.999868	0.999998	0.999827	0.99985	120265	20190215_OR15_Ag1_Prust001_SA_2mg_Stp1_2_IMAC_exp7	19596	0.827432	0.939594	1.28131	0	2	0	Q2FH32;S;132;132	0.0459848	0.0894521	1.33739	1.04841	0.815023	0.0424984
A0A0H2XI23	S	138;138	1	NA	-0.194169	2.71424	2.43571	-0.174117	NA	-0.427296	NA	-0.509792	-0.182888	NA	NA	101.38	88.392	0.790209	GYQIQHLVELVKEGVSTSEIVKKLNHLRENI			NA	0	0.564197	0.558189	0.790209	NA	0	0.719447	0.483816	0	NA	NA	37885	20190215_OR15_Ag1_Prust001_SA_2mg_Stk1_1_IMAC_exp7	28619	1.65193	-0.300706	-0.34634	1	2	2	A0A0H2XI23;S;138;138	0.192711	0.271147	0.715094	0.566795	0.260775	0.249144
A0A0H2XI23	S	140;140	1	0.797099	NA	0.633201	0.841506	0.920989	0.789449	0.98125	NA	1.42414	1.35973	1.18634	1.413	138.99	110.78	0.987652	QIQHLVELVKEGVSTSEIVKKLNHLRENIKL			0.987652	0.49309	0.972616	0.767455	0.679354	0.875687	0.876136	0.515186	0.96039	0.973395	0.985936	0.935096	37910	20190215_OR15_Ag1_Prust001_SA_2mg_SdrE_1_IMAC_exp7	25396	0.757269	0.897229	1.3458	1	1	0	A0A0H2XI23;S;140;140	0.000381528	0.0025931	3.41847	2.58618	0.304087	0.000437809
A0A0H2XI23	S	15;15	1	-0.234931	NA	NA	-0.573818	NA	-0.95605	-0.744949	-0.612127	NA	-0.469091	NA	NA	130.2	122.55	0.890379	_MTKQIIVTDSTSDLSKEYLEANNIHVIPLS			0.708811	NA	NA	0.667426	NA	0	0.890379	0.88568	0.434923	0.541843	0.264071	NA	137981	20190215_OR15_Ag1_Prust001_SA_2mg_Stk1_3_IMAC_exp7	31704	-0.404375	-0.771042	-0.469091	2	1	3	A0A0H2XI23;S;15;15	0.2466	0.328215	0.608008	0.483842	0.252291	0.961982
A0A0H2XI23	S	206;206	1	0.0441998	0.0206903	-0.0544088	-0.112603	0.066198	-0.114458	0.0199542	0.390875	0.07712	0.168881	NA	0.27247	133.89	118.01	0.909271	DDGRLELVHNARTQNSSIQYLKKEIAEFIGD			0.839501	0.829111	0.84435	0.811034	0.857011	0.811614	0.700965	0.852076	0.873503	0.855901	0.497619	0.909271	172380	20190215_OR15_Ag1_Prust001_SA_2mg_Stp1_4_IMAC_exp7	30731	-0.0255305	0.0906425	0.172824	0	0	1	A0A0H2XI23;S;206;206	0.256069	0.33873	0.591643	0.470146	0.529575	0.239679
A0A0H2XIM7	S	28;28	1	0.0309707	-0.0509019	0.542437	-0.271293	0.414716	0.291962	NA	NA	NA	NA	0.390921	NA	67.153	58.621	0.864482	NTMKITLSESREGMTSDTYTKVDDSQPAFIN			0.597961	0.741482	0.689288	0.656158	0.864482	0.671147	0.763366	0.814854	NA	NA	0.796397	NA	37667	20190215_OR15_Ag1_Prust001_SA_2mg_Stk1_1_IMAC_exp7	18310	0.0628032	0.353339	0.390921	0	2	3	A0A0H2XIM7;S;28;28	0.484827	0.563111	0.314413	0.249406	0.556283	0.628972
A0A0H2XIM7	S	7;7	1	1.47967	1.65281	1.54721	1.34363	1.94969	1.86521	1.39261	2.16944	1.51895	1.64511	1.42258	1.74941	150.22	129.18	0.997727	_________MKIISISETPNHNTMKITLSES			0.997727	0.971537	0.995764	0.981003	0.981493	0.970104	0.979867	0.971615	0.967647	0.965409	0.994384	0.82619	84291	20190215_OR15_Ag1_Prust001_SA_2mg_SdrE_1_IMAC_exp7	31343	1.50583	1.84424	1.58401	0	0	0	A0A0H2XIM7;S;7;7	0.12765	0.197635	0.89398	0.704136	0.12802	0.8712
Q2FH34	S	64;64	1	NA	NA	-2.58307	NA	NA	-1.84284	-1.15073	0.275547	0.23104	NA	-2.33748	NA	69.094	60.028	0.814417	DADIERFIQGVIEGASPASNVTSHQLEELEL			0.479897	NA	0	NA	NA	0	0	0.814417	0.697941	NA	0	NA	53335	20190215_OR15_Ag1_Prust001_SA_2mg_Stk1_4_IMAC_exp7	54696	-2.58307	-0.90601	-1.05322	3	1	2	Q2FH34;S;64;64	0.608866	0.675261	0.215479	0.170528	0.596106	0.670945
A0A0H2XHG6	S	299;299	1	-1.19305	-1.27241	-1.52947	-1.81694	-1.84741	-1.55115	-1.74172	-1.2231	-1.29505	-1.36518	-1.91565	-1.49021	195.18	182.12	0.999744	LDKQIDHDQHELLNASELSKTDGPILNLASG			0.996535	0.990068	0.982033	0.979974	0	0.980273	0.835747	0.972977	0.999744	0.995712	0.991391	0.990068	137783	20190215_OR15_Ag1_Prust001_SA_2mg_Stp1_1_IMAC_exp7	35963	-1.45297	-1.59085	-1.51652	0	0	0	A0A0H2XHG6;S;299;299	0.786731	0.831459	0.104174	0.0801592	0.768772	0.944379
A0A0H2XHG6	S	138;138	1	2.57765	2.51677	NA	2.82352	3.04279	3.01637	3.31566	3.14065	3.35919	2.53477	3.19316	2.24876	257.96	252.6	0.886351	FEGREKNDALVNLFKSHGYEHHGFTTEYDTS			0.566538	0.572557	0.520863	0.586106	0.573667	0.567876	0.571828	0.579992	0.886351	0.592517	0.579642	0.569263	155171	20190215_OR15_Ag1_Prust001_SA_2mg_Stp1_1_IMAC_exp7	24821	2.63932	3.12887	2.83397	1	0	0	A0A0H2XHG6;S;138;138	0.223494	0.304686	0.650734	0.516148	0.210306	0.746816
Q2FHJ3	S	14;14;14	1	0.909461	1.03876	0.943516	0.799981	0.550201	0.925697	0.694511	0.357435	-0.0422073	0.105929	-0.154909	-0.0353412	99.215	91.544	1	__MNIHEYQGKEIFRSMGVAVPEGRVAFTAE			1	1	1	1	1	1	1	1	1	1	1	1	159197	20190215_OR15_Ag1_Prust001_SA_2mg_SdrE_1_IMAC_exp7	28450	0.92293	0.631961	-0.031632	0	0	0	Q2FHJ3;S;14;14;14	4.77008e-05	0.000603135	4.32147	3.21959	0.0736421	4.20516e-05
Q2FHJ3	S	65;65;65	1	0.0298628	-0.136303	NA	-0.16045	0.441377	0.497037	0.238836	0.29889	-0.0500275	NA	0.0630503	0.0293677	115	107.28	0.976798	HAGGRGKAGGVKIAKSLSEVETYAKELLGKT			0.62577	0.840185	NA	0.949661	0.716253	0.860194	0.971781	0.804219	0.964179	0	0.719239	0.976798	158769	20190215_OR15_Ag1_Prust001_SA_2mg_Stp1_4_IMAC_exp7	34455	-0.0889633	0.369035	0.0141302	1	0	1	Q2FHJ3;S;65;65;65	0.00125025	0.00612471	2.903	2.21291	0.00146203	0.465262
Q2FHJ3	S	67;67;67	1	3.35093	3.46367	3.34883	3.45449	3.90637	4.01427	3.74661	4.0844	3.50784	3.50808	3.74195	3.73679	162.26	154.37	0.999966	GGRGKAGGVKIAKSLSEVETYAKELLGKTLV			0.999467	0.997327	0.99752	0.99951	0.83583	0.953546	0.998504	0.840431	0.999966	0.9998	0.98801	0.991051	158760	20190215_OR15_Ag1_Prust001_SA_2mg_Stp1_1_IMAC_exp7	38441	3.40448	3.93791	3.62367	0	0	0	Q2FHJ3;S;67;67;67	0.000501897	0.00315174	3.29939	2.50145	0.000385396	0.0700862
Q2FHI3	S	180;180;180	1	1.8504	1.59482	1.74965	1.77981	2.40614	2.27568	2.27983	2.93457	2.50965	1.49109	2.45312	2.36561	225.85	195.12	0.98593	EARDKAAITMAINSLSYSEKEAIEHIFEELG			0.96781	0.654683	0.844508	0.98593	0.968988	0.928386	0.956957	0.952837	0.738801	0.92248	0.969328	0.72428	581	20190215_OR15_Ag1_Prust001_SA_2mg_SdrE_4_IMAC_exp7	49048	1.74367	2.47405	2.20487	0	0	0	Q2FHI3;S;180;180;180	0.0377172	0.0768861	1.42346	1.11415	0.0323889	0.183474
Q2FHI3	S	182;182;182	1	1.87635	2.01233	1.34663	1.83235	2.13086	1.9339	1.87751	2.61582	2.13265	0.81408	1.59845	1.38158	213.51	184.2	0.994881	RDKAAITMAINSLSYSEKEAIEHIFEELGGT			0.942999	0.994782	0.964872	0.992455	0.958464	0.994881	0.837847	0.914769	0.917517	0.850698	0.986282	0.690657	589	20190215_OR15_Ag1_Prust001_SA_2mg_Stk1_2_IMAC_exp7	50866	1.76691	2.13952	1.48169	0	0	0	Q2FHI3;S;182;182;182	0.125284	0.195156	0.902105	0.709618	0.431138	0.599025
Q2FHI3	S	226;226;226	1	0.221045	-0.207413	0.40377	NA	0.684578	NA	NA	NA	0.779614	NA	0.38626	NA	121.76	103.62	1	GITRSVIVNALRKLESAGVIESRSLGMKGTF			1	0	0.999994	NA	0.999999	NA	0.999998	NA	1	NA	0.999999	0.999933	94366	20190215_OR15_Ag1_Prust001_SA_2mg_Stp1_1_IMAC_exp7	24845	0.139134	0.684578	0.582937	1	3	2	Q2FHI3;S;226;226;226	0.291738	0.375992	0.535006	0.424822	0.383838	0.36832
Q2FHI3	S	215;215;215	1	1.33547	0.911012	0.941391	1.04614	0.955298	1.33591	1.62602	1.26991	0.800795	1.19503	0.927995	0.669522	106.93	100.77	1	LLIASKVADRVGITRSVIVNALRKLESAGVI			1	1	1	1	0.999999	1	1	1	1	1	1	1	163605	20190215_OR15_Ag1_Prust001_SA_2mg_Stp1_4_IMAC_exp7	29295	1.0585	1.29678	0.898336	0	0	0	Q2FHI3;S;215;215;215	0.103385	0.167167	0.985543	0.77685	0.360762	0.612428
A0A0H2XGF2	S	254;265		NA	-2.18531	-1.85836	-2.03307	NA	NA	-2.0943	NA	-2.05546	-1.60628	NA	NA	46.426	46.426	1	CIKIYQSRQRRFGGLSEE_____________			NA	0	0	0	NA	NA	1	NA	0	0	NA	NA	52356	20190215_OR15_Ag1_Prust001_SA_2mg_Stk1_3_IMAC_exp7	38202	-2.02558	-2.0943	-1.83087	1	3	2	A0A0H2XGF2;S;254;265	0.596886	0.665628	0.224109	0.176769	0.963234	0.656317
Q2FHG8	S	76;76;90	1	NA	0.425207	NA	0.125514	0.457495	0.79026	0.553122	NA	0.566594	0.713561	0.703489	0.759619	98.156	83.381	0.999685	ENTFKALDKAKGFIKSELGSRMRLRIMPELM			NA	0.999685	0.9929	0.979754	0.988859	0.987535	0.971437	NA	0	0.998391	0.98858	0.995147	59581	20190215_OR15_Ag1_Prust001_SA_2mg_SdrE_2_IMAC_exp7	33034	0.27536	0.600292	0.685816	2	1	0	Q2FHG8;S;76;76;90	0.0432577	0.0852101	1.36394	1.06951	0.105726	0.0380601
A0A0H2XK72	S	69;69	1	-0.994203	-1.60802	-1.53678	-1.30903	-1.04043	-0.915058	-0.921661	-1.18366	NA	-0.647247	-1.19224	-0.604464	140.24	121.15	1	VVILNKKDMSNLNEMSKWEQFFIDKGYYPVS			0	0	0.999998	0	0	0.999999	0	0	NA	1	0	1	26065	20190215_OR15_Ag1_Prust001_SA_2mg_Stp1_2_IMAC_exp7	25686	-1.36201	-1.0152	-0.81465	0	0	1	A0A0H2XK72;S;69;69	0.0504812	0.0960828	1.29687	1.01735	0.179677	0.0476185
A0A0H2XK72	S	144;144	1	-0.535122	0.171654	NA	0.535268	-2.00501	-2.57257	-0.0556151	-1.45657	-1.67777	-1.71359	NA	-3.57855	69.672	55.979	0.999937	PNVGKSTLINKLAKRSIAQTGNKPGVTKQQQ			0.998509	0.998901	NA	0.999937	0.99988	0	0.999913	0	0	0	NA	0	155829	20190215_OR15_Ag1_Prust001_SA_2mg_SdrE_4_IMAC_exp7	10926	0.0572664	-1.52244	-2.32331	1	0	1	A0A0H2XK72;S;144;144	0.0484547	0.0929687	1.31466	1.03166	0.147889	0.044082
Q2FHG3	S	369;386	1	1.3757	1.06812	1.30144	NA	1.07484	NA	NA	NA	NA	1.05695	NA	0.99644	119.54	104.56	0.954663	AGAHIIPNNKKIHASSHGCMEELKMMINIMK			0.686381	0.954663	0.770265	0	0.628342	0.804219	0.670124	NA	0.47787	0	0	0	82589	20190215_OR15_Ag1_Prust001_SA_2mg_SdrE_2_IMAC_exp7	20101	1.24842	1.07484	1.02669	1	3	2	Q2FHG3;S;369;386	0.302668	0.387385	0.519034	0.411858	0.563583	0.303737
Q2FHG3	S	236;253	1	-1.60368	-1.25288	NA	NA	-1.32318	-2.16663	-1.18975	-1.2689	NA	-1.94306	-1.0103	-1.47846	74.76	41.351	0.955172	AFAKVRGRLIVSCYASNFIRIQQVLNIASKL			0.874675	0.894196	NA	NA	0	0	0.955172	0	0.652712	0.91142	0	0.609537	105176	20190215_OR15_Ag1_Prust001_SA_2mg_Stk1_3_IMAC_exp7	55976	-1.42828	-1.48712	-1.47728	2	0	1	Q2FHG3;S;236;253	0.987248	0.989886	0.00557385	0.00441496	0.986505	0.991548
Q2FHG3	S	264;281	1	-1.13944	-1.6833	-1.4944	-1.14477	-1.57216	NA	-1.77581	-1.38291	-1.59697	NA	NA	-1.94654	96.89	89.66	0.991357	SKLNRKVSFLGRSLESSFNIARKMGYFDIPK			0.888576	0.909208	0.903119	0.913998	0	0	0.896081	0.899718	0.991357	0	0.821567	0.904753	158029	20190215_OR15_Ag1_Prust001_SA_2mg_Stp1_1_IMAC_exp7	50294	-1.36548	-1.57696	-1.77175	0	1	2	Q2FHG3;S;264;281	0.222151	0.303201	0.653352	0.518269	0.528384	0.211626
Q2FHI5	S	77;77;77	1	-0.495588	-0.813706	NA	NA	-0.461421	-0.401021	-0.170739	NA	-0.853618	-0.190654	-0.257863	-0.0763765	69.979	58.132	0.918402	AFTLFEKFETKLQQFSGNLERAAVELAQEWR			0	0.795025	NA	NA	0.918402	0	0.854159	NA	0.840989	0	0.884788	0	109811	20190215_OR15_Ag1_Prust001_SA_2mg_Stk1_1_IMAC_exp7	31898	-0.654647	-0.344394	-0.344628	2	1	0	Q2FHI5;S;77;77;77	0.429611	0.51054	0.366925	0.29197	0.4813	0.448759
A8Z1V6	S	286;286;261	1	-1.15001	-1.41676	-0.77454	-1.25845	-1.00742	-0.823762	-1.14693	-0.609585	-1.57698	-1.20131	-1.06026	-0.746492	99.215	66.609	1	GELIDLGVENDIVDKSGAWYSYNGERMGQGK			0.999984	0.999951	0.99998	1	0.999999	0.999787	0.999959	0.999998	0.999953	0.999968	0	0.99999	154020	20190215_OR15_Ag1_Prust001_SA_2mg_SdrE_4_IMAC_exp7	39726	-1.14994	-0.896924	-1.14626	0	0	0	A8Z1V6;S;286;286;261	0.398747	0.481619	0.399303	0.317296	0.457872	0.999819
Q2FHI0	S	15;33	1	3.76664	3.73328	4.05824	3.82345	4.27958	4.15862	4.07193	3.82992	3.93894	4.33202	4.01855	4.20439	178.03	159.35	1	_MAQISKYKRVVLKLSGEALAGEKGFGINPV			1	1	1	1	1	1	1	1	1	1	1	1	189957	20190215_OR15_Ag1_Prust001_SA_2mg_Stp1_4_IMAC_exp7	40901	3.84541	4.08501	4.12347	0	0	0	Q2FHI0;S;15;33	0.0975753	0.159426	1.01066	0.797441	0.177142	0.110677
A0A0H2XKG7	S	88;88	1	-1.71319	NA	-1.79002	-1.82745	-1.05955	-1.03385	-1.01964	-1.40268	-1.92196	-2.15935	-1.19875	-1.71246	96.229	88.849	0.978448	IQRYDDIVKELQMDESILRTIDVTLEHYINQ			0.973729	0.856677	0.893954	0	0.943966	0.978448	0	0	0	0	0.890341	0	42584	20190215_OR15_Ag1_Prust001_SA_2mg_Stk1_2_IMAC_exp7	46506	-1.77689	-1.12893	-1.74813	1	0	0	A0A0H2XKG7;S;88;88	0.019773	0.0485588	1.70393	1.31373	0.0364853	0.989814
A0A0H2XKG7	S	9;9	1	0.348067	0.110745	0.374199	-0.264907	0.448726	0.854781	0.415237	0.825481	-0.140885	-0.720928	-0.0421082	-0.0683594	162.32	143.54	0.992056	_______MKVSKFGGSSVSNATQIKKVLNIV			0.983735	0.971293	0.990541	0.959329	0.986394	0.851731	0.970516	0.988676	0.992056	0.969162	0.967119	0.901787	52374	20190215_OR15_Ag1_Prust001_SA_2mg_Stp1_1_IMAC_exp7	31346	0.142026	0.636056	-0.24307	0	0	0	A0A0H2XKG7;S;9;9	0.00615956	0.0196923	2.21045	1.7057	0.0868761	0.194352
A0A0H2XKG7	S	36;36	1	NA	-1.93095	NA	-2.33021	-1.74581	-1.62136	-2.4141	-1.95044	NA	-2.12613	-2.20587	NA	42.336	17.56	1	LNIVNSDPERKIVIVSAPGKRHDNDIKTTDL			NA	0	NA	0	0	1	0	0	NA	0	0	NA	90419	20190215_OR15_Ag1_Prust001_SA_2mg_Stk1_2_IMAC_exp7	30155	-2.13058	-1.93293	-2.166	2	0	2	A0A0H2XKG7;S;36;36	0.620377	0.685859	0.207345	0.163765	0.739411	0.9923
A0A0H2XG55	S	4;4	1	0.806115	0.52058	0.766594	0.729672	0.641344	1.19511	0.763937	0.920315	0.195483	0.706342	0.551547	0.624775	145.91	129.78	0.999917	____________MSNSDLNIERINELAKKKK			0.997233	0.999917	0.999112	0.975685	0.999655	0.998289	0.985318	0.952128	0.99824	0.999719	0.999765	0.990109	160105	20190215_OR15_Ag1_Prust001_SA_2mg_SdrE_2_IMAC_exp7	23564	0.70574	0.880175	0.519537	0	0	0	A0A0H2XG55;S;4;4	0.0919448	0.152054	1.03647	0.818001	0.475146	0.432347
Q2FH88	S	573;573;573	1	-0.75665	NA	-0.249608	NA	-0.400675	-0.129442	-0.0653284	-0.231806	-0.459326	-0.225359	-0.34754	-0.223058	64.42	31.043	1	IAVHNSEIKFVNEKISNINIKTQSDFSLEVL			1	NA	1	NA	1	1	1	1	1	1	1	1	88817	20190215_OR15_Ag1_Prust001_SA_2mg_Stp1_4_IMAC_exp7	27417	-0.503129	-0.206813	-0.313821	2	0	0	Q2FH88;S;573;573;573	0.237893	0.319659	0.623618	0.495314	0.213178	0.488357
A0A0H2XHQ5	S	47;61	1	-0.321645	-0.508004	-0.294279	-1.08672	-0.537664	-0.777371	-0.360445	-0.522318	-0.935411	-0.160295	-0.773431	-0.692522	110.93	81.006	1	EVYARKQLIKKNKALSAENAELRSQMLSSNN			1	1	0.999997	0.99946	1	0.999999	1	0.999738	0.999992	0.999984	0.999969	0.999996	7887	20190215_OR15_Ag1_Prust001_SA_2mg_SdrE_2_IMAC_exp7	27976	-0.552662	-0.549449	-0.640414	0	0	0	A0A0H2XHQ5;S;47;61	0.892632	0.919641	0.0493275	0.0363817	0.999877	0.913301
A0A0H2XHQ5	S	59;73	1	NA	1.52782	1.53478	NA	1.35317	1.48292	1.46679	NA	1.31972	NA	NA	NA	120.9	115.18	0.888802	KALSAENAELRSQMLSSNNDVGHHAYKNAKR			0.495955	0.862928	0.733456	NA	0.833976	0.888802	0.699443	0	0.848149	NA	0	0.327902	161177	20190215_OR15_Ag1_Prust001_SA_2mg_Stk1_2_IMAC_exp7	19697	1.5313	1.43429	1.31972	2	1	3	A0A0H2XHQ5;S;59;73	0.121259	0.190259	0.916287	0.720655	0.299143	0.113744
A0A0H2XHQ5	S	261;275	1	NA	-1.49021	-2.08641	-1.59718	-1.82132	-1.81872	-1.49037	NA	NA	-2.4898	-2.05477	-2.54711	64.55	26.529	0.999866	YVDTVSTKSSLRRIISEAIELSKHPLNKEQV			0.499743	0.999381	0.499946	0.999866	0.999449	0.989069	0.499515	NA	0	0	0	0	84271	20190215_OR15_Ag1_Prust001_SA_2mg_SdrE_4_IMAC_exp7	52580	-1.7246	-1.71014	-2.36389	1	1	1	A0A0H2XHQ5;S;261;275	0.0372768	0.0762652	1.42856	1.11767	0.997529	0.0570867
A0A0H2XHQ5	S	82;96	1	NA	-1.28603	-1.35369	-1.58572	-1.40343	-1.21074	-1.35664	-1.09433	NA	NA	-1.09293	-1.54751	97.456	85.966	0.999702	HAYKNAKRELRKILDSYLENGKLKYYDIIVT			0.60037	0	0.989167	0	0.99669	0.974941	0.995315	0	NA	0.99455	0.999702	0	85041	20190215_OR15_Ag1_Prust001_SA_2mg_Stp1_3_IMAC_exp7	42167	-1.40848	-1.26629	-1.32022	1	0	2	A0A0H2XHQ5;S;82;96	0.63475	0.697901	0.197397	0.156206	0.609295	0.867534
A0A0H2XHQ5	S	152;166	1	-0.242214	-1.33848	NA	-0.341447	0.465383	-0.357947	0.342276	0.734752	-0.789974	-1.10559	-2.56594	NA	111.4	108.3	0.893469	YHFDVPDEHDTEISNSNIEKVVGHYISQQYH			0.552479	0.489524	NA	0.893469	0.53778	0.825805	0.778282	0.580437	0	0.621854	0	NA	167652	20190215_OR15_Ag1_Prust001_SA_2mg_SdrE_4_IMAC_exp7	46255	-0.640714	0.296116	-1.48717	1	0	1	A0A0H2XHQ5;S;152;166	0.0296279	0.0644693	1.5283	1.19065	0.231782	0.331598
A0A0H2XH24	S	344;344	1	-0.334667	-0.244472	-0.469975	-0.548922	-0.173601	0.205371	-0.140957	0.120187	-0.00759413	-0.31784	-0.0516092	-0.521572	100.54	86.95	0.999999	SLLDNPIKPLPNDKDSIIDYIKGAL______			0.99994	0.999998	0.997727	0.999943	0.99996	0.999989	0.99996	0.999736	0.999999	0.999629	0.999967	0	133209	20190215_OR15_Ag1_Prust001_SA_2mg_Stp1_1_IMAC_exp7	49312	-0.399509	0.00275014	-0.224654	0	0	0	A0A0H2XH24;S;344;344	0.0474608	0.0916879	1.32366	1.03769	0.0394397	0.440295
Q2FH99	S	22;22	1	0.100516	0.0363144	NA	0.421602	0.398111	0.455055	1.07947	1.18721	-1.47098	-2.67757	-1.88978	-2.7025	252.84	226.9	0.99694	KLTGVFGHPVSDRENSMTAGPRGPLLMQDIY			0.99694	0.97983	0.995846	0.995687	0.977266	0.962877	0.993911	0.994356	0.990289	0.951354	0.24101	0.534461	44288	20190215_OR15_Ag1_Prust001_SA_2mg_SdrE_1_IMAC_exp7	12361	0.186144	0.779962	-2.18521	1	0	0	Q2FH99;S;22;22	4.28402e-05	0.000552762	4.36815	3.25746	0.267766	0.000380108
Q2FH99	S	399;399	1	1.7992	1.50447	1.85559	1.78847	1.85528	2.24402	2.20775	2.05791	NA	0.988136	NA	0.44589	125.57	119.18	1	GGGTHYYPNNHGKFDSQPEYKKPPFPTDGYG			1	1	0.999999	1	0.999886	1	0.999338	0.99999	0	0.999999	0	0.999967	50981	20190215_OR15_Ag1_Prust001_SA_2mg_SdrE_2_IMAC_exp7	20288	1.73693	2.09124	0.717013	0	0	2	Q2FH99;S;399;399	0.000445669	0.0029366	3.35099	2.53216	0.111589	0.00214562
Q2FH99	S	95;95	1	-0.233053	-0.00110368	NA	0.0318177	-0.776469	NA	NA	-0.573796	NA	NA	NA	NA	61.65	39.564	0.978047	IFSEIGKQTEMFARFSTVAGERGAADAERDI			0	0.978047	0	0.967805	0.943058	0	0	0.96969	0	0	0.494552	0	55464	20190215_OR15_Ag1_Prust001_SA_2mg_SdrE_2_IMAC_exp7	19787	-0.0674465	-0.675132	NA	1	2	4	Q2FH99;S;95;95	0.0190603	0.0472636	1.71987	1.32547	0.0190603	NA
Q2FH99	S	60;60	1	-2.08933	-2.12749	-2.72197	-1.53476	-2.59745	-2.31722	-1.88603	-1.5583	NA	-0.834468	-1.72446	-0.608404	72.496	59.118	0.999991	FDREVIPERRMHAKGSGAFGTFTVTKDITKY			0	0	0	0.999991	0	0	0	0.999641	0	0.999959	0.998361	0.999965	65399	20190215_OR15_Ag1_Prust001_SA_2mg_SdrE_4_IMAC_exp7	44868	-2.11839	-2.08975	-1.05578	0	0	1	Q2FH99;S;60;60	0.0443838	0.0868796	1.35278	1.06108	0.996453	0.0578613
Q2FH99	S	371;371	1	1.20466	1.40646	1.24263	1.40666	0.319668	1.01194	1.93658	1.24302	NA	-0.678499	-0.665416	NA	244.05	226.56	0.948838	VNQPKGVGIENICPFSRDGQMRVVDNNQGGG			0.940902	0.904423	0.777339	0.938464	0.57746	0.597108	0.948838	0.919127	0.556934	0.546098	0.580551	0.497799	66698	20190215_OR15_Ag1_Prust001_SA_2mg_Stk1_3_IMAC_exp7	49823	1.3151	1.1278	-0.671958	0	0	2	Q2FH99;S;371;371	0.0030287	0.0115404	2.51874	1.93778	0.825019	0.00314198
Q2FH99	S	17;17	1	-0.122619	-0.250599	-0.631039	0.0867476	-0.461775	0.0551607	0.542928	0.185394	-0.851958	-0.384864	-0.747014	-1.36158	270	230.07	0.965185	SQQDKKLTGVFGHPVSDRENSMTAGPRGPLL			0.911288	0.725019	0.726964	0.958857	0.845383	0.936897	0.938909	0.936477	0.922953	0.965185	0.951271	0.754816	112189	20190215_OR15_Ag1_Prust001_SA_2mg_Stp1_2_IMAC_exp7	34267	-0.229377	0.0804269	-0.836353	0	0	0	Q2FH99;S;17;17	0.0210394	0.0505255	1.67697	1.29649	0.503346	0.111096
Q2FH99	S	338;338	1	1.40382	1.00435	1.46181	1.30907	1.29367	1.6313	1.64227	1.19601	1.01771	1.84622	1.21143	1.41133	83.862	78.772	0.999614	GLDFSPDKMLQGRLFSYGDAQRYRLGVNHWQ			0.998929	0.999614	0.997196	0.981385	0.986707	0.999181	0.998326	0.967949	0.977204	0.999405	0.997713	0.99952	101810	20190215_OR15_Ag1_Prust001_SA_2mg_SdrE_2_IMAC_exp7	40052	1.29476	1.44081	1.37167	0	0	0	Q2FH99;S;338;338	0.75435	0.802373	0.122427	0.0956238	0.73406	0.91579
Q2FH99	S	144;144	1	2.34814	2.44459	2.56934	NA	2.25228	2.51669	2.86632	2.36259	1.7915	1.67331	1.95642	2.08294	81.296	53.122	0.998615	NNTPVFFFRDPKLFVSLNRAVKRDPRTNMRD			0.998582	0.998615	0.998301	NA	0.996344	0.981378	0.998178	0.965806	0.985463	0.987792	0.991191	0.989569	101962	20190215_OR15_Ag1_Prust001_SA_2mg_SdrE_2_IMAC_exp7	46625	2.45402	2.49947	1.87604	1	0	0	Q2FH99;S;144;144	0.00496609	0.0166127	2.30399	1.77956	0.954965	0.0150889
Q2FH94	S	39;39	1	1.17791	NA	1.33018	1.23295	1.4797	NA	1.15855	0.814026	0.880181	NA	1.26375	NA	153.1	127.48	0.973905	YPPSVREIGEAVGLASSSTVHGHLSRLEEKG			0.709241	NA	0.798329	0.759387	0.79387	NA	0.808739	0.969871	0.948484	NA	0.973905	0	39575	20190215_OR15_Ag1_Prust001_SA_2mg_Stp1_3_IMAC_exp7	32654	1.24701	1.15076	1.07196	1	1	2	Q2FH94;S;39;39	0.746702	0.79635	0.126853	0.0988961	0.885453	0.733764
A0A0H2XH01	S	7;7	1	NA	-2.08662	-1.87824	-2.74467	-2.27172	NA	-2.31847	-2.64742	NA	NA	NA	-3.13395	48.283	42.523	0.981341	_________MAFEGLSERLQATMQKMRGKGK			NA	0	0.981341	0	0	NA	0	0	NA	NA	NA	0	3401	20190215_OR15_Ag1_Prust001_SA_2mg_SdrE_3_IMAC_exp7	31140	-2.23651	-2.41254	-3.13395	1	1	3	A0A0H2XH01;S;7;7	0.20044	0.27964	0.698015	0.5534	0.820671	0.182194
A0A0H2XH01	S	277;277	1	-0.939433	-0.642528	-0.776975	NA	-2.25867	NA	-2.20805	NA	NA	NA	NA	NA	62.582	53.166	1	SIRSVTQKPIKFVGMSEKLDGLELFHPERMA			1	1	1	NA	0	NA	0	NA	NA	NA	NA	NA	56333	20190215_OR15_Ag1_Prust001_SA_2mg_SdrE_3_IMAC_exp7	28678	-0.786312	-2.23336	NA	1	2	4	A0A0H2XH01;S;277;277	0.00101173	0.00527866	2.99494	2.27748	0.00101165	NA
A0A0E1VI80	S	427;427	1	3.35401	3.45218	3.74872	3.27386	1.09365	3.72846	3.36751	3.63203	2.62015	2.71449	NA	3.07607	210.11	199.6	0.872839	KRKTNKKDTHENEVESTDEEIYQSEDNHQEH			0.831156	0.84799	0.872839	0.84223	0.796654	0.853904	0.857454	0.822215	0.809556	0.524283	0.499855	0.837845	29286	20190215_OR15_Ag1_Prust001_SA_2mg_SdrE_3_IMAC_exp7	27660	3.45719	2.95541	2.80357	0	0	1	A0A0E1VI80;S;427;427	0.526966	0.600809	0.278218	0.221263	0.653382	0.546321
A0A0E1VI80	S	435;435	1	4.01361	3.87921	4.11093	3.85492	4.11894	4.00747	4.0832	4.00738	4.16223	4.1592	4.4604	4.48969	217.07	213.73	0.99978	THENEVESTDEEIYQSEDNHQEHKQNHEHVQ			0.992928	0.997123	0.995459	0.995303	0.998586	0.997916	0.978472	0.99978	0.97817	0.995809	0.986511	0.987065	29320	20190215_OR15_Ag1_Prust001_SA_2mg_Stk1_4_IMAC_exp7	23800	3.96467	4.05425	4.31788	0	0	0	A0A0E1VI80;S;435;435	0.0100893	0.0288692	1.99614	1.53956	0.609402	0.00987587
A0A0E1VI80	S	337;337	1	0.0313398	-0.0146618	0.263508	0.18041	0.0504142	0.630107	0.419521	0.459259	0.0612609	0.143237	0.117841	0.221681	73.781	62.916	0.999382	VTGGSANLLGVKELLSDMVSEKVRIHTPSQM			0.999057	0.998993	0.978974	0.999381	0.994871	0.993404	0.999382	0.994257	0.983118	0.983889	0.989686	0.941583	42253	20190215_OR15_Ag1_Prust001_SA_2mg_Stk1_3_IMAC_exp7	53344	0.115149	0.389825	0.136005	0	0	0	A0A0E1VI80;S;337;337	0.0760484	0.131203	1.11891	0.882055	0.0964092	0.982364
A0A0E1VI80	S	341;341	1	1.63431	1.54305	1.53895	1.54963	1.84378	2.52387	2.10685	2.25568	1.9273	2.22219	2.44874	2.33646	116.54	112.18	0.999988	SANLLGVKELLSDMVSEKVRIHTPSQMGIRK			0.999702	0.999988	0.999827	0.997656	0.999711	0.999909	0.999708	0.996846	0.999966	0.999676	0.999835	0.994909	42242	20190215_OR15_Ag1_Prust001_SA_2mg_SdrE_2_IMAC_exp7	42355	1.56649	2.18255	2.23367	0	0	0	A0A0E1VI80;S;341;341	0.00257368	0.0102039	2.58944	1.99124	0.00643721	0.00392736
A0A0E1VI80	S	39;39	1	-0.215678	0.0520077	0.00250877	0.353922	0.297048	0.446566	0.514892	0.511834	0.528192	-0.209612	NA	NA	207.79	192.15	0.90242	FHNGINVIGTGQTYTSGIKNGLIDDFDIARQ			0.814067	0.748797	0.702847	0.831678	0.84309	0.854113	0.830356	0.90242	0.841927	0.775602	NA	0.417599	52773	20190215_OR15_Ag1_Prust001_SA_2mg_Stk1_4_IMAC_exp7	42049	0.0481902	0.442585	0.15929	0	0	2	A0A0E1VI80;S;39;39	0.159632	0.23497	0.79688	0.628988	0.147743	0.875553
A0A0E1VI80	S	350;350	1	0.421529	0.4602	0.380487	0.36064	0.760102	1.06592	0.46052	0.8687	0.583265	0.714183	0.75334	0.565339	152.54	127.3	0.999174	LLSDMVSEKVRIHTPSQMGIRKPEFSSAIST			0.916541	0.9135	0.995989	0.988398	0.996293	0.999174	0.993441	0.998594	0.996111	0.973297	0.985407	0.997961	83002	20190215_OR15_Ag1_Prust001_SA_2mg_Stk1_2_IMAC_exp7	28961	0.405714	0.78881	0.654032	0	0	0	A0A0E1VI80;S;350;350	0.0214436	0.0510536	1.6687	1.29197	0.018457	0.119802
A0A0E1VI80	S	64;64	1	-0.839895	-1.06822	-1.0705	-0.824472	-0.826836	-0.664443	-1.04883	-0.600935	-1.14728	-1.13888	-1.23861	-1.10594	88.092	56.332	0.9997	FDIARQAIKDTIKKASIASGVDIKEVFLKLP			0.855379	0.9997	0.992221	0.999066	0	0.972455	0	0.99756	0	0	0	0.823635	92010	20190215_OR15_Ag1_Prust001_SA_2mg_SdrE_2_IMAC_exp7	25822	-0.950774	-0.78526	-1.15768	0	0	0	A0A0E1VI80;S;64;64	0.0162245	0.0419743	1.78983	1.37702	0.28332	0.159077
A0A0E1VI80	S	163;163	1	1.6836	1.60557	1.71413	1.62592	1.87995	2.24068	2.04364	2.08863	1.62931	1.70079	2.16967	1.8497	134.23	102.36	1	RHSLKVEAGVIAIQKSILINMIKCVEACGVD			1	1	1	1	1	1	1	1	1	1	1	1	156408	20190215_OR15_Ag1_Prust001_SA_2mg_Stp1_4_IMAC_exp7	54656	1.6573	2.06323	1.83737	0	0	0	A0A0E1VI80;S;163;163	0.02163	0.0513233	1.66494	1.28969	0.0174465	0.318965
Q2FHL2	S	100;100	1	NA	-0.926864	NA	-1.59855	-0.955505	-0.920092	-1.00456	-0.704073	NA	-1.2853	-0.578044	-0.982518	67.519	43.176	0.949344	VILSQLFRGFCKNIESESEINSKLLAESFQA			0	0	NA	0	0.949344	0	0	0.945292	NA	0.940362	0.889768	0.894998	125678	20190215_OR15_Ag1_Prust001_SA_2mg_Stk1_1_IMAC_exp7	22608	-1.2627	-0.896057	-0.948621	2	0	1	Q2FHL2;S;100;100	0.400719	0.483377	0.39716	0.315714	0.387799	0.517589
Q2FHL2	S	358;358	1	2.67435	2.87162	2.53403	2.87449	NA	3.08573	2.71346	3.1357	2.14851	2.43545	2.76464	2.93324	220.63	211.93	0.999997	GISEIFKSMGATHIISGGQTMNPSTEDIVKV			0.936914	0.99929	0.978157	0.99953	0.999825	0.899112	0.99554	0.999997	0.942029	0.952853	0.987687	0.992421	159098	20190215_OR15_Ag1_Prust001_SA_2mg_Stk1_4_IMAC_exp7	43399	2.73862	2.9783	2.57046	0	1	0	Q2FHL2;S;358;358	0.18996	0.269031	0.721337	0.570198	0.489831	0.653251
Q2FHL2	S	366;366	1	0.703155	1.06829	0.667985	0.884039	1.05475	1.57622	0.952453	1.26019	0.516955	0.681287	NA	1.15435	145.16	138.88	0.802717	MGATHIISGGQTMNPSTEDIVKVIEQSKCKR			0.737222	0.693531	0.740672	0.761152	0.728849	0.777875	0.768768	0.728674	0.794332	0.784097	0	0.802717	159111	20190215_OR15_Ag1_Prust001_SA_2mg_Stp1_4_IMAC_exp7	39744	0.830868	1.21091	0.784197	0	0	1	Q2FHL2;S;366;366	0.106626	0.171321	0.972138	0.766189	0.161608	0.970513
Q2FHP4	S	417;417;417	1	-0.409575	-0.323047	-0.233566	-0.31656	-0.603691	0.0805839	-0.00921085	-0.0113267	-0.301554	-0.179632	-0.164852	0.0484149	115.14	90.845	0.999415	KPVIFRATPQWFASISKVRQDILDAIENTNF			0.995798	0.980565	0.999415	0.985977	0.998466	0.997138	0.998309	0.988882	0.989091	0.925277	0.999229	0.997252	11706	20190215_OR15_Ag1_Prust001_SA_2mg_SdrE_3_IMAC_exp7	52258	-0.320687	-0.135911	-0.149406	0	0	0	Q2FHP4;S;417;417;417	0.400307	0.483087	0.397607	0.315974	0.441142	0.490614
Q2FHP4	S	393;393;393	1	-1.62442	-1.9169	-1.62552	-0.951754	-1.37673	-0.897945	-0.845205	-0.574811	-0.85647	-2.08807	-1.09154	-1.69332	77.562	70.981	0.917734	LTEKGALLKLDFITHSYPHDWRTKKPVIFRA			0	0	0	0	0.917734	0.871186	0.909496	0.867843	0.854134	0	0.858281	0	99276	20190215_OR15_Ag1_Prust001_SA_2mg_Stk1_1_IMAC_exp7	46863	-1.52965	-0.923672	-1.43235	0	0	0	Q2FHP4;S;393;393;393	0.173685	0.250789	0.760238	0.600692	0.186911	0.94894
Q2FHP4	S	599;599;599	1	1.79934	1.95477	1.74148	1.68606	2.00734	1.94394	1.74409	2.14629	1.41541	1.70554	1.79678	1.69133	124.81	118.51	1	SHGFVMDGEGKKMSKSLGNVIVPDQVVKQKG			1	1	1	1	1	1	1	1	1	1	1	1	158131	20190215_OR15_Ag1_Prust001_SA_2mg_Stp1_4_IMAC_exp7	47507	1.79541	1.96042	1.65226	0	0	0	Q2FHP4;S;599;599;599	0.0523708	0.098621	1.28091	1.00603	0.316935	0.409969
A0A0H2XI62	S	136;136	1	NA	1.47655	1.59325	1.53029	1.84446	1.82439	1.85327	1.84679	1.46402	2.10617	1.72782	2.06032	107.09	90.798	0.999804	MSGPDMETKVFKGTVSGEIADGKYGENGFGY			NA	0.991221	0.979965	0.996184	0.995522	0.988237	0.997229	0.999698	0.988487	0.999804	0.999197	0.962087	66221	20190215_OR15_Ag1_Prust001_SA_2mg_Stp1_2_IMAC_exp7	21151	1.53336	1.84223	1.83958	1	0	0	A0A0H2XI62;S;136;136	0.110251	0.176038	0.957617	0.754394	0.138907	0.142644
A0A0H2XHE6	S	130;130	1	0.363394	0.239055	0.358829	1.28279	NA	-0.66926	NA	-1.01403	1.20908	2.1787	0.873556	1.75764	147.29	105.71	0.835238	PMNTFPVIRDLQVDRSRMFDNLKRMKAWIPI			0.5	0.5	0.5	0.5	0.512919	0.5	0.5	0	0.835238	0.5	0.777462	0.5	161589	20190215_OR15_Ag1_Prust001_SA_2mg_Stp1_1_IMAC_exp7	32658	0.561016	-0.841646	1.50475	0	2	0	A0A0H2XHE6;S;130;130	0.00314516	0.0118822	2.50236	1.9251	0.0343594	0.074331
A0A0H2XHE6	S	197;197	1	0.632978	0.295279	NA	-0.450578	NA	-1.74054	-1.65951	-1.53613	NA	NA	NA	NA	130.56	116.84	0.981877	PNVTENNKFVGAQAISQVRLFNLHPTGSMTK			0.884051	0.578484	NA	0.981877	NA	0	0	0	NA	NA	NA	NA	56323	20190215_OR15_Ag1_Prust001_SA_2mg_SdrE_4_IMAC_exp7	36270	0.159226	-1.64539	NA	1	1	4	A0A0H2XHE6;S;197;197	0.00518091	0.0169893	2.28559	1.76983	0.00518217	NA
A0A0H2XHE6	S	209;209	1	NA	2.97857	NA	2.55733	2.28282	2.312	2.00981	2.08436	NA	NA	NA	NA	139.89	115.03	0.867203	QAISQVRLFNLHPTGSMTKDERLNALMGTGG			0.611372	0.695735	NA	0.856254	0.715092	0.658096	0.791326	0.867203	NA	NA	0.44791	0.332708	101580	20190215_OR15_Ag1_Prust001_SA_2mg_Stk1_4_IMAC_exp7	40993	2.76795	2.17225	NA	2	0	4	A0A0H2XHE6;S;209;209	0.0249188	0.0569208	1.60347	1.24473	0.0249195	NA
A0A0H2XHE6	S	35;35	1	-1.37749	-1.73468	-1.45054	-1.17934	-1.22858	-0.349085	-0.4147	-0.656337	-1.14042	NA	-0.893588	-0.930907	66.874	62.768	0.874531	QKTVKLIIKRQDTSDSKPYEETFEIPYRENL			0.674991	0	0.571761	0	0	0.659931	0	0	0	NA	0.874531	0.559661	148657	20190215_OR15_Ag1_Prust001_SA_2mg_Stp1_3_IMAC_exp7	45975	-1.43551	-0.662177	-0.988305	0	0	1	A0A0H2XHE6;S;35;35	0.0166028	0.0426388	1.77982	1.3702	0.0135071	0.170152
A0A0H2XHE6	S	262;262	1	1.20978	1.31994	1.30548	0.979086	0.492047	0.400847	0.563783	0.434675	-0.380707	-0.112592	-0.164835	NA	106.4	93.868	0.999997	SIAAMNRETTFHMFKSFFGSDHEVE______			0.999987	0.999991	0.999997	0.999996	0.998886	0.99819	0.999976	0.998669	0.999795	0	0.994326	NA	153131	20190215_OR15_Ag1_Prust001_SA_2mg_SdrE_3_IMAC_exp7	42206	1.20357	0.472838	-0.219378	0	0	1	A0A0H2XHE6;S;262;262	1.63219e-06	5.39006e-05	5.78723	4.26841	0.000103433	1.26439e-06
A0A0H2XFH8	S	284;284	1	NA	-0.24289	NA	-1.76623	-1.21372	-2.1011	-1.62212	NA	-2.77296	-4.14963	-2.99958	NA	59.198	52.886	0.999912	VGAAVVAELSERAILSLEAPIGRVAAADTIY			NA	0.999444	NA	0.999912	0.999109	0.999533	0.999822	NA	0	0	0	NA	5980	20190215_OR15_Ag1_Prust001_SA_2mg_SdrE_4_IMAC_exp7	55875	-1.00456	-1.64565	-3.30739	2	1	1	A0A0H2XFH8;S;284;284	0.035638	0.0736641	1.44809	1.13274	0.627152	0.0398539
A0A0H2XFH8	S	230;230	1	-1.24217	-1.00366	-0.890554	-1.01579	-1.76603	-1.93574	-1.71221	-1.67056	-2.06926	NA	NA	-2.16543	75.695	64.102	0.992275	QESMKAAEELEKDGYSVEVIDLRTVQPIDVD			0.992257	0.817923	0.857969	0.992275	0	0.864987	0.863698	0.976785	0	NA	NA	0	21036	20190215_OR15_Ag1_Prust001_SA_2mg_SdrE_4_IMAC_exp7	52185	-1.03804	-1.77113	-2.11734	0	0	2	A0A0H2XFH8;S;230;230	3.96862e-05	0.000525971	4.40136	3.27904	0.000189239	5.7422e-05
A0A0H2XFL9	S	355;355	1	-0.361164	-0.699695	-0.993887	-0.760149	-1.64752	-0.472586	-0.661213	-0.767674	-0.614961	-0.500858	-0.284026	NA	123.38	105.25	0.999676	QQLETDVSLKVSNTDSPDTWVVAGRGELHLS			0.999676	0.986005	0.942699	0.983101	0	0.986805	0.990722	0.997706	0.998018	0	0	NA	187921	20190215_OR15_Ag1_Prust001_SA_2mg_SdrE_1_IMAC_exp7	42630	-0.703724	-0.887249	-0.466615	0	0	1	A0A0H2XFL9;S;355;355	0.370493	0.456529	0.43122	0.340531	0.766017	0.686647
A0A0H2XH52	S	196;205	1	3.52408	NA	3.95776	3.4973	NA	2.71217	2.99438	2.74509	NA	1.77189	2.03187	1.90995	78.149	67.276	0.898604	EAAAGLPEDVKAYFTSRFA____________			0.898604	NA	0.851394	0.739148	0.467312	0.744847	0.856177	0.736279	NA	0.862427	0.685438	0.72872	13684	20190215_OR15_Ag1_Prust001_SA_2mg_SdrE_1_IMAC_exp7	49069	3.65971	2.81721	1.90457	1	1	1	A0A0H2XH52;S;196;205	8.78356e-05	0.000898503	4.05633	3.04648	0.00382556	6.90077e-05
A0A0H2XH52	S	61;70	1	-0.480161	-0.441437	0.248052	0.342997	0.410099	0.930121	1.02996	0.177217	0.75319	-0.230994	1.23584	0.874076	260.29	251.88	1	LDELKKNVEKHAVDFSQINILDYDDKKSYFE			0.999913	1	0.99986	1	1	1	1	1	1	0.999008	1	0.999002	68594	20190215_OR15_Ag1_Prust001_SA_2mg_Stk1_4_IMAC_exp7	55242	-0.082637	0.636849	0.658027	0	0	0	A0A0H2XH52;S;61;70	0.111206	0.177261	0.953871	0.751388	0.160498	0.146901
A0A0H2XH52	S	162;171	1	4.20027	1.9792	4.2835	4.22327	4.09806	4.30925	4.27589	4.37974	4.44965	4.43354	4.55353	4.5195	298.47	282.83	0.99919	KRDVVEKLYQENGKTSFEPADLKAHRMVNVI			0.990912	0.987331	0.95839	0.992264	0.979511	0.993601	0.989938	0.783382	0.993721	0.99919	0.9445	0.982667	114524	20190215_OR15_Ag1_Prust001_SA_2mg_Stp1_2_IMAC_exp7	37040	3.67156	4.26573	4.48905	0	0	0	A0A0H2XH52;S;162;171	0.243675	0.325713	0.613189	0.487165	0.439879	0.236112
A0A0H2XH52	S	73;82	1	1.12735	1.1698	1.3636	0.568846	0.817345	1.52486	1.34568	NA	0.967223	1.40712	2.15658	2.19966	157.42	128.35	0.999991	VDFSQINILDYDDKKSYFEALGVPAGQVYPI			0.99966	0	0.999989	0	0	0.999925	0.999982	NA	0	0.999987	0.999991	0.999943	164436	20190215_OR15_Ag1_Prust001_SA_2mg_Stp1_3_IMAC_exp7	56795	1.0574	1.2293	1.68265	0	1	0	A0A0H2XH52;S;73;82	0.205486	0.285262	0.687218	0.544757	0.878785	0.195472
Q2FHV6	S	144;144;144	1	NA	NA	1.20985	NA	NA	-1.32912	1.70814	NA	NA	1.60613	1.46417	2.45954	65.895	55.63	0.999996	SSSIVKEVAAYRADISEFVPPYVEKALKKKF			NA	NA	0	NA	NA	0	0	NA	NA	0	0	0.999996	1638	20190215_OR15_Ag1_Prust001_SA_2mg_Stp1_4_IMAC_exp7	56263	1.20985	0.189509	1.84328	3	2	1	Q2FHV6;S;144;144;144	0.479549	0.558545	0.319167	0.252942	0.813826	0.911312
A0A0H2XHI3	S	32;38	1	0.0326925	0.190575	0.537652	0.108444	0.30898	0.319912	0.164088	0.0901741	-0.0676169	0.245894	0.225501	0.318403	97.273	86.122	1	RIKQLMEQNLTIETKSNPNDLVTNVDKATED			1	1	1	1	1	1	1	1	1	1	1	0.999999	160019	20190215_OR15_Ag1_Prust001_SA_2mg_Stk1_4_IMAC_exp7	28808	0.217341	0.220788	0.180545	0	0	0	A0A0H2XHI3;S;32;38	0.937165	0.950713	0.0281839	0.0219506	0.99957	0.952413
A0A0H2XHI3	S	136;142	1	NA	1.1326	1.45394	NA	1.60385	1.63373	1.44496	1.10832	1.55062	NA	1.60717	NA	105.03	75.485	0.995993	DVLYHAKVGEGAYRGSQPLKPLNDSNLRQSI			0.499879	0.849522	0.880785	0.49429	0.966612	0.854074	0.499985	0.957788	0.995993	0.499095	0.754953	NA	180835	20190215_OR15_Ag1_Prust001_SA_2mg_Stp1_1_IMAC_exp7	20240	1.29327	1.44771	1.57889	2	0	2	A0A0H2XHI3;S;136;142	0.463659	0.542741	0.333801	0.265408	0.699103	0.435764
A0A0H2XHP8	S	191;191	1	2.04045	2.24522	2.47773	1.82787	1.45677	1.47055	1.63084	1.38498	1.90801	2.46596	2.02282	2.53524	119.27	102.18	1	DLRLRLVKGAYKENESIAFQSKEDVDANYIK			1	1	0.999997	0.999998	0.999999	0.999995	0.999989	0.999999	0.999998	0.999999	1	1	43790	20190215_OR15_Ag1_Prust001_SA_2mg_Stp1_4_IMAC_exp7	25241	2.14782	1.48579	2.23301	0	0	0	A0A0H2XHP8;S;191;191	0.00410943	0.0142939	2.38622	1.84485	0.0113528	0.880957
A0A0H2XEX3	S	18;18	1	1.87916	1.98602	2.25469	1.6107	2.11769	1.80559	1.63162	2.0693	0.0048344	-0.184478	NA	0.39884	67.507	41.95	1	FKNNLTSNLTNKIGNSVFKIENVDGKGAMPT			1	1	1	1	1	1	1	1	0	1	NA	0	82212	20190215_OR15_Ag1_Prust001_SA_2mg_Stp1_2_IMAC_exp7	31272	1.93264	1.90605	0.0730657	0	0	1	A0A0H2XEX3;S;18;18	2.20191e-05	0.000339603	4.6572	3.46903	0.988675	3.77062e-05
A0A0H2XEX3	S	107;107	1	-1.01863	-0.987259	-1.34084	NA	-0.853728	-1.07914	-1.2538	-0.80271	-1.02192	-1.56584	-0.943203	-1.6042	105.19	96.293	1	KQVNSLGDDVKERIMSAAAIQGSQFIGKRIS			1	1	0.999999	NA	1	1	1	0.999998	0.999999	0	0.999984	0.999569	86269	20190215_OR15_Ag1_Prust001_SA_2mg_SdrE_2_IMAC_exp7	50919	-1.11557	-0.997346	-1.28379	1	0	0	A0A0H2XEX3;S;107;107	0.363268	0.450196	0.439772	0.346598	0.835476	0.700742
A0A0H2XEX3	S	96;96	1	-0.298916	-0.45359	-0.0810099	-0.321178	0.380763	0.527432	-0.224372	0.455354	-0.487651	-0.494518	0.162671	0.0458112	61.815	50.594	1	EDVNKIYGLDHKQVNSLGDDVKERIMSAAAI			1	1	0	1	1	1	1	1	1	1	1	1	142537	20190215_OR15_Ag1_Prust001_SA_2mg_Stp1_4_IMAC_exp7	22706	-0.288673	0.284794	-0.193422	0	0	0	A0A0H2XEX3;S;96;96	0.0486971	0.093242	1.3125	1.03039	0.0543254	0.893497
A0A0H2XET4	S	178;178	1	3.77897	3.83136	4.0567	3.63737	3.62941	3.79354	3.7015	3.79975	3.31108	3.8804	3.67245	3.77972	111.95	109.55	0.991423	VKVTHSKDGVKLLWASCRELFNVIQADEIGA			0.989951	0.986466	0.986466	0.982429	0.890117	0.989951	0.866763	0.991423	0.989791	0.890117	0.986857	0.981936	106937	20190215_OR15_Ag1_Prust001_SA_2mg_Stk1_4_IMAC_exp7	46288	3.8261	3.73105	3.66091	0	0	0	A0A0H2XET4;S;178;178	0.464172	0.543045	0.333321	0.265164	0.745979	0.435636
A0A0H2XHD3	S	170;170	1	0.170107	0.225698	0.312565	0.208221	0.673778	0.732343	0.789952	0.740915	0.525693	0.739901	0.682407	0.449032	128.54	111.03	1	IIDSQLLKGHVYNGISGGQFKDLPPMEQVFD			0.999992	1	1	1	1	1	0.999997	0	1	0.999949	1	0.999998	61011	20190215_OR15_Ag1_Prust001_SA_2mg_Stk1_1_IMAC_exp7	30521	0.229148	0.734247	0.599258	0	0	0	A0A0H2XHD3;S;170;170	6.36857e-05	0.000734453	4.19596	3.13404	6.08732e-05	0.000648489
A0A0H2XHD3	S	260;260	1	0.576683	0.374763	0.559883	0.108166	0.407838	0.47519	0.404721	0.390193	0.49351	0.816566	0.532844	0.550324	232.15	221.24	1	LKNEGDVTISNYNQNSAVKVLVGAEQLDEFF			0.999999	1	1	1	1	0.999994	0.999991	1	0.999999	0.999999	1	0.999997	123145	20190215_OR15_Ag1_Prust001_SA_2mg_SdrE_2_IMAC_exp7	28340	0.404874	0.419486	0.598311	0	0	0	A0A0H2XHD3;S;260;260	0.195159	0.273906	0.709612	0.562399	0.990067	0.229425
A0A0H2XHD3	S	98;98	1	-0.378091	-0.107491	-0.498134	0.0478786	-0.0264656	0.261333	-0.482577	-0.658857	0.334119	0.752676	0.188106	NA	112.64	103.54	0.969544	KDREIDALKLFSKNHSEYVTDMRLIGIRERL			0.874749	0.908023	0.969544	0.796656	0.943339	0.806384	0.836118	0	0.933925	0.890466	0.761732	NA	125187	20190215_OR15_Ag1_Prust001_SA_2mg_SdrE_3_IMAC_exp7	26272	-0.233959	-0.226642	0.424967	0	0	1	A0A0H2XHD3;S;98;98	0.0560936	0.103385	1.25109	0.985544	0.999468	0.0742019
A0A0H2XHD3	S	81;81	1	0.521522	0.840267	1.01786	0.775872	NA	0.821258	NA	0.980035	1.11327	1.63674	1.14905	1.43592	104.49	86.978	0.874391	KKTITKQQEDYNHMVSTKDREIDALKLFSKN			0	0.733877	0.497064	0	NA	0.854932	0	0.870292	0.874391	0	0.492314	0.783687	140313	20190215_OR15_Ag1_Prust001_SA_2mg_Stp1_1_IMAC_exp7	21075	0.78888	0.900646	1.33374	0	2	0	A0A0H2XHD3;S;81;81	0.0224582	0.0527594	1.64862	1.2777	0.824787	0.0214499
A0A0H2XHD3	S	53;53	1	0.875395	NA	1.42161	0.516573	NA	NA	NA	NA	1.99832	2.01976	NA	NA	94.409	74.932	0.862922	QTEEKYEQQEQNIKKSHEEALEKERIQNKKT			0.592323	NA	0.862922	0.598333	NA	0.578128	NA	NA	0.612415	0.622391	NA	NA	155025	20190215_OR15_Ag1_Prust001_SA_2mg_SdrE_3_IMAC_exp7	9427	0.937859	NA	2.00904	1	4	2	A0A0H2XHD3;S;53;53	0.0511647	0.09704	1.29103	1.01305	NA	0.0511647
A0A0H2XHE7	S	16;16	1	-0.152632	0.023105	-0.0526663	0.0829736	0.338214	0.696285	0.521304	0.882944	0.217649	-0.0728108	0.469228	0.391152	136.33	114.09	1	MKSITTDELKNKLLESKPVQIVDVRTDEETA			0.999995	0	1	0	1	0	1	1	1	0	0	1	105825	20190215_OR15_Ag1_Prust001_SA_2mg_Stp1_1_IMAC_exp7	42827	-0.0248049	0.609687	0.251305	0	0	0	A0A0H2XHE7;S;16;16	0.00532693	0.0173667	2.27352	1.76028	0.0041652	0.18552
A0A0H2XKJ0	S	128;128	1	2.01361	2.21325	2.20726	2.2072	1.87992	1.95474	2.06828	2.02914	1.96274	1.6058	2.107	2.00039	131.17	107.95	0.99999	YVFINNHDPRLFEGFSMGNPRIQTGNLLVHL			0.999879	0.999985	0.99995	0.999924	0.99999	0.999847	0.999326	0.999979	0.99999	0.999936	0.989706	0.999936	101275	20190215_OR15_Ag1_Prust001_SA_2mg_Stp1_1_IMAC_exp7	53865	2.16033	1.98302	1.91898	0	0	0	A0A0H2XKJ0;S;128;128	0.1042	0.168194	0.982133	0.77419	0.250613	0.100748
A0A0H2XJL8	S	234;234	1	-0.835716	-0.170799	-0.996933	NA	0.26874	-0.108259	-0.0223948	0.318551	-0.234166	-1.63397	-0.771168	-0.984381	111.74	104.85	0.994304	YYWRKRKHNIDRMVESDYTDIDVSYGKMYKE			0.959587	0.994304	0.980765	NA	0.992295	0.952576	0.987109	0.958187	0.980091	0.510618	0.989684	0.532469	121093	20190215_OR15_Ag1_Prust001_SA_2mg_SdrE_2_IMAC_exp7	43482	-0.667816	0.114159	-0.905922	1	0	0	A0A0H2XJL8;S;234;234	0.0267602	0.059912	1.57251	1.22249	0.105885	0.762094
A0A0H2XGR4	S	289;289	1	-1.99706	-1.15969	-2.8622	-1.23579	-1.38772	-2.08592	-2.34838	-1.08629	-2.62822	NA	NA	NA	150.59	126.03	0.987795	FKKLEFKQLLADIDQSASVEDAIEKTFEIET			0.825464	0.931771	0	0.987795	0.5	0	0	0.986443	0	NA	NA	NA	138777	20190215_OR15_Ag1_Prust001_SA_2mg_SdrE_4_IMAC_exp7	52010	-1.81369	-1.72708	-2.62822	0	0	3	A0A0H2XGR4;S;289;289	0.540066	0.611523	0.267553	0.213587	0.983282	0.580313
A0A0H2XGR4	S	291;291	1	-1.54703	-0.443903	NA	-0.971809	-0.931456	-1.31262	-1.83018	-0.519513	NA	NA	NA	NA	168.69	143.75	0.994266	KLEFKQLLADIDQSASVEDAIEKTFEIETSF			0.85092	0.983736	0	0.994266	0.5	0	0	0.994042	0	NA	NA	NA	138776	20190215_OR15_Ag1_Prust001_SA_2mg_SdrE_4_IMAC_exp7	51162	-0.987581	-1.14844	NA	1	0	4	A0A0H2XGR4;S;291;291	0.720171	0.773048	0.142564	0.111794	0.720171	NA
A0A0H2XGR4	S	699;699	1	NA	NA	-0.0961611	NA	0.329483	0.995019	1.09039	0.832022	0.347843	-0.425207	NA	-0.0876941	165.34	142.74	0.997731	ATAMKVFGVEADQVDSLMRRQAKAVNFGIVY			0	0	0.997731	0	0.5	0.780311	0.985162	0.995675	0.95989	0.830319	NA	0.830319	180201	20190215_OR15_Ag1_Prust001_SA_2mg_SdrE_3_IMAC_exp7	55036	-0.0961611	0.811728	-0.0550193	3	0	1	A0A0H2XGR4;S;699;699	0.0473155	0.09147	1.325	1.03872	0.152754	0.994592
Q2FFV5	S	67;67;67	1	0.132523	0.101634	0.165628	0.21522	0.354289	0.751252	0.728478	0.759642	0.0962954	0.809513	0.664397	0.344143	90.108	81.336	0.999852	TGKYTGRSPKDKFFVSEPSYRDNIDWGEINQ			0.997918	0.995537	0.998345	0.937422	0.995015	0.999082	0.998462	0.904	0.997117	0.998345	0.999153	0.999852	52116	20190215_OR15_Ag1_Prust001_SA_2mg_Stp1_4_IMAC_exp7	44707	0.153751	0.648415	0.478587	0	0	0	Q2FFV5;S;67;67;67	0.0304849	0.0657734	1.51591	1.18195	0.0266532	0.14502
Q2FFV5	S	70;70;70	1	1.10461	1.2626	1.09594	1.29511	0.860487	1.14034	1.39807	1.16506	0.834538	1.319	1.06767	0.998157	109.42	100.47	0.975928	YTGRSPKDKFFVSEPSYRDNIDWGEINQPID			0.814201	0.574283	0.886846	0.884462	0.903175	0.975928	0.750984	0.852513	0.82493	0.967489	0.653943	0.970346	52103	20190215_OR15_Ag1_Prust001_SA_2mg_Stk1_2_IMAC_exp7	43252	1.18956	1.14099	1.05484	0	0	0	Q2FFV5;S;70;70;70	0.590138	0.659967	0.229046	0.180478	0.925446	0.569402
Q2FFV5	S	442;442;442	1	0.427992	NA	0.492886	0.860975	NA	1.00108	0.479159	1.12946	1.13163	0.664185	0.703306	0.814138	68.536	48.774	0.986906	NTGWTGGKYGVGRRISLHYTRQMVNQAISGK			0.952691	0.779158	0.985038	0.931359	0.86735	0.98442	0.979807	0.986906	0.910105	0.924636	0.973008	0.986614	146195	20190215_OR15_Ag1_Prust001_SA_2mg_Stk1_4_IMAC_exp7	24746	0.593951	0.8699	0.828316	1	1	0	Q2FFV5;S;442;442;442	0.417145	0.498691	0.379713	0.302169	0.444257	0.505556
Q2FFV5	S	2;2;2	1	2.38044	2.12846	2.93329	2.36506	3.09724	3.0674	2.59777	2.84	2.79091	2.82533	2.7827	3.15604	152.07	143.84	1	______________MSVDTYTETTKIDKLLK			0.999981	0.99994	0.999994	0.999995	0.999933	1	1	0.999995	0.999999	0.999999	0.999992	0.999999	163325	20190215_OR15_Ag1_Prust001_SA_2mg_Stk1_3_IMAC_exp7	17352	2.45181	2.9006	2.88875	0	0	0	Q2FFV5;S;2;2;2	0.0609876	0.110661	1.21476	0.956006	0.0858936	0.0948588
A0A0H2XGC0	S	16;16	1	NA	1.30593	NA	1.24013	1.70085	1.61948	1.49364	1.48826	1.17627	1.79509	NA	NA	89.805	67.065	0.985146	MATNHEIEFKQMITASIYNKLQEKYFKDSVL			NA	0.705251	NA	0.949927	0.816398	0.751159	0.563552	0.985146	0.716439	0.919292	NA	NA	139291	20190215_OR15_Ag1_Prust001_SA_2mg_Stk1_4_IMAC_exp7	35987	1.27303	1.57556	1.48568	2	0	2	A0A0H2XGC0;S;16;16	0.338825	0.426685	0.470025	0.369892	0.311934	0.607646
A0A0H2XGL1	S	189;189	1	NA	-0.302658	-1.75182	0.240935	-0.378639	-1.13017	-1.07052	0.384215	NA	NA	-2.22864	NA	122.01	107.4	0.975694	FNKALILHADHELNASAFTARCAVSSLSDMY			0	0.943184	0	0	0.946625	0.939137	0	0.975694	NA	NA	0	NA	7525	20190215_OR15_Ag1_Prust001_SA_2mg_Stk1_4_IMAC_exp7	44877	-0.604514	-0.548777	-2.22864	1	0	3	A0A0H2XGL1;S;189;189	0.280758	0.364349	0.551668	0.438482	0.995969	0.309918
A0A0H2XGL1	S	291;291	1	-1.01636	-0.131461	-0.44503	-0.0609589	-1.36711	-1.64745	-1.29762	-1.00759	NA	NA	NA	NA	101.3	82.093	1	RQITKDAGREELFEMSVKMEKRMAEEKGLIP			0.999996	1	0.999844	1	0	0	0	0	0	NA	NA	NA	15776	20190215_OR15_Ag1_Prust001_SA_2mg_SdrE_4_IMAC_exp7	47756	-0.413453	-1.32994	NA	0	0	4	A0A0H2XGL1;S;291;291	0.0112933	0.0316369	1.94718	1.49981	0.0112932	NA
A0A0H2XGL1	S	113;113	1	NA	-0.874908	NA	0.0128015	0.236108	NA	0.075437	0.421808	NA	NA	NA	NA	104.51	97.504	0.97869	SLSYIAHFDPDAENESDENRYERAMRIQAKV			0	0	0	0.712743	0.927218	NA	0.654344	0.97869	NA	0	NA	NA	173627	20190215_OR15_Ag1_Prust001_SA_2mg_Stk1_4_IMAC_exp7	46648	-0.431053	0.244451	NA	2	1	4	A0A0H2XGL1;S;113;113	0.153335	0.227852	0.814358	0.642347	0.153335	NA
Q2FG37	S	139;139;139	1	0.719739	0.687358	0.53911	0.567563	1.07416	1.32119	0.926924	1.11782	0.385781	0.943503	1.07469	1.04832	99.011	94.276	0.99999	GVAVMDSRFRMGSMGSVIGEKICRIIDYCTE			0.999893	0.999885	0.999872	0.999893	0.998698	0.999124	0.998667	0.994437	0.99323	0.99991	0.99999	0.999907	116917	20190215_OR15_Ag1_Prust001_SA_2mg_Stp1_3_IMAC_exp7	36425	0.628443	1.11002	0.863071	0	0	0	Q2FG37;S;139;139;139	0.0344102	0.072028	1.46331	1.1425	0.0278968	0.317649
Q2FG37	S	20;20;20	1	-0.100883	0.268255	-0.128337	-0.387435	-0.344596	0.0713908	-0.0583837	-0.274541	NA	-0.792477	NA	NA	107.21	91.158	1	FFNRTKKKKYLTVQDSKNNDVPAGIMTKCPK			1	0.997444	0.999996	0.999934	0.999858	0.999937	0.999912	0.999989	NA	0	NA	NA	197756	20190215_OR15_Ag1_Prust001_SA_2mg_SdrE_1_IMAC_exp7	21186	-0.0871001	-0.151533	-0.792477	0	0	3	Q2FG37;S;20;20;20	0.0879097	0.147321	1.05596	0.831736	0.921019	0.0798248
Q2FI75	S	12;12	1	NA	-2.37907	-1.28161	-1.63783	NA	-1.78089	-1.36214	-1.59104	NA	NA	NA	NA	115.8	94.504	0.79669	____MAGELRIMENKSREDINLSPVSKIEIY			0.499668	0.499059	0.499942	0.499988	0.499998	0.499981	0.499827	0.79669	0.499246	0.499849	0	0.495253	161424	20190215_OR15_Ag1_Prust001_SA_2mg_Stk1_4_IMAC_exp7	28920	-1.76617	-1.57802	NA	1	1	4	Q2FI75;S;12;12	0.614662	0.680614	0.211364	0.167099	0.614662	NA
A0A0H2XFW2	S	120;126	1	3.8992	4.02624	4.26111	3.93338	3.88563	4.33765	4.0628	4.19704	3.652	3.9348	3.87348	4.03861	108.47	98.954	0.990272	LSNRKAEDKKKFVLGSVSHKVAKRATIPVLI			0.976914	0.988285	0.989647	0.977808	0.990272	0.971374	0.971855	0.985183	0.967838	0.983656	0.98736	0.872133	56382	20190215_OR15_Ag1_Prust001_SA_2mg_Stk1_1_IMAC_exp7	31798	4.02998	4.12078	3.87472	0	0	0	A0A0H2XFW2;S;120;126	0.184239	0.262917	0.734619	0.580181	0.747243	0.448276
A0A0H2XFW2	S	122;128	1	-0.162589	0.137738	0.133721	-0.291971	-0.238413	-0.597705	-0.328847	-0.67646	NA	-1.18866	NA	NA	108.7	97.869	0.925197	NRKAEDKKKFVLGSVSHKVAKRATIPVLIVK			0.786136	0	0.925197	0.564853	0.707877	0.84003	0	0	NA	0	NA	0.333333	56377	20190215_OR15_Ag1_Prust001_SA_2mg_SdrE_3_IMAC_exp7	30894	-0.0457754	-0.460356	-1.18866	0	0	3	A0A0H2XFW2;S;122;128	0.00744951	0.0228783	2.12787	1.64058	0.0741322	0.0071794
Q2FI70	S	211;211;211	1	-1.7672	-1.58783	-1.01978	NA	-0.48447	-0.596451	-0.586081	NA	-0.558517	-0.874267	-0.531761	-0.612747	117.67	105.38	0.867552	VGSPLVLPKHHTCLISPVNHDTIRMTIDHVS			0	0	0.543663	NA	0.441539	0	0	NA	0	0.46716	0	0.867552	71371	20190215_OR15_Ag1_Prust001_SA_2mg_Stp1_4_IMAC_exp7	30062	-1.45827	-0.555667	-0.644323	1	1	0	Q2FI70;S;211;211;211	0.00362054	0.0131643	2.44123	1.8806	0.00538924	0.00655977
Q2FG27	S	292;292;292	1	-0.764573	-0.653149	NA	-0.578548	-0.448726	0.00826402	-0.0411667	-0.322347	-0.0834485	-0.101679	-0.0445773	0.188731	122.7	119.56	1	SGTSSDLRDLSEEAESGKARSQMALDVFASK			1	1	0.999991	0.999832	0.999983	1	1	0.999997	1	1	0.999999	0.999993	25247	20190215_OR15_Ag1_Prust001_SA_2mg_Stp1_2_IMAC_exp7	13654	-0.665423	-0.200994	-0.0102434	1	0	0	Q2FG27;S;292;292;292	0.00248465	0.00996345	2.60473	2.00159	0.0150833	0.00208352
Q2FG27	S	277;277;277	1	0.8041	0.955181	0.848681	0.871514	NA	0.445537	0.650685	0.571908	NA	NA	NA	NA	133.48	101.16	0.955386	QVLEILNKESGLLGLSGTSSDLRDLSEEAES			0.955386	0.805324	0.878427	0	0.404351	0.869377	0.946427	0.669718	0	0.455495	0	0	46508	20190215_OR15_Ag1_Prust001_SA_2mg_SdrE_1_IMAC_exp7	50383	0.869869	0.556043	NA	0	1	4	Q2FG27;S;277;277;277	0.00402928	0.0140674	2.39477	1.85179	0.00402928	NA
Q2FG27	S	101;101;101	1	-0.957044	-0.621611	-1.30187	-1.11278	-2.00639	-2.60921	-1.50544	NA	NA	NA	NA	NA	126.1	97.92	0.999999	GTGHRVVHGGEKFPESVAITDEVEKEIEELS			0.999946	0.99999	0.997165	0.999999	0	0	0	NA	NA	NA	NA	NA	54719	20190215_OR15_Ag1_Prust001_SA_2mg_SdrE_4_IMAC_exp7	45377	-0.998325	-2.04035	NA	0	1	4	Q2FG27;S;101;101;101	0.0217092	0.0513376	1.66336	1.28956	0.0217092	NA
A0A0H2XI92	S	92;92	1	NA	-0.0559903	NA	-0.450578	-0.371429	-0.0653363	-0.30181	0.0746651	-0.0251759	0.173671	-0.333332	-0.0374147	67.726	57.312	0.871141	TSLNAFPVDRENPGPSTLKRPINLLKDNKTV			NA	0.707429	NA	0.834628	0.871141	0.780566	0.867277	0.743856	0.811458	0.5	0.858828	0.785353	44238	20190215_OR15_Ag1_Prust001_SA_2mg_Stk1_1_IMAC_exp7	20138	-0.253284	-0.165978	-0.0555628	2	0	0	A0A0H2XI92;S;92;92	0.579779	0.649936	0.236738	0.18713	0.892022	0.577443
Q2FG40	S	383;383	1	2.60711	1.50637	2.13795	NA	2.07168	1.14738	NA	NA	NA	-1.81039	NA	1.21635	225.13	203.5	0.834979	LNLNVKAIVAATESGSTARTISKYRPHSDII			0	0.834979	0.649095	NA	0.822717	0.719483	NA	NA	NA	0.305599	NA	0.801959	6358	20190215_OR15_Ag1_Prust001_SA_2mg_SdrE_2_IMAC_exp7	17503	2.08381	1.60953	-0.297019	1	2	2	Q2FG40;S;383;383	0.194258	0.273051	0.711621	0.563757	0.901955	0.184723
Q2FG40	S	149;149	1	1.46644	1.2041	1.54555	1.30235	1.53248	1.67324	1.54676	1.57581	1.38877	1.5608	1.66946	1.60367	124.12	118.08	1	DIDHAKKEVKCDILNSGELKNKKGVNLPGVR			1	1	1	1	1	1	1	1	1	1	1	1	14392	20190215_OR15_Ag1_Prust001_SA_2mg_Stp1_4_IMAC_exp7	38021	1.37961	1.58207	1.55568	0	0	0	Q2FG40;S;149;149	0.0779865	0.133971	1.10798	0.87299	0.0904606	0.145667
Q2FG40	S	16;16	1	-0.856395	-0.910688	-1.05568	-1.20207	-0.671223	-0.331073	-0.831833	-0.719294	-0.95374	-0.715795	-0.73255	-0.389385	114.59	107.02	0.960731	MRKTKIVCTIGPASESEEMIEKLINAGMNVA			0	0.960731	0.499999	0	0	0.894261	0	0	0	0	0	0.888342	89936	20190215_OR15_Ag1_Prust001_SA_2mg_SdrE_2_IMAC_exp7	39561	-1.00621	-0.638356	-0.697868	0	0	0	Q2FG40;S;16;16	0.0652793	0.116811	1.18522	0.932517	0.0726502	0.136543
Q2FG40	S	36;36	1	0.65893	-1.90097	1.4185	-1.45581	-0.879367	-0.93945	-1.14463	NA	1.10209	-1.31336	-0.616065	-0.617576	129.37	115.69	0.998338	EKLINAGMNVARLNFSHGSHEEHKGRIDTIR			0.885669	0.852103	0	0.97984	0.970111	0.807476	0.948826	0.998338	0.767646	0	0.953397	0.731903	108113	20190215_OR15_Ag1_Prust001_SA_2mg_Stk1_4_IMAC_exp7	10853	-0.319838	-0.987816	-0.361227	0	1	0	Q2FG40;S;36;36	0.725553	0.777284	0.139331	0.10942	0.744196	0.998626
Q2FG40	S	333;333	1	-0.0257506	-0.185222	0.0682867	-0.34462	-0.0816705	-0.562425	-0.309804	-0.598244	-0.082265	-0.121953	-0.345118	-0.0286839	110.51	88.181	1	LYPEEAVKTMRNIAVSAEAAQDYKKLLSDRT			1	0.999999	1	1	0.999792	0.999832	1	1	0.999998	1	0.999687	0.999991	125455	20190215_OR15_Ag1_Prust001_SA_2mg_SdrE_4_IMAC_exp7	29636	-0.121826	-0.388036	-0.144505	0	0	0	Q2FG40;S;333;333	0.149542	0.223517	0.825236	0.650689	0.177613	0.984755
Q2FG40	S	563;563	1	-0.667325	-0.142108	NA	-0.256156	-0.415562	-0.612659	-0.991377	0.229413	-0.372422	-2.37071	-3.72233	-1.41472	129.38	122	1	GIPTVVGVEKAVKNISNNMLVTIDAAQGKIF			0.999862	0.999965	NA	0.999975	0.999974	0.99913	0.999991	0.999999	1	0	0	0.983539	126119	20190215_OR15_Ag1_Prust001_SA_2mg_Stp1_1_IMAC_exp7	51901	-0.355196	-0.447546	-1.97005	1	0	0	Q2FG40;S;563;563	0.0790366	0.135526	1.10217	0.867978	0.990876	0.12079
Q2FG40	S	282;282	1	0.0969938	NA	NA	-0.137594	-0.297291	NA	-0.590141	NA	-1.46785	-1.90037	-1.06695	NA	188.25	184	0.97642	NKLGKPVITATQMLDSMQRNPRATRAEASDV			0.84262	NA	NA	0.97642	0	NA	0.499997	NA	0	0.70591	0	NA	134020	20190215_OR15_Ag1_Prust001_SA_2mg_SdrE_4_IMAC_exp7	50267	-0.0202999	-0.443716	-1.47839	2	2	1	Q2FG40;S;282;282	0.0164274	0.0423431	1.78443	1.37322	0.461896	0.0170007
Q2FG40	S	198;198	1	2.6662	2.82261	2.97518	2.57395	2.90835	2.95429	2.95683	2.95188	2.72834	3.03782	2.85771	3.05625	145.31	127.04	0.999081	KENVDFIAASFVRRPSDVLEIREILEEQKAN			0.996784	0.994997	0.940806	0.999081	0.996947	0.99332	0.998804	0.992711	0.997775	0.994808	0.998904	0.99668	148493	20190215_OR15_Ag1_Prust001_SA_2mg_SdrE_4_IMAC_exp7	37079	2.75948	2.94284	2.92003	0	0	0	Q2FG40;S;198;198	0.174128	0.251299	0.759132	0.599809	0.195131	0.271552
Q2FG40	S	403;403	1	-0.855598	-0.820748	-0.380734	-0.54165	-0.634508	-0.362333	-0.621693	-0.697664	-0.306521	-0.630043	-0.581336	-0.358499	93.407	67.911	0.979804	ISKYRPHSDIIAVTPSEETARQCSIVWGVQP			0	0	0.874481	0.97183	0.979804	0.953342	0	0	0.949763	0.788356	0.888491	0.633117	199405	20190215_OR15_Ag1_Prust001_SA_2mg_Stk1_1_IMAC_exp7	31280	-0.649683	-0.579049	-0.4691	0	0	0	Q2FG40;S;403;403	0.406048	0.488337	0.391422	0.311281	0.849913	0.38018
A0A0H2XEM6	S	85;85	1	-1.98035	-1.27849	-2.22521	-1.75116	-1.84736	-2.44081	-1.8615	-1.65708	0.503267	-0.693886	0.172741	-0.0651829	150.34	138.12	0.999461	FNEYYDYKKGLDDHESVGIGGAIVRNGMSPE			0	0	0	0	0	0	0	0	0.979808	0.956952	0.999461	0.995516	62439	20190215_OR15_Ag1_Prust001_SA_2mg_Stp1_3_IMAC_exp7	40393	-1.8088	-1.95169	-0.0207654	0	0	0	A0A0H2XEM6;S;85;85	0.000180555	0.00151742	3.74339	2.81889	0.882632	0.000532047
A0A0H2XHU6	S	14;14	1	0.655901	0.593315	0.634858	0.771775	-0.119145	0.679744	-0.257266	0.630086	0.557004	0.187435	0.43419	0.659035	158.93	138.5	0.99915	__MEKIFLNGEFVSPSEAKVSYNDRGYVFGD			0.99484	0.993642	0.796385	0.97812	0.96549	0.989933	0.986629	0.99915	0.998171	0.981966	0.940616	0.981864	81197	20190215_OR15_Ag1_Prust001_SA_2mg_Stk1_4_IMAC_exp7	50435	0.663962	0.233355	0.459416	0	0	0	A0A0H2XHU6;S;14;14	0.199975	0.279367	0.699023	0.553825	0.176259	0.633712
Q2FI12	S	97;97;97	1	NA	NA	NA	NA	-1.35532	-0.725283	-0.610435	-0.47012	-1.21044	NA	NA	-1.41751	80.979	44.555	0.844399	KIIPLEVVVRNIASGSITKRLGFENGEVFRE			NA	0.36072	NA	NA	0	0.655028	0.639315	0.766363	0.504	NA	0.436194	0.844399	125438	20190215_OR15_Ag1_Prust001_SA_2mg_Stp1_4_IMAC_exp7	16540	NA	-0.79029	-1.31397	4	0	2	Q2FI12;S;97;97;97	0.155742	0.230452	0.807595	0.63742	NA	NA
Q2FI07	S	8;8;8	1	-1.16279	-0.605556	-0.382882	-0.677502	-0.438116	-0.449141	-0.611756	-0.0523226	-1.62707	-2.61514	-1.64621	-1.93673	105.32	94.857	0.99956	________MSKAYEQSGVNIHAGYEAVERMS			0	0.997754	0.99881	0.998552	0	0	0	0.99956	0	0	0	0	13650	20190215_OR15_Ag1_Prust001_SA_2mg_Stk1_4_IMAC_exp7	34910	-0.707181	-0.387834	-1.95629	0	0	0	Q2FI07;S;8;8;8	0.000351478	0.00244813	3.4541	2.61116	0.443536	0.00196099
A0A0H2XJG9	S	112;112	1	1.74501	2.23968	1.43258	1.76364	1.32179	1.61454	1.42459	1.86417	-0.0526008	-1.91811	0.192411	-0.0349374	386.09	378	1	QAALKAQQAAIKEEASANNLSDTSQEAQEIQ			1	1	1	1	1	1	1	1	1	1	0.987734	0.999607	34726	20190215_OR15_Ag1_Prust001_SA_2mg_SdrE_1_IMAC_exp7	34222	1.79523	1.55627	-0.45331	0	0	0	A0A0H2XJG9;S;112;112	0.00105423	0.00543977	2.97706	2.26442	0.849189	0.0015177
A0A0H2XJG9	S	117;117	1	3.75337	4.01794	3.72421	3.46667	3.13047	2.96607	3.02271	3.18873	1.89428	2.05003	1.92216	1.86775	413.47	388.94	0.999946	AQQAAIKEEASANNLSDTSQEAQEIQEAKKE			0.992583	0.999793	0.866911	0.999733	0.987972	0.997044	0.997984	0.999946	0.962729	0.88626	0.970789	0.984419	34778	20190215_OR15_Ag1_Prust001_SA_2mg_Stk1_4_IMAC_exp7	32414	3.74055	3.07699	1.93355	0	0	0	A0A0H2XJG9;S;117;117	1.28355e-07	9.23826e-06	6.89159	5.03441	0.00039076	1.03865e-07
A0A0H2XJG9	S	120;120	1	NA	NA	2.62817	2.38571	2.05145	2.15976	1.99153	2.38072	1.09001	0.526847	0.739857	0.598195	400.22	375.68	0.999948	AAIKEEASANNLSDTSQEAQEIQEAKKEAQA			0.761657	0.95269	0.983655	0.986062	0.989744	0.999948	0.98408	0.974109	0.957014	0.832347	0.844524	0.866492	34764	20190215_OR15_Ag1_Prust001_SA_2mg_Stk1_2_IMAC_exp7	32768	2.50694	2.14586	0.738727	2	0	0	A0A0H2XJG9;S;120;120	2.8458e-05	0.000413945	4.5458	3.38306	0.183447	6.34223e-05
A0A0H2XJG9	S	193;140	1	0.551598	0.90415	0.186248	0.468134	-0.132619	0.303682	-0.182545	0.20578	-1.13708	-1.18183	-1.18393	-1.31045	312.1	298.36	1	EIQEAKKEAQAETDKSAAVSNEEPKAVALKA			1	0.999996	0.974201	1	1	1	1	1	1	0.999948	1	0.999996	150821	20190215_OR15_Ag1_Prust001_SA_2mg_Stk1_1_IMAC_exp7	10240	0.527532	0.0485749	-1.20332	0	0	0	A0A0H2XJG9;S;193;140	5.04119e-06	0.000118913	5.29747	3.92477	0.0354809	4.71254e-06
A0A0H2XJG9	S	197;144	1	2.50782	2.80411	3.89499	2.35118	1.95666	2.23381	1.93474	1.81088	1.31269	1.47634	1.25965	1.38263	136.5	133.8	1	AKKEAQAETDKSAAVSNEEPKAVALKAQQAA			1	1	0.999908	0.999978	1	0.99445	0.999995	0.999999	1	0.999999	0.999995	1	150814	20190215_OR15_Ag1_Prust001_SA_2mg_SdrE_1_IMAC_exp7	10785	2.88952	1.98402	1.35783	0	0	0	A0A0H2XJG9;S;197;144	0.00192931	0.00826803	2.7146	2.0826	0.0328968	0.00150903
A0A0E1VIV5	S	218	1	1.20084	1.02311	1.91893	1.17794	1.6953	1.56519	0.779525	1.8515	0.179235	-0.636624	-0.412968	0.375916	166.57	161.51	1	AVALKAQQAAIKEEASANNLSDTSQEAQEIQ			0.998899	1	1	1	1	0.999955	0.999978	0.999764	0.999985	0.985263	0.99698	0.978387	34908	20190215_OR15_Ag1_Prust001_SA_2mg_SdrE_4_IMAC_exp7	31273	1.3302	1.47288	-0.12361	0	0	0	A0A0E1VIV5;S;218	0.00130767	0.00633961	2.8835	2.19794	0.897825	0.00363749
A0A0E1VIV5	S	223	1	1.67764	1.77253	2.52937	1.77891	1.97353	2.50732	1.59222	2.54791	1.07924	0.351702	1.15112	1.72163	249.78	244.33	0.995714	AQQAAIKEEASANNLSDTSQEAQEIQEAKRE			0.952861	0.995714	0.97708	0.975215	0.967206	0.962396	0.851195	0.94487	0.959158	0.979127	0.769904	0.98305	34898	20190215_OR15_Ag1_Prust001_SA_2mg_SdrE_2_IMAC_exp7	29962	1.93961	2.15525	1.07592	0	0	0	A0A0E1VIV5;S;223	0.0247045	0.0567154	1.60722	1.2463	0.802592	0.0715066
A0A0E1VIV5	S	226	1	1.42869	NA	0.185849	1.32182	NA	NA	NA	2.14629	0.437583	NA	0.795364	NA	193.81	191.31	0.968289	AAIKEEASANNLSDTSQEAQEIQEAKREAQA			0.966759	0.496483	0.519993	0.714726	0.332956	0.480835	0.311858	0.968289	0.843836	0.495259	0.785741	0.329506	34922	20190215_OR15_Ag1_Prust001_SA_2mg_Stk1_4_IMAC_exp7	30148	0.978786	2.14629	0.616474	1	3	2	A0A0E1VIV5;S;226	0.242333	0.324537	0.615587	0.488736	0.32684	0.788901
A0A0H2XJG9	S	65;65	1	3.75868	3.91207	4.08879	3.68654	2.90341	2.91693	3.17312	3.1784	2.63273	2.41878	2.32968	2.34306	178.1	158.5	1	VYQKADDLKVKEQELSQKFEERKTQLEETVA			1	1	0.999995	1	1	1	1	1	1	1	0.999995	1	44908	20190215_OR15_Ag1_Prust001_SA_2mg_Stp1_4_IMAC_exp7	25100	3.86152	3.04296	2.43106	0	0	0	A0A0H2XJG9;S;65;65	1.63141e-06	5.39006e-05	5.78744	4.26841	0.000117924	1.19777e-06
A0A0H2XJG9	S	289;234	1	1.89307	2.34095	NA	2.09164	1.44427	1.30523	1.3282	1.68445	1.96344	0.548639	1.74852	1.38467	192.22	167.93	0.988033	AAKQKQAKLTPGSKESQLTEALFAEKPVAKN			0.980744	0.97559	0.959386	0.94408	0.936638	0.988033	0.96344	0.889605	0.970037	0.961432	0.926603	0.985072	112678	20190215_OR15_Ag1_Prust001_SA_2mg_Stk1_2_IMAC_exp7	53121	2.10855	1.44054	1.41132	1	0	0	A0A0H2XJG9;S;289;234	0.106188	0.17101	0.973923	0.766978	0.145785	0.127532
A0A0H2XJG9	S	93;93	1	1.83695	1.67662	1.05561	NA	NA	NA	NA	NA	-0.733555	0.202337	NA	NA	107.45	82.679	1	TVAFTKERVEGFLNKSKNEQAALKAQQAAIK;TVAYTKERVEGFLNKSKNEQAALKAQQAAIK			1	1	0	NA	NA	NA	NA	NA	1	1	NA	NA	157613	20190215_OR15_Ag1_Prust001_SA_2mg_Stp1_2_IMAC_exp7	8408	1.52306	NA	-0.265609	1	4	2	A0A0H2XJG9;S;93;93	0.0310194	0.0666703	1.50837	1.17607	NA	0.0310194
A0A0H2XG15	S	251;251		-0.809368	NA	-0.536014	NA	-0.0392144	-0.817883	0.0190353	-0.0509333	-0.841663	-1.39309	-0.809909	-1.14679	57.281	57.281	1	RLEEEGYEWVKEEFGSAE_____________			0	NA	0	NA	0	0	1	0	0	0	1	0	35036	20190215_OR15_Ag1_Prust001_SA_2mg_Stp1_3_IMAC_exp7	20305	-0.672691	-0.222249	-1.04786	2	0	0	A0A0H2XG15;S;251;251	0.0258399	0.058494	1.58771	1.23289	0.307639	0.423635
A0A0H2XG15	S	148;148	1	0.623461	0.636615	1.13696	0.544834	0.54942	0.912346	0.442322	0.828	0.487501	0.743127	0.721201	1.00312	131.17	121.1	1	DIDKDMAQRYLNEGFSGGEKKRNEILQLMML			0.999999	0.999998	1	1	1	1	1	1	1	1	1	1	197376	20190215_OR15_Ag1_Prust001_SA_2mg_Stk1_4_IMAC_exp7	29337	0.735467	0.683022	0.738738	0	0	0	A0A0H2XG15;S;148;148	0.932876	0.948516	0.0301761	0.0229555	0.94746	0.999789
A0A0H2XFS4	S	394;394	1	-1.47767	-1.68287	-1.16377	-1.43277	-0.521962	-0.645012	-0.900642	-0.647596	-0.813502	-1.83994	NA	-1.05603	62.104	55.626	0.986483	GDNVQDAQRDAYKKVSQIQSDHLFYRHDIAN			0	0	0	0	0	0.986483	0	0	0	0	NA	0	97323	20190215_OR15_Ag1_Prust001_SA_2mg_Stk1_2_IMAC_exp7	36461	-1.43927	-0.678803	-1.23649	0	0	1	A0A0H2XFS4;S;394;394	0.0234894	0.0546269	1.62913	1.26259	0.021878	0.686921
Q2FG58	S	42;42	1	NA	-0.0853422	-0.0902071	-0.192109	NA	0.131871	NA	0.303694	-2.53151	-2.60854	NA	-2.43918	46.129	43.145	0.996506	SKHTLYKVAKQQVMKSGQYAFRDRRQRKRDF			NA	0	0.982866	0.996437	NA	0.996506	NA	0.996506	0	0	NA	0	154435	20190215_OR15_Ag1_Prust001_SA_2mg_Stk1_4_IMAC_exp7	26376	-0.122553	0.217783	-2.52641	1	2	1	Q2FG58;S;42;42	4.79499e-07	2.17089e-05	6.31921	4.66336	0.0164784	1.75184e-06
Q2FIG2	S	5;5	1	1.34579	1.70495	1.32705	0.936115	-0.601282	0.501998	-1.05089	-0.42683	-0.98978	-1.3288	-1.07454	-0.93241	162.93	143.47	1	___________MADESKFEQAKGNVKETVGN			1	1	1	1	1	1	1	1	0	0	0	0	1326	20190215_OR15_Ag1_Prust001_SA_2mg_Stk1_4_IMAC_exp7	13796	1.32848	-0.394252	-1.08138	0	0	0	Q2FIG2;S;5;5	6.93017e-05	0.000768893	4.15926	3.11413	0.000806287	6.36633e-05
A0A0H2XJC0	S	67;67	1	0.669639	0.839993	0.292327	0.803139	0.855915	1.16073	1.01318	1.08928	1.05291	0.609911	1.14569	1.05278	115.98	113.96	0.990794	EDGIIKDAKFEGEGCSISMASASMMTQAVKG			0.986526	0.983658	0.882906	0.898723	0.985588	0.933862	0.899765	0.987533	0.986466	0.855727	0.86196	0.990794	51448	20190215_OR15_Ag1_Prust001_SA_2mg_Stp1_4_IMAC_exp7	53763	0.651275	1.02978	0.965322	0	0	0	A0A0H2XJC0;S;67;67	0.0720942	0.126253	1.1421	0.898759	0.0789573	0.150736
A0A0H2XJC0	S	84;84	1	-0.192304	-0.0150333	-0.0749268	0.590539	0.556822	1.33763	0.852971	1.4	0.512958	-0.0310555	0.723276	0.355705	199.65	186.21	0.999956	SMASASMMTQAVKGHSLGEAMQMSQEFTKMM			0.996128	0.984245	0.987804	0.996779	0.997673	0.867322	0.962583	0.999814	0.999956	0.949479	0.998919	0.989333	60929	20190215_OR15_Ag1_Prust001_SA_2mg_Stp1_1_IMAC_exp7	47284	0.0770687	1.03686	0.390221	0	0	0	A0A0H2XJC0;S;84;84	0.0123817	0.033776	1.90722	1.47139	0.0108733	0.464138
A0A0H2XJC0	S	12;12	1	0.927752	1.18201	0.877454	NA	0.522511	0.746623	NA	NA	NA	0.751984	0.914004	NA	76.17	63.617	0.999998	____MNFNNLDQLYRSVIMDHYKNPRNKGVL			0.999352	0.999998	0.998645	0	0.999596	0.999885	NA	0	NA	0.999461	0.999995	NA	163520	20190215_OR15_Ag1_Prust001_SA_2mg_SdrE_2_IMAC_exp7	26050	0.995739	0.634567	0.832994	1	2	2	A0A0H2XJC0;S;12;12	0.135658	0.20729	0.867555	0.683422	0.12124	0.523869
A0A0H2XKA5	S	85;85	1	1.92659	2.0644	2.31466	1.92113	1.74845	1.59204	1.64495	1.90992	1.88661	1.17593	2.12911	1.98098	74.162	57.622	0.99875	VNEKDSSDTDEKLNPSDLSAPPGVKINDPVR			0.99875	0.994269	0.996803	0.992469	0.994667	0.995697	0.982606	0.993592	0.980212	0	0.9953	0.961661	108482	20190215_OR15_Ag1_Prust001_SA_2mg_SdrE_1_IMAC_exp7	36286	2.0567	1.72384	1.79316	0	0	0	A0A0H2XKA5;S;85;85	0.256377	0.338978	0.59112	0.469828	0.260925	0.411035
A0A0H2XKA5	S	88;88	1	NA	-0.510603	-0.616588	-0.67643	-0.280616	-0.618813	-0.663888	-0.717071	-0.891744	-1.41291	-1.39116	-1.85717	79.633	64.482	0.997295	KDSSDTDEKLNPSDLSAPPGVKINDPVRMYL			0.992169	0.98955	0.937414	0.994225	0.989564	0.992709	0.997295	0.988239	0	0.996207	0	0	108495	20190215_OR15_Ag1_Prust001_SA_2mg_Stk1_3_IMAC_exp7	34006	-0.601207	-0.570097	-1.38824	1	0	0	A0A0H2XKA5;S;88;88	0.0049962	0.0166127	2.30136	1.77956	0.98785	0.0134541
A0A0H2XKA5	S	145;145	1	1.18506	1.36361	1.63953	1.1805	1.935	2.02434	1.63355	2.10235	1.9635	1.46297	2.13326	2.29942	105.52	74.447	1	VAKSRLAEANLRLVVSIAKRYVGRGMLFLDL			0.993075	0.999969	1	1	1	1	1	1	1	0.999791	1	1	113948	20190215_OR15_Ag1_Prust001_SA_2mg_Stp1_4_IMAC_exp7	34696	1.34217	1.92381	1.96479	0	0	0	A0A0H2XKA5;S;145;145	0.0169746	0.0433555	1.7702	1.36296	0.033883	0.0242922
A0A0H2XKA5	S	133;133	1	-0.194173	-0.384144	0.28353	-0.917593	0.372397	-0.0990803	-1.00814	0.280062	NA	-0.463572	0.667305	0.703169	65.842	56.659	0.86146	IELAKRIEQGDEVAKSRLAEANLRLVVSIAK			0	0	0.836343	0.856674	0.86146	0	0	0.814447	NA	0	0.834226	0	161523	20190215_OR15_Ag1_Prust001_SA_2mg_Stk1_1_IMAC_exp7	19406	-0.303095	-0.11369	0.302301	0	0	1	A0A0H2XKA5;S;133;133	0.439957	0.520202	0.35659	0.283828	0.895013	0.415631
A0A0E1VJ20	S	187;189;189	1	-1.30546	-1.11951	-1.02948	-0.99991	-0.81492	-0.989988	-0.761953	-0.888948	-0.578088	-0.618717	-1.16876	-0.450753	83.397	67.253	1	ISRQEASKDVHAVILSNKTLYLLDVLQKLPI			0.999913	0	0.999998	0.999996	0	0.999976	0.999968	0	0.999987	0.999987	0.999998	1	30131	20190215_OR15_Ag1_Prust001_SA_2mg_Stp1_4_IMAC_exp7	27997	-1.11359	-0.863952	-0.70408	0	0	0	A0A0E1VJ20;S;187;189;189	0.0590814	0.108181	1.22855	0.965849	0.258226	0.05062
Q2FGH0	S	50;50	1	2.70234	2.45942	2.57727	2.37356	2.16131	2.31244	2.45619	1.98577	1.11665	1.23819	1.23981	1.29848	186.69	162.76	0.999971	YVTKLNAAVEGTDLESKSIEEIVANLDSVPA			0.999598	0.946416	0.999971	0.996449	0.998308	0.982379	0.992399	0.947505	0.982748	0.966696	0.988939	0.843618	107653	20190215_OR15_Ag1_Prust001_SA_2mg_SdrE_3_IMAC_exp7	28446	2.52815	2.22893	1.22328	0	0	0	Q2FGH0;S;50;50	1.5386e-06	5.20343e-05	5.81287	4.28371	0.0471164	1.62954e-06
A0A0H2XIF9	S	210;210	1	-0.928623	-1.4035	-0.714756	NA	-1.55972	-1.26772	NA	NA	NA	-2.02163	NA	-2.15326	44.367	35.032	0.998466	FLNKYLSHPEYVAVDSKKQNKKNIEFYLIPT			0	0	0.998466	NA	0	0	NA	NA	NA	0	NA	0	197639	20190215_OR15_Ag1_Prust001_SA_2mg_SdrE_3_IMAC_exp7	29895	-1.01563	-1.41372	-2.08744	1	2	2	A0A0H2XIF9;S;210;210	0.0318636	0.0678612	1.49671	1.16838	0.347586	0.0275551
Q2FGD8	S	63;63;63	1	4.08439	NA	4.15846	3.88367	3.06124	2.47032	2.92019	2.34911	NA	NA	NA	NA	190.85	184.42	1	ELVSLAVKLVDKAAQSNLIHSNKADRIKSQL			1	0.964689	1	0.999696	0.999277	0.999604	0.997491	0.999995	0	NA	NA	0	877	20190215_OR15_Ag1_Prust001_SA_2mg_SdrE_1_IMAC_exp7	16045	4.04218	2.70021	NA	1	0	4	Q2FGD8;S;63;63;63	0.00153783	0.00708814	2.81309	2.14947	0.00153783	NA
Q2FGD8	S	68;68;68	1	0.918935	1.10995	1.16617	0.687547	0.639144	0.113367	0.151564	-0.383664	-0.521187	NA	-1.03717	-1.11564	163.33	155.03	0.997243	AVKLVDKAAQSNLIHSNKADRIKSQLMTANK			0.904484	0.990115	0.983417	0.994357	0.984068	0.997243	0.930761	0.952335	0	NA	0.846899	0	888	20190215_OR15_Ag1_Prust001_SA_2mg_Stk1_2_IMAC_exp7	12682	0.97065	0.130103	-0.891331	0	0	1	Q2FGD8;S;68;68;68	0.000268181	0.00204803	3.57157	2.68866	0.017112	0.000201362
Q2FGD8	S	76;76;76	1	2.52613	2.07083	2.49479	2.0684	1.31244	-0.831546	-0.364293	-0.519977	-0.649934	NA	-0.949541	-3.76728	205.49	172.76	1	AQSNLIHSNKADRIKSQLMTANK________			1	1	1	1	1	0.999999	1	1	0	NA	0	0	84784	20190215_OR15_Ag1_Prust001_SA_2mg_Stk1_3_IMAC_exp7	18999	2.29004	-0.100845	-1.78892	0	0	1	Q2FGD8;S;76;76;76	0.00285066	0.0110264	2.54506	1.95756	0.0299534	0.00245806
Q2FGD8	S	51;51;51	1	3.8395	4.16555	3.94279	3.70691	2.75143	2.15312	2.51373	2.16389	-0.866872	-1.2756	-0.738472	-0.966726	91.937	81.35	1	KTAVSNNADNKNELVSLAVKLVDKAAQSNLI			1	1	1	1	1	1	1	1	1	0	1	1	123398	20190215_OR15_Ag1_Prust001_SA_2mg_Stp1_4_IMAC_exp7	46236	3.91369	2.39554	-0.961917	0	0	0	Q2FGD8;S;51;51;51	1.18921e-09	3.03464e-07	8.92474	6.51789	2.47933e-05	1.59094e-09
A0A0H2XFN0	S	2;2	1	0.926628	0.547668	1.42528	-0.228342	0.388754	0.36189	0.713137	0.549186	0.36337	0.246754	0.885287	NA	90.926	82.063	0.999831	______________MSYQPHYFQEVRKAQQE			0.977271	0.994924	0.924008	0.999831	0.997609	0.977667	0.885311	0.904941	0.973376	0.970665	0.984593	NA	164973	20190215_OR15_Ag1_Prust001_SA_2mg_SdrE_4_IMAC_exp7	36274	0.667808	0.503242	0.49847	0	0	1	A0A0H2XFN0;S;2;2	0.8549	0.88878	0.0680845	0.0512059	0.875682	0.886325
Q2FGF0	S	199;199;199	1	NA	-0.91512	NA	-0.343604	-0.138915	NA	NA	NA	-0.151741	0.579405	-1.02355	0.580887	190.27	169.41	0.999602	SSKHHTEVLENPDNISKTVLSKGLDSGTAFE			NA	0	NA	0.928499	0.887022	NA	0	NA	0	0.999602	0	0.999301	71414	20190215_OR15_Ag1_Prust001_SA_2mg_Stp1_2_IMAC_exp7	25895	-0.629362	-0.138915	-0.00374938	2	3	0	Q2FGF0;S;199;199;199	0.614126	0.680289	0.211743	0.167307	0.837635	0.590857
Q2FG94	S	95;95;102	1	-0.995682	-0.660842	0.030547	-0.993739	-0.321428	-0.206559	-0.619954	-1.87671	-1.11355	-0.905304	-0.968636	-1.20162	55.718	31.964	0.967512	LYADVKKGNRPGFSNSKNPDQAVKIYEYFND			0	0	0.842156	0	0	0.967512	0	0	0	0	0	0	64070	20190215_OR15_Ag1_Prust001_SA_2mg_Stk1_2_IMAC_exp7	10538	-0.654929	-0.756163	-1.04728	0	0	0	Q2FG94;S;95;95;102	0.573123	0.643502	0.241752	0.19145	0.960634	0.567073
A0A0H2XGP1	S	40;40	1	3.21158	3.32217	3.49079	3.05558	3.43856	3.52829	3.69576	3.51594	3.28087	3.87723	3.62632	3.70942	238.2	210.77	0.998585	QKRAKQHRELINNIQSGQRITTIGGIKGTVK			0.986518	0.997282	0.97803	0.965971	0.984078	0.997004	0.996547	0.987301	0.997527	0.970401	0.998585	0.986536	42059	20190215_OR15_Ag1_Prust001_SA_2mg_Stp1_3_IMAC_exp7	28813	3.27003	3.54464	3.62346	0	0	0	A0A0H2XGP1;S;40;40	0.0632588	0.114191	1.19888	0.942367	0.157511	0.0644109
Q2FGB5	S	188;188;188	1	-1.41615	-1.37926	-1.1671	-1.2724	-1.36075	-1.18901	-1.06249	-0.939405	NA	-1.02183	NA	NA	82.543	69.566	1	EPTKKYADIIIPEGGSNKVAIDIMTTKIQSL			1	1	1	0	0	0	0	0	NA	0.999996	NA	NA	192534	20190215_OR15_Ag1_Prust001_SA_2mg_SdrE_1_IMAC_exp7	42659	-1.30873	-1.13791	-1.02183	0	0	3	Q2FGB5;S;188;188;188	0.20417	0.283716	0.690007	0.547116	0.312588	0.277004
Q2FIE3	S	145;145;145	1	-0.811154	-0.869994	-1.07898	-1.03364	-0.736442	-0.628025	-0.21031	-0.393388	-0.585969	-1.26642	-0.615654	-0.841669	141	129.95	0.760251	DSQIKDNDTVYTIFTSGSTGEPKGVQIEYAS			0.674056	0.625743	0.637128	0.625732	0	0	0.667253	0.760251	0.748896	0.600704	0.700125	0.678007	26307	20190215_OR15_Ag1_Prust001_SA_2mg_Stk1_4_IMAC_exp7	50662	-0.948442	-0.492041	-0.827427	0	0	0	Q2FIE3;S;145;145;145	0.0594669	0.108699	1.22572	0.963776	0.057326	0.759901
Q2FIE3	S	147;147;147	1	1.25204	NA	1.20251	NA	1.05647	NA	0.990588	1.1787	0.857883	0.700881	NA	0.783407	201.18	183.89	0.922439	QIKDNDTVYTIFTSGSTGEPKGVQIEYASLV			0.700325	0.490257	0.728518	NA	0.788072	0	0.798355	0.516784	0.786042	0.711865	NA	0.922439	26316	20190215_OR15_Ag1_Prust001_SA_2mg_Stp1_4_IMAC_exp7	53854	1.22728	1.07525	0.780724	2	1	1	Q2FIE3;S;147;147;147	0.00376985	0.0135493	2.42368	1.86808	0.186867	0.00388449
Q2FGB0	S	71;71;71	1	-0.70239	-0.635103	NA	-0.697128	NA	-1.09197	-1.17552	-1.30056	-0.888132	-0.113554	0.0112001	NA	78.655	48.401	0.998544	NVGTVVIGLPKNMNNSIGFRGEASLTYKEKL			0.992112	0	NA	0.988595	NA	0	0	0	0	0.998544	0	NA	127603	20190215_OR15_Ag1_Prust001_SA_2mg_Stp1_2_IMAC_exp7	32600	-0.678207	-1.18935	-0.330162	1	1	1	Q2FGB0;S;71;71;71	0.0293218	0.0639448	1.53281	1.19419	0.155636	0.364969
A0A0H2XG02	S	35;35	1	0.710472	0.567822	1.27387	0.443621	-0.0671047	-0.0853526	-0.131655	0.259026	-0.799668	NA	-0.960215	-0.610129	145.29	134.14	0.999562	EQVKNVKDKINEYTGSNNEEKKENEDKEK__			0.995108	0.998737	0.997658	0.998818	0.981522	0.990453	0.980365	0.999562	0.980366	0.863779	0.890393	0.982873	86503	20190215_OR15_Ag1_Prust001_SA_2mg_Stk1_4_IMAC_exp7	13430	0.748946	-0.0062716	-0.790004	0	0	1	A0A0H2XG02;S;35;35	0.000212261	0.00170233	3.67313	2.76896	0.00933943	0.000161881
A0A0H2XIK4	S	150;157	1	0.548592	0.752547	0.580463	0.684935	NA	0.562734	0.544663	0.693696	-0.965403	NA	NA	NA	142.45	128.42	0.998519	IAFNGNFHGRTMAPVSLSSEAEYQRGYGPLL			0.988749	0.998519	0.963483	0.802916	NA	0.622291	0.621675	0.935207	0.925004	0	NA	0	171018	20190215_OR15_Ag1_Prust001_SA_2mg_SdrE_2_IMAC_exp7	38578	0.641634	0.600364	-0.965403	0	1	3	A0A0H2XIK4;S;150;157	4.14892e-05	0.000544207	4.38206	3.26424	0.823442	3.89639e-05
A0A0H2XIK4	S	152;159	1	0.797461	0.696767	NA	0.549217	0.715803	NA	NA	NA	NA	-0.927814	-0.487126	-0.674032	110.97	94.306	0.847958	FNGNFHGRTMAPVSLSSEAEYQRGYGPLLDG			0.657129	0.687484	NA	0.548338	0.706936	NA	NA	0	0	0.512123	0.653611	0.847958	171037	20190215_OR15_Ag1_Prust001_SA_2mg_Stp1_4_IMAC_exp7	39000	0.681148	0.715803	-0.696324	1	3	1	A0A0H2XIK4;S;152;159	0.00142025	0.00672433	2.84764	2.17235	0.984782	0.00159048
A0A0H2XIK4	S	153;160	1	0.560491	NA	0.480364	NA	0.561575	0.683878	0.458585	0.698591	-1.60783	-2.49062	NA	-1.52391	135.72	118.97	0.927803	NGNFHGRTMAPVSLSSEAEYQRGYGPLLDGF			0.703704	NA	0.90985	NA	0.604082	0.765487	0.861771	0.927803	0	0	NA	0	171031	20190215_OR15_Ag1_Prust001_SA_2mg_Stk1_4_IMAC_exp7	37798	0.520427	0.600657	-1.87412	2	0	1	A0A0H2XIK4;S;153;160	0.000116063	0.0011119	3.93531	2.95393	0.955237	0.000437134
A0A0H2XIK4	S	47;54	1	NA	-0.538464	-0.766979	-0.417591	NA	-0.608901	-0.773257	-0.500013	-3.73365	-4.07412	-3.14668	-3.52814	90.367	79.579	0.994715	VWVKDPEGNKYMDMLSAYSAVNQGHRHPKII			0.959862	0.99352	0.981394	0.990335	0.989931	0.994715	0.992788	0.970789	0	0	0	0	197912	20190215_OR15_Ag1_Prust001_SA_2mg_Stk1_2_IMAC_exp7	51512	-0.574345	-0.62739	-3.62065	1	1	0	A0A0H2XIK4;S;47;54	2.33986e-06	6.77112e-05	5.63081	4.16934	0.971067	5.23171e-06
A0A0H2XHS5	S	88;88	1	2.47649	2.47399	3.1163	1.67582	2.66073	2.45445	2.47397	1.2346	2.11868	2.62882	2.62848	2.6713	114.87	101.12	0.978659	SLLVFKNGDKIAHLHSANAKSPEQVESFLAE			0.850301	0.935383	0.9609	0.837137	0.840912	0.835561	0.955556	0.969873	0.978659	0.877942	0.874494	0.802047	77972	20190215_OR15_Ag1_Prust001_SA_2mg_Stp1_1_IMAC_exp7	8457	2.43565	2.20594	2.51182	0	0	0	A0A0H2XHS5;S;88;88	0.707228	0.762181	0.15044	0.117942	0.817267	0.977599
A0A0H2XHS5	S	12;12	1	0.669639	0.452965	0.609901	NA	0.790413	0.410952	0.289035	NA	0.316978	0.246017	0.365501	0.410361	85.672	62.892	0.999999	____MQSIKSNESFKSVINSDTPVIVKFEAG			0.999955	0.999879	0.999593	NA	0.999999	0.999983	0.99958	NA	0.998994	0.99998	0.999944	0.999718	163555	20190215_OR15_Ag1_Prust001_SA_2mg_Stk1_1_IMAC_exp7	36446	0.577502	0.4968	0.334714	1	1	0	A0A0H2XHS5;S;12;12	0.187992	0.267051	0.725861	0.573405	0.813034	0.182125
A0A0H2XHS5	S	16;16	1	1.71844	1.74254	1.9097	1.6332	2.12065	1.89445	2.00256	2.29359	1.71213	2.06202	2.04715	2.1037	129.34	110.36	0.992109	MQSIKSNESFKSVINSDTPVIVKFEAGWCPD			0.944066	0.968813	0.959101	0.982277	0.992109	0.977496	0.976374	0.964785	0.976374	0.969588	0.986669	0.96028	163556	20190215_OR15_Ag1_Prust001_SA_2mg_Stk1_1_IMAC_exp7	39769	1.75097	2.07781	1.98125	0	0	0	A0A0H2XHS5;S;16;16	0.0444529	0.0868996	1.3521	1.06098	0.0412149	0.154882
Q2FIA9	S	774;774;774	1	NA	NA	NA	-1.33338	NA	-1.11603	NA	-1.28123	-3.49423	NA	-1.17665	-1.55258	59.908	36.479	0.961868	GETLSKDLYGKEINASVSRFEGYQQCPFKHY			NA	NA	NA	0.961868	NA	0.826984	NA	0	0	NA	0	0	39995	20190215_OR15_Ag1_Prust001_SA_2mg_SdrE_4_IMAC_exp7	13443	-1.33338	-1.19863	-2.07448	3	2	1	Q2FIA9;S;774;774;774	0.646744	0.708745	0.189267	0.14951	0.993592	0.81515
A0A0H2XE73	S	280;280	1	NA	NA	-0.756847	-0.176419	-0.149877	-0.453185	-0.348671	0.172269	NA	NA	-1.0896	-1.37556	95.794	89.29	0.850082	LGHSDISTTQLYTHVSKSQIRKMYNQFHPRA			NA	0.399216	0	0.799883	0.780165	0.802924	0	0.850082	0	NA	0	0	12930	20190215_OR15_Ag1_Prust001_SA_2mg_Stk1_4_IMAC_exp7	41002	-0.466633	-0.194866	-1.23258	2	0	2	A0A0H2XE73;S;280;280	0.0259603	0.0587191	1.58569	1.23122	0.57462	0.104219
A0A0H2XE73	S	20;20	1	-0.823983	NA	-0.682547	NA	NA	NA	-0.317079	NA	-0.40196	-0.123556	-0.293608	-0.379454	79.693	70.105	0.959386	IEEYLRFIQIEKGLSSNTIGAYRRDLKKYQD			0.663721	NA	0.893917	0.83268	0.779551	0.702589	0.64686	0.812602	0.76789	0.863532	0.83268	0.959386	63394	20190215_OR15_Ag1_Prust001_SA_2mg_Stp1_4_IMAC_exp7	34159	-0.753265	-0.317079	-0.299645	2	3	0	A0A0H2XE73;S;20;20	0.0277327	0.0614409	1.55701	1.21154	0.0866224	0.0261882
Q2FIM8	S	60;60;60	1	1.25057	1.64118	1.07318	1.36126	0.772955	0.960119	0.97578	1.0541	0.962324	1.01702	1.22957	0.888587	171.21	159.2	0.990543	VLLPKFVELMEQGNPSLRKVAIAIDLRGKEL			0.77483	0.5	0	0.990543	0.907656	0.91016	0	0	0.982564	0.882702	0.880025	0.542666	56181	20190215_OR15_Ag1_Prust001_SA_2mg_SdrE_4_IMAC_exp7	46888	1.33155	0.940739	1.02438	0	0	0	Q2FIM8;S;60;60;60	0.0274925	0.0611502	1.56079	1.2136	0.028637	0.0817494
A0A0H2XGI0	S	539;539	1	0.332775	0.444792	NA	0.246513	NA	0.876959	NA	NA	0.826789	NA	0.831691	0.800626	100.55	94.449	0.996104	SDDKVDEIARMISGASVTDLTRENAREMIQH			0.995709	0.996104	0.932328	0.962727	NA	0.928907	0.965712	NA	0.972814	0.946694	0.985667	0.975751	117682	20190215_OR15_Ag1_Prust001_SA_2mg_SdrE_2_IMAC_exp7	39829	0.34136	0.876959	0.819702	1	3	1	A0A0H2XGI0;S;539;539	0.00214509	0.00895524	2.66856	2.04792	0.00634194	0.0026485
Q2FGY6	S	50;50;52	1	-1.00033	-1.23211	-1.11827	-1.32233	0.0757216	-0.222656	0.311726	0.363265	-0.468025	-0.187313	-0.370117	-0.19366	149.73	134.78	1	QLRDGTGFMQGVVVKSEVDEEVFKLAKEITQ			1	1	1	1	1	1	1	1	1	1	1	1	152946	20190215_OR15_Ag1_Prust001_SA_2mg_Stp1_4_IMAC_exp7	34928	-1.16826	0.132014	-0.304779	0	0	0	Q2FGY6;S;50;50;52	1.61873e-05	0.000268863	4.79082	3.57047	1.34295e-05	0.00033969
Q2FGY6	S	166;166;168	1	1.17256	1.37665	0.997244	1.49873	1.64656	1.77778	1.5017	1.86103	1.10896	0.899713	1.55687	1.18014	92.41	85.309	0.944967	KVDPPILTASAPEGTSELFHTKYFDQDAFLS			0.944967	0.925559	0.9215	0.779214	0.900744	0.863049	0.849568	0.878207	0.841873	0.845777	0.920242	0.709415	178559	20190215_OR15_Ag1_Prust001_SA_2mg_SdrE_1_IMAC_exp7	56431	1.2613	1.69677	1.18642	0	0	0	Q2FGY6;S;166;166;168	0.0209974	0.0505255	1.67783	1.29649	0.0522494	0.88448
Q2FIM5	S	22;22;22	1	NA	0.0817333	0.513484	0.319535	0.313357	NA	0.71403	0.568071	0.58732	NA	0.737271	0.908258	103.08	49.332	0.911699	VIETTNRGERAYDIYSRLLKDRIIMLGSQID			0.563046	0.896369	0.877998	0.862242	0.911699	NA	0.871348	0.869559	0.875379	NA	0.909552	0.86046	13564	20190215_OR15_Ag1_Prust001_SA_2mg_Stk1_1_IMAC_exp7	28864	0.304917	0.531819	0.744283	1	1	1	Q2FIM5;S;22;22;22	0.0850232	0.143771	1.07046	0.842328	0.386314	0.0730073
A0A0H2XHX6	S	210;210	1	3.54685	3.45967	3.19844	3.19147	3.35107	3.47333	2.32235	3.6277	3.19372	3.14021	3.26999	NA	185.27	175.91	0.855948	DKRRARAAAENIIPNSTGAAKAIGKVIPEID			0.855948	0.788925	0.788631	0.834786	0.792157	0.793783	0.665107	0.78788	0.790294	0.752014	0.770617	NA	24	20190215_OR15_Ag1_Prust001_SA_2mg_SdrE_1_IMAC_exp7	28845	3.34911	3.19361	3.20131	0	0	1	A0A0H2XHX6;S;210;210	0.819555	0.858713	0.0864219	0.0661522	0.835331	0.869303
A0A0H2XHX6	S	76;76	1	-0.722247	-0.654306	-0.808603	-1.08668	-0.383963	-0.0744368	-0.496326	NA	-1.79887	-0.431229	-0.126622	-0.153884	72.096	58.32	0.999698	VDGGFRVNGKEVKSFSEPDASKLPWKDLNID			0.987282	0.999317	0	0.998332	0.999482	0.988954	0.994924	0.999698	0	0.991873	0.998141	0.997174	153682	20190215_OR15_Ag1_Prust001_SA_2mg_Stk1_4_IMAC_exp7	17558	-0.817959	-0.318242	-0.627651	0	1	0	A0A0H2XHX6;S;76;76	0.47341	0.552082	0.324763	0.257997	0.443893	0.860758
A0A0H2XHX6	S	81;81	1	-0.997814	-0.425693	-0.378137	-1.06931	-0.202482	-0.352028	-1.47897	-1.17347	-0.66403	-0.413878	-0.462862	-0.00591496	94.122	83.364	0.999998	RVNGKEVKSFSEPDASKLPWKDLNIDVVLEC			0.999788	0.999965	0.998363	0.999998	0	0	0	0.999946	0	0.99935	0.999937	0.999859	153677	20190215_OR15_Ag1_Prust001_SA_2mg_SdrE_4_IMAC_exp7	17524	-0.717739	-0.801739	-0.386671	0	0	0	A0A0H2XHX6;S;81;81	0.41582	0.497461	0.381095	0.303241	0.961791	0.566159
A0A0H2XHX6	S	142;142	1	-0.407872	-1.71257	NA	-2.51152	-2.8662	-1.75833	NA	NA	NA	NA	NA	-0.799277	101.24	98.993	0.776055	LKTIVFNTNHQELDGSETVVSGASCTTNSLA			0.620162	0.569871	0.398421	0.493143	0	0.750214	0.776055	0.46735	0.645406	0.450005	0.740098	0.289623	169612	20190215_OR15_Ag1_Prust001_SA_2mg_Stk1_3_IMAC_exp7	46213	-1.54399	-2.31227	-0.799277	1	2	3	A0A0H2XHX6;S;142;142	0.509138	0.584998	0.293164	0.232846	0.697325	0.800768
A0A0H2XHX6	S	150;150	1	0.842609	1.10095	NA	1.17439	0.953159	1.15043	0.576956	NA	-1.79374	NA	-1.38586	-2.15631	124.17	120.36	0.905622	NHQELDGSETVVSGASCTTNSLAPVAKVLND			0.905622	0.85833	NA	0.89354	0.891155	0.772948	0.729375	0.482704	0.255436	0	0	0	169595	20190215_OR15_Ag1_Prust001_SA_2mg_SdrE_1_IMAC_exp7	46083	1.03932	0.893514	-1.77863	1	1	1	A0A0H2XHX6;S;150;150	3.84715e-05	0.000520832	4.41486	3.2833	0.824189	5.9828e-05
A0A0H2XHX6	S	335;335	1	1.95294	1.66337	1.9845	2.05868	1.62026	2.23563	1.91882	2.2043	1.59215	1.86644	NA	NA	126.12	104.13	1	YTAQLVRTLAYLAELSK______________			1	1	1	1	1	1	1	1	1	1	1	1	169880	20190215_OR15_Ag1_Prust001_SA_2mg_Stp1_4_IMAC_exp7	49597	1.91487	1.99475	1.72929	0	0	2	A0A0H2XHX6;S;335;335	0.457305	0.537095	0.339794	0.269949	0.879342	0.643022
A0A0H2XHX6	S	301;301	1	2.66008	2.3993	2.85338	2.39215	2.62016	2.99856	2.55821	2.9363	2.81524	2.8753	3.03964	3.17385	86.136	82.282	0.999948	MTYGSLFDATQTRVMSVGDRQLVKVAAWYDN			0.99991	0.998794	0.999943	0.999276	0.998972	0.999457	0.999948	0.999876	0.998963	0.998216	0.998985	0.999137	185885	20190215_OR15_Ag1_Prust001_SA_2mg_Stk1_3_IMAC_exp7	18271	2.57623	2.77831	2.97601	0	0	0	A0A0H2XHX6;S;301;301	0.0624414	0.112934	1.20453	0.947177	0.381058	0.0518038
Q2FGX3	S	90;90;90	1	-0.612647	-0.510778	-0.532072	-1.00021	-0.448668	-0.831864	-0.7015	-0.348848	-0.650655	-0.800047	-0.681867	-0.670237	144.33	100.34	0.988698	VEGEDAVNVSRHIIGSTNPSEASPGSIRGDL			0.557144	0.980659	0.98629	0.463152	0.797046	0.870869	0.921537	0.988698	0.983321	0.911197	0.49662	0.91985	71948	20190215_OR15_Ag1_Prust001_SA_2mg_Stk1_4_IMAC_exp7	29117	-0.663927	-0.58272	-0.700702	0	0	0	Q2FGX3;S;90;90;90	0.674698	0.733492	0.170891	0.134605	0.818405	0.959004
Q2FGX3	S	94;94;94	1	NA	NA	-1.39689	-1.11676	-1.05331	-1.31423	-1.74537	0.288684	NA	NA	NA	-2.61655	148.57	94.606	0.978575	DAVNVSRHIIGSTNPSEASPGSIRGDLGLTV			0	0	0	0	0	0	0	0.978575	0	NA	0	0	71945	20190215_OR15_Ag1_Prust001_SA_2mg_Stk1_4_IMAC_exp7	26588	-1.25683	-0.956058	-2.61655	2	0	3	Q2FGX3;S;94;94;94	0.265847	0.349196	0.575369	0.456931	0.895774	0.402548
Q2FGX3	S	97;97;97	1	0.320041	0.581485	-0.0112523	0.081934	0.651479	0.731805	0.41354	0.809763	0.295286	0.171731	0.707414	0.460782	220.61	157.69	0.996972	NVSRHIIGSTNPSEASPGSIRGDLGLTVGRN			0.97216	0.988602	0.942247	0.937002	0.845281	0.934996	0.922982	0.757795	0.948927	0.996972	0.756678	0.82868	71955	20190215_OR15_Ag1_Prust001_SA_2mg_Stp1_2_IMAC_exp7	26450	0.243052	0.651647	0.408803	0	0	0	Q2FGX3;S;97;97;97	0.0839557	0.142395	1.07595	0.846506	0.0722501	0.573881
Q2FGX3	S	117;117;117	1	-1.25832	-1.09432	-0.949218	3.74241	-0.0557412	2.97304	2.03393	1.31326	-0.411111	-1.4166	2.60641	3.94848	115.78	96.948	0.984944	RGDLGLTVGRNIIHGSDSLESAEREINLWFN			0	0	0	0.836487	0.929843	0	0.984944	0.97177	0.714384	0	0.945227	0	125834	20190215_OR15_Ag1_Prust001_SA_2mg_Stk1_3_IMAC_exp7	29869	0.110138	1.56612	1.1818	0	0	0	Q2FGX3;S;117;117;117	0.6259	0.690877	0.203495	0.160599	0.61919	0.766259
Q2FJ56	S	55;55;55	1	-0.532192	-0.507829	-0.49681	-0.391498	0.0512419	-0.0112641	-0.0310703	0.257345	0.0554178	-0.149534	0.0736955	-0.052191	112.42	100.83	1	FQSFLENTATVRSSKSGDQAIYNITGQKADL			1	1	0.99998	0.999998	0.999979	0.999999	1	1	0.999999	0.999998	1	0.999992	154075	20190215_OR15_Ag1_Prust001_SA_2mg_Stp1_3_IMAC_exp7	38437	-0.482082	0.0665631	-0.0181528	0	0	0	Q2FJ56;S;55;55;55	7.46166e-05	0.000811817	4.12716	3.09054	9.6949e-05	0.000349561
Q2FJ56	S	81;81;81	1	NA	-1.29103	-1.00441	-1.0743	-0.850915	-0.764967	-1.24554	-1.10251	-1.1222	NA	-0.937206	NA	84.169	67.629	0.981508	QKADLLLWFLRPEMKSLNHIENEFNKLRIAD			NA	0	0	0.964218	0.939003	0.981508	0	0	0	NA	0	NA	158464	20190215_OR15_Ag1_Prust001_SA_2mg_Stk1_2_IMAC_exp7	35404	-1.12325	-0.990983	-1.0297	1	0	2	Q2FJ56;S;81;81;81	0.665492	0.725169	0.176857	0.139561	0.645071	0.85121
A0A0H2XGZ8	S	172;172	1	2.35796	2.60905	2.34553	2.67554	2.35096	2.86904	3.07199	2.63419	2.61215	2.97729	2.69151	2.54452	119.56	101.86	0.9703	KDLVVSVRVGMEMDRSELLRKLVDVQYTRND			0.918255	0.81376	0.796855	0.897789	0.900614	0.965891	0.9703	0.857495	0.921611	0.818624	0.880185	0.750843	181262	20190215_OR15_Ag1_Prust001_SA_2mg_Stk1_3_IMAC_exp7	42335	2.49702	2.73155	2.70637	0	0	0	A0A0H2XGZ8;S;172;172	0.336659	0.424339	0.472809	0.372287	0.36726	0.442234
A0A0H2XGZ8	S	479;479	1	-1.27377	-0.777198	-0.443507	NA	NA	-0.549771	-0.522943	NA	NA	-0.515768	-0.58343	-0.580899	98.898	81.425	0.982021	TTYMKEAGIKVNYLHSEIKTLERIEIIRDLR			0.859946	0.823377	0.804279	NA	0.810553	0.959565	0.982021	0.878377	NA	0.965564	0.833848	0.893596	186573	20190215_OR15_Ag1_Prust001_SA_2mg_Stk1_3_IMAC_exp7	28904	-0.831492	-0.536357	-0.560032	1	2	1	A0A0H2XGZ8;S;479;479	0.414839	0.49678	0.382121	0.303836	0.493892	0.476902
Q2FH20	S	235;235;235	1	-1.93325	-1.38318	NA	-1.80654	NA	-1.3587	-1.3659	-1.19283	-1.15636	-2.0422	-1.53853	-1.95515	71.548	60.74	0.999785	IHLTGKGLKDAQVKKSGYIQYEFVKEDLTDL			0	0.936176	NA	0.998159	0.58499	0.979315	0.999785	0.998151	0.991956	0.975845	0.572326	0	96551	20190215_OR15_Ag1_Prust001_SA_2mg_Stk1_3_IMAC_exp7	42280	-1.70766	-1.30581	-1.67306	1	1	0	Q2FH20;S;235;235;235	0.272502	0.356436	0.564631	0.448018	0.317822	0.988541
Q2FH15	S	95;95;95	1	0.951546	1.14961	1.33714	1.1171	0.367089	-0.207044	-0.523593	-1.32341	NA	-1.9274	-1.71466	NA	138.3	126.61	0.854334	SFGMLRTEVRSEESNSHLGHVFNDGPKESGG			0.770253	0.81806	0.854334	0.798754	0.784299	0.778829	0.49873	0	0	0	0	0	152365	20190215_OR15_Ag1_Prust001_SA_2mg_SdrE_3_IMAC_exp7	27776	1.13885	-0.421739	-1.82103	0	0	2	Q2FH15;S;95;95;95	0.000485503	0.00308553	3.31381	2.51067	0.00588037	0.000458679
Q2FH15	S	108;108;108	1	NA	0.846825	1.36054	1.36802	NA	0.822413	1.27051	0.810017	-0.898997	-1.30855	-0.599847	-0.930417	102.6	97.073	0.997315	SNSHLGHVFNDGPKESGGLRYCINSAAIQFI			0	0.958015	0.8577	0.997315	0	0.8599	0.857237	0.860951	0	0	0	0	152386	20190215_OR15_Ag1_Prust001_SA_2mg_SdrE_4_IMAC_exp7	28472	1.1918	0.967647	-0.934452	1	1	0	Q2FH15;S;108;108;108	3.86401e-05	0.000520832	4.41296	3.2833	0.621356	6.39305e-05
A0A0H2XFD9	S	264;264	1	-0.902348	-1.28153	-0.628114	NA	-0.741618	-0.404578	-0.36527	NA	-0.838529	-0.819263	-0.67159	-0.948721	102.4	80.373	1	FPIESGIKDITDAIKSEIKVLGIDAPEIGIE			0.999999	0.999896	0.999996	NA	1	0.999983	1	NA	0.999986	0.999998	0.999899	0.999867	23527	20190215_OR15_Ag1_Prust001_SA_2mg_Stk1_3_IMAC_exp7	43106	-0.937329	-0.503822	-0.819526	1	1	0	A0A0H2XFD9;S;264;264	0.106036	0.170863	0.974545	0.767351	0.104317	0.771098
A0A0H2XH40	S	76;94	1	1.56045	1.63397	1.65556	0.8679	2.46595	3.05832	2.51852	1.62049	1.68509	2.38066	2.65842	3.24322	467.22	447.56	0.999994	EESHFVGIGLRTPTDSGLEEYAEILSNKDIP			0.999685	0.999752	0.999316	0.999755	0.999858	0.983069	0.998425	0.999835	0.999967	0.995919	0.997763	0.999994	172093	20190215_OR15_Ag1_Prust001_SA_2mg_Stp1_4_IMAC_exp7	56235	1.42947	2.41582	2.49185	0	0	0	A0A0H2XH40;S;76;94	0.0417282	0.0827781	1.37957	1.08208	0.0753469	0.0556576
A0A0H2XH40	S	86;104	1	-1.47034	NA	-1.82818	-1.60328	-1.7124	-1.4221	-1.43618	-1.02602	-1.4376	-1.52545	-1.75192	NA	73.707	69.077	0.999999	RTPTDSGLEEYAEILSNKDIPFTTVKELNGN			0.999989	0	0.999915	0	0	0.999999	0.999725	0	0.999942	0.999895	0.999999	NA	172091	20190215_OR15_Ag1_Prust001_SA_2mg_Stp1_3_IMAC_exp7	54484	-1.63393	-1.39918	-1.57166	1	0	1	A0A0H2XH40;S;86;104	0.404862	0.487541	0.392693	0.311988	0.409625	0.939637
A0A0H2XGC7	S	65;65	1	-0.0654568	0.115958	0.478085	-0.0503508	0.320355	0.51847	0.351692	0.637717	1.55371	1.21959	1.64773	1.58843	217.01	197.61	0.999788	LTYDLRGHGKSSKSESYDLNDHVEDLKILME			0.848669	0	0.895977	0.996598	0.984292	0.97609	0.838102	0.999788	0.969522	0	0.985356	0.792967	152817	20190215_OR15_Ag1_Prust001_SA_2mg_Stk1_4_IMAC_exp7	35461	0.119559	0.457058	1.50236	0	0	0	A0A0H2XGC7;S;65;65	1.25974e-05	0.000226672	4.89972	3.6446	0.0980821	1.27621e-05
Q2FH36	S	40;40	1	0.862176	1.62724	0.257447	2.11326	1.80279	1.05584	0.866901	1.98077	2.02484	NA	0.707778	NA	216.69	209.76	1	DVFVHFSAINQDGYKSLEEGQAVEFEVVEGD			1	1	1	1	1	1	1	1	1	NA	1	NA	157899	20190215_OR15_Ag1_Prust001_SA_2mg_Stp1_1_IMAC_exp7	49177	1.21503	1.42658	1.36631	0	0	2	Q2FH36;S;40;40	0.918703	0.93797	0.036825	0.0278112	0.913883	0.969505
A0A0H2XKF9	S	556;569	1	0.0207208	0.601256	-0.365064	0.410126	0.0792431	0.0529501	0.198819	0.525712	1.10105	-0.565105	0.773852	0.373405	134.44	118.9	0.985033	LKRRVQTRVNSASSLSVTDNLMELNKINKLV			0.861823	0.982873	0.982299	0.976709	0.972115	0.984115	0.771108	0.985033	0.862842	0.844938	0.882215	0.827319	186509	20190215_OR15_Ag1_Prust001_SA_2mg_Stk1_4_IMAC_exp7	53044	0.16676	0.214181	0.420801	0	0	0	A0A0H2XKF9;S;556;569	0.754112	0.802373	0.122564	0.0956238	0.990165	0.759537
Q2FH47	S	262;262	1	-1.71331	NA	NA	-1.45729	-1.59305	NA	-1.36573	-1.70285	NA	NA	-1.44748	-1.07518	65.305	29.794	1	WDKSSPEAIKEVFNMSKGSFKRAIGHLYKQK			0	NA	NA	1	1	NA	1	0	NA	NA	1	1	48681	20190215_OR15_Ag1_Prust001_SA_2mg_Stp1_4_IMAC_exp7	31932	-1.5853	-1.55388	-1.26133	2	1	2	Q2FH47;S;262;262	0.297832	0.382502	0.526028	0.417367	0.983983	0.340148
Q2FH47	S	189;189	1	1.32642	1.40785	1.98484	1.31069	2.00043	2.2214	2.22353	1.91783	1.94343	2.26379	1.52723	1.86498	131.42	112.31	0.998352	SFLLSESGYKIFVHESERKAEPRLGESVQVR			0.985805	0.978366	0.910011	0.943712	0.979941	0.998352	0.933009	0.991882	0.965916	0.992231	0.947415	0.983034	81452	20190215_OR15_Ag1_Prust001_SA_2mg_Stk1_2_IMAC_exp7	14905	1.50745	2.0908	1.89986	0	0	0	Q2FH47;S;189;189	0.0372091	0.0761824	1.42935	1.11815	0.0332014	0.1548
Q2FH47	S	180;180	1	-1.45913	NA	NA	NA	-1.40544	-1.35968	-1.19556	-1.94204	NA	-1.76956	-1.42569	NA	93.959	88.093	0.984512	KPYRVLRIGSFLLSESGYKIFVHESERKAEP			0	0.499286	0.49869	NA	0.822515	0.87994	0	0.984512	NA	0.902603	0.960591	0.492594	82277	20190215_OR15_Ag1_Prust001_SA_2mg_Stk1_4_IMAC_exp7	55641	-1.45913	-1.47568	-1.59762	3	0	2	Q2FH47;S;180;180	0.889	0.917435	0.0510981	0.0374246	0.998707	0.928596
Q2FH47	S	200;200	1	-0.675956	-0.694171	NA	-1.33699	-2.10986	NA	NA	-2.5939	-1.7084	NA	-1.31494	NA	71.349	44.676	0.999739	FVHESERKAEPRLGESVQVRIIGHNDKGELN			0	0.999739	NA	0	0	NA	NA	0	0	NA	0	NA	102413	20190215_OR15_Ag1_Prust001_SA_2mg_SdrE_2_IMAC_exp7	21877	-0.902373	-2.35188	-1.51167	1	2	2	Q2FH47;S;200;200	0.0253833	0.0577684	1.59545	1.23831	0.0218683	0.244635
A0A0H2XDE4	S	110;110	1	-0.0822625	0.0745337	0.026632	-0.143108	-0.241451	-0.381572	-0.30286	-0.559271	-0.560401	-0.272654	-0.718695	-0.714565	112.5	79.766	0.99976	FIHLTDKSETIRPELSNASDKVASASSLSQD			0	0	0	0	0	0.999436	0	0.99976	0	0	0	0	152896	20190215_OR15_Ag1_Prust001_SA_2mg_Stk1_4_IMAC_exp7	23397	-0.0310512	-0.371289	-0.566579	0	0	0	A0A0H2XDE4;S;110;110	0.00279416	0.0108645	2.55375	1.96399	0.0313779	0.00229582
A0A0H2XDE4	S	118;118	1	0.698591	0.720023	0.543164	0.13183	NA	0.307087	-0.0606024	-0.190046	-0.476569	NA	-0.206317	NA	75.589	61.027	0.997872	ETIRPELSNASDKVASASSLSQDEVKELNRL			0.989046	0.893014	0.997872	0.9871	NA	0	0.973537	0	0.989389	NA	0	NA	177280	20190215_OR15_Ag1_Prust001_SA_2mg_SdrE_3_IMAC_exp7	24824	0.523402	0.0188129	-0.341443	0	1	2	A0A0H2XDE4;S;118;118	0.0185386	0.0463795	1.73192	1.33367	0.0918863	0.0186398
A0A0H2XDE4	S	121;121	1	0.285077	0.311964	0.0268696	-0.229632	-0.31665	-0.287486	-0.333216	-0.357838	-0.362187	-0.117107	-0.328895	-0.428652	120.87	96.529	0.834857	RPELSNASDKVASASSLSQDEVKELNRLLGK			0.792335	0.781565	0.833732	0.818808	0.732529	0.831559	0.822121	0.834857	0.821027	0.792143	0.82995	0.830421	177287	20190215_OR15_Ag1_Prust001_SA_2mg_Stk1_4_IMAC_exp7	23723	0.0985697	-0.323798	-0.30921	0	0	0	A0A0H2XDE4;S;121;121	0.009147	0.0266898	2.03872	1.57365	0.0147045	0.0177639
Q2FHH9	S	27;27	1	2.29469	NA	2.07494	1.49039	NA	2.17045	1.56374	1.54487	1.76905	2.20018	2.03913	2.57627	77.379	44.538	0.978043	MQKSIESLSRELANISAGRANSNLLNGVTVD			0.825666	NA	0.842379	0.978043	NA	0.952047	0.955312	0.933492	0	0.811499	0.93827	0.961014	41162	20190215_OR15_Ag1_Prust001_SA_2mg_SdrE_4_IMAC_exp7	23448	1.95334	1.75968	2.14616	1	1	0	Q2FHH9;S;27;27	0.42857	0.509528	0.367978	0.292832	0.799861	0.777292
Q2FHH9	S	126;126	1	NA	-0.0702055	-0.513642	-0.0784973	-1.01001	NA	NA	-1.39702	NA	NA	NA	NA	92.781	84.018	0.988924	ERVKDVKKIGEEAKVSVRNIRRDMNDQLKKD			NA	0.966056	0.845985	0.988924	0	NA	NA	0	NA	NA	NA	NA	81656	20190215_OR15_Ag1_Prust001_SA_2mg_SdrE_4_IMAC_exp7	19177	-0.220782	-1.20351	NA	1	2	4	Q2FHH9;S;126;126	0.0257076	0.0583358	1.58994	1.23407	0.0257076	NA
Q2FHH9	S	67;67	1	1.52694	1.13389	1.39408	1.45074	1.22245	1.72577	1.4015	1.78112	1.16153	1.81839	1.76762	1.73317	117.52	98.737	0.999999	QLASINVPEARLLVISPYDKTSVADIEKAII			0.999999	0.999998	0.999934	0.999997	0.999968	0.999732	0.999997	0.999999	0.999735	0.999958	0.999999	0.999946	106844	20190215_OR15_Ag1_Prust001_SA_2mg_SdrE_1_IMAC_exp7	46925	1.37641	1.53271	1.62017	0	0	0	Q2FHH9;S;67;67	0.425789	0.506866	0.370805	0.295107	0.672693	0.403341
Q2FHH9	S	154;154	1	-0.084927	-0.0185058	0.0273743	-0.320553	NA	NA	-0.595741	NA	-0.543346	-0.763851	-0.612784	NA	179.95	158.85	0.782617	KKDEKNGDITEDELRSGTEDVQKATDNSIKE			0.782617	0.779352	0.710889	0.73813	NA	NA	0.706435	0.434484	0.718756	0.780586	0.703639	0.466135	124274	20190215_OR15_Ag1_Prust001_SA_2mg_SdrE_1_IMAC_exp7	30005	-0.0991528	-0.595741	-0.639994	0	3	1	Q2FHH9;S;154;154	0.00831542	0.0248379	2.08012	1.60488	0.0537656	0.00883133
Q2FHH9	S	2;2	1	0.878749	0.672745	0.786023	0.615899	0.478879	0.590011	0.363944	0.522294	0.297106	0.983646	0.492687	0.91318	99.864	59.533	1	______________MSDIINETKSRMQKSIE			0.99988	0.999987	0.999959	1	0.999983	0.999999	0.999928	1	0.999998	1	1	1	151832	20190215_OR15_Ag1_Prust001_SA_2mg_SdrE_4_IMAC_exp7	21018	0.738354	0.488782	0.671655	0	0	0	Q2FHH9;S;2;2	0.270631	0.35432	0.567622	0.450604	0.263681	0.895847
Q2FHH9	S	18;18	1	NA	2.07622	2.31506	2.29166	2.1899	NA	NA	NA	2.03911	2.58823	NA	NA	97.32	86.981	0.996605	DIINETKSRMQKSIESLSRELANISAGRANS			NA	0.96489	0.991262	0.996605	0.996605	NA	NA	NA	0.945625	0.928534	NA	NA	156113	20190215_OR15_Ag1_Prust001_SA_2mg_Stk1_1_IMAC_exp7	26519	2.22765	2.1899	2.31367	1	3	2	Q2FHH9;S;18;18	0.901876	0.926295	0.0448533	0.0332505	0.990546	0.925757
Q2FIT5	S	107;107	1	-0.342568	-0.883296	-0.643036	-1.91878	-0.607257	-1.50327	-0.571236	-0.875605	-0.50746	-0.230054	-0.301179	-2.62287	245.15	232.62	1	PKEIYELNQSFNKMASEITQQMNQIKSEQQE			1	1	1	0	0.999992	1	1	0	1	1	1	1	114986	20190215_OR15_Ag1_Prust001_SA_2mg_SdrE_3_IMAC_exp7	46785	-0.946921	-0.889342	-0.915391	0	0	0	Q2FIT5;S;107;107	0.994937	0.996046	0.00220444	0.00172078	0.994436	0.998327
Q2FIT5	S	118;118	1	NA	-0.399795	-1.17026	-0.338281	-0.637773	-0.713819	-0.55803	-0.68466	-0.892828	0.301366	NA	NA	80.224	72.864	0.999768	NKMASEITQQMNQIKSEQQEKTELIQNLAHD			NA	0.999768	0	0	0	0	0	0	0	0	NA	NA	114999	20190215_OR15_Ag1_Prust001_SA_2mg_SdrE_2_IMAC_exp7	35978	-0.636111	-0.648571	-0.295731	1	0	2	Q2FIT5;S;118;118	0.636346	0.699275	0.196307	0.155352	0.999239	0.688853
Q2FIT5	S	84;84	1	2.09346	2.1671	2.40471	1.64133	2.08925	1.96874	2.49386	1.87206	2.19727	2.6249	2.32381	2.70241	168.82	155.87	1	QFNIKTKQFANGNYASNDKTFNSPKEIYELN			0.999999	0.999999	1	1	1	1	1	1	1	1	1	1	136236	20190215_OR15_Ag1_Prust001_SA_2mg_Stp1_2_IMAC_exp7	18039	2.07665	2.10598	2.4621	0	0	0	Q2FIT5;S;84;84	0.150317	0.224164	0.822992	0.649435	0.987957	0.180567
Q2FHG9	S	471;463;463	1	2.47214	2.36863	2.52215	2.43382	2.40792	2.98612	3.04556	2.73866	2.27426	2.77425	2.59168	2.61566	119.68	119.68	1	GINDVPQAGDRFVVFSDEKQARRIGESRHEA			1	1	1	1	1	1	1	1	1	1	1	1	56566	20190215_OR15_Ag1_Prust001_SA_2mg_Stp1_4_IMAC_exp7	43091	2.44918	2.79456	2.56396	0	0	0	Q2FHG9;S;471;463;463	0.112723	0.179272	0.947986	0.746488	0.102705	0.727752
Q2FHG9	S	154;146;146	1	2.95704	3.10642	3.23834	3.32548	3.62756	3.86458	3.90102	3.7723	3.72208	3.38245	3.19422	3.39373	197.07	102.71	0.99762	GITVGEFADKLNVESSEIIKKLFLLGIVANI			0.985554	0.964997	0.962854	0.967347	0.988483	0.985621	0.99762	0.888651	0.980688	0.987398	0.996259	0.985949	108773	20190215_OR15_Ag1_Prust001_SA_2mg_Stk1_3_IMAC_exp7	31311	3.15682	3.79137	3.42312	0	0	0	Q2FHG9;S;154;146;146	0.00184957	0.0080492	2.73293	2.09425	0.00143363	0.12669
Q2FHG9	S	34;26;26	1	-1.54487	-0.738172	NA	-0.446618	-1.3448	NA	NA	-1.3207	-2.3804	NA	NA	NA	60.171	56.83	0.999513	KELNLKSKEIIDELKSMNIEVSNHMQALEDD			0	0	NA	0.999513	0	NA	NA	0	0	NA	NA	NA	159319	20190215_OR15_Ag1_Prust001_SA_2mg_SdrE_4_IMAC_exp7	47417	-0.909885	-1.33275	-2.3804	1	2	3	Q2FHG9;S;34;26;26	0.152026	0.226026	0.818082	0.645841	0.627434	0.138091
Q2FHI2	S	247;247;247	1	2.43761	2.1521	2.57344	1.79664	2.50804	2.16565	2.57477	1.93359	0.189071	0.855035	0.851044	0.788872	143.97	143.97	0.999703	EVAAEQNIDLDEKEKSEETEATEE_______			0.975054	0.997544	0.499959	0.996315	0.958494	0.999257	0.999703	0.997377	0.499995	0.914053	0.832674	0.5	40978	20190215_OR15_Ag1_Prust001_SA_2mg_Stk1_3_IMAC_exp7	8662	2.23995	2.29551	0.671006	0	0	0	Q2FHI2;S;247;247;247	7.49487e-05	0.000812282	4.12524	3.09029	0.967978	0.000192317
Q2FHI2	S	229;229;229	1	-0.711337	0.631402	NA	0.745397	0.12923	-0.934397	NA	0.507518	-0.434698	NA	NA	-2.81146	106.63	106.63	1	TAKMADAILEGQQGVSNEEVAAEQNIDLDEK			1	1	NA	1	1	1	NA	1	1	NA	NA	0	114724	20190215_OR15_Ag1_Prust001_SA_2mg_Stp1_1_IMAC_exp7	51308	0.22182	-0.0992162	-1.62308	1	1	2	Q2FHI2;S;229;229;229	0.217968	0.299626	0.661606	0.52342	0.923322	0.214252
Q2FHI2	S	82;82;82	1	1.16485	0.826854	1.1469	0.621243	0.661904	0.652343	0.508078	0.839407	0.300134	0.214701	0.143667	NA	119.88	105.92	0.996381	VLFVGTKKQAQESVKSEAERAGQFYINQRWL			0.916043	0.985239	0.929168	0.971697	0.992582	0.917354	0.996381	0.954639	0.995745	0.993562	0.979429	0.976735	134919	20190215_OR15_Ag1_Prust001_SA_2mg_Stk1_3_IMAC_exp7	10232	0.93996	0.665433	0.219501	0	0	1	Q2FHI2;S;82;82;82	0.00308383	0.0116977	2.51091	1.9319	0.152715	0.00240359
Q2FHI2	S	115;115;115	1	2.77111	3.1973	3.32353	2.93959	3.04247	3.01216	NA	3.10084	3.04429	NA	2.95721	3.38078	94.309	31.234	0.996872	LLTNYKTISKRIKRISEIEKMEEDGLFEVLP			0.843958	0.693477	0.879135	0.873379	0.835803	0.851996	NA	0.996872	0.614381	NA	0.890719	0.970762	146133	20190215_OR15_Ag1_Prust001_SA_2mg_Stk1_4_IMAC_exp7	16364	3.05788	3.05182	3.12743	0	1	1	Q2FHI2;S;115;115;115	0.87806	0.907145	0.0564759	0.0423232	0.999164	0.897237
A0A0H2XEJ4	S	188;188	1	-0.804419	-0.935911	-0.699274	-1.09546	-0.266778	-0.0108786	-0.186158	-0.349844	-0.753491	-0.530832	-0.760187	-0.302716	77.192	49.309	1	RIIHSELLRFAGIGESKVETILIDLIDKQTN			1	1	1	1	1	1	1	1	0	1	1	1	50155	20190215_OR15_Ag1_Prust001_SA_2mg_Stp1_4_IMAC_exp7	28719	-0.883766	-0.203415	-0.586807	0	0	0	A0A0H2XEJ4;S;188;188	0.0015964	0.00726692	2.79686	2.13865	0.00122106	0.102252
A0A0H2XEJ4	S	212;212	1	-1.37302	-1.23953	-1.21974	-0.89667	NA	-0.519847	NA	-0.202461	NA	-1.77803	-1.21262	-1.32424	52.909	47.481	0.835787	LIDKQTNPTIAPLAGSHEVYIRLTANADSKE			0	0	0	0.752315	NA	0.802045	NA	0.835787	NA	0	0	0	141867	20190215_OR15_Ag1_Prust001_SA_2mg_Stk1_4_IMAC_exp7	44222	-1.18224	-0.361154	-1.4383	0	2	1	A0A0H2XEJ4;S;212;212	0.00734679	0.0226372	2.1339	1.64518	0.0184627	0.406113
Q2FJB0	S	449;449;449	1	0.0854276	0.155786	0.371161	0.0849562	-0.986232	-0.308776	-1.07907	-0.335537	-0.291124	-0.311476	-0.0942017	-0.241454	162.37	152.42	1	NKDFARADEIRDMLKSQNIILEDTPQGVRFK			1	1	1	1	0.999996	1	0.999999	0.999992	1	1	1	0.999999	161216	20190215_OR15_Ag1_Prust001_SA_2mg_SdrE_3_IMAC_exp7	42961	0.174333	-0.677403	-0.234564	0	0	0	Q2FJB0;S;449;449;449	0.00381645	0.0136469	2.41834	1.86497	0.00291622	0.11512
A0A0H2XEX6	S	163;163	1	-0.586245	-0.701568	NA	-1.12057	NA	-0.268149	-0.537586	-0.716979	-0.549148	-0.384692	NA	-0.389722	46.663	35.19	0.895985	HRYVYVNLGRIEAVLSEAERSPNEKYIPNER			0.895985	0	NA	0	NA	0	0	0.671883	0	0.684043	NA	0	79900	20190215_OR15_Ag1_Prust001_SA_2mg_SdrE_1_IMAC_exp7	31653	-0.802793	-0.507571	-0.441187	1	1	1	A0A0H2XEX6;S;163;163	0.171294	0.247846	0.766259	0.605818	0.286729	0.179166
A0A0H2XFG7	S	270;270	1	0.951741	0.679267	NA	NA	1.05186	1.08095	NA	1.21134	0.884424	NA	NA	1.36996	57.859	55.773	0.999913	LGYILNKSSKKGDIESIY_____________			0.99989	0.999913	NA	NA	0.999546	0.99907	NA	0.999312	0.999654	NA	NA	0.999757	93265	20190215_OR15_Ag1_Prust001_SA_2mg_SdrE_2_IMAC_exp7	37433	0.815504	1.11472	1.12719	2	1	2	A0A0H2XFG7;S;270;270	0.31512	0.400789	0.501524	0.397084	0.347645	0.376578
Q2FJA1	S	43;43;43	1	0.969763	NA	NA	1.06888	0.174887	-0.369827	-0.324459	NA	0.103016	-1.90719	-0.58236	-1.36391	246.5	231.82	0.996209	VDYRGLTVAEVTDLRSQLREAGVEYKVYKNT			0.969879	0.685882	0.4452	0.942854	0.715138	0.864755	0.773648	NA	0.996209	0	0.446297	0	63505	20190215_OR15_Ag1_Prust001_SA_2mg_Stp1_1_IMAC_exp7	49741	1.01932	-0.173133	-0.937612	2	1	0	Q2FJA1;S;43;43;43	0.0356858	0.0737086	1.4475	1.13248	0.189047	0.0301337
Q2FJA1	S	2;2;2	1	1.55228	1.52651	1.96959	0.385518	NA	NA	0.108027	NA	1.36607	1.7237	-0.966657	-0.218944	66.962	46.091	1	______________MSAIIEAKKQLVDEIAE			0	1	1	1	1	NA	1	NA	1	1	0	0	151009	20190215_OR15_Ag1_Prust001_SA_2mg_Stp1_2_IMAC_exp7	18269	1.35847	0.108027	0.476043	0	3	0	Q2FJA1;S;2;2;2	0.415939	0.497461	0.38097	0.303241	0.552909	0.486185
Q2FJA1	S	110;110;110	1	1.54735	1.70968	1.36976	1.33853	NA	-0.455666	-0.660182	-0.60967	NA	NA	-2.17127	NA	147.12	126.53	1	VISGFAKDHEALEIKSGVMEGNVITAEEVKT			1	0.999999	0.999995	1	NA	0	0	1	NA	NA	0	NA	154812	20190215_OR15_Ag1_Prust001_SA_2mg_SdrE_4_IMAC_exp7	42253	1.49133	-0.575173	-2.17127	0	1	3	Q2FJA1;S;110;110;110	5.49997e-06	0.000128553	5.25964	3.89092	2.25852e-05	1.07819e-05
A0A0E1VJZ9	S	265;220	1	-0.376033	0.136846	0.297013	-0.206355	NA	0.0930696	0.220109	-0.0210419	-0.439253	-0.173256	NA	-0.468876	122.97	73.518	0.991443	PQERDIPIYGHTENESKSQSQPSRKKRVFDA			0	0.941999	0	0.990295	NA	0.727355	0.782535	0.991443	0.938486	0.722249	NA	0.848773	23346	20190215_OR15_Ag1_Prust001_SA_2mg_Stk1_4_IMAC_exp7	29990	-0.0371322	0.0973791	-0.360462	0	1	1	A0A0E1VJZ9;S;265;220	0.103137	0.167042	0.986584	0.777175	0.732717	0.223378
A0A0E1VJZ9	S	244;199	1	-1.11253	-0.975038	NA	-1.18584	-1.18426	-1.32934	-1.12091	-1.19697	-0.285363	0.276306	0.132171	0.044034	153.38	137.16	1	EQKARQNEQPQIKDVSDFTEVPQERDIPIYG			0	0	NA	0	0	0	0.990865	0.999092	1	0.999997	0.972401	0.985258	30608	20190215_OR15_Ag1_Prust001_SA_2mg_Stp1_1_IMAC_exp7	39197	-1.09113	-1.20787	0.0417869	1	0	0	A0A0E1VJZ9;S;244;199	9.40099e-06	0.000183254	5.02683	3.73695	0.637874	4.74059e-05
A0A0E1VJZ9	S	417;372	1	-0.418655	-0.278504	-0.558137	NA	0.230394	0.505146	0.0682206	0.22617	-0.0130968	0.0345643	0.257351	0.349532	82.477	74.944	1	LAAKDVRIEAPIPGRSAVGIEVPNEKISLVS			1	1	0.5	0	0.5	0.5	1	0.5	0.5	1	0.5	0.5	151341	20190215_OR15_Ag1_Prust001_SA_2mg_Stp1_2_IMAC_exp7	31641	-0.418432	0.257482	0.157087	1	0	0	A0A0E1VJZ9;S;417;372	0.00185617	0.00806541	2.73138	2.09337	0.00201643	0.00534263
A0A0H2XHM8	S	319;319	1	-0.728275	-0.813362	-0.698758	NA	NA	-0.570563	-0.609054	NA	-0.717827	-0.895724	-0.548859	-0.47577	65.305	56.442	0.997339	GYEAPCYIAWSGKNRSPLIRVPSSRGLSTRI			0	0.962833	0	NA	NA	0	0	NA	0	0.997339	0	0	129263	20190215_OR15_Ag1_Prust001_SA_2mg_Stp1_2_IMAC_exp7	16747	-0.746798	-0.589809	-0.659545	1	2	0	A0A0H2XHM8;S;319;319	0.484258	0.562862	0.314923	0.249598	0.468484	0.6984
A0A0H2XHM8	S	424;424	1	-1.23923	-1.31383	-1.19207	-1.03104	-1.02564	-0.933544	-0.819123	-1.09397	-1.67028	NA	NA	NA	72.643	51.136	0.999996	KALGNHIYNQFINSKSIEWDYYRTQVSEWER			0.999469	0.99999	0.99898	0.999988	0.999311	0.999872	0.998235	0.999996	0.997302	NA	0	NA	156167	20190215_OR15_Ag1_Prust001_SA_2mg_Stk1_4_IMAC_exp7	49899	-1.19404	-0.968068	-1.67028	0	0	3	A0A0H2XHM8;S;424;424	0.00511561	0.0168737	2.2911	1.77279	0.0815247	0.0274134
Q2FHF2	S	131;131;131	1	0.807409	0.729518	0.476672	NA	NA	0.965287	1.02186	1.12859	0.54514	0.970314	0.934317	1.0091	84.476	78.817	0.960367	SKIEEKQQQVDAKESSVQTLIMKHEQELERI			0.939222	0.499966	0.757959	NA	NA	0.499984	0.83833	0.75819	0.939635	0.9203	0.86889	0.960367	46955	20190215_OR15_Ag1_Prust001_SA_2mg_Stp1_4_IMAC_exp7	41046	0.6712	1.03858	0.864717	1	1	0	Q2FHF2;S;131;131;131	0.0959365	0.157206	1.01802	0.803531	0.082231	0.366924
Q2FJB2	S	361;361;361	1	NA	NA	NA	-0.239521	-0.523954	-0.30551	NA	0.342976	0.00743084	NA	-0.220588	NA	61.222	52.29	0.950178	IKANLIPEVPSEEDLSWGRKLIALYQKEMSY			0.482264	0	NA	0.950178	0.769267	0.758469	0	0.824328	0.916239	0	0.812095	0.485679	9126	20190215_OR15_Ag1_Prust001_SA_2mg_SdrE_4_IMAC_exp7	55261	-0.239521	-0.162163	-0.106578	3	1	2	Q2FJB2;S;361;361;361	0.959876	0.967806	0.0177849	0.0142117	0.983084	0.956597
Q2FJB2	S	220;220;220	1	NA	0.780577	NA	0.567023	0.914104	NA	1.50424	NA	1.13379	1.65083	1.21695	0.927755	80.979	68.403	0.991283	HYMQISDVIRGDDHISNTPKQIMIYEAFGWE			NA	0.8292	NA	0.966972	0.836277	NA	0.991283	NA	0.966252	0.929411	0.800516	0.712275	57955	20190215_OR15_Ag1_Prust001_SA_2mg_Stk1_3_IMAC_exp7	9781	0.6738	1.20917	1.23233	2	2	0	Q2FJB2;S;220;220;220	0.185932	0.264987	0.730647	0.576776	0.280722	0.185954
Q2FJB2	S	58;58;58	1	0.0169981	-0.319081	-0.0198914	-0.465147	-0.429949	-0.323395	-0.408965	-0.521323	-1.63395	-1.12842	-1.235	-1.37983	107.65	80.547	0.871517	IEDTDKKRNLEDGETSQFDNLKWLGLDWDES			0	0.871517	0	0	0	0	0.847794	0	0	0	0	0	126767	20190215_OR15_Ag1_Prust001_SA_2mg_SdrE_2_IMAC_exp7	41035	-0.19678	-0.420908	-1.3443	0	0	0	Q2FJB2;S;58;58;58	3.10999e-05	0.000443134	4.50724	3.35347	0.27108	3.59456e-05
Q2FJB2	S	312;312;312	1	NA	NA	-0.0949328	-0.630426	-0.2862	-0.110598	-0.134851	-0.19592	NA	0.482877	-0.0620584	0.134787	72.928	63.512	1	KEEFIKIFDEKRLSKSPAFFDKQKLAWVNNQ			NA	NA	1	1	1	1	1	1	NA	1	1	1	160352	20190215_OR15_Ag1_Prust001_SA_2mg_Stp1_4_IMAC_exp7	37412	-0.362679	-0.181892	0.185202	2	0	1	Q2FJB2;S;312;312;312	0.0819867	0.139695	1.08626	0.85482	0.652895	0.0872586
A0A0E1VK14	S	20;20	1	0.732432	0.895148	0.84203	0.490457	0.840594	1.0254	0.771752	0.828881	0.894879	1.01016	0.853682	0.922069	97.214	55.931	0.991341	VKVERRETLKQKPNTSQLGFGKNFTDYMLSY			0	0.926128	0.991341	0.961875	0.868635	0.853338	0.844291	0.872853	0.906218	0.918424	0.870243	0.93463	138294	20190215_OR15_Ag1_Prust001_SA_2mg_SdrE_3_IMAC_exp7	27228	0.740017	0.866657	0.920198	0	0	0	A0A0E1VK14;S;20;20	0.177604	0.255135	0.750548	0.593231	0.378726	0.168138
A0A0H2XF92	S	139;139	1	0.082937	0.34554	0.337679	-0.265268	0.568048	NA	NA	NA	NA	NA	-1.55248	-1.72124	64.439	54.924	1	SREMWRDLKENEIDVSKSLDDISENKPRTRI			1	1	1	1	1	NA	NA	NA	NA	NA	0	0	43726	20190215_OR15_Ag1_Prust001_SA_2mg_Stk1_1_IMAC_exp7	17027	0.125222	0.568048	-1.63686	0	3	2	A0A0H2XF92;S;139;139	0.0024364	0.00982612	2.61325	2.00762	0.364283	0.0030072
A0A0H2XF92	S	146;146	1	-1.04057	-0.770177	-0.845065	-1.13601	-0.697402	-0.883431	-0.868048	-0.604158	-2.06499	-1.80763	-1.97638	-1.39634	114.86	88.348	0.999696	LKENEIDVSKSLDDISENKPRTRIPLSSEIL			0	0.982039	0.983139	0.999696	0.999232	0.999612	0	0	0	0	0	0	157815	20190215_OR15_Ag1_Prust001_SA_2mg_SdrE_4_IMAC_exp7	20515	-0.947956	-0.76326	-1.81133	0	0	0	A0A0H2XF92;S;146;146	0.000140217	0.00125747	3.8532	2.9005	0.465623	0.000717183
Q2FJA3	S	134;134;134		1.65414	1.70897	1.74347	1.67732	0.988522	0.673363	0.732488	0.727686	-0.393324	0.00324062	0.161208	-0.191858	73.248	73.248	1	ADEEAAMRIIEGTARSMGIVVE_________			0	0	0	0	0	0	1	0	0	0	1	1	159175	20190215_OR15_Ag1_Prust001_SA_2mg_Stp1_4_IMAC_exp7	40615	1.69598	0.780515	-0.105183	0	0	0	Q2FJA3;S;134;134;134	2.92719e-07	1.5216e-05	6.53355	4.8177	6.07476e-05	2.14636e-07
Q2FJ98	S	816;816;816	1	-1.56824	-1.42217	-1.55685	-1.658	-0.348139	-1.2871	-1.273	-1.37869	NA	NA	-1.70293	-1.43983	89.301	71.033	0.855646	TKLGPEEITRDIPNVSESALKNLDDRGIVYI			0.688285	0.855646	0	0	0.5	0	0	0	NA	NA	0	0	23367	20190215_OR15_Ag1_Prust001_SA_2mg_SdrE_2_IMAC_exp7	36173	-1.55131	-1.07173	-1.57138	0	0	2	Q2FJ98;S;816;816;816	0.143922	0.216832	0.841872	0.663876	0.170974	0.997304
Q2FJ98	S	818;818;818	1	-0.0483244	-0.144816	-0.371722	NA	-0.348139	0.0785326	-0.142366	-0.0331071	-0.569199	-0.207338	-0.183744	-0.328648	120.57	94.531	0.999907	LGPEEITRDIPNVSESALKNLDDRGIVYIGA			0.870707	0.959802	0.861851	0.995652	0.5	0.997112	0.991904	0.993514	0.799968	0.976367	0.95519	0.999907	23378	20190215_OR15_Ag1_Prust001_SA_2mg_Stp1_4_IMAC_exp7	37370	-0.188288	-0.11127	-0.322232	1	0	0	Q2FJ98;S;818;818;818	0.286864	0.37056	0.542324	0.431142	0.837855	0.599247
Q2FJ98	S	1120;1120;1120	1	NA	-0.115835	0.36882	0.260865	NA	0.374436	0.228198	NA	NA	0.166675	0.0161829	NA	111.22	97.803	0.892876	GRVKTYEAIVKGENISRPSVPESFRVLMKEL			0.465338	0.860632	0.856229	0.863595	0.482721	0.813956	0.867093	0.481507	0.415336	0.720341	0.892876	0.361408	59068	20190215_OR15_Ag1_Prust001_SA_2mg_Stp1_3_IMAC_exp7	35642	0.171283	0.301317	0.0914289	1	2	2	Q2FJ98;S;1120;1120;1120	0.59363	0.662816	0.226484	0.178607	0.759491	0.897328
Q2FJB8	S	40;40	1	NA	NA	0.0126204	0.910525	NA	0.8069	1.00909	NA	1.50655	0.585247	1.2335	1.06831	123.14	106.06	1	EIQRANIAQRFDCVPSQLNYVIKTRFTNEHG			NA	NA	0	0.999314	NA	0.999649	0.998461	NA	0.857763	0.999945	0.999999	1	50410	20190215_OR15_Ag1_Prust001_SA_2mg_Stp1_4_IMAC_exp7	55100	0.461573	0.907993	1.0984	2	2	0	Q2FJB8;S;40;40	0.299149	0.383903	0.524113	0.415778	0.571107	0.273477
Q2FJB8	S	60;60	1	NA	-0.431219	0.390446	-0.182538	-0.173472	-0.314742	NA	0.397251	0.204239	-0.206144	0.853187	NA	84.753	65.076	1	VIKTRFTNEHGYEIESKRGGGGYIRITKIEN			0.999665	1	0	0.960127	0	0	0	0.810226	0	0	0	NA	55973	20190215_OR15_Ag1_Prust001_SA_2mg_SdrE_2_IMAC_exp7	23754	-0.0744372	-0.0303211	0.283761	1	1	1	Q2FJB8;S;60;60	0.594626	0.663664	0.225756	0.178052	0.992061	0.61642
A0A0H2XKH5	S	785;785	1	1.90594	2.15033	2.06428	2.09495	1.89648	2.30897	2.24086	2.2852	1.88227	1.58174	2.04625	1.59837	238.8	224.65	0.863513	GTGLVVLAGNDYGMGSSRDWAAKGTNLLGVK			0.832556	0.837624	0.832556	0.832713	0.830279	0.863513	0.786654	0.782875	0.782018	0.830381	0.809825	0.861906	33889	20190215_OR15_Ag1_Prust001_SA_2mg_Stk1_2_IMAC_exp7	52112	2.05387	2.18288	1.77716	0	0	0	A0A0H2XKH5;S;785;785	0.0317697	0.0677651	1.49799	1.16899	0.593955	0.13445
A0A0H2XKH5	S	680;680	1	0.0298628	0.367465	0.306584	-0.179249	0.108833	0.136286	-0.388353	0.19655	-1.20651	NA	-1.11359	-1.27134	208.51	179.5	0.999835	IVPLNGLRVMGKFGDSVTTDHISPAGAIGKD			0.999331	0.998398	0.989868	0.999386	0.998621	0.999835	0.997754	0.998235	0	0	0.889448	0.973875	52265	20190215_OR15_Ag1_Prust001_SA_2mg_Stk1_2_IMAC_exp7	37768	0.131166	0.0133288	-1.19714	0	0	1	A0A0H2XKH5;S;680;680	0.000131501	0.00120628	3.88107	2.91855	0.757312	0.000172226
A0A0H2XKH5	S	19;19	1	-0.0233209	0.550852	0.00749822	0.474702	0.536669	0.669119	0.80952	0.957835	-0.167413	NA	-0.0270478	-0.353258	217.37	188.36	0.999703	NFKEQSKKHFDLNGQSYTYYDLKAVEEQGIT			0.975624	0.999695	0.981146	0.932538	0.999637	0.965284	0.999614	0.999703	0.989186	0.493693	0.85589	0.863247	69772	20190215_OR15_Ag1_Prust001_SA_2mg_Stk1_4_IMAC_exp7	48540	0.252433	0.743286	-0.182573	0	0	1	A0A0H2XKH5;S;19;19	0.00244502	0.00984672	2.61172	2.00671	0.0402156	0.0888778
A0A0H2XKH5	S	333;333	1	-0.692563	NA	-0.914789	-0.7377	-1.15928	-0.766203	NA	-1.45418	-0.731925	-0.264943	-0.598652	NA	158.64	142.88	0.980602	PVDDESLKYMKLTGRSDEHIALVKEYLKQNH			0.895322	0.464091	0.574994	0.574056	0.980602	0.882015	0.541603	0.628299	0.590931	0.560173	0.690165	0	151630	20190215_OR15_Ag1_Prust001_SA_2mg_Stk1_1_IMAC_exp7	27223	-0.781684	-1.12655	-0.53184	1	1	1	A0A0H2XKH5;S;333;333	0.0721444	0.126253	1.1418	0.898759	0.288763	0.488531
A0A0H2XKH5	S	257;257	1	-1.38338	-0.927517	-1.38911	-1.24858	-0.832169	-0.917464	-1.05282	-0.821262	-0.978922	NA	-0.876629	-1.25869	107.34	90.707	0.999997	SYFPIPEVIGVRLVNSLPQGATATDLALRVT			0.996322	0.999997	0.999614	0.999627	0.99909	0.999634	0	0.999997	0.999969	NA	0.999117	0.999129	113714	20190215_OR15_Ag1_Prust001_SA_2mg_SdrE_2_IMAC_exp7	46973	-1.23714	-0.90593	-1.03808	0	0	1	A0A0H2XKH5;S;257;257	0.0806069	0.137798	1.09363	0.860758	0.0694861	0.355823
A0A0H2XKH5	S	412;412	1	1.50991	1.77378	1.90478	1.65207	1.26637	1.74107	0.795636	1.03983	0.265123	NA	0.525005	0.572846	139.16	136.53	0.998767	SVTAPAGNQGHGLDKSEFDKKAEINFKDGSK			0.991897	0.98587	0.992371	0.926409	0.985357	0.998767	0.991897	0.991052	0.731057	NA	0.979803	0.95644	161845	20190215_OR15_Ag1_Prust001_SA_2mg_Stk1_2_IMAC_exp7	34531	1.71014	1.21072	0.454325	0	0	1	A0A0H2XKH5;S;412;412	0.00124448	0.00610708	2.90501	2.21417	0.0815842	0.000951624
Q2FJB5	S	148;148	1	2.06898	1.03464	1.29794	1.34162	0.667314	0.478397	1.11867	0.888084	NA	NA	0.217331	-0.364354	94.363	86.648	1	KARAQVVKALGNPEMSNKNAQASKSNNTPTL			1	1	1	1	1	1	1	1	NA	NA	0	1	7425	20190215_OR15_Ag1_Prust001_SA_2mg_Stp1_4_IMAC_exp7	19104	1.43579	0.788115	-0.0735117	0	0	2	Q2FJB5;S;148;148	0.00702763	0.0218698	2.15319	1.66016	0.100431	0.00584234
Q2FJB5	S	676;676	1	2.62315	2.73426	2.57166	2.96966	1.46072	1.62296	2.76192	1.5454	0.512001	0.612297	0.380098	0.354365	293.52	287.28	0.999907	GAQELQDQRFAGFGGSSDGQDYETIRKTMLK			0.992952	0.986172	0.992265	0.996533	0.988019	0.999907	0.972298	0.988365	0.991388	0.886454	0.891205	0.892665	50119	20190215_OR15_Ag1_Prust001_SA_2mg_Stk1_2_IMAC_exp7	41235	2.72468	1.84775	0.46469	0	0	0	Q2FJB5;S;676;676	4.57371e-05	0.000580923	4.33973	3.23588	0.0223953	3.53061e-05
Q2FJB5	S	677;677	1	-0.290281	0.132491	-0.155373	0.19412	-0.666089	-0.649725	0.562703	-0.786877	0.0714591	0.510362	0.108346	-0.00227209	170.49	164.88	0.974961	AQELQDQRFAGFGGSSDGQDYETIRKTMLKE			0.974961	0.843281	0.79787	0.793248	0.895433	0.869583	0.845707	0.869586	0.902885	0.867659	0.869586	0.869586	50104	20190215_OR15_Ag1_Prust001_SA_2mg_SdrE_1_IMAC_exp7	41273	-0.0297607	-0.384997	0.171974	0	0	0	Q2FJB5;S;677;677	0.208792	0.288852	0.680286	0.539325	0.471991	0.773695
Q2FJB5	S	501;501	1	1.28115	1.52548	0.409589	1.98893	0.693707	-0.815301	-0.261662	0.198303	-0.35911	NA	NA	-2.00023	125.54	118.41	1	IPLTKINETESEKLLSLEDTLHERVIGQKDA			1	0.99997	0.999957	0.999995	0.999922	0.999836	0.999768	0.999457	0.999987	NA	NA	0	106371	20190215_OR15_Ag1_Prust001_SA_2mg_SdrE_1_IMAC_exp7	48434	1.30129	-0.0462381	-1.17967	0	0	2	Q2FJB5;S;501;501	0.0159005	0.0414034	1.79859	1.38296	0.0860132	0.0155067
Q2FJB5	S	735;735	1	-0.444188	NA	NA	0.136844	-0.658444	-1.62093	-1.5445	-1.38189	NA	-2.98273	-1.43668	-1.66257	180.92	169.86	0.978524	KEIVTMMVNKLTNRLSEQNINIIVTDKAKDK			0.978524	NA	0.333332	0.873672	0.644965	0	0	0	NA	0	0	0	112632	20190215_OR15_Ag1_Prust001_SA_2mg_SdrE_1_IMAC_exp7	44938	-0.153672	-1.30144	-2.02733	2	0	1	Q2FJB5;S;735;735	0.038367	0.0778151	1.41604	1.10894	0.146515	0.0321504
Q2FJB5	S	157;157	1	2.693	2.24729	2.4149	2.6515	2.09866	1.88371	2.3477	1.77712	0.353394	0.558473	0.294228	0.545518	143.86	75.788	1	LGNPEMSNKNAQASKSNNTPTLDSLARDLTV			0.999995	0.999996	0.999987	0.999982	0.99999	0.999978	0.999996	0.999992	1	0.99998	0.984853	1	159989	20190215_OR15_Ag1_Prust001_SA_2mg_Stp1_1_IMAC_exp7	38909	2.50167	2.0268	0.437903	0	0	0	Q2FJB5;S;157;157	4.4083e-07	2.06235e-05	6.35573	4.68564	0.0232208	4.74594e-07
Q2FJB5	S	165;165	1	1.66362	1.45712	0.972944	1.21116	-0.570607	NA	-1.24599	-2.4086	NA	NA	-1.20591	NA	178.84	117.49	0.998208	KNAQASKSNNTPTLDSLARDLTVIAKDGTLD			0.998208	0.997452	0.974939	0.913308	0.966101	NA	0	0	NA	NA	0	0	159976	20190215_OR15_Ag1_Prust001_SA_2mg_SdrE_1_IMAC_exp7	36669	1.32621	-1.4084	-1.20591	0	1	3	Q2FJB5;S;165;165	0.00515022	0.016948	2.28817	1.77088	0.00552527	0.035408
Q2FJB5	S	810;810	1	4.85035	4.72894	4.96761	5.07969	4.3871	4.34275	4.75275	3.97656	1.5855	1.58869	-0.163184	1.81067	220.31	213.93	0.992255	DHDGKEFKYDIAEQTSETKTPSQA_______			0.877325	0.992255	0.939876	0.840046	0.967387	0.846617	0.904821	0.848968	0.789979	0.800675	0.848895	0.647041	193234	20190215_OR15_Ag1_Prust001_SA_2mg_SdrE_2_IMAC_exp7	21922	4.90665	4.36479	1.20542	0	0	0	Q2FJB5;S;810;810	1.3831e-05	0.000241141	4.85915	3.61773	0.405179	1.8713e-05
A0A0H2XE01	S	235;235	1	-1.41207	-1.14449	-1.25555	-1.45795	-0.780808	-0.896734	-0.931779	-0.979415	NA	-2.625	NA	-2.60869	45.915	30.714	0.993989	IEGLSQKETGERIGLSQMHVSRLQRTAIKKL			0	0	0	0	0	0.993989	0	0	NA	0	NA	0	82140	20190215_OR15_Ag1_Prust001_SA_2mg_Stk1_2_IMAC_exp7	36662	-1.31752	-0.897184	-2.61684	0	0	2	A0A0H2XE01;S;235;235	1.25269e-06	4.39537e-05	5.90216	4.357	0.00244477	6.71498e-06
Q2FH96	S	258;258	1	-1.72686	-1.6069	-1.37394	-1.94717	-2.1773	-1.65674	-1.58944	-1.83124	NA	NA	-2.38233	-2.77582	64.439	55.576	0.906393	VELDGKQYKEYFGSASEFQKGEHKNVEGKKM			0	0.906393	0.865338	0.791283	0	0	0	0	NA	NA	0	0	49590	20190215_OR15_Ag1_Prust001_SA_2mg_SdrE_2_IMAC_exp7	40652	-1.66372	-1.81368	-2.57907	0	0	2	Q2FH96;S;258;258	0.011582	0.0321889	1.93622	1.49229	0.697336	0.010581
Q2FHK0	S	44;44	1	0.182789	0.135842	0.143614	-0.217597	-0.197754	-0.129163	-0.424757	-0.0583585	-0.973646	-0.939537	-0.826203	-0.794544	167.05	159.68	0.987948	RDGRIIEQIGTYNPTSANAPEIKVDEALALK			0.867301	0.987948	0.897552	0.866455	0.891555	0.893207	0.900603	0.862046	0.868297	0.857827	0.873078	0.858638	83637	20190215_OR15_Ag1_Prust001_SA_2mg_SdrE_2_IMAC_exp7	43510	0.061162	-0.202508	-0.883482	0	0	0	Q2FHK0;S;44;44	2.68819e-05	0.000397598	4.57054	3.40056	0.080778	2.50088e-05
Q2FHK0	S	27;27	1	0.130342	NA	0.458404	NA	0.0800545	NA	-0.0496807	0.132366	0.56919	NA	0.142993	0.562325	102.97	96.677	0.933822	SKRNPFYRIVVADARSPRDGRIIEQIGTYNP			0.814235	NA	0.547771	0.499627	0.914986	0.499627	0.668179	0.822215	0.933822	0.497848	0.662106	0.709456	90951	20190215_OR15_Ag1_Prust001_SA_2mg_Stp1_1_IMAC_exp7	15881	0.294373	0.0542466	0.424836	2	1	1	Q2FHK0;S;27;27	0.155601	0.230369	0.807989	0.637576	0.432058	0.756615
Q2FHK0	S	76;76	1	0.745765	0.810871	1.07153	0.650671	-0.0786188	-0.530563	-0.153482	-0.165283	-1.26765	NA	-1.45118	NA	177.42	150.48	1	LNDGAKPTDTVHNILSKEGIMKKFDEQKKAK			1	0.975601	0.999994	0.999934	0.999472	0.999989	0.998977	0.999927	0	0.991654	0.896762	0	133695	20190215_OR15_Ag1_Prust001_SA_2mg_SdrE_1_IMAC_exp7	30201	0.819709	-0.231987	-1.35941	0	0	2	Q2FHK0;S;76;76	7.88669e-06	0.000159266	5.10311	3.79788	0.000218199	6.82976e-06
A0A0E1VK74	S	308;271	1	-0.0687495	0.515615	0.152215	0.169152	-0.340808	0.356024	0.489906	0.357173	-0.0892488	-0.0357105	0.219633	-0.347949	207.72	188.94	1	EIFQNTLLKRANEDESQWNSLLEKYAETYPE;EIFQNTMLKRANEDESQWNSLLEKYAETYPE			0.999933	0.999803	0.999969	0.999933	0.999845	0.999968	0	1	0.999931	1	0.999934	0.999779	8801	20190215_OR15_Ag1_Prust001_SA_2mg_Stk1_4_IMAC_exp7	48722	0.192058	0.215574	-0.0633187	0	0	0	A0A0E1VK74;S;308;271	0.36477	0.451061	0.437981	0.345765	0.992829	0.460347
A0A0E1VK74	S	312;275	1	-0.399423	0.0900492	-0.243112	-0.277587	-1.04922	0.103788	0.156587	-0.202975	-0.743936	-0.552649	-0.232778	-0.386112	132.44	110.35	0.999987	NTLLKRANEDESQWNSLLEKYAETYPELAEE;NTMLKRANEDESQWNSLLEKYAETYPELAEE			0.997482	0.999362	0.999872	0	0.996362	0.999619	0.999502	0.999987	0.997115	0.999898	0.99985	0.99915	8800	20190215_OR15_Ag1_Prust001_SA_2mg_Stk1_4_IMAC_exp7	47847	-0.207518	-0.247955	-0.478869	0	0	0	A0A0E1VK74;S;312;275	0.550293	0.621348	0.259406	0.206665	0.986676	0.567618
A0A0E1VK74	S	53;16	1	-1.58135	NA	-0.966199	NA	-0.490842	-0.744978	NA	NA	-1.17199	-1.05853	NA	-0.960177	99.815	93.584	1	MAYTLWTRHLNFNPQSKDYFNRDRFVLSAGH			0	NA	0.999858	1	1	1	NA	1	1	1	NA	1	73084	20190215_OR15_Ag1_Prust001_SA_2mg_SdrE_4_IMAC_exp7	23955	-1.27377	-0.61791	-1.06357	2	2	1	A0A0E1VK74;S;53;16	0.122208	0.191544	0.912901	0.717731	0.116467	0.651281
A0A0E1VK74	S	386;349	1	-0.17673	-0.0827434	0.0688637	-0.308482	NA	-0.126238	-0.277316	NA	NA	-1.55672	-1.61502	-1.78696	185.02	179.53	1	PSFFGGSADLAGSNKSNVNDATDYSSETPEG			1	1	1	1	NA	0	0	NA	NA	0	0	0	160313	20190215_OR15_Ag1_Prust001_SA_2mg_SdrE_3_IMAC_exp7	20888	-0.124773	-0.201777	-1.6529	0	2	1	A0A0E1VK74;S;386;349	1.55519e-05	0.000259847	4.80822	3.58528	0.804475	1.70245e-05
A0A0E1VK74	S	234;197	1	0.748087	0.827544	0.96196	0.678009	1.03089	1.46825	1.03717	0.989124	0.981631	1.05842	0.707687	0.995495	139.78	118.39	1	GNDLEEIDKAITTAKSQEGPTIIEVKTTIGF			1	0.99996	0.999998	0.999999	1	1	0.999998	0.999999	0.999999	1	0.999984	0.999944	160866	20190215_OR15_Ag1_Prust001_SA_2mg_SdrE_1_IMAC_exp7	38001	0.8039	1.13136	0.935808	0	0	0	A0A0E1VK74;S;234;197	0.0702085	0.123791	1.15361	0.907311	0.060091	0.550635
A0A0E1VK74	S	383;346	1	1.72511	1.65238	1.96862	2.19689	1.97876	2.05317	2.04989	2.20549	1.48706	1.52163	1.57671	1.42919	156.73	146.77	1	KTVPSFFGGSADLAGSNKSNVNDATDYSSET			0.994469	0.999599	0.999987	1	0.999997	0.99891	0.999945	0.999999	1	0.999986	0.999935	0.99989	175496	20190215_OR15_Ag1_Prust001_SA_2mg_Stp1_1_IMAC_exp7	54395	1.88575	2.07183	1.50365	0	0	0	A0A0E1VK74;S;383;346	0.00192449	0.00826803	2.71568	2.0826	0.267065	0.0184413
Q2FF22	S	9;9;9	1	1.2113	1.43567	1.55041	1.56076	2.32758	2.12832	2.07793	2.18281	0.726423	1.28081	1.14003	1.19966	133.23	112.92	0.999996	_______MAIKAEEISALLRSQIENYESEMS			0.999921	0.999928	0.999993	0.999996	0.999883	0.999932	0.999928	0.999994	0.998779	0.999996	0.999989	0.999947	2231	20190215_OR15_Ag1_Prust001_SA_2mg_Stp1_2_IMAC_exp7	52308	1.43954	2.17916	1.08673	0	0	0	Q2FF22;S;9;9;9	4.23654e-05	0.000552762	4.37299	3.25746	0.00071561	0.0536896
Q2FF22	S	388;388;388	1	0.16619	0.421459	0.277178	0.107051	NA	0.442725	0.967093	NA	NA	0.324718	0.308359	NA	66.692	39.438	0.968124	KAMKKVAGTLRLDLASYRELESFAQFGSDLD			0.90138	0.83766	0.852942	0.844339	NA	0.797544	0.968124	NA	NA	0.844253	0.855144	NA	99464	20190215_OR15_Ag1_Prust001_SA_2mg_Stk1_3_IMAC_exp7	37712	0.24297	0.704909	0.316538	0	2	2	Q2FF22;S;388;388;388	0.100317	0.163335	0.998625	0.78692	0.0920777	0.904899
Q2FF16	S	2;2;2	1	-1.8133	NA	-1.52716	-1.14762	-0.729032	-0.514646	NA	NA	-1.34458	-1.24066	NA	-1.84253	68.034	57.695	0.905937	______________MSKVHVFDHPLIQHKLS			0	NA	0	0	0	0.905937	NA	NA	0	0	NA	0	157675	20190215_OR15_Ag1_Prust001_SA_2mg_Stk1_2_IMAC_exp7	32474	-1.49603	-0.621839	-1.47592	1	2	1	Q2FF16;S;2;2;2	0.044456	0.0868996	1.35207	1.06098	0.054047	0.996321
Q2FF45	S	262;273	1	-1.49635	-1.11353	-1.08876	-1.7002	-1.05946	-0.422118	-0.366505	-0.590704	NA	-1.56588	-0.628918	-1.34939	82.069	35.363	0.999998	GRTKRRVDELTSALISKGYKAEGLHGDITQA			0	0	0	0	0.998484	0.999998	0.999964	0.999995	NA	0	0.999649	0	149747	20190215_OR15_Ag1_Prust001_SA_2mg_Stk1_2_IMAC_exp7	39497	-1.34971	-0.609697	-1.1814	0	0	1	Q2FF45;S;262;273	0.048455	0.0929687	1.31466	1.03166	0.0474163	0.819192
Q2FF20	S	121;121;121	1	-1.07944	-0.634912	-0.874852	-1.41039	-0.387155	-0.860956	-0.942762	-0.579177	NA	-1.80289	NA	NA	128.9	111.09	0.99855	HEANVRANGMIETAQSEINSQKERAIADINN			0.981914	0.982984	0	0	0.99855	0.995338	0.972809	0.994407	NA	0	NA	NA	8925	20190215_OR15_Ag1_Prust001_SA_2mg_Stk1_1_IMAC_exp7	39249	-0.9999	-0.692512	-1.80289	0	0	3	Q2FF20;S;121;121;121	0.0399559	0.0801688	1.39842	1.09599	0.365661	0.110493
Q2FF25	S	103;103;103	1	0.519067	1.47531	1.09679	0.147814	0.710049	1.65246	2.25398	1.82661	0.810668	1.71578	1.40436	1.18783	303.76	280.03	0.945635	EIDVERAKLAKARAESHLENDDDNTDIHRAE			0.902419	0.560909	0.5	0.846819	0.749421	0.871529	0.923589	0.945635	0.879787	0.844924	0.735566	0.857422	10501	20190215_OR15_Ag1_Prust001_SA_2mg_Stk1_4_IMAC_exp7	13682	0.809745	1.61078	1.27966	0	0	0	Q2FF25;S;103;103;103	0.176425	0.253701	0.75344	0.595678	0.156515	0.481797
Q2FF25	S	77;77;77	1	-2.90077	-1.7452	NA	-2.13399	-2.03938	-0.632802	-1.00229	-0.839157	NA	NA	-2.51028	-3.01083	119.56	99.451	1	IAVSDGFVEVRKDKVSIIVQTAETAREIDVE			0	1	NA	0.999923	0.999986	0.999999	0.999999	0.998229	0	0	0.999887	0.999923	24211	20190215_OR15_Ag1_Prust001_SA_2mg_SdrE_2_IMAC_exp7	43093	-2.25999	-1.12841	-2.76055	1	0	2	Q2FF25;S;77;77;77	0.0326163	0.0689413	1.48657	1.16152	0.0932062	0.630666
Q2FHN4	S	170;171	1	-1.49628	-1.35491	NA	-1.54919	-1.66414	-0.664564	-1.05769	NA	-1.53766	-0.799362	-0.806574	NA	73.26	36.865	0.970605	CSPLESRMLTEKLGTSFLKVTPGIRPKGASQ			0	0.5	0	0.836424	0.970605	0.836424	0.829993	NA	0.961698	0	0.863409	0	103129	20190215_OR15_Ag1_Prust001_SA_2mg_Stk1_1_IMAC_exp7	44305	-1.46679	-1.1288	-1.04786	1	1	1	Q2FHN4;S;170;171	0.421282	0.502994	0.375427	0.298437	0.561114	0.428937
Q2FHK6	S	74;74;74	1	-0.691019	-0.0455783	-0.308034	NA	NA	NA	NA	NA	NA	0.190249	0.088468	0.248583	57.859	44.083	1	AEKINTVGDAVKFINSLEK____________			1	1	1	1	NA	NA	NA	NA	NA	1	1	1	53283	20190215_OR15_Ag1_Prust001_SA_2mg_Stp1_4_IMAC_exp7	32655	-0.34821	NA	0.175767	1	4	1	Q2FHK6;S;74;74;74	0.0533858	0.0997718	1.27257	1.00099	NA	0.0533864
A0A0H2XGJ3	S	95;100	1	NA	NA	NA	-0.134624	0.503181	0.625073	0.532663	0.65435	-0.420985	NA	NA	-0.227605	118.9	90.892	0.982083	TVNYSKGEKDIYISASQIRRFEIKRGDKVTG			NA	NA	NA	0.965849	0.931584	0.910275	0.982083	0.949098	0.922135	NA	NA	0.677908	23786	20190215_OR15_Ag1_Prust001_SA_2mg_Stk1_3_IMAC_exp7	43383	-0.134624	0.578817	-0.324295	3	0	2	A0A0H2XGJ3;S;95;100	0.000736133	0.0041744	3.13304	2.37941	0.00515677	0.320932
A0A0H2XGJ3	S	295;300	1	-0.775228	-0.736475	-0.508834	-0.702133	0.51543	0.7338	0.516289	0.606729	-0.336968	-0.282692	-0.38347	-0.555142	137.84	98.688	0.999962	ARAYNLVIPPSGRTLSGGLDPASLHKPKAFF			0.998997	0.997664	0.988044	0.999436	0.999011	0.999871	0.999512	0.999962	0.999665	0.999704	0.998865	0.997847	170743	20190215_OR15_Ag1_Prust001_SA_2mg_Stk1_4_IMAC_exp7	34787	-0.680668	0.593062	-0.389568	0	0	0	A0A0H2XGJ3;S;295;300	1.72749e-07	1.07956e-05	6.76258	4.96675	1.90655e-07	0.0136348
A0A0H2XF73	S	175;175	1	1.36281	1.23905	1.44569	NA	1.16994	1.50636	1.15306	1.46019	NA	NA	NA	NA	119.39	90.237	0.980375	QRNIITKVMGTDKRVSPDLFIKRLNFYDYLL			0.970036	0.980375	0.887494	NA	0.972297	0.841771	0.871218	0.920449	NA	NA	NA	NA	150269	20190215_OR15_Ag1_Prust001_SA_2mg_SdrE_2_IMAC_exp7	44113	1.34918	1.32239	NA	1	0	4	A0A0H2XF73;S;175;175	0.834072	0.870673	0.0787967	0.0601451	0.834072	NA
A0A0H2XJW1	S	122;131	1	-1.22873	-1.11175	-0.996752	NA	-0.264338	-0.383268	-0.303714	-0.280906	-0.882696	-0.595534	NA	-1.32506	94.191	82.598	0.869798	PLKLGYLCRKVSGGLSSVAVRMPSHSVGRQL			0	0	0	NA	0.869798	0	0	0.868087	0	0	NA	0	187723	20190215_OR15_Ag1_Prust001_SA_2mg_Stk1_1_IMAC_exp7	33092	-1.11241	-0.308056	-0.934429	1	0	1	A0A0H2XJW1;S;122;131	0.00316576	0.0119439	2.49952	1.92285	0.00369315	0.575231
A0A0E1VKC4	S	103;128	1	-1.01055	-0.725813	-0.630922	-1.04508	-0.0262327	-0.172477	-0.397106	-0.0985785	-1.49857	-1.01487	-1.36313	NA	141.38	126.12	0.988824	LIVDEQLAALKNENFSNSNYQIVKFKEMIQM			0.949337	0	0	0	0	0	0.988824	0.982701	0	0	0.984058	0.371928	123464	20190215_OR15_Ag1_Prust001_SA_2mg_Stk1_3_IMAC_exp7	36118	-0.85309	-0.173599	-1.29219	0	0	1	A0A0E1VKC4;S;103;128	0.000266243	0.00204192	3.57472	2.68996	0.00370305	0.0516927
A0A0E1VKD8	S	286;286	1	-2.43106	-1.9986	-2.08808	-1.82146	-2.00794	-1.40242	-1.26272	-1.09187	-0.861041	-1.70145	-1.48698	-1.60368	64.83	54.908	0.986095	QQYKGKRHQLDNDVESLNYQLVKATEAFEKY			0	0	0	0	0	0	0.986095	0	0	0.980924	0	0.97559	74463	20190215_OR15_Ag1_Prust001_SA_2mg_Stk1_3_IMAC_exp7	44285	-2.0848	-1.44124	-1.41329	0	0	0	A0A0E1VKD8;S;286;286	0.0398306	0.0800318	1.39978	1.09674	0.0674394	0.0565754
A0A0E1VKD8	S	696;696	1	-2.59131	-2.00838	-2.62202	-1.82688	-1.39849	-1.45724	-0.987124	-0.625421	-1.62117	-1.63719	-1.56453	NA	55.806	41.669	0.967347	TTMRHQLEDYLRQTESFEQQFKELKIKSDQL			0	0	0	0	0	0.911464	0	0	0	0.967347	0.833378	NA	141530	20190215_OR15_Ag1_Prust001_SA_2mg_Stp1_2_IMAC_exp7	34299	-2.26215	-1.11707	-1.60763	0	0	1	A0A0E1VKD8;S;696;696	0.00489129	0.0164233	2.31058	1.78454	0.00386794	0.085932
A0A0E1VKD8	S	886;886	1	-0.346288	-0.408995	-0.0741781	-0.173594	0.464036	0.745103	0.409738	0.336267	0.00223327	NA	0.122633	NA	124.12	69.921	0.999672	IKDQINGQQETRTRLSDELDKLKQQRIELNE			0.96689	0	0.998723	0	0.651981	0	0.672162	0.98769	0.879402	NA	0.999672	0.36447	172961	20190215_OR15_Ag1_Prust001_SA_2mg_Stp1_3_IMAC_exp7	24478	-0.250764	0.488786	0.0624333	0	0	2	A0A0E1VKD8;S;886;886	0.000950199	0.00504198	3.02219	2.2974	0.000746733	0.12273
A0A0H2XK58	S	347;347	1	2.81019	2.97836	2.69466	2.88103	3.3336	2.92309	2.93843	2.98286	1.61887	1.37437	1.38785	1.24873	399.67	384.79	1	GTSVNTSSNATSKDESFTSNSSNAQATDSVS			0.999996	0.998648	0.999998	0.999986	0.999999	1	0.999992	0.999997	0.999919	0.998366	0.999881	0.994189	18515	20190215_OR15_Ag1_Prust001_SA_2mg_Stk1_2_IMAC_exp7	23363	2.84106	3.0445	1.40746	0	0	0	A0A0H2XK58;S;347;347	2.63158e-07	1.39374e-05	6.57978	4.85582	0.220891	1.23635e-06
A0A0H2XK58	S	350;350	1	NA	5.16855	5.28989	4.7768	5.05016	5.02825	4.89263	4.83376	3.56739	3.86807	3.53644	3.71699	406.71	393.51	0.999199	VNTSSNATSKDESFTSNSSNAQATDSVSERT			0.530217	0.998715	0.996823	0.988785	0.989993	0.837552	0.997412	0.997976	0.998718	0.994051	0.999199	0.998376	18567	20190215_OR15_Ag1_Prust001_SA_2mg_Stp1_3_IMAC_exp7	24254	5.07841	4.9512	3.67222	1	0	0	A0A0H2XK58;S;350;350	6.95815e-06	0.000147966	5.15751	3.82984	0.626943	1.55818e-05
A0A0H2XK58	S	352;352	1	5.26215	NA	5.26682	NA	5.23717	4.97155	4.88057	4.89222	NA	NA	2.88957	NA	423.91	408.4	0.999942	TSSNATSKDESFTSNSSNAQATDSVSERTHT			0.998195	0.707125	0.769558	0.723934	0.99963	0.999832	0.946265	0.999942	0	0.392749	0.926642	0.460165	18539	20190215_OR15_Ag1_Prust001_SA_2mg_Stk1_4_IMAC_exp7	24224	5.26449	4.99538	2.88957	2	0	3	A0A0H2XK58;S;352;352	0.000369452	0.00253964	3.43244	2.59523	0.19288	0.000393059
A0A0H2XK58	S	362;362	1	3.83669	3.83445	3.81557	3.72087	3.49795	3.50568	3.49926	3.45368	1.76222	1.74247	1.92216	1.90107	404.07	382.8	0.97553	SFTSNSSNAQATDSVSERTHTTKEDDIPSFI			0.939228	0.94722	0.957419	0.96314	0.962222	0.971891	0.96557	0.962689	0.97142	0.958444	0.967991	0.97553	18573	20190215_OR15_Ag1_Prust001_SA_2mg_Stp1_4_IMAC_exp7	22664	3.80189	3.48914	1.83198	0	0	0	A0A0H2XK58;S;362;362	1.72423e-11	1.6133e-08	10.7634	7.79228	0.000177873	5.89528e-10
A0A0H2XK58	S	375;375	1	4.47546	4.49603	4.90365	4.65979	4.36903	4.47431	4.56925	4.52033	2.34261	2.50883	2.72919	2.78877	128.81	124.88	0.999616	SVSERTHTTKEDDIPSFIRNREERRSRRTRR			0.994942	0.999502	0.996798	0.99556	0.996752	0.999616	0.995725	0.966047	0.996536	0.995725	0.995921	0.973787	33633	20190215_OR15_Ag1_Prust001_SA_2mg_Stk1_2_IMAC_exp7	52576	4.63373	4.48323	2.59235	0	0	0	A0A0H2XK58;S;375;375	6.23984e-08	5.09683e-06	7.20483	5.2927	0.462154	1.18177e-07
A0A0H2XK58	S	326;326	1	0.827102	1.69775	1.38229	1.2776	0.836438	1.05761	1.52662	1.36248	-0.797314	-1.20332	-1.07517	-1.48646	372.38	342.47	0.981785	IATGFDDKPTSHGRKSGSTGFGTSVNTSSNA			0.969585	0.958285	0.978631	0.975804	0.953267	0.738355	0.976088	0.981785	0.906398	0.472391	0.637943	0.598543	96522	20190215_OR15_Ag1_Prust001_SA_2mg_Stk1_4_IMAC_exp7	19284	1.29618	1.19579	-1.14057	0	0	0	A0A0H2XK58;S;326;326	2.53085e-06	7.02638e-05	5.59673	4.15327	0.89821	5.12168e-06
A0A0H2XK58	S	334;334	1	NA	5.62202	5.07081	5.27497	5.02528	4.77326	5.41581	NA	3.16286	NA	3.27417	NA	271.82	263.02	0.9909	PTSHGRKSGSTGFGTSVNTSSNATSKDESFT			0.098095	0.9909	0.609116	0.97123	0.0978548	0.53522	0.968761	0.41768	0.988569	0	0	0	154472	20190215_OR15_Ag1_Prust001_SA_2mg_SdrE_2_IMAC_exp7	22370	5.3226	5.07145	3.21851	1	1	2	A0A0H2XK58;S;334;334	0.000829991	0.00453265	3.08093	2.34365	0.539183	0.00089036
A0A0H2XK58	S	343;343	1	4.88723	4.81477	4.77039	NA	4.9613	NA	NA	NA	NA	3.17558	3.10724	NA	290.67	284.57	0.949561	STGFGTSVNTSSNATSKDESFTSNSSNAQAT			0.626272	0.934275	0.518478	0.152958	0.527901	0.151277	0	0	0	0.576914	0.949561	0	154544	20190215_OR15_Ag1_Prust001_SA_2mg_Stp1_3_IMAC_exp7	22815	4.82413	4.9613	3.14141	1	3	2	A0A0H2XK58;S;343;343	0.000113907	0.00110246	3.94345	2.95764	0.229843	3.76507e-05
A0A0H2XK58	S	176;176	1	2.54345	2.49228	2.68951	1.82183	NA	2.78485	2.33662	1.48607	-0.105855	0.729036	1.07645	1.45798	260.96	232.41	0.998902	LIVIPNDRLLDIVDKSTPMMEAFKEADNVLR			0.844832	0.974101	0.998902	0.986444	0.5	0.998259	0.99569	0.5	0.5	0.880702	0.86342	0.970149	105501	20190215_OR15_Ag1_Prust001_SA_2mg_SdrE_3_IMAC_exp7	56697	2.38676	2.20251	0.789402	0	1	0	A0A0H2XK58;S;176;176	0.00912676	0.0266585	2.03968	1.57416	0.908812	0.0108707
A0A0H2XK58	S	219;219	1	NA	NA	-1.5771	-1.01619	-0.773437	-0.936738	-1.24154	-0.793213	-0.948291	NA	-1.52305	NA	132.47	124.17	0.971954	SGEVNLDFADVKTIMSNQGSALMGIGVSSGE			0.494004	0.490754	0.806891	0.909395	0.971954	0.855788	0	0.908002	0	0.489492	0.887278	0.463948	169276	20190215_OR15_Ag1_Prust001_SA_2mg_Stk1_1_IMAC_exp7	52655	-1.29665	-0.936232	-1.23567	2	0	2	A0A0H2XK58;S;219;219	0.37617	0.461531	0.424616	0.335799	0.422687	0.978189
A0A0H2XK58	S	223;223	1	0.985405	1.31246	0.397008	1.14152	0.361093	NA	-0.344019	0.350968	-0.682365	NA	NA	-0.737094	224.4	210.5	0.999991	NLDFADVKTIMSNQGSALMGIGVSSGENRAV			0.999991	0.999989	0.848408	0.999872	0.9945	0.49882	0.995659	0.998083	0.977231	0.489492	0.498774	0.682528	169263	20190215_OR15_Ag1_Prust001_SA_2mg_SdrE_1_IMAC_exp7	48546	0.959099	0.122681	-0.709729	0	1	2	A0A0H2XK58;S;223;223	0.00507385	0.0167987	2.29466	1.77473	0.0548411	0.00454069
A0A0H2XJU8	S	343;343	1	1.47642	NA	0.318642	1.12359	2.6759	NA	NA	NA	NA	NA	1.38944	0.391675	96.23	87.047	0.999826	KVTTSVETKTEKAQDSLNDNTTKTMTSDKPE			0.989521	NA	0.975399	0	0.904881	0.894952	0.999641	0.999826	0	NA	0.997442	0.997371	9948	20190215_OR15_Ag1_Prust001_SA_2mg_Stk1_4_IMAC_exp7	9662	0.972882	2.6759	0.89056	1	3	2	A0A0H2XJU8;S;343;343	0.183578	0.262508	0.73618	0.580858	0.194079	0.988914
A0A0H2XJU8	S	354;354	1	-0.235183	NA	NA	0.055024	-0.924902	1.48897	1.32299	1.85959	0.15936	0.836786	NA	-0.516833	220.32	215.98	0.996415	KAQDSLNDNTTKTMTSDKPEDNQPK______			0.647747	0.978669	0.977292	0.546689	0.499876	0.614472	0.499886	0.996415	0	0.554614	0.499943	0.490114	171238	20190215_OR15_Ag1_Prust001_SA_2mg_Stk1_4_IMAC_exp7	10590	-0.0900794	0.936663	0.159771	2	0	1	A0A0H2XJU8;S;354;354	0.443544	0.52356	0.353064	0.281033	0.48861	0.957978
A0A0H2XJU8	S	332;332	1	2.37347	NA	NA	NA	2.30027	NA	1.41912	NA	NA	2.4759	-2.67691	-3.55754	89.08	81.666	0.95763	TEPKNTKVENDKVTTSVETKTEKAQDSLNDN			0.948484	0	0.465934	0	0.796889	0	0.95763	NA	0	0.904353	0	0	188903	20190215_OR15_Ag1_Prust001_SA_2mg_Stk1_3_IMAC_exp7	9664	2.37347	1.8597	-1.25285	3	2	1	A0A0H2XJU8;S;332;332	0.429785	0.51054	0.366749	0.29197	0.986695	0.54369
A0A0H2XHW4	S	66;66	1	0.664572	0.739317	0.453	0.669604	0.698999	0.778638	0.658462	1.2175	-1.2655	NA	-1.49086	-1.70736	124.12	96.475	0.999998	NHQHWEAFQQNKLTKSEVLSERFVNYFKHHQ			0.99993	0.999985	0.999941	0.999935	0.99927	0.999464	0.999998	0.999718	0	NA	0	0	152948	20190215_OR15_Ag1_Prust001_SA_2mg_Stk1_3_IMAC_exp7	17004	0.631623	0.8384	-1.48791	0	0	1	A0A0H2XHW4;S;66;66	8.74295e-07	3.60904e-05	6.05834	4.44261	0.379614	2.4399e-06
Q2FF10	S	28;28;28	1	2.21301	2.34228	2.26945	2.48294	3.13256	3.4393	3.82635	3.32561	2.75718	2.07954	2.80594	2.35765	306.2	301.02	1	EQLNELLSDPDVVNDSDKLRKYSKEQADLQK			1	1	1	1	1	1	1	1	1	1	1	1	194235	20190215_OR15_Ag1_Prust001_SA_2mg_Stk1_4_IMAC_exp7	56210	2.32692	3.43095	2.50008	0	0	0	Q2FF10;S;28;28;28	0.000545158	0.00337062	3.26348	2.47229	0.000686193	0.648885
A0A0E1VKG5	S	57	1	-1.08864	NA	NA	NA	-0.743435	-0.572932	-0.44445	0.063698	-0.222616	-1.26026	NA	-0.453707	55.401	44.179	0.992821	TKLEDARFRTIIKLYSYYVSLKEH_______			0.92612	NA	NA	NA	0.936682	0.985416	0.938741	0.938297	0.893101	0.907096	NA	0.992821	114597	20190215_OR15_Ag1_Prust001_SA_2mg_Stp1_4_IMAC_exp7	53032	-1.08864	-0.42428	-0.645526	3	0	1	A0A0E1VKG5;S;57	0.443246	0.523429	0.353355	0.281142	0.42683	0.676051
A0A0E1VKG5	S	61	1	-0.480319	-0.558074	-0.346097	-0.293442	0.203093	0.108172	0.072909	-0.0902302	-0.105321	-0.730911	0.0960067	NA	95.573	85.341	0.999994	DARFRTIIKLYSYYVSLKEH___________			0.99938	0.998979	0.999323	0.999994	0.998285	0.999731	0.999786	0.993016	0.999433	0.996079	0.998385	NA	114583	20190215_OR15_Ag1_Prust001_SA_2mg_SdrE_4_IMAC_exp7	48370	-0.419483	0.0734859	-0.246742	0	0	1	A0A0E1VKG5;S;61	0.0533917	0.0997718	1.27253	1.00099	0.0466544	0.6307
Q2FHZ1	S	358;358	1	1.22438	NA	1.5912	1.47308	NA	NA	-0.909313	NA	0.876127	1.03904	NA	NA	115.33	98.656	0.906514	RTINSLYKAGADVIHSKISNIHTSGHGSQGD			0.785561	NA	0.805434	0.906514	NA	NA	0.814241	NA	0	0.717064	NA	NA	3954	20190215_OR15_Ag1_Prust001_SA_2mg_SdrE_4_IMAC_exp7	10560	1.42955	-0.909313	0.957584	1	3	2	Q2FHZ1;S;358;358	0.0027945	0.0108645	2.5537	1.96399	0.00248451	0.104419
Q2FHZ1	S	366;366	1	2.82299	1.53338	1.73227	1.6549	1.82841	1.78686	1.63958	1.90357	1.02297	0.988356	1.25005	NA	170.59	154.69	0.876255	AGADVIHSKISNIHTSGHGSQGDQQLMLRLI			0.73774	0.837933	0.758339	0.876255	0.738623	0.757868	0.740214	0.563912	0.69877	0.723001	0.760404	0.464358	88761	20190215_OR15_Ag1_Prust001_SA_2mg_SdrE_4_IMAC_exp7	30313	1.93589	1.78961	1.08713	0	0	1	Q2FHZ1;S;366;366	0.0441256	0.0865164	1.35531	1.0629	0.851144	0.0446091
Q2FHZ1	S	370;370	1	1.4419	1.16811	1.49654	1.55665	2.65885	2.43405	2.02647	1.93724	2.00746	1.36302	1.60893	1.64063	236.02	216.92	0.999896	VIHSKISNIHTSGHGSQGDQQLMLRLIKPKY			0.968486	0.997572	0.998207	0.998866	0.997681	0.995059	0.999896	0.899856	0.994721	0.993972	0.99653	0.984631	88770	20190215_OR15_Ag1_Prust001_SA_2mg_Stk1_3_IMAC_exp7	29761	1.4158	2.26415	1.65501	0	0	0	Q2FHZ1;S;370;370	0.00427267	0.0148066	2.3693	1.82954	0.00397659	0.450229
Q2FHZ1	S	258;258	1	-0.473058	-0.624594	-0.175493	-0.442804	NA	NA	-0.448112	-0.171685	NA	NA	NA	0.0751893	159.52	100.84	0.975757	EAAIKNNRKIVTFGRSMENNIKIGMELGYIK			0	0	0	0.975757	NA	NA	0	0.85551	NA	0.464381	0.454429	0	90919	20190215_OR15_Ag1_Prust001_SA_2mg_SdrE_4_IMAC_exp7	39707	-0.428987	-0.309899	0.0751893	0	2	3	Q2FHZ1;S;258;258	0.1698	0.246065	0.770062	0.60895	0.761778	0.152694
Q2FHZ1	S	482;482	1	0.237774	0.302155	0.335163	0.579398	1.08357	0.924623	0.86763	0.703333	0.144946	0.38591	0.390808	0.404288	122.7	114.77	1	VIVVVSIDFNTNKLLSGPDIISRGFVYMRES			0.999995	0.999997	1	0.999999	0.999974	0.999998	0.999889	0.999964	1	1	1	0.999911	106360	20190215_OR15_Ag1_Prust001_SA_2mg_SdrE_3_IMAC_exp7	48496	0.363623	0.894788	0.331488	0	0	0	Q2FHZ1;S;482;482	0.000564537	0.0034449	3.24831	2.46282	0.00145501	0.947131
A0A0H2XHD5	S	286;286	1	2.33402	2.48572	NA	NA	2.56783	2.49507	2.47203	2.3394	2.74206	NA	2.86023	2.83837	183.41	157.43	0.961738	GPHTMAGDDPTRYRTSDEDAEWEKKDPLVRF			0	0.46774	0.496435	0.499536	0	0.961738	0.487802	0.483445	0	0.49203	0	0	199460	20190215_OR15_Ag1_Prust001_SA_2mg_Stk1_2_IMAC_exp7	25124	2.40987	2.46858	2.81355	2	0	1	A0A0H2XHD5;S;286;286	0.0031886	0.0119818	2.4964	1.92148	0.734284	0.00579481
A0A0H2XK48	S	39;39	1	NA	-1.31737	-1.40056	-0.498545	-0.666792	-0.171903	0.689157	NA	-0.404571	-3.88589	NA	-0.350525	82.261	64.202	0.984244	KLHNFHWYVKGPNFFSLHVKFEELYNEASQY			NA	0.984244	0.838019	0.973052	0.908764	0.955083	0.983993	NA	0.862458	0	NA	0.973976	64583	20190215_OR15_Ag1_Prust001_SA_2mg_SdrE_2_IMAC_exp7	54857	-1.07216	-0.0498459	-1.547	1	1	1	A0A0H2XK48;S;39;39	0.393966	0.477125	0.404541	0.321368	0.610492	0.892493
A0A0H2XJG3	S	94;94	1	5.06326	5.12671	NA	5.13715	NA	5.00537	4.44586	4.71476	2.85486	NA	3.0916	NA	301.9	293.61	0.810805	PDAEDMQFKGHDDDSSSKEEPAKEEAPAEQA			0.757548	0.746471	0.810805	0.749667	0.6156	0.751023	0.742501	0.538562	0.536563	0	0.794663	0.330061	60558	20190215_OR15_Ag1_Prust001_SA_2mg_SdrE_3_IMAC_exp7	3879	5.10904	4.722	2.97323	1	1	2	A0A0H2XJG3;S;94;94	0.00016834	0.00144064	3.77381	2.84144	0.123352	0.000162123
Q2FHU3	S	8;8;8	1	1.17552	1.03697	NA	NA	0.877	0.91897	0.539454	0.299616	0.15055	0.705716	0.589329	0.534795	105.2	79.264	0.960206	________MSEQQTMSELKQQALVDINEAND			0.919512	0.947824	NA	NA	0.930504	0.960206	0.93116	0.889154	0.925753	0.888919	0.947382	0.945558	152689	20190215_OR15_Ag1_Prust001_SA_2mg_Stk1_2_IMAC_exp7	24360	1.10624	0.65876	0.495098	2	0	0	Q2FHU3;S;8;8;8	0.0701838	0.123791	1.15376	0.907311	0.168908	0.0601844
A0A0H2XFQ2	S	14;14	1	0.191843	0.361276	0.42612	0.0644327	0.635101	0.238927	0.575439	0.185492	0.480754	1.03741	0.375402	-1.94482	192.65	178.53	0.998314	__MKNKVEHIENQYTSQENKKKQRQKMKMRV			0.853887	0.997112	0.968666	0.982256	0.998314	0.913219	0.855493	0.828616	0.835456	0.995196	0.991343	0.74777	179484	20190215_OR15_Ag1_Prust001_SA_2mg_Stk1_1_IMAC_exp7	17051	0.260918	0.40874	-0.012815	0	0	0	A0A0H2XFQ2;S;14;14	0.747124	0.796498	0.126607	0.0988155	0.961295	0.87469
A0A0H2XHT7	S	31;31	1	-1.63868	-1.83537	-1.36168	-1.48232	NA	NA	-1.29965	NA	-1.7156	NA	-1.39942	NA	73.848	66.451	1	ARPATMLVQTASKFDSDIQLEYNGKKVNLKS			1	0	0.999977	0	NA	NA	0	0	0	0	0.99974	0	50905	20190215_OR15_Ag1_Prust001_SA_2mg_SdrE_1_IMAC_exp7	40663	-1.57951	-1.29965	-1.55751	0	3	2	A0A0H2XHT7;S;31;31	0.536149	0.608271	0.270714	0.215903	0.516332	0.991954
A0A0H2XHT7	S	46;46	1	5.52039	5.32972	5.37178	3.61916	6.32562	5.43889	5.88753	6.17542	6.21843	5.74764	5.78207	5.899	255.9	228.47	1	SDIQLEYNGKKVNLKSIMGVMSLGVGKDAEI			1	1	1	1	1	1	1	1	1	1	1	1	156623	20190215_OR15_Ag1_Prust001_SA_2mg_Stk1_3_IMAC_exp7	45663	4.96026	5.95687	5.91179	0	0	0	A0A0H2XHT7;S;46;46	0.0641433	0.115417	1.19285	0.937731	0.0869143	0.102927
A0A0H2XHT7	S	5;5	1	0.905843	-0.142108	1.46784	-0.204163	1.19313	0.505954	1.40341	0.981902	1.80876	-1.2087	-1.81865	-0.060065	190.87	177.45	0.999993	___________MEQNSYVIIDETGIHARPAT			0.998761	0.999882	0.999515	0.999962	0.999993	0.999688	0.99974	0.999986	0.999983	0.990348	0.99282	0.999512	115935	20190215_OR15_Ag1_Prust001_SA_2mg_Stk1_1_IMAC_exp7	46954	0.506853	1.0211	-0.319665	0	0	0	A0A0H2XHT7;S;5;5	0.248283	0.329986	0.605053	0.481504	0.77674	0.535354
Q2FJC9	S	204;204;204	1	-0.0855939	-0.170247	0.12376	-0.123027	NA	-0.492987	-0.315886	-0.174961	NA	-0.487797	-0.845034	NA	105.36	94.003	0.99903	TISKLEKAISEMTPVSKLIEQGLTPEGLLNE			0	0	0.585215	0.99903	NA	0.903007	0.941556	0.970349	NA	0	0	NA	6241	20190215_OR15_Ag1_Prust001_SA_2mg_SdrE_4_IMAC_exp7	24989	-0.0637769	-0.327945	-0.666416	0	1	2	Q2FJC9;S;204;204;204	0.0158419	0.0413274	1.80019	1.38376	0.173239	0.0135041
Q2FJC9	S	117;117;117	1	NA	NA	NA	-0.767387	NA	-0.656321	NA	-0.810153	-0.262528	0.253985	0.0386265	0.230617	133.32	88.185	0.999131	EQGKLDVRRAVGTNGSIMVVKDVGMKDYFSG			NA	NA	NA	0	0.997259	0.998952	0	0.997857	0.98927	0.998996	0.991151	0.999131	12587	20190215_OR15_Ag1_Prust001_SA_2mg_Stp1_4_IMAC_exp7	33705	-0.767387	-0.733237	0.0651751	3	2	0	Q2FJC9;S;117;117;117	0.0195659	0.0481766	1.7085	1.31716	0.990694	0.05372
A0A0H2XFR7	S	742;742	1	0.408232	1.4816	NA	NA	0.86033	1.17034	0.868797	0.65846	1.53793	NA	NA	1.78773	154.36	149.66	0.852601	QVLLENVKETGEITESTEKAVMTSLNAYFKP			0.744278	0.766559	NA	NA	0.814034	0.836933	0.528486	0.852601	0.683607	NA	NA	0.681027	47252	20190215_OR15_Ag1_Prust001_SA_2mg_Stk1_4_IMAC_exp7	12655	0.944918	0.889481	1.66283	2	0	2	A0A0H2XFR7;S;742;742	0.145944	0.21919	0.835813	0.65918	0.984914	0.24235
A0A0H2XFR7	S	856;856	1	0.334072	1.16429	NA	0.39833	-0.00357723	NA	0.267198	0.3597	1.00242	0.298998	0.800927	0.783607	170.11	151.29	0.999998	KEGFPEGTTIKVNLNSDNNLTFNVEKIHE__			0.963846	0.999965	NA	0.999984	0	NA	0.999955	0.999908	0.999998	0.995375	0.999903	0.999609	186387	20190215_OR15_Ag1_Prust001_SA_2mg_Stp1_1_IMAC_exp7	44843	0.63223	0.207774	0.721488	1	1	0	A0A0H2XFR7;S;856;856	0.177808	0.255297	0.750049	0.592954	0.317886	0.934113
A0A0H2XID2	S	175;175	1	1.1407	1.22748	1.28434	1.05863	1.35624	1.53291	1.79268	1.47598	1.56244	1.34012	1.52671	1.39513	129.34	111.27	1	HEVELVKEESYFFNISKYTDRLLEFYDQNPD			1	1	1	0.999997	0.999979	0.999999	1	1	1	1	1	1	35949	20190215_OR15_Ag1_Prust001_SA_2mg_Stk1_4_IMAC_exp7	55078	1.17779	1.53945	1.4561	0	0	0	A0A0H2XID2;S;175;175	0.0106645	0.0302376	1.97206	1.51945	0.0108819	0.0415793
A0A0H2XID2	S	524;524	1	0.4123	0.381554	0.343413	0.309557	0.338214	0.568592	0.360321	0.126954	0.281969	0.405413	0.544728	0.441229	133.05	109.37	1	IMVTGQPKPIFPRLDSEAEIAYIKESMQPPA			1	1	1	0.999939	1	1	1	1	1	0.999999	1	0.999998	99765	20190215_OR15_Ag1_Prust001_SA_2mg_Stp1_1_IMAC_exp7	42663	0.361706	0.34852	0.418335	0	0	0	A0A0H2XID2;S;524;524	0.709763	0.764214	0.148886	0.116785	0.987684	0.800087
Q2FI57	S	54;54;54	1	0.124472	0.202343	0.310249	0.304461	-0.0424193	0.223831	0.209791	0.0469273	-0.978531	-0.276781	-0.248569	NA	68.016	48.17	0.831107	EAGTVKGKKTGKFATSDWMKVEQERGISVTS			0.501355	0	0.788569	0.5	0	0.831107	0	0	0	0.777499	0	NA	50333	20190215_OR15_Ag1_Prust001_SA_2mg_Stk1_2_IMAC_exp7	48696	0.235381	0.109533	-0.501293	0	0	1	Q2FI57;S;54;54;54	0.00699855	0.0218698	2.15499	1.66016	0.724636	0.00717684
A0A0H2XJP4	S	89;89	1	1.21889	NA	1.75521	-0.144435	0.997855	1.55412	NA	NA	-0.0302389	2.10738	1.7349	2.24382	204.56	169.29	0.999105	LMNKDKEVKRIYAFKSVTDLLENLK______			0.996556	NA	0.997375	0	0.93008	0.999105	NA	NA	0.963104	0.99001	0.991575	0.95726	163797	20190215_OR15_Ag1_Prust001_SA_2mg_Stk1_2_IMAC_exp7	56908	0.943221	1.27599	1.51397	1	2	0	A0A0H2XJP4;S;89;89	0.744	0.794071	0.128427	0.10014	0.922736	0.723272
A0A0H2XHN0	S	181;181	1	NA	-2.52927	NA	-3.0327	-1.96825	-1.70282	-1.81081	-1.84977	-0.882124	-1.42707	-1.07163	-1.13143	118.52	101.89	1	QLEEKVKKLEYELYPSVIAKIVK________			NA	0	NA	0	0	0	0	0	1	0.999963	0.999955	0	94413	20190215_OR15_Ag1_Prust001_SA_2mg_Stp1_1_IMAC_exp7	49668	-2.78098	-1.83291	-1.12806	2	0	0	A0A0H2XHN0;S;181;181	0.000136442	0.00124348	3.86505	2.90536	0.00326743	0.000109606
Q2FIF6	S	25;25	1	0.141213	NA	0.4709	0.659187	-0.0553847	NA	NA	-1.33489	NA	0.24491	NA	-0.199197	100.48	70.222	0.957949	DYKYGFHDDDVSIFRSERGLTENIVREISNM			0.499999	0.654915	0.957949	0.564735	0.499999	0.499508	0.499583	0	0.499688	0.849228	0.499877	0.55242	152760	20190215_OR15_Ag1_Prust001_SA_2mg_SdrE_3_IMAC_exp7	30228	0.423767	-0.695136	0.0228565	1	2	2	Q2FIF6;S;25;25	0.169711	0.246065	0.770289	0.60895	0.152561	0.692978
Q2FIF6	S	21;21	1	0.52947	1.01615	0.406055	0.902304	0.00826517	0.245288	0.585051	0.295708	NA	NA	-2.47328	-2.07667	114.72	104.4	0.999002	PDVGDYKYGFHDDDVSIFRSERGLTENIVRE			0.998741	0.990601	0.909998	0.994875	0.986249	0.991953	0.999002	0.882401	0	0	0	0	195020	20190215_OR15_Ag1_Prust001_SA_2mg_Stk1_3_IMAC_exp7	49814	0.713495	0.283578	-2.27497	0	0	2	Q2FIF6;S;21;21	1.08273e-05	0.000205353	4.96548	3.6875	0.126549	1.01553e-05
Q2FIF6	S	120;120	1	-0.356714	-0.325687	NA	0.269773	-0.296308	NA	-0.77884	0.0565191	-1.43411	NA	NA	NA	89.873	81.273	0.98356	KLGIPEAEQKYLAGVSAQYESEVVYHNMEKE			0.899312	0.98356	NA	0.899251	0.899923	0	0.901214	0.533105	0	0	0	0	196838	20190215_OR15_Ag1_Prust001_SA_2mg_SdrE_2_IMAC_exp7	49413	-0.137543	-0.339543	-1.43411	1	1	3	Q2FIF6;S;120;120	0.10141	0.164924	0.993919	0.782717	0.80848	0.0920787
Q2FIF6	S	125;125	1	0.415886	0.247444	NA	0.25106	0.227833	0.53176	-0.036792	NA	NA	-3.12849	-2.19037	-1.99155	89.873	83.44	0.999003	EAEQKYLAGVSAQYESEVVYHNMEKELEEKG			0.995892	0.998563	NA	0.999003	0	0	0.977031	0	0	0	0	0	196839	20190215_OR15_Ag1_Prust001_SA_2mg_SdrE_4_IMAC_exp7	45756	0.304797	0.240934	-2.4368	1	1	1	Q2FIF6;S;125;125	0.000203315	0.0016521	3.69183	2.78196	0.978273	0.00033701
A0A0H2XGY0	S	24;24	1	-1.91554	-1.8253	-2.19028	-1.6532	-1.87357	-1.75755	-2.17342	-1.44375	-1.5442	-1.91591	-1.55659	-1.75231	75.78	68.383	0.962233	SEEQLVDYSKAHNEPSWMTELRKKALKLTET			0.414961	0	0.480346	0.962233	0.944449	0.910988	0.907251	0	0	0	0	0.956919	5065	20190215_OR15_Ag1_Prust001_SA_2mg_SdrE_4_IMAC_exp7	48083	-1.89608	-1.81207	-1.69225	0	0	0	A0A0H2XGY0;S;24;24	0.508626	0.584751	0.293601	0.233029	0.875318	0.481442
A0A0H2XGY0	S	70;70	1	1.16725	1.27531	0.99588	1.25329	1.18372	1.6206	1.23058	NA	1.19087	0.907039	NA	NA	174.59	169.88	0.992175	FDSFKQHDVKGDVYQSLSQLPESVREIIDVD			0.5	0	0.98795	0.917042	0.991467	0.992175	0.992175	NA	0.499976	0.897651	NA	NA	58385	20190215_OR15_Ag1_Prust001_SA_2mg_Stk1_3_IMAC_exp7	48822	1.17293	1.34497	1.04895	0	1	2	A0A0H2XGY0;S;70;70	0.26974	0.353483	0.569055	0.451632	0.483818	0.729619
A0A0H2XGY0	S	57;57	1	-1.80708	-1.93619	-1.81338	NA	-2.01249	-1.31849	-1.23671	-1.04638	-1.72941	-1.78852	-1.32449	-1.75231	50.452	39.383	1	MPKPDKTKLRKWDFDSFKQHDVKGDVYQSLS			0	0	0	NA	0	0	0	1	0	0	0	0	97426	20190215_OR15_Ag1_Prust001_SA_2mg_Stk1_4_IMAC_exp7	49082	-1.85222	-1.40352	-1.64868	1	0	0	A0A0H2XGY0;S;57;57	0.190564	0.269477	0.71996	0.569478	0.17272	0.649469
A0A0H2XFD8	S	57;57	1	-1.0245	-1.29837	NA	-1.30923	-0.671018	-0.304297	-0.996783	-0.820216	-0.540562	-0.759699	-0.289491	NA	104.17	75.768	0.920157	ISLQGILTPAEYRVCSTNEGLLNIKRTRSEL			0	0	NA	0	0.916252	0.882504	0.906615	0.882683	0.917613	0	0.920157	NA	177798	20190215_OR15_Ag1_Prust001_SA_2mg_Stp1_3_IMAC_exp7	43824	-1.2107	-0.698079	-0.529917	1	0	1	A0A0H2XFD8;S;57;57	0.0267866	0.059912	1.57208	1.22249	0.0669952	0.0274042
A0A0H2XIC5	S	86;86	1	NA	0.36718	0.394594	0.300892	NA	0.462107	NA	NA	0.327505	0.475976	NA	NA	64.268	56.445	0.968248	GVAPFSDNQDAVFFRSFSVDQRYRNRGIGKV			NA	0.772283	0.968248	0.724275	NA	0.551037	NA	NA	0.745831	0.902398	NA	NA	153833	20190215_OR15_Ag1_Prust001_SA_2mg_SdrE_3_IMAC_exp7	23763	0.354222	0.462107	0.40174	1	3	2	A0A0H2XIC5;S;86;86	0.497256	0.574403	0.30342	0.240784	0.488449	0.769894
A0A0H2XIC5	S	88;88	1	0.471893	NA	NA	NA	0.233679	NA	1.06033	0.516058	NA	NA	0.449311	0.332487	69.598	57.167	0.89413	APFSDNQDAVFFRSFSVDQRYRNRGIGKVVM			0.757202	NA	NA	NA	0.89413	NA	0.670928	0.774774	NA	NA	0.641439	0.764469	153835	20190215_OR15_Ag1_Prust001_SA_2mg_Stk1_1_IMAC_exp7	23651	0.471893	0.603356	0.390899	3	1	2	A0A0H2XIC5;S;88;88	0.805101	0.847433	0.0941495	0.0718946	0.943282	0.980237
A0A0H2XI47	S	7;7	1	NA	NA	NA	-1.08112	-0.751978	NA	-0.965629	-0.842638	NA	-0.485162	-0.686602	-0.35455	68.846	46.996	0.962072	_________MRIKTPSPSYLKGTNGHAILLL			0.962072	NA	NA	0.950812	0.883403	NA	0.895174	0.786514	NA	0.918302	0.928278	0.899224	172065	20190215_OR15_Ag1_Prust001_SA_2mg_SdrE_1_IMAC_exp7	26345	-1.08112	-0.853415	-0.508772	3	1	1	A0A0H2XI47;S;7;7	0.0401062	0.0803554	1.39679	1.09498	0.421166	0.0516017
Q2FIE5	S	151;151	1	-1.38459	-1.05816	-1.73798	-2.05008	-1.13641	-1.64489	-1.76971	-0.918034	-1.57357	-1.84716	-1.66516	-1.63267	63.709	58.102	0.991505	GVRNGATFISTNPDVSIPKERGLLPGNGAIT			0	0	0.947741	0	0	0	0	0	0	0	0	0.991505	124249	20190215_OR15_Ag1_Prust001_SA_2mg_Stp1_4_IMAC_exp7	46913	-1.5577	-1.36726	-1.67964	0	0	0	Q2FIE5;S;151;151	0.471471	0.55025	0.326545	0.25944	0.727521	0.875244
A0A0H2XGI6	S	132;132	1	1.92593	1.90703	1.85099	NA	1.56114	NA	1.83313	1.79661	0.614094	0.56509	0.983694	0.913907	246.55	240.59	0.999688	QNEFQDYGQGFGGQQSGQNNSYNNSSNTKQS			0.989315	0.999688	0.997988	NA	0.989042	NA	0.999482	0.998968	0.999587	0.957593	0.998454	0.523594	140633	20190215_OR15_Ag1_Prust001_SA_2mg_SdrE_2_IMAC_exp7	37539	1.89465	1.73029	0.769196	1	1	0	A0A0H2XGI6;S;132;132	6.38428e-05	0.000734453	4.19489	3.13404	0.460041	9.35719e-05
A0A0H2XGI6	S	141;141	1	2.63	2.56817	NA	2.49047	2.59907	2.5781	2.5541	2.38001	0.995149	1.07332	1.48537	NA	255.45	247.26	0.901723	GFGGQQSGQNNSYNNSSNTKQSDNPFANANG			0.901723	0.883081	NA	0.884306	0.787189	0.599581	0.634143	0.6258	0.60674	0.594428	0.58477	0.396145	140632	20190215_OR15_Ag1_Prust001_SA_2mg_SdrE_1_IMAC_exp7	37696	2.56288	2.52782	1.18461	1	0	1	A0A0H2XGI6;S;141;141	1.79529e-05	0.000291293	4.74587	3.53567	0.955787	3.79607e-05
A0A0H2XHQ4	S	193;193	1	0.490626	0.297076	0.397123	0.116589	0.0578472	0.388822	-0.27893	0.144241	-1.62049	NA	-0.778119	-1.18645	133.15	118.27	0.99523	GNGRMTIQDILSKLGSTADASEFENKEPYDV			0.958184	0.948134	0.972123	0.968055	0.99523	0.979507	0.605448	0.840056	0	NA	0.658284	0.897856	103075	20190215_OR15_Ag1_Prust001_SA_2mg_Stk1_1_IMAC_exp7	29874	0.325354	0.0779951	-1.19502	0	0	1	A0A0H2XHQ4;S;193;193	0.000295268	0.00219846	3.52978	2.65788	0.476467	0.000313317
A0A0H2XHQ4	S	198;198	1	1.23452	1.27323	1.09353	0.932974	1.00093	0.939791	0.832717	0.718619	-0.972598	NA	-0.611442	NA	151.74	134.07	0.999973	TIQDILSKLGSTADASEFENKEPYDVLIVGG			0.999973	0.999245	0.999007	0.999926	0.999801	0.99982	0.999226	0.999812	0	NA	0.995077	0	103063	20190215_OR15_Ag1_Prust001_SA_2mg_SdrE_1_IMAC_exp7	28099	1.13356	0.873014	-0.79202	0	0	2	A0A0H2XHQ4;S;198;198	6.82851e-06	0.000147966	5.16567	3.82984	0.12489	6.5172e-06
A0A0H2XHQ4	S	392;392	1	0.824548	NA	NA	NA	1.41638	1.55012	1.24435	1.57334	1.35038	1.07699	1.32437	1.10868	145.81	74.873	0.997488	ASELKADNVLQDRLRSLSNVDIKTNAKTTEV			0.990996	0	0.487689	0.491278	0.875981	0.959336	0.997488	0.995948	0.802128	0.8447	0.990548	0.968671	110548	20190215_OR15_Ag1_Prust001_SA_2mg_Stk1_3_IMAC_exp7	30741	0.824548	1.44605	1.2151	3	0	0	A0A0H2XHQ4;S;392;392	0.021675	0.0513376	1.66404	1.28956	0.0212673	0.118933
A0A0H2XHQ4	S	394;394	1	1.92719	2.02027	2.25884	1.60515	2.44765	2.49197	2.36237	2.30713	2.07568	2.26928	2.33497	NA	114.4	57.97	0.999979	ELKADNVLQDRLRSLSNVDIKTNAKTTEVVG			0	0.999752	0	0.999943	0.99862	0.999979	0.999431	0.999946	0.963083	0.999966	0.999086	0	158823	20190215_OR15_Ag1_Prust001_SA_2mg_Stk1_2_IMAC_exp7	29713	1.95286	2.40228	2.22664	0	0	1	A0A0H2XHQ4;S;394;394	0.0265111	0.0595541	1.57657	1.22509	0.022171	0.193033
A0A0H2XHQ4	S	189;189	1	-0.0012578	-0.184525	-0.227302	NA	-0.322	0.111834	-0.129456	NA	-0.663656	-0.539028	-0.20936	-0.520761	94.616	82.847	1	GEEFGNGRMTIQDILSKLGSTADASEFENKE			1	1	1	0.999987	1	1	1	1	1	1	1	1	120817	20190215_OR15_Ag1_Prust001_SA_2mg_SdrE_1_IMAC_exp7	51489	-0.137695	-0.113207	-0.483201	1	1	0	A0A0H2XHQ4;S;189;189	0.0534929	0.0997718	1.2717	1.00099	0.985394	0.0964272
A0A0H2XIC4	S	227;227	1	1.96584	1.93871	1.95803	1.60906	1.66195	1.35263	1.30501	1.32744	2.13061	2.57936	2.3546	2.27446	267.38	241.39	0.998603	AGDGTATKVDKEDQISATEAIEKASVEQSKN			0.996341	0.973672	0.962497	0.988295	0.92978	0.969588	0.997726	0.998603	0.981891	0.984631	0.968216	0.969588	178374	20190215_OR15_Ag1_Prust001_SA_2mg_Stk1_4_IMAC_exp7	27077	1.86791	1.41176	2.33476	0	0	0	A0A0H2XIC4;S;227;227	0.000148765	0.0013173	3.8275	2.88032	0.0131112	0.0115186
A0A0H2XIC4	S	292;292	1	1.35191	1.79908	1.5551	1.6854	1.57171	1.54055	1.51666	NA	1.12031	1.23751	1.30872	1.39272	234.51	226.98	0.951636	QATSNDSLEAKAENDSTASQSEMSEPKPQEE			0.85408	0.849973	0.889021	0.951636	0.899196	0.886852	0.922442	0	0.9152	0.889958	0.868302	0.861141	2656	20190215_OR15_Ag1_Prust001_SA_2mg_SdrE_4_IMAC_exp7	16156	1.59788	1.54297	1.26481	0	1	0	A0A0H2XIC4;S;292;292	0.0206041	0.0500309	1.68605	1.30076	0.863132	0.0221261
A0A0H2XIC4	S	295;295	1	NA	1.77149	2.05964	2.15	2.22386	1.86658	NA	2.1327	NA	1.06506	1.27314	1.77477	232.07	228.4	0.998001	SNDSLEAKAENDSTASQSEMSEPKPQEEKKG			NA	0.874587	0.610383	0.991479	0.910487	0.642668	0.896156	0.998001	0.396868	0.831134	0.553546	0.96699	2668	20190215_OR15_Ag1_Prust001_SA_2mg_Stk1_4_IMAC_exp7	15295	1.99371	2.07438	1.37099	1	1	1	A0A0H2XIC4;S;295;295	0.0319599	0.0679631	1.4954	1.16773	0.925799	0.0611444
A0A0H2XIC4	S	155;155	1	-0.919653	-0.841048	-1.03443	-1.10981	-1.18044	-1.18283	-1.41282	-1.26096	NA	-1.8084	NA	NA	99.451	86.443	0.857497	SKIDSNSESLKAIQTSQEAIQEAQASQAKAL			0	0	0	0.857497	0	0	0	0	0	0	0	0	6172	20190215_OR15_Ag1_Prust001_SA_2mg_SdrE_4_IMAC_exp7	25076	-0.976236	-1.25926	-1.8084	0	0	3	A0A0H2XIC4;S;155;155	0.00165343	0.00741403	2.78161	2.12995	0.0296046	0.00151831
A0A0H2XIC4	S	165;165	1	0.950505	0.900083	0.604141	0.251229	0.349138	-0.150516	-0.224699	-0.208644	-1.38591	-1.20897	-1.46891	-0.987673	282.49	264.74	1	KAIQTSQEAIQEAQASQAKALAESTNKVEKN			1	1	1	1	1	1	1	1	0	0	0	1	6178	20190215_OR15_Ag1_Prust001_SA_2mg_Stk1_3_IMAC_exp7	24119	0.676489	-0.0586802	-1.26286	0	0	0	A0A0H2XIC4;S;165;165	1.19735e-05	0.000220535	4.92178	3.65652	0.0105204	9.28898e-06
A0A0H2XIC4	S	173;173	1	0.180572	0.186918	-0.416526	-0.0159481	-0.955449	-0.403498	-0.741875	0.171178	NA	NA	NA	-2.55222	101.89	76.751	0.826992	AIQEAQASQAKALAESTNKVEKNAVTEDKAD			0	0	0.820935	0.729615	0.810406	0.746497	0	0.826992	NA	NA	NA	0	6781	20190215_OR15_Ag1_Prust001_SA_2mg_Stk1_4_IMAC_exp7	11232	-0.0162458	-0.482411	-2.55222	0	0	3	A0A0H2XIC4;S;173;173	0.00392975	0.0138404	2.40564	1.85885	0.299688	0.00316621
A0A0H2XIC4	S	275;275	1	3.21456	3.2723	3.64735	3.50031	3.44632	3.17085	3.39686	3.28768	2.58868	1.8459	2.31043	2.30557	232.38	224.29	0.993563	QHDAEQQVAEAHAEASKQATSNDSLEAKAEN			0.97907	0.922974	0.979189	0.993563	0.962703	0.948155	0.894749	0.922551	0.800645	0.918889	0.70239	0.967683	33131	20190215_OR15_Ag1_Prust001_SA_2mg_SdrE_4_IMAC_exp7	32824	3.40863	3.32542	2.26264	0	0	0	A0A0H2XIC4;S;275;275	7.53279e-05	0.000813252	4.12304	3.08977	0.860902	0.000128654
A0A0H2XIC4	S	146;146	1	NA	NA	1.54783	0.902839	0.949759	1.40007	1.11738	0.78573	NA	NA	NA	NA	102.53	78.542	0.974246	LKELQNQLTSKIDSNSESLKAIQTSQEAIQE			NA	NA	0.853752	0.974246	0	0	0	0	NA	NA	NA	NA	79545	20190215_OR15_Ag1_Prust001_SA_2mg_SdrE_4_IMAC_exp7	13482	1.22533	1.06324	NA	2	0	4	A0A0H2XIC4;S;146;146	0.592034	0.66157	0.227653	0.179424	0.592035	NA
A0A0H2XIC4	S	148;148	1	0.693625	NA	NA	0.635742	0.773206	0.5839	0.544298	0.387634	-0.618731	NA	NA	0.0316325	108.9	81.132	0.99448	ELQNQLTSKIDSNSESLKAIQTSQEAIQEAQ			0.983002	NA	0.99448	0.915951	0.862783	0.984678	0.691424	0.865467	0.790914	NA	NA	0.842877	79543	20190215_OR15_Ag1_Prust001_SA_2mg_SdrE_3_IMAC_exp7	13261	0.664684	0.572259	-0.293549	2	0	2	A0A0H2XIC4;S;148;148	0.0160732	0.0417755	1.7939	1.37908	0.899018	0.0236077
A0A0H2XIC4	S	280;280	1	NA	1.28987	1.5844	1.02961	1.57257	0.882018	1.04248	0.673387	0.908702	1.42341	1.27043	1.24714	99.215	83.334	0.983146	QQVAEAHAEASKQATSNDSLEAKAENDSTAS			NA	0.983146	0.91533	0.91286	0.91286	0.815742	0.978988	0.894592	0.809774	0.944654	0.97528	0.734007	134977	20190215_OR15_Ag1_Prust001_SA_2mg_SdrE_2_IMAC_exp7	12320	1.3013	1.04261	1.21242	1	0	0	A0A0H2XIC4;S;280;280	0.538546	0.610048	0.268777	0.214636	0.532132	0.92307
A0A0H2XIC4	S	283;283	1	1.41499	1.23046	1.72181	NA	1.14314	-0.169463	0.261104	-1.05752	0.935827	1.08216	NA	NA	114.87	109.12	0.999868	AEAHAEASKQATSNDSLEAKAENDSTASQSE			0.999723	0.999772	0.999842	NA	0.998964	0.999189	0.999729	0.998181	0.99955	0.999868	NA	NA	134993	20190215_OR15_Ag1_Prust001_SA_2mg_Stp1_2_IMAC_exp7	10317	1.45575	0.0443159	1.009	1	0	2	A0A0H2XIC4;S;283;283	0.0755305	0.130631	1.12188	0.883954	0.0714382	0.752146
A0A0H2XIC4	S	200;200	1	2.1178	2.64383	2.85132	2.41591	2.56019	2.38999	2.1894	2.05716	0.992905	1.20075	1.16646	1.23525	173.04	163.07	0.788206	DKADSKDSKVAGVNTSTDAKTDTKAENAGDG			0.788206	0.703187	0.589459	0.650782	0.718686	0.690645	0.695927	0.6132	0.570649	0.681858	0.656244	0.6443	176721	20190215_OR15_Ag1_Prust001_SA_2mg_SdrE_1_IMAC_exp7	13071	2.50722	2.29919	1.14884	0	0	0	A0A0H2XIC4;S;200;200	3.24461e-05	0.000455381	4.48884	3.34163	0.442508	4.26537e-05
Q2FJM6	S	150;150	1	0.577947	0.929022	1.03183	1.21544	0.10432	0.666711	-0.0165952	0.528735	0.54531	0.640253	0.727417	0.993947	105.98	95.988	1	VGILTNRDLRFIEDFSIKIVDVMTQENLITA			1	1	1	1	1	1	1	1	1	1	1	1	52950	20190215_OR15_Ag1_Prust001_SA_2mg_Stp1_4_IMAC_exp7	50605	0.93856	0.320793	0.726732	0	0	0	Q2FJM6;S;150;150	0.0281264	0.0620228	1.55089	1.20745	0.0245617	0.529801
Q2FJM6	S	392;392	1	1.73493	1.80856	1.77815	1.81391	1.76276	1.81642	1.72988	1.74489	1.01015	1.58325	1.41952	1.56163	79.659	72.091	1	EIFQGRQYKVYRGMGSLGAMEKGSNDRYFQE			1	1	1	1	1	1	1	1	1	1	1	1	63699	20190215_OR15_Ag1_Prust001_SA_2mg_Stp1_4_IMAC_exp7	34486	1.78389	1.76349	1.39364	0	0	0	Q2FJM6;S;392;392	0.0104835	0.0298028	1.97949	1.52574	0.98145	0.0159624
Q2FJM6	S	229;229	1	NA	0.547333	-1.00885	1.50252	-0.390898	-1.58224	NA	-0.0282006	-0.673228	NA	-1.91403	-1.44514	78.814	76.134	1	KDEHGRLLVAAAIGISKDTDIRAQKLVEAGV			NA	1	1	1	1	1	NA	1	0	NA	0	0	106800	20190215_OR15_Ag1_Prust001_SA_2mg_Stk1_4_IMAC_exp7	50694	0.347001	-0.667112	-1.34413	1	1	1	Q2FJM6;S;229;229	0.166716	0.242598	0.778023	0.615113	0.436237	0.149794
Q2FJM6	S	472;472	1	1.16294	1.30419	NA	1.32909	NA	1.36268	NA	1.45743	NA	NA	NA	NA	147.67	134.01	0.883181	EEAQFTRMGPAGLAESHPHNIQITKESPNYS			0.883181	0.806933	NA	0.52601	NA	0.503593	0.405385	0.776654	0.362262	0.483356	0.47619	0.486079	116884	20190215_OR15_Ag1_Prust001_SA_2mg_SdrE_1_IMAC_exp7	31201	1.2654	1.41006	NA	1	2	4	Q2FJM6;S;472;472	0.151429	0.225376	0.819792	0.647092	0.151429	NA
Q2FJM6	S	121;121	1	2.73678	2.71213	2.96576	2.76733	2.56078	2.48205	2.72806	2.40771	2.38673	2.67095	2.67558	2.76215	179.56	125.99	0.999628	ESVYEAEALMGKYRISGVPIVDNKEDRNLVG			0.974533	0.996719	0.966555	0.995675	0.999583	0.994897	0.999628	0.974979	0.997748	0.997767	0.996095	0.986673	199297	20190215_OR15_Ag1_Prust001_SA_2mg_Stk1_3_IMAC_exp7	40895	2.7955	2.54465	2.62385	0	0	0	Q2FJM6;S;121;121	0.0820152	0.139695	1.08611	0.85482	0.0751902	0.246467
Q2FIM0	S	7;7;7	1	2.03165	2.02789	2.16076	NA	2.20895	2.78531	2.5201	2.60559	2.40616	2.59392	2.82149	2.66215	99.815	42.225	1	_________MAKKIVSDLDLKGKTVLVRADF			1	1	1	1	1	1	1	1	1	1	1	1	90712	20190215_OR15_Ag1_Prust001_SA_2mg_Stp1_4_IMAC_exp7	44179	2.07343	2.52999	2.62093	1	0	0	Q2FIM0;S;7;7;7	0.0113314	0.031712	1.94572	1.49878	0.0290895	0.0116894
Q2FIM0	S	82;82;82	1	0.503454	0.487387	0.725469	0.501385	0.501365	0.87904	0.399485	0.913036	0.19635	0.23032	0.752545	0.479214	87.498	49.478	1	SDKAKLTLRPVAEDLSKKLDKEVVFVPETRG			0.999999	0.999997	0.99984	0.999996	1	1	0.999999	0.999999	0.999999	0.99999	0.99997	0.999947	112588	20190215_OR15_Ag1_Prust001_SA_2mg_Stk1_2_IMAC_exp7	36973	0.554424	0.673232	0.414607	0	0	0	Q2FIM0;S;82;82;82	0.304637	0.389575	0.516217	0.409409	0.737219	0.659192
A0A0H2XJ60	S	77;77	1	NA	NA	NA	NA	NA	0.232973	-0.128932	0.0220602	-0.627374	-0.0912358	NA	NA	68.786	50.977	0.997355	AKYRELDLKNKLQTLSDDEKLELLSSDGMLV			NA	NA	NA	NA	NA	0.989756	0.997355	0	0.997264	0.910427	0.983989	0.925215	110008	20190215_OR15_Ag1_Prust001_SA_2mg_Stk1_3_IMAC_exp7	20533	NA	0.0420337	-0.359305	4	1	2	A0A0H2XJ60;S;77;77	0.195007	0.273829	0.70995	0.56252	NA	NA
Q2FJM8	S	85;85;85	1;2	2.66911	2.85082	-1.06078	NA	-1.76992	NA	-1.24173	-0.923046	0.794008	-1.64606	-0.371233	2.52649	146.25	137.55	0.85486	LHFDVPCLFAKKAKPSTLTDGYYETSIHSFT			0.5287	0.513754	0.788566	0.454356	0.452629	0.488388	0.491615	0.459903	0.524451	0.45298	0.85486	0.712345	91946	20190215_OR15_Ag1_Prust001_SA_2mg_Stp1_3_IMAC_exp7	47816	1.48638	-1.31157	0.325802	1	1	0	Q2FJM8;S;85;85;85	0.189834	0.268987	0.721626	0.570268	0.170413	0.652019
Q2FJM8	S	105;105;105	1	1.06736	1.17741	NA	0.776164	1.21096	NA	0.731446	0.838533	0.936736	NA	1.05297	0.997213	152.4	144.73	0.844172	GYYETSIHSFTKNKTSTVIVSKEFLSEEDTV			0.78213	0	NA	0.835969	0.794177	0.497373	0	0.669859	0	NA	0.844172	0	126645	20190215_OR15_Ag1_Prust001_SA_2mg_Stp1_3_IMAC_exp7	13090	1.00698	0.926978	0.99564	1	1	1	Q2FJM8;S;105;105;105	0.860786	0.893244	0.0651048	0.0490297	0.868272	0.997098
A0A0H2XK03	S	289;289	1	-0.264	-0.334687	NA	-0.178003	-0.118587	NA	0.293927	0.100213	NA	NA	NA	NA	121.31	100.36	0.913936	NKAELEKESINVKTSSNLVEISENHLVRHNT			0.749718	0.520085	0	0.913936	0.662843	0	0.695996	0.817233	NA	0.743549	0	0	173820	20190215_OR15_Ag1_Prust001_SA_2mg_SdrE_4_IMAC_exp7	45843	-0.258897	0.0918513	NA	1	1	4	A0A0H2XK03;S;289;289	0.0512977	0.097152	1.2899	1.01255	0.0512983	NA
A0A0H2XHJ1	S	171;171	1	NA	-0.617016	-0.270347	-0.566198	NA	NA	-0.347062	-0.495266	NA	NA	-0.535941	NA	108.37	97.012	0.909449	KVNSLAGKTGTINYTSAFEKI__________			NA	0.850158	0.909449	0.781379	0.85362	0.899715	0.850315	0.851613	NA	0.865363	0.900195	0.767313	168099	20190215_OR15_Ag1_Prust001_SA_2mg_SdrE_3_IMAC_exp7	41010	-0.48452	-0.421164	-0.535941	1	2	3	A0A0H2XHJ1;S;171;171	0.8437	0.878314	0.0738117	0.0563501	0.909261	0.960877
A0A0H2XHC4	S	62;62	1	3.53768	4.05241	3.06336	2.96069	4.69873	3.28735	4.19378	4.7547	5.04538	0.760442	3.71217	3.09039	373.93	354.11	0.999997	ASGLDVGLPEGQMGNSEVGHMNIGAGRIVYQ			0.999987	0.99991	0.999948	0.999989	0.999994	0.999915	0.99993	0.999806	0.999896	0.999821	0.999924	0.999997	198860	20190215_OR15_Ag1_Prust001_SA_2mg_Stp1_4_IMAC_exp7	55057	3.40353	4.23364	3.15209	0	0	0	A0A0H2XHC4;S;62;62	0.411767	0.493944	0.385349	0.306322	0.579407	0.948348
A0A0H2XI26	S	238;238	1	4.98769	5.12583	4.90945	5.17498	5.592	5.33529	5.59329	5.42999	5.21068	5.20066	5.36594	5.34585	254.58	213.2	0.995234	QEMYKLLNDLYLNEESYTKMLYDDLGITEDV			0.98609	0.790609	0.989834	0.944992	0.66473	0.990876	0.979933	0.958093	0.974974	0.995234	0.868323	0.986729	106128	20190215_OR15_Ag1_Prust001_SA_2mg_Stp1_2_IMAC_exp7	52028	5.04949	5.48764	5.28078	0	0	0	A0A0H2XI26;S;238;238	0.001408	0.00671011	2.8514	2.17327	0.00105875	0.04385
A0A0H2XI26	S	216;216	1	NA	-0.469695	0.663504	-0.333103	-0.502416	-1.70265	-1.47298	NA	-0.00996771	1.0587	NA	NA	94.309	64.121	0.99715	FTGLDAQHLRNELSESEKQKADQEMYKLLND			NA	0.5	0.94263	0.996258	0.99715	0.929339	0	NA	0.989301	0.807657	NA	NA	123383	20190215_OR15_Ag1_Prust001_SA_2mg_Stk1_1_IMAC_exp7	10666	-0.0464314	-1.22602	0.524366	1	1	2	A0A0H2XI26;S;216;216	0.0690974	0.122293	1.16054	0.912599	0.163337	0.633612
A0A0H2XI26	S	298;298	1	-0.104123	NA	0.219366	-0.150642	NA	-0.388749	NA	NA	-1.30015	NA	-1.69699	-1.82124	53.751	45.068	0.999944	IENALDTTTKNHDFFSVKGDGYVLALNVEAL			0.999944	NA	0.999834	0.999854	NA	0	NA	NA	0.999807	NA	0.999421	0.999901	124963	20190215_OR15_Ag1_Prust001_SA_2mg_SdrE_1_IMAC_exp7	42565	-0.0117995	-0.388749	-1.60612	1	3	1	A0A0H2XI26;S;298;298	0.0029922	0.0114273	2.52401	1.94205	0.438389	0.00272891
Q2FIN3	S	23;23;23	1	-2.16371	-2.09607	-2.06119	NA	-1.72463	-2.29979	NA	-1.75495	NA	-1.87968	-1.62315	NA	80.312	73.092	1	VETLKLDLIAGEEGLSKPIKNADISRPGLEM			0	0	1	1	0	0	NA	0	NA	1	1	1	99491	20190215_OR15_Ag1_Prust001_SA_2mg_Stp1_4_IMAC_exp7	45564	-2.10699	-1.92646	-1.75141	1	1	2	Q2FIN3;S;23;23;23	0.29788	0.382502	0.525959	0.417367	0.612043	0.276854
Q2FIN3	S	305;305;305	1	1.13847	1.62124	1.87461	1.13844	2.12527	2.01099	1.76898	NA	3.82379	3.73382	3.82757	3.67683	188.09	167.5	0.946558	AEEFSERLNEEIIKNSHKSEE__________			0.776659	0.654813	0.5	0.5	0.932292	0.601241	0.5	NA	0.696965	0.648777	0.856304	0.946558	107804	20190215_OR15_Ag1_Prust001_SA_2mg_Stp1_4_IMAC_exp7	18546	1.44319	1.96841	3.7655	0	1	0	Q2FIN3;S;305;305;305	2.55323e-06	7.02638e-05	5.59291	4.15327	0.055175	2.55337e-06
Q2FIN3	S	43;43;43	1	-2.11492	-2.08324	NA	-0.919523	-1.36053	-2.08619	NA	-0.76893	-0.879883	NA	NA	-3.58502	82.849	73.803	0.86072	NADISRPGLEMAGYFSHYASDRIQLLGTTEL			0	0	NA	0.832145	0	0	NA	0.86072	0.855759	NA	NA	0	121663	20190215_OR15_Ag1_Prust001_SA_2mg_Stk1_4_IMAC_exp7	50954	-1.70589	-1.40522	-2.23245	1	1	2	Q2FIN3;S;43;43;43	0.703912	0.759955	0.152481	0.119212	0.934679	0.850002
Q2FIR4	S	168;168;168	1	-0.16597	0.0808063	-0.416849	NA	-0.370431	-0.584682	-0.421902	-0.196688	-0.256523	-2.48017	-0.417036	-0.988149	93.909	73.58	0.996742	AENVQDGSKDIFGKLSYIGSTVKTLLNPTQF			0	0	0	NA	0.97814	0	0	0.996742	0.996544	0	0.9643	0	22276	20190215_OR15_Ag1_Prust001_SA_2mg_Stk1_4_IMAC_exp7	55939	-0.167338	-0.393426	-1.03547	1	0	0	Q2FIR4;S;168;168;168	0.22585	0.306854	0.64618	0.513068	0.890386	0.237788
Q2FIR4	S	172;172;172	1	3.07217	3.05577	3.13084	NA	2.49073	2.84975	2.72723	2.87879	1.14028	1.73439	1.65573	NA	155	138.8	0.992314	QDGSKDIFGKLSYIGSTVKTLLNPTQFNYQL			0.984254	0.864257	0.978254	NA	0.844093	0.992314	0.976554	0.86293	0.86293	0.4999	0.831355	0	111565	20190215_OR15_Ag1_Prust001_SA_2mg_Stk1_2_IMAC_exp7	34177	3.08626	2.73662	1.51013	1	0	1	Q2FIR4;S;172;172;172	8.14955e-05	0.000847251	4.08887	3.07199	0.14038	9.09167e-05
A0A0H2XJL5	S	118;118	1	-1.1938	-0.803829	-0.589932	-0.99879	-0.358527	NA	-0.537412	-0.454299	-1.32016	-2.35132	-1.61785	-1.38001	159.04	153.83	0.995869	EGITMDQYLARKKKNSVHYEEVPEVEFKRTY			0.995869	0.989192	0.975875	0.855001	0.878193	0.929334	0.980763	0.915386	0.519348	0	0.52711	0.955162	95456	20190215_OR15_Ag1_Prust001_SA_2mg_SdrE_1_IMAC_exp7	40190	-0.896587	-0.45008	-1.66733	0	1	0	A0A0H2XJL5;S;118;118	0.00379626	0.0136093	2.42064	1.86616	0.24544	0.027524
A0A0H2XJL5	S	139;139	1	1.98617	1.82218	1.90203	1.4599	0.350595	0.165683	0.50189	0.0749833	0.913193	1.27685	0.852611	-3.20058	73.273	41.114	1	VPEVEFKRTYVCEDMSKCICLYNAPDEEAVR			1	0	0.999986	0.999977	0	0	0	0	0	0	0.999375	0.999859	149638	20190215_OR15_Ag1_Prust001_SA_2mg_SdrE_1_IMAC_exp7	19449	1.79257	0.273288	-0.0394819	0	0	0	A0A0H2XJL5;S;139;139	0.134849	0.206483	0.870151	0.685115	0.242885	0.14473
A0A0H2XF85	S	60;60	1	-2.0318	-1.48478	-1.8233	-1.3041	-2.33161	-2.44316	-1.69134	NA	-4.42947	NA	NA	NA	81.017	66.782	0.976602	DTIYAEGQRRYVESLSAYARQFLGQMDKPDV			0	0	0.976602	0.962432	0	0	0	NA	0	NA	NA	NA	200371	20190215_OR15_Ag1_Prust001_SA_2mg_SdrE_3_IMAC_exp7	39626	-1.661	-2.15537	-4.42947	0	1	3	A0A0H2XF85;S;60;60	0.00285187	0.0110264	2.54487	1.95756	0.263305	0.00234963
Q2FIN9	S	188;188	1	NA	NA	NA	NA	-0.530215	-0.0978517	-0.147427	NA	-0.321028	0.246631	NA	0.163006	51.066	45.626	0.901516	IVYRRKDGKYGLIQTSEQ_____________			NA	NA	NA	NA	0.814433	0.821538	0.901516	NA	0	0.499979	NA	0.814433	195314	20190215_OR15_Ag1_Prust001_SA_2mg_Stk1_3_IMAC_exp7	37669	NA	-0.258498	0.0295363	4	1	1	Q2FIN9;S;188;188	0.26704	0.350436	0.573423	0.455392	NA	NA
A0A0H2XIV6	S	197;197	1	NA	NA	NA	0.314957	NA	0.939459	0.490759	0.736899	0.170215	NA	NA	0.840883	74.464	71.072	0.969085	VINQHSKKVPSRYGMSLTRNTSRFYQYWLDH			NA	NA	NA	0.910721	NA	0.951996	0.965271	0.74996	0.780124	NA	NA	0.969085	195360	20190215_OR15_Ag1_Prust001_SA_2mg_Stp1_4_IMAC_exp7	32393	0.314957	0.722372	0.505549	3	1	2	A0A0H2XIV6;S;197;197	0.581067	0.65086	0.235774	0.186513	0.590936	0.888649
Q2FK73	S	672;672;677	1	1.901	2.06264	1.61406	2.21705	1.97273	1.96702	2.44945	2.30313	2.33	1.6866	2.22206	2.10402	204.07	173.58	1	NITNLDFKQGEHGNISFGDQLFEAK______			0.99955	1	0.999958	0.999993	0.999967	0.999911	0.999999	1	1	0.999856	0.998286	0.997659	136919	20190215_OR15_Ag1_Prust001_SA_2mg_SdrE_2_IMAC_exp7	52547	1.94869	2.17308	2.08567	0	0	0	Q2FK73;S;672;672;677	0.4992	0.575463	0.301725	0.239983	0.473804	0.745604
A0A0H2XHL4	S	128;128	1	1.88839	1.8829	1.55103	1.94438	2.17827	2.57746	2.18422	2.45633	2.15139	1.21288	2.16294	1.79451	188.41	176.1	0.941559	VYAGKADGLVSGAAHSTGDTVRPALQIIKTK			0.754043	0.789439	0.941559	0.717126	0.842092	0.783784	0.866396	0.836824	0.750632	0.871436	0.812729	0.877941	1432	20190215_OR15_Ag1_Prust001_SA_2mg_SdrE_3_IMAC_exp7	43792	1.81668	2.34907	1.83043	0	0	0	A0A0H2XHL4;S;128;128	0.0547939	0.101791	1.26127	0.99229	0.0780455	0.997694
A0A0H2XHL4	S	55;55	1	NA	NA	NA	NA	-0.777693	-1.6852	-1.8454	NA	-0.132422	0.464082	NA	NA	88.136	47.254	1	DYVTPIVLGDETKVQSLAQKLDLDISNIELI			NA	NA	NA	NA	1	0	1	NA	1	0	NA	NA	187200	20190215_OR15_Ag1_Prust001_SA_2mg_Stp1_1_IMAC_exp7	10458	NA	-1.4361	0.16583	4	1	2	A0A0H2XHL4;S;55;55	0.0452442	0.0883174	1.34444	1.05395	NA	NA
A0A0H2XGK7	S	475;477	1	-0.493799	-0.117962	-0.327224	NA	NA	NA	NA	NA	NA	0.905561	NA	0.931084	80.706	61.975	0.874979	VTLHQNDKVDKVLLESTGAKGVIQQGTGVQV			0.827858	0.749215	0.874979	NA	NA	NA	NA	NA	NA	0.735055	NA	0.874979	184904	20190215_OR15_Ag1_Prust001_SA_2mg_Stp1_4_IMAC_exp7	26575	-0.312995	NA	0.918323	1	4	2	A0A0H2XGK7;S;475;477	0.00314122	0.0118822	2.5029	1.9251	NA	0.00314122
A0A0H2XI48	S	307;307	1	NA	NA	NA	NA	-0.754049	-0.926112	NA	-1.6009	-1.02621	NA	-1.29224	-1.27606	68.809	59.471	0.855327	SYYKMMKSNIETVHGSMK_____________			NA	NA	NA	0.801206	0.823486	0	NA	0.83362	0	NA	0	0.855327	159836	20190215_OR15_Ag1_Prust001_SA_2mg_Stp1_4_IMAC_exp7	17515	NA	-1.09369	-1.19817	4	1	1	A0A0H2XI48;S;307;307	0.720809	0.773437	0.14218	0.111575	NA	NA
A0A0H2XIH0	S	18;53	1	-1.13507	-1.39133	NA	-2.17588	NA	NA	-2.19398	NA	-1.16165	-0.826639	-0.462391	-0.527192	83.877	71.38	0.999759	SASTQSTKTSDIHNESIDKQMEAKAHETAQN			0	0	0	0	0	0	0	0	0.999759	0	0.999745	0.999275	173237	20190215_OR15_Ag1_Prust001_SA_2mg_Stp1_1_IMAC_exp7	12544	-1.56743	-2.19398	-0.744468	1	3	0	A0A0H2XIH0;S;18;53	0.0445403	0.087004	1.35125	1.06046	0.462603	0.109925
Q2FK29	S	105;105;105	1	NA	NA	NA	-0.290992	NA	0.909023	NA	-0.448968	0.551084	1.27281	0.725078	1.14856	85.924	63.964	1	ETRLDLVSKNLKIFKSIVGEVMASKFDGIFL			NA	NA	NA	1	NA	0.999916	NA	0.999958	1	1	0.999998	0.999997	157184	20190215_OR15_Ag1_Prust001_SA_2mg_SdrE_4_IMAC_exp7	42360	-0.290992	0.230027	0.924384	3	2	0	Q2FK29;S;105;105;105	0.214929	0.296174	0.667705	0.528453	0.747616	0.245551
Q2FJ20	S	106;106	1	0.119389	-0.0501402	-0.216822	-0.359179	-0.680492	-0.0641361	0.104566	-0.226569	-0.735311	-0.0282578	-0.191915	-0.186935	138.76	128.39	0.999997	TVLILVNAQQRKKIESLLSRVNKRITEANNE			0.999193	0.999987	0.999945	0.999455	0.999992	0.999639	0.999989	0.999928	0.999747	0.999997	0.999191	0.999684	93985	20190215_OR15_Ag1_Prust001_SA_2mg_Stp1_2_IMAC_exp7	38385	-0.126688	-0.216658	-0.285605	0	0	0	Q2FJ20;S;106;106	0.746615	0.79635	0.126903	0.0988961	0.900505	0.726935
Q2FJ20	S	109;109	1	2.84452	NA	3.23288	NA	2.61322	3.12534	2.99662	NA	2.5387	2.85934	2.84308	NA	90.15	84.492	0.863581	ILVNAQQRKKIESLLSRVNKRITEANNEIEL			0.831236	0.496252	0.842858	0.863581	0.787712	0.807816	0.799726	0.847764	0.493663	0.817465	0.811361	0	80634	20190215_OR15_Ag1_Prust001_SA_2mg_SdrE_4_IMAC_exp7	36250	3.0387	2.91173	2.74704	2	1	1	Q2FJ20;S;109;109	0.449832	0.530314	0.34695	0.275467	0.833792	0.433666
Q2FJ20	S	75;75	1	0.430419	0.0463207	0.487718	0.136935	-0.179059	0.487247	0.186828	0.139989	-0.139653	-0.0572552	0.349471	0.246635	122.51	110.15	1	LNYKQPQVVKAVKILSQEDYFDKKRNEHDER			1	0.999954	0.999986	0.999992	0.999174	0.999999	0.999995	0.999896	0.999996	0.999615	0.999811	0.999285	85823	20190215_OR15_Ag1_Prust001_SA_2mg_SdrE_1_IMAC_exp7	48999	0.275348	0.158751	0.0997995	0	0	0	Q2FJ20;S;75;75	0.599276	0.666606	0.222373	0.176131	0.78081	0.581649
A0A0H2XFB7	S	22;25	1	NA	NA	-0.120653	-0.31818	0.156925	0.348433	0.219995	0.532061	0.193747	0.235777	0.135832	0.257928	83.53	52.658	0.994083	KARLLNLEETFKKHESELTELDRAIGDGDHG			NA	NA	0.955028	0.955654	0.821672	0.994083	0.98642	0.905623	0.990119	0.984145	0.907108	0.969579	93731	20190215_OR15_Ag1_Prust001_SA_2mg_Stk1_2_IMAC_exp7	23094	-0.219417	0.314354	0.205821	2	0	0	A0A0H2XFB7;S;22;25	0.00499494	0.0166127	2.30147	1.77956	0.00429186	0.0140733
A0A0H2XFB7	S	58;61	1	-2.06425	-1.8412	-2.14656	NA	-2.40782	-2.27378	-2.63475	NA	-3.65206	-2.75094	-3.12095	-2.72827	66.262	50.373	0.983352	GFSSLKDKLDDSSMQSLFKSTGMALMSNVGG			0	0.983352	0	NA	0	0	0	NA	0	0	0	0	99158	20190215_OR15_Ag1_Prust001_SA_2mg_SdrE_2_IMAC_exp7	54426	-2.01734	-2.43879	-3.06305	1	1	0	A0A0H2XFB7;S;58;61	0.00878439	0.0258738	2.05629	1.58714	0.284426	0.00767648
A0A0H2XHW1	S	232;232	1	-0.415096	-0.311683	NA	-0.938709	0.429223	-0.584892	-0.2324	-0.405884	0.692481	1.22765	1.42385	1.45285	192.96	169.03	0.965094	SEEAMSVTRLNETFMSSTDCSDPSQRSNITC			0	0.818186	0	0.889897	0.864471	0.832611	0.808757	0.818269	0.834182	0.965094	0.840832	0.829388	107937	20190215_OR15_Ag1_Prust001_SA_2mg_Stp1_2_IMAC_exp7	33748	-0.555163	-0.198488	1.19921	1	0	0	A0A0H2XHW1;S;232;232	0.000617186	0.00371769	3.20958	2.42973	0.47883	0.000862189
A0A0H2XHW1	S	237;237	1	2.02199	1.7485	2.20497	1.74963	2.33804	2.34961	2.15348	2.07477	1.94724	2.36217	2.37589	2.34886	298.16	255.84	0.997251	SVTRLNETFMSSTDCSDPSQRSNITC_____			0.993722	0.979111	0.990443	0.980594	0.992266	0.950173	0.997251	0.950485	0.992187	0.994549	0.947309	0.96157	107924	20190215_OR15_Ag1_Prust001_SA_2mg_Stk1_3_IMAC_exp7	34626	1.93127	2.22898	2.25854	0	0	0	A0A0H2XHW1;S;237;237	0.0742116	0.129066	1.12953	0.889189	0.127999	0.0920276
A0A0H2XHW1	S	240;240	1	0.774493	0.800421	0.451784	0.410051	NA	0.329888	0.32081	0.453886	NA	1.59271	NA	1.75551	228.46	215.39	0.966874	RLNETFMSSTDCSDPSQRSNITC________			0.966874	0.857756	0.702505	0.610713	NA	0.736189	0.691954	0.657648	0	0.556477	0	0.751337	107902	20190215_OR15_Ag1_Prust001_SA_2mg_SdrE_1_IMAC_exp7	35238	0.609187	0.368195	1.67411	0	1	2	A0A0H2XHW1;S;240;240	0.000265422	0.0020412	3.57606	2.69011	0.198306	0.000611099
A0A0H2XHW1	S	136;136	1	0.454474	0.196578	0.259218	0.382221	0.489504	0.353432	0.247717	0.32195	0.342369	0.649948	0.5918	0.582032	147.71	126.24	0.999998	DLELESLRHRQISELSGGQLQRVLVARALMS			0.999815	0.995763	0.999987	0.999998	0.970764	0.993421	0.99719	0.99993	0.999747	0.999993	0.977504	0.99971	138097	20190215_OR15_Ag1_Prust001_SA_2mg_SdrE_4_IMAC_exp7	30668	0.323123	0.353151	0.541537	0	0	0	A0A0H2XHW1;S;136;136	0.0580881	0.106571	1.23591	0.972362	0.932552	0.0675172
A0A0H2XHW1	S	222;222	1	-0.0696729	0.0613188	0.886319	-1.00273	0.513129	0.0888797	0.884307	0.90733	1.44636	0.0666568	1.19696	0.553479	196.33	189.86	0.979955	LNQTLRYFGDSEEAMSVTRLNETFMSSTDCS			0.83074	0.949528	0.944341	0.972044	0.950375	0.956748	0.979955	0.944068	0.768939	0.909497	0.951813	0.961087	194630	20190215_OR15_Ag1_Prust001_SA_2mg_Stk1_3_IMAC_exp7	37642	-0.0311923	0.598411	0.815864	0	0	0	A0A0H2XHW1;S;222;222	0.18574	0.264924	0.731095	0.576878	0.359725	0.181754
A0A0H2XKC5	S	555;555	1	2.40479	2.1548	2.33621	2.32418	2.25258	2.42541	-0.74123	2.44437	1.93589	0.100093	2.49218	-0.599679	158.59	138.36	0.992265	IIFLDKGQVTGKGTHSELMASHAKYKNFVVS			0.832504	0.989922	0.82755	0.959121	0.992265	0.811654	0.834428	0.846019	0.511781	0.818054	0.887258	0.838971	65921	20190215_OR15_Ag1_Prust001_SA_2mg_Stk1_1_IMAC_exp7	11835	2.30499	1.59528	0.982123	0	0	0	A0A0H2XKC5;S;555;555	0.361161	0.448376	0.4423	0.348358	0.706291	0.331243
A0A0H2XKC5	S	438;438	1	0.974569	0.544394	0.620369	0.895327	0.774042	NA	NA	0.0436797	-0.124008	1.03947	NA	0.0189375	214.42	195.84	0.999982	GTIRDNILYGINRHVSDEELINYAKLANCHD			0.999922	0.999793	0.99998	0.999915	0.999756	0	0	0.988581	0.999936	0.999982	0	0.999434	76493	20190215_OR15_Ag1_Prust001_SA_2mg_Stp1_2_IMAC_exp7	37235	0.758665	0.408861	0.311465	0	2	1	A0A0H2XKC5;S;438;438	0.437244	0.517648	0.359276	0.285965	0.658646	0.441462
A0A0H2XKC5	S	417;417	1	-0.912228	-1.03421	-1.33042	-0.912273	-1.30396	-1.26726	-1.46984	-1.4819	-1.76983	-1.28854	-1.49724	-1.7082	116.96	110.23	0.985512	IPLSKWRRKIGYVMQSNSMMSGTIRDNILYG			0.974724	0.977596	0.891133	0.982818	0	0.970635	0.858555	0.985512	0	0.806844	0	0.510718	82501	20190215_OR15_Ag1_Prust001_SA_2mg_Stk1_4_IMAC_exp7	49003	-1.04728	-1.38074	-1.56595	0	0	0	A0A0H2XKC5;S;417;417	0.00884532	0.0259988	2.05329	1.58505	0.0679522	0.0074519
A0A0H2XKC5	S	389;389	1	1.13143	0.987256	1.1531	NA	0.810679	0.616366	0.779757	NA	NA	1.42346	0.688238	0.963078	101.39	87.397	1	KSTIFNLIERMYEIESGDIKYGLESVYDIPL			1	0.999998	1	NA	0.999944	1	0.999985	NA	NA	1	0.999997	0.999998	121327	20190215_OR15_Ag1_Prust001_SA_2mg_SdrE_1_IMAC_exp7	36932	1.0906	0.735601	1.02493	1	1	1	A0A0H2XKC5;S;389;389	0.21033	0.290835	0.677099	0.536353	0.2187	0.934868
A0A0H2XKC5	S	112;112	1	0.599183	0.300564	0.71048	-0.420803	-0.691413	NA	-0.636386	-0.413943	-0.358823	0.918885	0.180116	0.76729	129.89	124.95	1	EHIIQLKMPFFDKNESGQLMSRLTDDTKVIN			1	1	1	1	0.999999	0.999996	0.999998	0.999984	0.999999	1	0.999982	0	123585	20190215_OR15_Ag1_Prust001_SA_2mg_SdrE_1_IMAC_exp7	18951	0.297356	-0.580581	0.376867	0	1	0	A0A0H2XKC5;S;112;112	0.0622827	0.112792	1.20563	0.947722	0.0990349	0.97037
A0A0H2XKC5	S	405;405	1	-0.581384	-0.322066	-0.455757	-0.521631	-1.0014	-0.890362	-0.473181	-0.718651	-0.58338	-0.985906	-0.436762	-0.767019	102.73	94.507	1	GDIKYGLESVYDIPLSKWRRKIGYVMQSNSM			0.999999	1	0.999998	0.999999	1	0.999971	1	0.999995	1	0.999994	0.999996	0.999982	195277	20190215_OR15_Ag1_Prust001_SA_2mg_SdrE_2_IMAC_exp7	56204	-0.470209	-0.770899	-0.693267	0	0	0	A0A0H2XKC5;S;405;405	0.14571	0.218956	0.836509	0.659644	0.142188	0.307826
A0A0H2XG53	S	57;74	1	3.24763	3.52	3.26511	3.0581	2.35675	2.16278	1.72976	2.28768	2.53337	2.63918	2.49425	2.58712	220.4	215.41	0.992412	SKVASKTSAAISNTASDVKEYVGDKKQDFEN			0.975272	0.976097	0.988704	0.983201	0.946303	0.848176	0.896892	0.935032	0.916421	0.992412	0.990654	0.965274	173165	20190215_OR15_Ag1_Prust001_SA_2mg_Stp1_2_IMAC_exp7	17265	3.27271	2.13424	2.56348	0	0	0	A0A0H2XG53;S;57;74	6.92939e-05	0.000768893	4.1593	3.11413	5.43431e-05	0.0018271
A0A0H2XIY2	S	126;126	1	0.627373	0.95575	1.11198	1.08014	1.32093	1.31644	1.34799	1.18912	1.6874	0.234663	1.67268	1.2449	207.92	190.49	0.930319	KTLFPTVVDKSCENYSHISVSGGLRTMQITI			0.902999	0.885246	0.930319	0.826931	0	0.902576	0.897381	0.870484	0.818624	0.881242	0.890111	0.874589	151441	20190215_OR15_Ag1_Prust001_SA_2mg_SdrE_3_IMAC_exp7	32724	0.94381	1.29362	1.20991	0	0	0	A0A0H2XIY2;S;126;126	0.490617	0.567901	0.309258	0.245727	0.488056	0.65091
A0A0E1VM29	S	169;175	1	1.34431	1.24626	1.01614	1.05983	1.07172	1.04259	0.865368	0.806445	1.16014	1.46345	1.09371	0.950897	226.24	200.79	0.998557	LLWYLASRENEVISKSELLEKVWGYDYYEDA			0.99509	0.972415	0.997532	0.503193	0	0.760449	0.99463	0.972711	0.992168	0.991432	0.998557	0.992367	43832	20190215_OR15_Ag1_Prust001_SA_2mg_Stp1_3_IMAC_exp7	36271	1.16663	0.946529	1.16705	0	0	0	A0A0E1VM29;S;169;175	0.165211	0.241158	0.781962	0.617699	0.217371	0.999994
Q2FJA2	S	228;228;228	1	-0.454092	-0.295449	0.0636192	-0.622562	-0.560118	-0.301026	NA	NA	-0.871885	-0.463029	-0.508413	-0.33421	78.113	60.551	0.968019	AVTTTMGPGVKIDTASFK_____________			0	0.93751	0	0.941082	0.966049	0.968019	NA	NA	0.966049	0	0.968019	0.966049	79573	20190215_OR15_Ag1_Prust001_SA_2mg_Stp1_3_IMAC_exp7	23983	-0.327121	-0.430572	-0.544384	0	2	0	Q2FJA2;S;228;228;228	0.513321	0.58884	0.289611	0.230002	0.886725	0.483718
Q2FJA2	S	72;72;72	1	2.96959	3.122	3.1643	3.12925	2.72647	2.9663	2.65284	3.02848	1.7471	2.13669	2.06632	2.22642	115.57	104.76	0.991536	QQIRGAVVLPNGTGKSQSVLVFAKGDKIAEA			0.985345	0.986527	0.991147	0.980135	0.794973	0.941271	0.963317	0.983373	0.985273	0.958918	0.991536	0.973888	161349	20190215_OR15_Ag1_Prust001_SA_2mg_Stp1_3_IMAC_exp7	45140	3.09628	2.84352	2.04413	0	0	0	Q2FJA2;S;72;72;72	2.46887e-05	0.000372587	4.6075	3.42877	0.137374	2.52357e-05
Q2FJA2	S	211;211;211	1	2.67094	2.90541	2.62096	2.2916	2.21601	2.26229	2.26739	2.27301	2.25361	2.4555	2.57863	2.36252	133.32	117.69	1	LAKAKPSSAKGTYFKSVAVTTTMGPGVKIDT			0.999999	0.999997	0.99996	0.999985	0.999976	1	0.999994	0.999998	0.999996	0.999998	0.999998	0.999997	163177	20190215_OR15_Ag1_Prust001_SA_2mg_Stk1_2_IMAC_exp7	30018	2.62223	2.25467	2.41256	0	0	0	Q2FJA2;S;211;211;211	0.0368006	0.0756217	1.43415	1.12135	0.0303734	0.231782
Q2FJA2	S	22;22;22	1	0.740431	0.618365	0.791539	0.450521	0.106313	0.0104176	0.21278	-0.0148212	-0.573239	-0.761848	NA	-0.785123	90.476	63.327	0.997428	KYQEAASKVDRTQHYSVEEAIKLAKETSIAN			0.879367	0.977258	0.997428	0.992646	0.937535	0.973823	0.993837	0.969954	0.985184	0.969011	NA	0.981289	172228	20190215_OR15_Ag1_Prust001_SA_2mg_SdrE_3_IMAC_exp7	28959	0.650214	0.0786722	-0.706737	0	0	1	Q2FJA2;S;22;22;22	2.3165e-06	6.77112e-05	5.63517	4.16934	0.000546885	1.72001e-06
Q2FJ92	S	313;313;313	1	2.4934	2.10705	2.57258	2.14284	2.59131	2.83883	2.86184	2.60561	2.27401	2.75906	2.61989	2.9553	112.13	98.514	1	SITPHTEFKAEVYVLSKDEGGRHTPFFSNYR			0.999991	0.999999	1	0.999495	1	1	0.999811	0.999994	0.999856	1	1	0.999989	3056	20190215_OR15_Ag1_Prust001_SA_2mg_Stk1_2_IMAC_exp7	31345	2.32897	2.7244	2.65207	0	0	0	Q2FJ92;S;313;313;313	0.0834256	0.141753	1.0787	0.848468	0.0893628	0.173916
Q2FJ92	S	220;220;220	1	0.796954	1.05431	0.303646	0.991369	0.35373	0.627634	0.717595	1.01727	NA	0.319353	1.12598	0.347513	268.56	232.28	0.996577	RDSDKPFMMPVEDVFSITGRGTVATGRVERG			0.742701	0.996577	0.686184	0.988527	0.970371	0.928404	0	0.96539	0.985694	0.463293	0.66354	0	131981	20190215_OR15_Ag1_Prust001_SA_2mg_SdrE_2_IMAC_exp7	57106	0.78657	0.679056	0.597615	0	0	1	Q2FJ92;S;220;220;220	0.781406	0.826453	0.107123	0.0827819	0.903392	0.768458
Q2FJ92	S	298;298;298	1	0.376818	0.551605	0.0820705	0.0894775	-0.180565	-0.504336	-0.913919	-0.548415	-1.00527	NA	-0.89799	-1.09021	124.78	118.93	0.985313	AREDVQRGQVLAAPGSITPHTEFKAEVYVLS			0.955521	0.889062	0.909938	0.96146	0.985313	0.976859	0	0.973101	0.931436	0.448894	0.841308	0.781515	64810	20190215_OR15_Ag1_Prust001_SA_2mg_Stk1_1_IMAC_exp7	40397	0.274993	-0.536809	-0.997825	0	0	1	Q2FJ92;S;298;298;298	0.000297973	0.00220689	3.52582	2.65622	0.00319715	0.000278248
Q2FJ92	S	386;386;386	1	0.526854	0.316204	-0.116548	0.480666	-0.112285	-0.253802	NA	-0.642478	-0.809557	-0.328089	-0.378954	-0.365701	129.71	90.527	0.999998	DGTRFSIREGGRTVGSGVVTEIIK_______			0.999995	0.999998	0.999944	0.999539	0.999312	0.999519	0	0.998371	0.999071	0.999821	0.999988	0.978306	175118	20190215_OR15_Ag1_Prust001_SA_2mg_SdrE_2_IMAC_exp7	52338	0.301794	-0.336189	-0.470575	0	1	0	Q2FJ92;S;386;386;386	0.00780815	0.0236192	2.10745	1.62673	0.032674	0.00835822
Q2FJ92	S	66;66;66	1	1.98908	2.38477	1.97001	1.14338	1.13106	1.03159	1.27679	1.07052	0.85891	1.35689	1.36215	0.994119	183.23	159.4	0.969546	DNAPEEKERGITINTSHIEYQTDKRHYAHVD			0.874671	0.969546	0.881617	0.852669	0.86858	0.784394	0.896862	0.846789	0.86781	0.959676	0.867962	0.886026	61813	20190215_OR15_Ag1_Prust001_SA_2mg_SdrE_2_IMAC_exp7	36710	1.87181	1.12749	1.14302	0	0	0	Q2FJ92;S;66;66;66	0.0201939	0.049205	1.69478	1.30799	0.0317181	0.0350596
Q2FJ92	S	42;42;42	1	4.83832	5.02954	4.82957	4.65709	4.63523	4.35158	4.24127	4.20499	1.74113	2.12464	2.27671	1.97581	360.25	343.51	1	TLTAAIATVLAKNGDSVAQSYDMIDNAPEEK			1	1	1	1	1	1	1	1	1	1	1	1	124370	20190215_OR15_Ag1_Prust001_SA_2mg_SdrE_3_IMAC_exp7	39408	4.83863	4.35827	2.02957	0	0	0	Q2FJ92;S;42;42;42	1.57727e-08	1.89091e-06	7.80209	5.72333	0.0167573	1.77593e-08
Q2FJ92	S	46;46;46	1	3.9349	3.98146	3.76038	3.67593	3.77264	3.63005	3.53367	3.71977	2.56324	2.97738	2.80964	2.85096	336.81	333.26	1	AIATVLAKNGDSVAQSYDMIDNAPEEKERGI			1	1	1	1	1	1	1	1	1	1	1	1	124396	20190215_OR15_Ag1_Prust001_SA_2mg_Stp1_2_IMAC_exp7	36546	3.83817	3.66403	2.8003	0	0	0	Q2FJ92;S;46;46;46	6.28303e-06	0.000138088	5.20183	3.85984	0.251898	7.96545e-06
Q2FJ92	S	9;9;9	1	4.18473	3.67353	3.46855	NA	NA	NA	NA	NA	4.39398	4.29781	NA	4.56328	155.76	144.81	0.912884	_______MAKEKFDRSKEHANIGTIGHVDHG			0.891823	0.533492	0.593618	0	0	0	0	0	0.595674	0.593415	0.912884	0.584801	157391	20190215_OR15_Ag1_Prust001_SA_2mg_Stp1_3_IMAC_exp7	17554	3.7756	NA	4.41836	1	4	1	Q2FJ92;S;9;9;9	0.0470607	0.0912289	1.32734	1.03987	NA	0.0470613
Q2FJ87	S	302;302	1	NA	-1.43723	-1.24817	-0.792715	-0.458826	-0.766268	-0.667582	-0.844282	-0.730874	-0.271756	-0.291548	0.0100998	94.692	80.574	0.973737	CSRGEWGFDPKYDLASMTKLMLEAIEQKDTV			NA	0.867438	0.869628	0.955849	0.825989	0.801685	0.720132	0.801441	0.973737	0.801351	0.80144	0.867414	193402	20190215_OR15_Ag1_Prust001_SA_2mg_Stp1_1_IMAC_exp7	38463	-1.15937	-0.68424	-0.321019	1	0	0	Q2FJ87;S;302;302	0.0113516	0.0317371	1.94494	1.49843	0.11287	0.00898853
A0A0H2XGW9	S	97;112	1	NA	-0.429485	-0.146054	-0.900868	-0.599744	-0.849354	-0.499276	-0.65175	-0.854673	-0.287328	-0.400165	-0.469184	108.47	85.829	0.878688	YHIHKNKIFAKNTLSSVEFQKFSKIYDILTE			NA	0.759467	0.840532	0.769463	0.78426	0.851453	0.781986	0.777457	0.781986	0.878688	0.80891	0.836486	129934	20190215_OR15_Ag1_Prust001_SA_2mg_Stp1_2_IMAC_exp7	34046	-0.492136	-0.650031	-0.502837	1	0	0	A0A0H2XGW9;S;97;112	0.660082	0.720393	0.180402	0.14243	0.714916	0.998391
Q2FJA0	S	62;62;62	1	1.93441	2.15914	1.57174	1.61198	1.22521	1.31843	1.34673	1.55422	0.875857	1.16466	1.4393	1.40772	220.46	211.5	0.968527	ADAAAEKTEFDVELTSAGSSKIKVVKAVKEA			0.960477	0.668783	0.936804	0.968527	0.841242	0.744608	0.689757	0.71083	0.92383	0.93119	0.818374	0.912545	166649	20190215_OR15_Ag1_Prust001_SA_2mg_SdrE_4_IMAC_exp7	40776	1.81932	1.36115	1.22188	0	0	0	Q2FJA0;S;62;62;62	0.0141214	0.0377153	1.85012	1.42348	0.0524638	0.0143146
Q2FJA0	S	66;66;66	1	1.47162	NA	1.25403	2.15444	0.943754	0.639059	NA	NA	0.764928	NA	NA	NA	233.62	227.66	0.794286	AEKTEFDVELTSAGSSKIKVVKAVKEATGLG			0.646609	0.483208	0.652524	0.794286	0.639514	0.63721	0.474287	NA	0.622404	0.49856	NA	NA	166651	20190215_OR15_Ag1_Prust001_SA_2mg_SdrE_4_IMAC_exp7	42504	1.6267	0.791406	0.764928	1	2	3	Q2FJA0;S;66;66;66	0.175372	0.252687	0.75604	0.597417	0.204494	0.295817
A0A0H2XG42	S	146;146	1	0.580387	0.613005	0.345438	0.362275	0.623923	0.602997	0.564144	0.747517	NA	0.579503	0.599187	NA	145.1	132.48	0.999738	AEAYKKLLEIGDTTQSELAKSLGKSQSFIAN			0.995817	0.999418	0.929318	0.995552	0	0.938696	0.999738	0.995056	NA	0.998912	0.80354	0.443256	105764	20190215_OR15_Ag1_Prust001_SA_2mg_Stk1_3_IMAC_exp7	44230	0.475277	0.634645	0.589345	0	0	2	A0A0H2XG42;S;146;146	0.166225	0.242134	0.779305	0.615944	0.153829	0.467857
A0A0H2XG42	S	157;157	1	-0.373946	-0.414833	NA	NA	-0.945397	-0.553789	-0.695259	NA	-0.762415	NA	-0.806287	-0.34651	60.064	32.81	0.990382	DTTQSELAKSLGKSQSFIANKLRLLKLAPKV			0	0	NA	NA	0.973072	0	0.927994	NA	0.990382	NA	0	0.975977	161306	20190215_OR15_Ag1_Prust001_SA_2mg_Stp1_1_IMAC_exp7	20001	-0.39439	-0.731482	-0.638404	2	1	1	A0A0H2XG42;S;157;157	0.277264	0.360482	0.557107	0.443117	0.25845	0.449452
Q2FJC1	S	7;7;7	1	2.564	2.07846	2.65128	1.64777	3.13274	2.51167	1.66967	2.41673	1.79161	1.63049	1.79429	2.6494	93.649	67.047	0.98286	_________MSKIIGSDRVKRGMAEMQKGGV			0	0	0	0.941521	0.98286	0	0	0.929267	0.938832	0.941521	0	0	83733	20190215_OR15_Ag1_Prust001_SA_2mg_Stk1_1_IMAC_exp7	15558	2.23538	2.4327	1.96645	0	0	0	Q2FJC1;S;7;7;7	0.465935	0.544722	0.331675	0.263825	0.852057	0.746161
Q2FJC1	S	76;76;76	1	-1.36306	-0.277998	NA	NA	-0.227379	-0.204735	-0.270126	0.167005	0.0268176	NA	NA	NA	121.99	111.88	1	RMANPKIVEEVMNAVSIPVMAKARIGHITEA			1	1	NA	NA	1	1	1	1	1	NA	NA	NA	90040	20190215_OR15_Ag1_Prust001_SA_2mg_Stp1_1_IMAC_exp7	56414	-0.820527	-0.133809	0.0268176	2	0	3	Q2FJC1;S;76;76;76	0.234173	0.316021	0.630463	0.500284	0.257905	0.330949
Q2FJC1	S	2;2;2	1	-0.906655	-0.388759	-0.428304	-0.742446	-1.03873	-0.994198	-1.20608	-1.16016	-0.0437424	0.0803724	-0.0460824	0.0564452	60.064	20.442	0.999996	______________MSKIIGSDRVKRGMAEM			0.999733	0.999972	0.999873	0.999865	0	0	0	0	0.999996	0.999892	0.999995	0.999962	157589	20190215_OR15_Ag1_Prust001_SA_2mg_Stp1_1_IMAC_exp7	16783	-0.616541	-1.09979	0.0117482	0	0	0	Q2FJC1;S;2;2;2	1.50659e-05	0.000256303	4.82201	3.59125	0.00528022	0.000923965
A0A0E1VM98	S	567;567	1	NA	-0.816553	-1.09602	-1.01836	-0.922435	-0.611762	-0.810602	-0.868266	-1.47484	-1.45625	-1.37536	-1.55761	69.864	58.998	0.999673	QKYYVYNDRELDKLKSELNPTPKWSIARYKG			NA	0.994011	0.986437	0.995858	0.999284	0.999673	0.999562	0.999153	0	0	0	0	105320	20190215_OR15_Ag1_Prust001_SA_2mg_Stk1_2_IMAC_exp7	19670	-0.976976	-0.803266	-1.46602	1	0	0	A0A0E1VM98;S;567;567	0.000138752	0.00124832	3.85776	2.90367	0.197939	0.00169809
A0A0E1VM98	S	407;407	1	0.746139	0.712113	0.637778	0.408468	0.742614	0.573484	0.271062	0.550254	-1.83931	-1.81126	-1.5093	-1.44249	151.1	132.83	1	ARVAAKKAREVTRRKSALDVASLPGKLADCS			1	1	1	1	1	1	1	1	0	0	0	0.999996	151051	20190215_OR15_Ag1_Prust001_SA_2mg_SdrE_4_IMAC_exp7	37945	0.626125	0.534354	-1.65059	0	0	0	A0A0E1VM98;S;407;407	3.99173e-08	3.86372e-06	7.39884	5.41299	0.768906	8.6119e-08
A0A0E1VM98	S	413;413	1	-1.1487	-1.13711	-1.19598	-1.37085	-1.22417	-1.00772	-1.49929	-1.23756	NA	NA	NA	-2.70027	93.011	81.056	1	KAREVTRRKSALDVASLPGKLADCSSKSPEE			0.999962	1	0.999994	0.998871	0.999911	0.999627	0.999577	0.999908	0	0	0	0	151048	20190215_OR15_Ag1_Prust001_SA_2mg_SdrE_2_IMAC_exp7	38204	-1.21316	-1.24219	-2.70027	0	0	3	A0A0E1VM98;S;413;413	0.000422615	0.00280444	3.37406	2.55215	0.965224	0.000424804
A0A0E1VM98	S	306;306	1	NA	-2.10322	-1.64441	-1.90692	-1.66342	-1.59058	-1.32017	-1.3939	NA	NA	NA	-1.34712	48.44	42.337	0.985991	THEDGFKRALTRVLNSYGLSSKIMKEEKDRL			NA	0	0	0	0.985991	0	0	0	NA	NA	0	0.887039	185048	20190215_OR15_Ag1_Prust001_SA_2mg_Stk1_1_IMAC_exp7	31828	-1.88485	-1.49202	-1.34712	1	0	3	A0A0E1VM98;S;306;306	0.0697091	0.123143	1.15671	0.909592	0.0943504	0.126204
Q2FKP1	S	92;92;92	1	3.44317	3.63498	3.84912	NA	NA	NA	NA	NA	NA	5.08271	4.93188	5.1307	100.79	71.626	0.999076	VEVSAKTGEGGKLFGSVSTKQIAEALKAQHD			0.967757	0.967757	0.969833	0.953683	0.984624	0.957537	0.969833	0.972334	0.983678	0.999076	0.970645	0.969833	101411	20190215_OR15_Ag1_Prust001_SA_2mg_Stp1_2_IMAC_exp7	31753	3.64242	NA	5.04843	1	4	1	Q2FKP1;S;92;92;92	0.000435582	0.00288368	3.36093	2.54005	NA	0.000438372
Q2FKP1	S	123;123;123	1	-0.316344	-0.46314	NA	-0.616567	NA	-0.0722903	-0.5884	-0.30196	NA	NA	NA	-0.905167	62.19	55.474	0.850502	IKIDKRKMDLPNGIHSLGYTNVPVKLDKEVE			0.796383	0.812033	NA	0.850502	NA	0.706509	0.83582	0.81844	NA	NA	NA	0.777847	115292	20190215_OR15_Ag1_Prust001_SA_2mg_SdrE_4_IMAC_exp7	49293	-0.46535	-0.320883	-0.905167	1	1	3	Q2FKP1;S;123;123;123	0.169065	0.245507	0.771947	0.609937	0.702954	0.27993
Q2FF59	S	89;89;89	1	NA	0.349682	0.580159	0.353687	1.17324	1.26303	1.20645	1.50299	-0.482559	-1.01007	-0.551932	-0.483008	199.49	185.46	0.999999	ILEDKIKIVISDKGDSFDYETTKSKIGPYDK			0.998605	0.999972	0.99962	0.999999	0.999941	0.999982	0.999998	0.999788	0.994467	0.999483	0.897643	0.987205	90385	20190215_OR15_Ag1_Prust001_SA_2mg_SdrE_4_IMAC_exp7	36636	0.427843	1.28643	-0.631893	1	0	0	Q2FF59;S;89;89;89	2.19015e-06	6.47318e-05	5.65953	4.18888	0.000980632	0.000234652
Q2FF59	S	84;84;84	1	-0.489804	-0.761506	-0.579023	-0.329327	0.353954	0.596182	0.410139	0.646807	-0.241531	-0.240401	-0.188315	-0.118483	183.58	155.91	1	NIYFEILEDKIKIVISDKGDSFDYETTKSKI			0.998966	0.99936	0.969416	0.999594	0.999986	0.999998	0.999998	1	0.999998	0.999875	0.99999	0.98069	90397	20190215_OR15_Ag1_Prust001_SA_2mg_Stk1_4_IMAC_exp7	37483	-0.539915	0.50177	-0.197183	0	0	0	Q2FF59;S;84;84;84	6.05627e-06	0.000138088	5.21779	3.85984	5.0744e-06	0.0154615
Q2FF59	S	159;159;159	1	-0.724074	-1.27659	-0.201139	NA	NA	NA	NA	NA	NA	-0.281611	NA	0.497657	57.347	44.771	0.999855	IKKEQVRNNGERVEIS_______________			0	0	0.999855	NA	NA	NA	NA	NA	NA	0	NA	0	127985	20190215_OR15_Ag1_Prust001_SA_2mg_SdrE_3_IMAC_exp7	17636	-0.733933	NA	0.108023	1	4	2	Q2FF59;S;159;159;159	0.187511	0.266638	0.726973	0.574077	NA	0.187511
Q2FF59	S	15;15;15	1	-2.00486	-1.75804	-1.842	-1.62528	-0.604777	-0.462361	-1.12953	-0.522735	-2.16207	-1.67538	-1.41521	-1.72124	81.431	58.205	0.99999	_MQSKEDFIEMRVPASAEYVSLIRLTLSGVF			0.989473	0.999568	0.999048	0.999839	0.999791	0.99991	0.999412	0.999103	0	0.99942	0.99999	0.995302	186644	20190215_OR15_Ag1_Prust001_SA_2mg_Stp1_3_IMAC_exp7	49046	-1.80754	-0.67985	-1.74347	0	0	0	Q2FF59;S;15;15;15	0.000318415	0.00229041	3.49701	2.64009	0.00055522	0.93911
A0A0H2XE45	S	155;155	1	NA	NA	NA	0.238053	1.17375	NA	1.04358	1.36682	NA	0.362175	0.321281	0.322656	132.79	78.593	0.939161	GVLADLHFAPTKNAASHLLSEGKYSESVVVT			NA	NA	NA	0.910354	0.939161	NA	0.848338	0.937992	NA	0.573767	0.563452	0.549249	121548	20190215_OR15_Ag1_Prust001_SA_2mg_Stk1_1_IMAC_exp7	29021	0.238053	1.19472	0.33537	3	1	1	A0A0H2XE45;S;155;155	0.00148726	0.00695788	2.82761	2.15752	0.00451543	0.762919
A0A0H2XE45	S	64;64	1	-1.188	-0.586674	NA	-0.788197	-0.212284	0.016733	-0.386491	-0.192853	-1.22729	-1.43225	-1.14057	-0.6819	107.53	94.151	0.999507	STFEIKPKYDLNIMKSGQTLSEITSKSITQL			0.98129	0.996186	0.990521	0.998333	0.997437	0.991032	0.999507	0.99861	0	0	0	0.98048	154426	20190215_OR15_Ag1_Prust001_SA_2mg_Stk1_3_IMAC_exp7	29416	-0.854291	-0.193724	-1.1205	1	0	0	A0A0H2XE45;S;64;64	0.00333996	0.0124671	2.47626	1.90423	0.0286521	0.431299
A0A0H2XE87	S	90;90	1	1.34451	2.52197	NA	2.70137	NA	0.905624	NA	2.76366	2.9222	NA	NA	0.292755	161.39	143.14	0.999969	SFPLLTKVLDANDKLSVQVHPDDDYALKHEG			0.974399	0.999646	NA	0.992528	NA	0.541903	NA	0.999969	0.999802	NA	0	0	184328	20190215_OR15_Ag1_Prust001_SA_2mg_Stk1_4_IMAC_exp7	40547	2.18928	1.83464	1.60748	1	2	2	A0A0H2XE87;S;90;90	0.876428	0.905793	0.0572839	0.0429713	0.94897	0.871184
A8YY71	S	204;204;181	1	1.59976	1.75593	2.01935	1.8246	2.657	3.04821	2.85533	2.74727	2.00211	2.19516	NA	2.22198	252.08	233.81	0.99309	LPLSQEDSSKGHGHLSSYEFEPDKESILSVI			0.990243	0.986059	0.978972	0.9847	0.952782	0.911211	0.800996	0.981774	0.99309	0.987215	0.499962	0.83675	60810	20190215_OR15_Ag1_Prust001_SA_2mg_Stp1_1_IMAC_exp7	31151	1.79991	2.82695	2.13975	0	0	1	A8YY71;S;204;204;181	5.4544e-05	0.000668161	4.26325	3.17512	4.52109e-05	0.0558006
A8YY71	S	60;60;37	1	2.02029	2.06179	1.57311	2.2873	3.10807	3.13296	2.87811	3.38488	1.67377	0.814412	NA	1.35617	204.61	203.32	0.842898	YMDKMQDAITAVAGASSNTNHPMLRPRKITR			0.781627	0.756138	0.751622	0.842898	0.832228	0.83121	0.831308	0.842446	0.837215	0.767101	0.801072	0.705503	120052	20190215_OR15_Ag1_Prust001_SA_2mg_SdrE_4_IMAC_exp7	36666	1.98562	3.12601	1.28145	0	0	1	A8YY71;S;60;60;37	0.000157128	0.00137831	3.80375	2.86065	0.00213548	0.0428303
A8YY71	S	61;61;38	1	1.96902	1.70585	NA	1.93619	2.5024	NA	2.62861	2.84997	2.31311	1.82235	1.96174	1.72012	172.66	169.61	0.948831	MDKMQDAITAVAGASSNTNHPMLRPRKITRS			0.776606	0.724958	0.432344	0.824069	0.78361	0.467299	0.790968	0.948831	0.733063	0.677126	0.668766	0.732916	120070	20190215_OR15_Ag1_Prust001_SA_2mg_Stk1_4_IMAC_exp7	37682	1.87036	2.66032	1.95433	1	1	0	A8YY71;S;61;61;38	0.00400431	0.0140151	2.39747	1.8534	0.00581115	0.860674
A8YY71	S	192;192;169	1	NA	2.30203	2.34246	NA	2.88404	2.96056	-0.632029	-0.946772	1.63399	NA	-1.08849	1.95236	101.89	90.295	0.849227	SVLENKPTSRQVLPLSQEDSSKGHGHLSSYE			0.849227	0.614309	0.692315	NA	0.745241	0.544037	0.631789	0	0.51131	NA	0.445644	0.661937	142456	20190215_OR15_Ag1_Prust001_SA_2mg_SdrE_1_IMAC_exp7	29416	2.32224	1.06645	0.832619	2	0	1	A8YY71;S;192;192;169	0.653863	0.714161	0.184513	0.146204	0.713275	0.655946
A0A0H2XJZ8	S	313;313	1	-2.21381	NA	-1.74536	-2.77182	-1.75876	-1.05621	-1.65858	NA	-2.92121	NA	-2.25646	NA	43.635	22.65	0.982909	LGLIYNTIYQNLKNVSLTGMRMEQHTLENDI			0	NA	0	0	0	0.982909	0	NA	0	NA	0	NA	130778	20190215_OR15_Ag1_Prust001_SA_2mg_Stk1_2_IMAC_exp7	32155	-2.24367	-1.49118	-2.58883	1	1	2	A0A0H2XJZ8;S;313;313	0.094401	0.155325	1.02502	0.80876	0.201801	0.702626
A0A0H2XFN8	S	181;183	1	-2.09545	-2.66294	-2.08738	-2.50407	-2.84305	-2.06827	-2.02806	NA	NA	-2.11466	-1.89226	-1.85153	61.435	49.903	0.956588	IEQILSRSCDIESVESWKSSL__________			0	0	0	0	0	0	0	NA	NA	0	0	0.956588	151428	20190215_OR15_Ag1_Prust001_SA_2mg_Stp1_4_IMAC_exp7	41662	-2.33746	-2.31313	-1.95282	0	1	1	A0A0H2XFN8;S;181;183	0.299245	0.383903	0.523973	0.415778	0.994557	0.317228
Q2FF01	S	96;96;96	1	3.31462	3.14933	2.75613	NA	NA	4.89862	4.22649	3.87523	NA	-0.645559	3.30267	NA	75.043	52.263	0.859093	INLNKFSNVTAGKVYSHVLKKERRGDYLGGT			0.859093	0.806665	0.848535	NA	0.579713	0.656512	0.702983	0.547428	NA	0	0.609114	NA	191209	20190215_OR15_Ag1_Prust001_SA_2mg_SdrE_1_IMAC_exp7	24541	3.07336	4.33345	1.32856	1	1	2	Q2FF01;S;96;96;96	0.128025	0.198107	0.892706	0.703101	0.511047	0.380425
Q2FF06	S	304;304	1	1.60026	1.65491	NA	1.64146	2.17422	2.89444	2.62453	2.54347	1.34687	1.10179	1.41813	1.41332	80.165	67.129	0.999463	NKIKDAFLAELKEQFSQVRVGNPREDGTQVG			0.972782	0.983689	0	0.999029	0.998582	0.999036	0.997327	0.998521	0.998307	0.997327	0.995524	0.999463	44972	20190215_OR15_Ag1_Prust001_SA_2mg_Stp1_4_IMAC_exp7	22887	1.63221	2.55916	1.32003	1	0	0	Q2FF06;S;304;304	7.27153e-05	0.000797311	4.13837	3.09837	0.000882471	0.173718
Q2FF06	S	243;243	1	0.135616	0.355347	NA	0.0311324	0.709874	0.634056	NA	1.03814	NA	NA	NA	NA	41.164	28.072	1	GSKIMEKAAKDFKKVSLELGGKSPYIVLDDV			0	0	NA	0	0	1	NA	0	NA	NA	NA	NA	97317	20190215_OR15_Ag1_Prust001_SA_2mg_Stk1_2_IMAC_exp7	29722	0.174032	0.794024	NA	1	1	4	Q2FF06;S;243;243	0.0166706	0.0427317	1.77805	1.36925	0.0166715	NA
Q2FF06	S	224;224	1	-0.324083	-0.645804	-0.518531	-0.890183	-0.234087	0.619938	0.145441	0.450048	-1.13196	-0.200403	-0.425046	-0.140601	94.551	76.284	0.919261	PLSEHPKVRMMSFTGSGPTGSKIMEKAAKDF			0.906717	0.601305	0.684454	0.545768	0.919261	0.594368	0.780131	0.887911	0	0.849976	0.679282	0.842361	118831	20190215_OR15_Ag1_Prust001_SA_2mg_Stk1_1_IMAC_exp7	35392	-0.59465	0.245335	-0.474502	0	0	0	Q2FF06;S;224;224	0.0209142	0.0505255	1.67956	1.29649	0.0250239	0.88996
Q2FF06	S	229;229	1	2.71641	2.77312	NA	NA	3.22834	3.76325	3.38519	3.47162	NA	NA	-1.16362	NA	200.16	199.43	0.882176	PKVRMMSFTGSGPTGSKIMEKAAKDFKKVSL			0.684052	0.549627	0	0.41215	0.882176	0.659871	0.725776	0.717543	0	0.48931	0.754155	0	118858	20190215_OR15_Ag1_Prust001_SA_2mg_Stk1_1_IMAC_exp7	28883	2.74477	3.4621	-1.16362	2	0	3	Q2FF06;S;229;229	7.7869e-05	0.000821723	4.10864	3.08527	0.028707	0.000190939
Q2FF06	S	469;469	1	0.556735	0.730996	0.915642	0.850191	0.510523	1.24233	NA	NA	NA	-2.9855	-2.9463	-3.30597	52.716	49.12	0.999971	REWGDYGIEEFLEVKSIAGYFK_________			0.999935	0.999971	0.999965	0.999944	0	0.999812	NA	NA	NA	0	0	0	155780	20190215_OR15_Ag1_Prust001_SA_2mg_SdrE_2_IMAC_exp7	45065	0.763391	0.876425	-3.07926	0	2	1	Q2FF06;S;469;469	2.60017e-06	7.0861e-05	5.585	4.14959	0.877092	3.08737e-06
Q2FF06	S	425;425	1	1.77618	2.05369	1.65344	1.48839	1.76646	2.22846	1.91332	1.81135	-1.10655	-1.46879	-1.47704	-1.4821	215.51	207.29	1	YVIGKDKETLHKVARSIEAGTVEINEAGRKP			1	1	1	1	1	1	1	1	0	0	0	0	156034	20190215_OR15_Ag1_Prust001_SA_2mg_Stk1_4_IMAC_exp7	32474	1.74293	1.9299	-1.38362	0	0	0	Q2FF06;S;425;425	5.05394e-09	1.09126e-06	8.29637	5.96207	0.456059	1.42743e-08
Q2FDQ7	S	312;312;312	1	-0.220299	-0.353875	-0.478738	-0.332347	NA	-0.0383742	NA	-0.453504	-0.43986	0.0727687	NA	-0.0744989	149.38	131.57	0.999992	ALFDKSVKTLEDTFDSIKYLLED________			0.999992	0.987677	0.999961	0.992182	NA	0.998086	NA	0	0.990203	0.999965	NA	0.9998	170057	20190215_OR15_Ag1_Prust001_SA_2mg_SdrE_1_IMAC_exp7	41952	-0.346315	-0.245939	-0.147197	0	2	1	Q2FDQ7;S;312;312;312	0.495616	0.572744	0.304855	0.24204	0.846522	0.467767
Q2FDQ7	S	152;152;152	1	-1.35853	NA	-1.95915	-1.70081	-1.84592	NA	-1.59937	-2.48966	-1.15564	-0.713546	NA	-1.32326	60.196	48.975	0.794591	GLPAERVIGSGTVLDSARLQYLISQELGVAP			0.559508	NA	0	0	0	NA	0	0	0.543528	0.794591	NA	0	183141	20190215_OR15_Ag1_Prust001_SA_2mg_Stp1_2_IMAC_exp7	31000	-1.67283	-1.97831	-1.06415	1	1	1	Q2FDQ7;S;152;152;152	0.0556541	0.102845	1.2545	0.987818	0.590659	0.18383
A0A0H2XH65	S	198;198	1	-1.71463	NA	-1.31051	NA	-0.580105	0.0930696	-0.363317	-0.117722	-1.81433	NA	NA	NA	73.781	69.1	0.999588	ERQFIKDHNIKTFTMSDIDKLGIKEVIENTI			0.959354	NA	0	NA	0.963723	0.988302	0.999588	0.928448	0	NA	NA	NA	167554	20190215_OR15_Ag1_Prust001_SA_2mg_Stk1_3_IMAC_exp7	46219	-1.51257	-0.242019	-1.81433	2	0	3	A0A0H2XH65;S;198;198	0.00872937	0.0257388	2.05902	1.58941	0.0158315	0.697426
A0A0H2XHG3	S	269;269	1	NA	-0.784549	-1.92228	NA	-0.0600553	-1.135	NA	0.371837	NA	NA	-1.02888	NA	97.047	91.672	0.998925	KTGIPESKHLGGFPISGQFLACTNPQVIEQH			NA	0.984748	0	NA	0.998925	0	NA	0.986647	NA	NA	0	NA	72754	20190215_OR15_Ag1_Prust001_SA_2mg_Stk1_1_IMAC_exp7	56335	-1.35341	-0.274408	-1.02888	2	1	3	A0A0H2XHG3;S;269;269	0.413557	0.495841	0.383464	0.304657	0.404417	0.940422
A0A0H2XHG3	S	332;332	1	-1.67082	-1.79164	-1.45742	NA	NA	-1.13137	-1.55846	NA	-1.34521	-1.13293	-1.12189	NA	50.292	35.142	1	FGPFANVGPKFLKNGSNLDLFKSVKTYNITT			1	1	0	NA	NA	1	1	NA	1	1	0	NA	124775	20190215_OR15_Ag1_Prust001_SA_2mg_Stp1_2_IMAC_exp7	47367	-1.63996	-1.34491	-1.20001	1	2	1	A0A0H2XHG3;S;332;332	0.0867887	0.14579	1.06154	0.836271	0.292066	0.0788376
A0A0H2XHZ5	S	282;282	1	NA	-0.902943	-0.628979	-0.803485	NA	0.404994	0.248166	0.435667	NA	NA	-0.382752	NA	41.427	39.285	0.762591	AIKETVKGKIKEFGTSNRAK___________			NA	0	0	0.746531	NA	0	0.758421	0.762591	NA	NA	0	NA	36502	20190215_OR15_Ag1_Prust001_SA_2mg_Stk1_4_IMAC_exp7	16129	-0.778469	0.362942	-0.382752	1	1	3	A0A0H2XHZ5;S;282;282	0.000828577	0.00453265	3.08167	2.34365	0.000717678	0.0982847
A0A0H2XHZ5	S	240;240	1	1.90581	1.99124	1.2988	1.08392	0.565636	-0.0737657	-0.0934465	-0.570259	-2.4502	-2.08541	-1.87808	-2.37707	171.26	153.79	1	FGTAKINVNTENQIASAKAVRDVLNNDKEVY			1	1	0.999998	1	0.999344	0.999799	0.999981	0.999761	0	0	0	0	87158	20190215_OR15_Ag1_Prust001_SA_2mg_SdrE_1_IMAC_exp7	24130	1.56994	-0.0429588	-2.19769	0	0	0	A0A0H2XHZ5;S;240;240	1.23867e-06	4.39537e-05	5.90705	4.357	0.00081053	9.11185e-07
A0A0H2XHZ5	S	179;179	1	2.1693	2.09588	1.3749	1.45012	1.2616	0.934197	1.05848	1.29316	-1.05704	NA	NA	-1.69971	200.58	189.66	0.992016	LVEKTGIDALAPALGSVHGPYKGEPKLGFKE			0.986242	0.988542	0.978731	0.991127	0.992016	0.991749	0.991749	0.988239	0	NA	NA	0	167873	20190215_OR15_Ag1_Prust001_SA_2mg_Stk1_1_IMAC_exp7	50342	1.77255	1.13686	-1.37837	0	0	2	A0A0H2XHZ5;S;179;179	4.29292e-05	0.000552762	4.36725	3.25746	0.0769787	3.61459e-05
A0A0H2XGH4	S	24;24	1	-1.58938	-1.95019	-1.87635	-1.87967	-1.51856	-1.20394	-1.45503	-1.13572	-1.81862	-1.3313	-1.73706	NA	41.401	27.405	0.992272	HYVIEDIQKETMNAISADPKGVPMKVMLEGL			0	0	0	0	0	0.992272	0	0	0	0	0	NA	47911	20190215_OR15_Ag1_Prust001_SA_2mg_Stk1_2_IMAC_exp7	22746	-1.8239	-1.32831	-1.62899	0	0	1	A0A0H2XGH4;S;24;24	0.023121	0.0539042	1.63599	1.26838	0.0192421	0.443891
Q2FF08	S	54;54;54	1	-1.02133	-0.980543	-1.09172	-1.32048	-1.40877	-1.52725	-2.15203	-2.36553	NA	-2.95455	-2.15899	NA	92.457	80.843	0.864022	DGKEYPVIRLDISSDSHPFYTGRQKFAAADG			0	0.864022	0	0	0	0	0	0	0	0	0	NA	99412	20190215_OR15_Ag1_Prust001_SA_2mg_SdrE_2_IMAC_exp7	40206	-1.10352	-1.8634	-2.55677	0	0	2	Q2FF08;S;54;54;54	0.00868462	0.0256608	2.06125	1.59073	0.0620499	0.00817606
Q2FF08	S	32;32;32	1	3.24445	3.22758	3.23717	3.22257	2.94533	3.33235	3.08618	2.98498	2.26062	2.84035	2.71752	2.7178	165.7	162.96	0.999926	TTTNFKFLSGSTKTSSEMMEWEDGKEYPVIR			0.999814	0.999926	0.999424	0.999068	0.999643	0.999779	0.999452	0.998825	0.99974	0.999331	0.998736	0.996705	173768	20190215_OR15_Ag1_Prust001_SA_2mg_SdrE_2_IMAC_exp7	42224	3.23294	3.08721	2.63407	0	0	0	Q2FF08;S;32;32;32	0.00270991	0.0106388	2.56705	1.97311	0.50735	0.00271438
A0A0H2XFW5	S	21;21	1	0.397869	0.0511797	NA	-0.0491079	NA	0.415547	NA	0.139685	-0.097329	0.390588	-0.0882723	-0.196013	96.414	83.001	0.999911	LEHLPLKDIKEISPVSGGDVNEAYRVETDTD			0	0.970316	NA	0.994441	NA	0.996815	NA	0.999742	0.997555	0.999911	0	0	40255	20190215_OR15_Ag1_Prust001_SA_2mg_Stp1_2_IMAC_exp7	32686	0.133313	0.277616	0.00224332	1	2	0	A0A0H2XFW5;S;21;21	0.463201	0.54243	0.334231	0.265657	0.799928	0.770001
A0A0H2XFW5	S	274;274	1	-1.15006	-1.4878	-1.27922	-1.16117	-1.08222	-0.213964	-0.695152	NA	-0.796257	-1.09301	-1.09535	-0.825911	141.07	124.76	0.959114	LLMVHLLKFGEMYRDSVAHSMDKILQDTTS_			0	0	0.58794	0.751701	0	0.925821	0.499834	0.499731	0.897164	0.959114	0	0.890494	52297	20190215_OR15_Ag1_Prust001_SA_2mg_Stp1_2_IMAC_exp7	31070	-1.26956	-0.663777	-0.95263	0	1	0	A0A0H2XFW5;S;274;274	0.0429556	0.0847339	1.36698	1.07194	0.0364268	0.250468
Q2FDW8	S	435;435;446	1	NA	1.23994	1.14478	0.709804	0.831709	0.910719	0.990253	0.752167	NA	1.39713	0.981962	NA	95.209	81.337	0.922931	LKTPGREDEETEIRNSSVAKLPFDVLDAMGG			NA	0.833902	0.828528	0.868887	0.852367	0.922931	0.713895	0.78529	0.379	0.81683	0.628455	0.466104	171943	20190215_OR15_Ag1_Prust001_SA_2mg_Stk1_2_IMAC_exp7	16599	1.03151	0.871212	1.18955	1	0	2	Q2FDW8;S;435;435;446	0.291476	0.375831	0.535398	0.425008	0.616931	0.713801
A0A0H2XHA0	S	291;291	1	-1.02962	-0.687088	-0.777856	-0.767098	0	0.205592	-0.54782	-0.122457	NA	NA	NA	NA	91.813	85.718	1	LKSPFEMVQKPDMLESEKEEALKPFILLVVD			0	0	0	0	0	1	0	1	NA	NA	NA	NA	160492	20190215_OR15_Ag1_Prust001_SA_2mg_Stk1_4_IMAC_exp7	46570	-0.815416	-0.116171	NA	0	0	4	A0A0H2XHA0;S;291;291	0.00724235	0.0223899	2.14012	1.64995	0.00724232	NA
A0A0H2XEG5	S	111;111	1	1.98759	2.06305	2.31466	1.79998	1.775	1.90211	1.87382	1.70669	1.55066	1.82519	1.83073	1.80823	185.95	132.38	1	KAEDFEKKLSNFLKDSEDKLTSIKRQTESRR			1	1	1	1	1	1	1	1	1	1	1	1	111147	20190215_OR15_Ag1_Prust001_SA_2mg_Stk1_3_IMAC_exp7	32209	2.04132	1.81441	1.7537	0	0	0	A0A0H2XEG5;S;111;111	0.0625409	0.113041	1.20384	0.946765	0.150955	0.0647577
A0A0H2XEG5	S	105;105	1	3.00952	2.92465	3.15043	2.99147	2.33971	2.28421	2.2691	2.42156	1.77054	2.06575	2.09301	1.96088	131.22	104.1	1	HQKPVQKAEDFEKKLSNFLKDSEDKLTSIKR			1	1	1	1	1	1	1	1	1	1	1	1	94708	20190215_OR15_Ag1_Prust001_SA_2mg_Stp1_4_IMAC_exp7	39460	3.01902	2.32865	1.97255	0	0	0	A0A0H2XEG5;S;105;105	8.26009e-07	3.46061e-05	6.08302	4.46085	2.23574e-05	6.8363e-07
A0A0H2XEG5	S	62;62	1	0.237241	-0.00860652	-0.00116519	-0.311708	-0.533707	-0.285309	NA	-0.530895	-0.868435	-0.429167	-0.806678	-0.471107	82.417	35.955	1	EEHLSVGDEVDVKVLSIADDGKISLSIKKAK			0	1	1	1	0	1	1	1	1	1	1	0	185213	20190215_OR15_Ag1_Prust001_SA_2mg_Stp1_3_IMAC_exp7	31749	-0.0210596	-0.44997	-0.643847	0	1	0	A0A0H2XEG5;S;62;62	0.00809556	0.0243822	2.09175	1.61293	0.0627501	0.00708893
A0A0H2XFQ3	S	101;101	1	0.247762	0.141076	NA	0.93622	NA	0.164546	NA	0.174646	NA	NA	0.393076	0.190249	134.56	115.98	0.97257	AAKGYKAVFTMPETMSQERRNLLKAYGAELV			0.799325	0.9605	0.472805	0.95298	0.453567	0.703555	0.682396	0.97257	0.847237	0.716923	0.877379	0.803169	12528	20190215_OR15_Ag1_Prust001_SA_2mg_Stk1_4_IMAC_exp7	41398	0.441686	0.169596	0.291662	1	2	2	A0A0H2XFQ3;S;101;101	0.6587	0.719164	0.181312	0.143172	0.641436	0.864226
A0A0H2XFQ3	S	121;121	1;2	4.36509	4.32009	3.92398	4.25883	4.24163	4.35221	4.28977	4.51267	4.20958	4.00648	4.25523	4.22231	187.89	173.19	0.999947	NLLKAYGAELVLTPGSEAMKGAIKKAKELKE			0.999047	0.999456	0.999927	0.990267	0.975323	0.999852	0.999936	0.999814	0.999947	0.999868	0.99993	0.999123	13763	20190215_OR15_Ag1_Prust001_SA_2mg_Stp1_1_IMAC_exp7	49227	4.217	4.34907	4.1734	0	0	0	A0A0H2XFQ3;S;121;121	0.27317	0.356937	0.563567	0.447408	0.454627	0.911043
A0A0H2XFQ3	S	44;44	1	1.34515	1.31625	1.34472	0.938206	0.902606	1.18673	0.702956	0.832837	NA	-0.135629	NA	0.0207459	128.57	112.68	1	AADVYVKLEYQNPGGSVKDRIALAMIEKAER			1	1	1	1	1	0.999998	0	1	NA	0.999954	NA	1	101072	20190215_OR15_Ag1_Prust001_SA_2mg_SdrE_1_IMAC_exp7	22782	1.23608	0.906282	-0.0574418	0	0	2	A0A0H2XFQ3;S;44;44	0.000340079	0.00238667	3.46842	2.62221	0.100514	0.000270511
A0A0H2XFQ3	S	295;295	1	-0.909746	NA	NA	-0.94011	NA	-1.03526	-1.38125	-1.26842	-1.11664	-0.631127	-0.667282	-0.857602	111.12	82.796	0.924397	AKELGKGKTVVTVLPSNGERYLSTPLYSFDD			0.844503	0.49809	0	0.924397	0	0.76364	0	0.609888	0	0.740324	0.841195	0.500934	175633	20190215_OR15_Ag1_Prust001_SA_2mg_SdrE_4_IMAC_exp7	34255	-0.924928	-1.22831	-0.818162	2	1	0	A0A0H2XFQ3;S;295;295	0.0722433	0.126347	1.1412	0.898435	0.256559	0.795395
A0A0H2XFQ3	S	254;254	1	-0.576388	NA	0.0859236	NA	-0.798447	-1.21654	-1.61775	-1.40188	NA	NA	NA	NA	85.45	70.078	0.857181	YDSIIKVGNDTAMEMSRRVAKEEGILAGISS			0.788514	0	0.857181	0	0.455105	0	0.447029	0	NA	0	0.452518	0.418541	181454	20190215_OR15_Ag1_Prust001_SA_2mg_SdrE_3_IMAC_exp7	18470	-0.245232	-1.25865	NA	2	0	4	A0A0H2XFQ3;S;254;254	0.0374069	0.0763762	1.42705	1.11704	0.0374076	NA
A0A0H2XFQ3	S	302;302	1	NA	-0.568762	0.669318	-1.04751	NA	-0.233378	-0.524549	NA	NA	NA	NA	NA	94.409	75.832	0.952261	KTVVTVLPSNGERYLSTPLYSFDD_______			NA	0.952261	0.834438	0.627066	NA	0.499978	0.780821	NA	NA	NA	0	0.498373	197647	20190215_OR15_Ag1_Prust001_SA_2mg_SdrE_2_IMAC_exp7	57126	-0.315653	-0.378964	NA	1	2	4	A0A0H2XFQ3;S;302;302	0.930593	0.947127	0.03124	0.0235918	0.930593	NA
A0A0H2XFH6	S	8;8	1	NA	-0.270881	NA	0.0585835	-0.509987	-0.48858	NA	-0.556886	-1.34121	NA	-1.46245	-1.77014	89.049	79.128	0.979622	________MYVDRKPSLYLEDLRHDFKNSLS			NA	0.9786	NA	0.953087	0.849517	0.979622	NA	0.86659	0	NA	0	0	121431	20190215_OR15_Ag1_Prust001_SA_2mg_Stk1_2_IMAC_exp7	47901	-0.106149	-0.518484	-1.5246	2	1	1	A0A0H2XFH6;S;8;8	0.000638588	0.00380577	3.19478	2.41956	0.106962	0.000724081
Q2FJG0	S	175;175	1	-0.149561	-0.255669	-0.122315	0.0987584	NA	0.228844	0.607321	0.275362	0.325029	0.119681	0.332434	0.105065	111.66	100.2	0.861455	HEKVIEGYQEIIHNESQRFKSVNADQPLENV			0.811288	0.849943	0.684974	0.815016	NA	0.759817	0.686799	0.853611	0.818863	0.861455	0.806928	0.807756	182790	20190215_OR15_Ag1_Prust001_SA_2mg_Stp1_2_IMAC_exp7	38806	-0.107197	0.370509	0.220552	0	1	0	Q2FJG0;S;175;175	0.00998541	0.0286596	2.00063	1.54273	0.0102136	0.0441916
A0A0H2XHB4	S	315;315	1	NA	-2.13743	-2.12278	NA	-2.39732	NA	-1.8035	-2.06786	NA	NA	NA	NA	50.607	49.976	0.886524	AGLIAQAIIRVYERESVSVLFD_________			NA	0.886524	0	NA	0	NA	0	0.5	NA	NA	NA	NA	47039	20190215_OR15_Ag1_Prust001_SA_2mg_SdrE_2_IMAC_exp7	56684	-2.13011	-2.08956	NA	2	1	4	A0A0H2XHB4;S;315;315	0.866617	0.898508	0.0621728	0.0464779	0.866617	NA
A0A0H2XI29	S	190;190	1	0.297099	0.258348	-0.207884	-0.577606	-0.338746	-0.118743	-0.16673	-0.101812	-2.30674	-2.50139	-2.04984	-2.0947	152.37	132.33	0.983971	GNPCKVVRKIDNDLPSETLNDETIK______			0.961575	0.955705	0.803581	0.792309	0.858526	0.98165	0.960511	0.983971	0	0	0	0	93867	20190215_OR15_Ag1_Prust001_SA_2mg_Stk1_4_IMAC_exp7	38300	-0.0575109	-0.181508	-2.23817	0	0	0	A0A0H2XI29;S;190;190	1.96214e-06	5.98666e-05	5.70727	4.22282	0.804494	3.74082e-06
A0A0H2XHX4	S	235;235	1	-1.30037	-0.82439	-1.2861	-0.899934	-0.745398	-1.42142	-1.29321	-0.642583	-0.763532	-1.89836	-1.08821	-1.53982	48.794	19.707	0.999758	NEFKAHVKGVSVLVESKEVKQRLIEDYTSLV			0	0.999758	0	0	0	0	0	0	0	0	0	0	67223	20190215_OR15_Ag1_Prust001_SA_2mg_SdrE_2_IMAC_exp7	40710	-1.0777	-1.02565	-1.32248	0	0	0	A0A0H2XHX4;S;235;235	0.54426	0.615513	0.264194	0.210763	0.980866	0.664731
A0A0H2XHX4	S	169;169	1	-0.355797	-0.297994	-0.404423	-0.476379	-0.483091	-0.714217	-0.693515	NA	NA	NA	NA	NA	151.8	133.44	0.997226	LPVVVIRKDNKVTEGSTVSINYVSGSSRKIE			0.997226	0	0.859012	0.997102	0	0.935151	0	NA	NA	NA	NA	NA	188400	20190215_OR15_Ag1_Prust001_SA_2mg_SdrE_1_IMAC_exp7	34632	-0.383648	-0.630274	NA	0	1	4	A0A0H2XHX4;S;169;169	0.0231056	0.0539042	1.63628	1.26838	0.0231056	NA
A0A0H2XGV2	S	380;380	1	-1.00779	-1.0801	-0.857482	-1.15947	-1.04461	-0.965157	-1.00485	-0.959206	NA	-2.6744	-2.55996	-2.31795	61.56	38.24	1	FAEHFLNLYEKTKDKSFDEAALKQWLEKGES			1	1	1	1	1	1	1	0	NA	0	0	0	153048	20190215_OR15_Ag1_Prust001_SA_2mg_Stk1_3_IMAC_exp7	32102	-1.02621	-0.993457	-2.51744	0	0	1	A0A0H2XGV2;S;380;380	3.15471e-07	1.61005e-05	6.50104	4.79316	0.925166	6.48799e-07
A0A0H2XGC3	S	182;184	1	0.0636984	-0.049252	0.357531	0.0428363	0.402766	1.18252	0.840838	1.02886	0.764782	0.437201	1.23956	0.98938	152.94	133.98	1	YRNLPYIGTLKPEVYSN______________			0.999994	0.999992	0.999999	0.999999	0.999986	0.999658	0.999994	1	1	0.999978	0.999999	0.999829	127226	20190215_OR15_Ag1_Prust001_SA_2mg_Stk1_4_IMAC_exp7	55622	0.103703	0.863748	0.857731	0	0	0	A0A0H2XGC3;S;182;184	0.00768427	0.023486	2.1144	1.62919	0.0134261	0.0140267
A0A0H2XE61	S	134;134	1	-1.56425	-1.68661	-1.61566	-1.01722	-1.34005	-1.18683	NA	-1.36392	-1.36142	-2.08448	-1.16308	-1.40984	71.091	66.474	0.953879	VGLGHYQLSSEVENMSGGERQRIAIARQLMY			0	0	0	0	0	0	NA	0	0	0	0.677482	0.953879	30079	20190215_OR15_Ag1_Prust001_SA_2mg_Stp1_4_IMAC_exp7	44110	-1.47094	-1.29693	-1.50471	0	1	0	A0A0H2XE61;S;134;134	0.672034	0.731354	0.172609	0.135873	0.754365	0.987254
A0A0H2XE61	S	37;37	1	-0.933129	-0.860214	-0.862561	NA	-1.13799	-0.81232	NA	NA	-0.675923	-0.917891	-0.632098	-0.871736	73.022	63.335	0.850513	SLKVDKGESIAIIGPSGSGKSTFQKQICNLF			0	0	0	NA	0	0	NA	NA	0.850513	0	0	0	59161	20190215_OR15_Ag1_Prust001_SA_2mg_Stp1_1_IMAC_exp7	35663	-0.885301	-0.975153	-0.774412	1	2	0	A0A0H2XE61;S;37;37	0.299578	0.384155	0.52349	0.415493	0.768795	0.580067
A0A0H2XHG7	S	257;278	1	1.55276	1.73406	NA	1.73798	2.14136	1.88174	2.23675	1.92573	2.27285	2.56649	1.95239	2.59718	80.24	52.753	0.958251	EGNFSEGLFKEVAQLSNVRAFELKLAQGAKT			0.774331	0.952618	NA	0.739051	0.867539	0.956871	0.937784	0.890157	0.94824	0.958251	0.951065	0.94824	48372	20190215_OR15_Ag1_Prust001_SA_2mg_Stp1_2_IMAC_exp7	24765	1.67493	2.0464	2.34723	1	0	0	A0A0H2XHG7;S;257;278	0.0118149	0.0326423	1.92757	1.48622	0.125829	0.00937721
A0A0H2XGT6	S	72;72	1	4.94204	4.98003	5.09712	5.13273	4.76341	5.29022	5.2006	5.23941	4.79474	4.80741	4.89994	5.01278	152.54	101.73	0.994094	LKELGVTQMKIDEVLSFRHLDLFTDQEKVTL			0.988421	0.861863	0.993732	0.994094	0.984912	0.994094	0.993318	0.994094	0.913445	0.987229	0.891654	0.993004	78985	20190215_OR15_Ag1_Prust001_SA_2mg_Stk1_4_IMAC_exp7	47552	5.03798	5.12341	4.87872	0	0	0	A0A0H2XGT6;S;72;72	0.147179	0.220808	0.832153	0.655985	0.740162	0.380263
A0A0H2XGT6	S	14;14	1	-0.242482	-0.446573	-0.327832	-1.67052	-0.674891	-1.49581	-1.03698	-0.99118	2.61954	1.36665	2.11547	1.60446	190.41	180.18	0.999948	__MPYNYKKQNGELMSVMSQGEKFIHQSPVN			0.992893	0.999948	0.999204	0.998265	0.933255	0.992132	0.990589	0.996583	0.999483	0.995854	0.997384	0.991516	139728	20190215_OR15_Ag1_Prust001_SA_2mg_SdrE_2_IMAC_exp7	42626	-0.671853	-1.04972	1.92653	0	0	0	A0A0H2XGT6;S;14;14	5.09322e-05	0.000632596	4.29301	3.19887	0.601492	0.000208299
A0A0H2XGT6	S	17;17	1	4.11649	3.94826	3.60844	4.09961	3.06401	3.40456	3.28336	3.31465	2.86506	3.5556	3.15076	3.2288	177.88	168.59	0.999988	PYNYKKQNGELMSVMSQGEKFIHQSPVNDEL			0.999764	0.998874	0.99963	0.999905	0.998486	0.999988	0.874357	0	0.993383	0.993103	0.999988	0.998257	139736	20190215_OR15_Ag1_Prust001_SA_2mg_Stk1_2_IMAC_exp7	40496	3.9432	3.26665	3.20005	0	0	0	A0A0H2XGT6;S;17;17	0.00226401	0.00935947	2.64512	2.02875	0.00602164	0.00334359
A0A0H2XGT6	S	137;137	1	2.49792	2.4474	2.36926	2.43039	2.03428	2.64513	2.36263	2.67854	2.32148	2.26819	2.34699	2.33126	144.77	94.73	0.988423	FVVNQINGWNRLNIISDRL____________			0.972889	0.984519	0.986699	0.985714	0.988423	0.984519	0.97759	0.984249	0.978106	0.974363	0.9796	0.97695	108286	20190215_OR15_Ag1_Prust001_SA_2mg_Stk1_1_IMAC_exp7	51399	2.43624	2.43014	2.31698	0	0	0	A0A0H2XGT6;S;137;137	0.580723	0.650735	0.236031	0.186596	0.998688	0.621848
A0A0H2XIC7	S	505;505	1	-0.86164	-0.929243	-0.654014	-1.05274	NA	NA	NA	-1.11731	-0.525041	-0.0418355	-0.331777	NA	79.974	53.931	0.783286	KELKRLEDIAKVIETSTLERLIDKGKATYQD			0.744871	0.713758	0	0.677147	0.44686	NA	NA	0.630124	0.777345	0.772191	0.783286	NA	182888	20190215_OR15_Ag1_Prust001_SA_2mg_Stp1_3_IMAC_exp7	27577	-0.874408	-1.11731	-0.299551	0	3	1	A0A0H2XIC7;S;505;505	0.0193603	0.0477542	1.71309	1.32099	0.564319	0.030006
A0A0H2XDP9	S	86;86	1	-0.204334	NA	0.323848	-0.206008	0.682976	1.53954	1.25877	NA	0.298318	0.799161	1.34573	1.44199	88.319	83.463	0.999694	KSQIEVRKQSGMVFQSYNLFPHKTALENVME			0	NA	0.998196	0.994971	0	0.995811	0	NA	0	0.999694	0	0.949173	141149	20190215_OR15_Ag1_Prust001_SA_2mg_Stp1_2_IMAC_exp7	56392	-0.0288316	1.16043	0.971298	1	1	0	A0A0H2XDP9;S;86;86	0.0278556	0.0616646	1.55509	1.20996	0.0334522	0.0520632
Q2FE81	S	12;12;12	1	-1.17483	-0.802909	-1.07892	-0.919352	-0.987053	-0.651467	-1.43413	-0.721834	-1.03886	-1.47757	-1.13023	-1.39543	106.4	94.163	0.999932	____MPKLILCRHGQSEWNAKNLFTGWEDVN			0.9688	0.997517	0.973658	0.976348	0.964354	0.976555	0	0.999932	0	0	0	0.943167	70910	20190215_OR15_Ag1_Prust001_SA_2mg_Stk1_4_IMAC_exp7	13446	-0.994001	-0.948621	-1.26053	0	0	0	Q2FE81;S;12;12;12	0.231069	0.312786	0.636258	0.504752	0.966107	0.348171
A0A0E1VN73	S	284;287		NA	-2.35209	-2.31073	-2.33985	-1.9024	NA	NA	-2.27284	-2.7689	NA	NA	NA	55.549	52.671	0.998496	ITQSKMALDNYRKHLSNINFKH_________			NA	0	0.998496	0	0	NA	NA	0	0	NA	NA	NA	73170	20190215_OR15_Ag1_Prust001_SA_2mg_SdrE_3_IMAC_exp7	31012	-2.33422	-2.08762	-2.7689	1	2	3	A0A0E1VN73;S;284;287	0.0783959	0.134592	1.10571	0.870982	0.316802	0.171986
A0A0H2XGG3	S	185;185	1	-0.86308	-1.42826	-1.07015	-1.05004	-0.901835	-0.685758	NA	NA	-1.18078	-1.08324	-0.80348	-0.911438	90.707	77.303	0.974813	IAAGLDVIVNTNKMTSAQDFSNVDYVAKDID			0	0	0	0	0	0.974813	NA	NA	0	0	0.527969	0.818377	120929	20190215_OR15_Ag1_Prust001_SA_2mg_Stk1_2_IMAC_exp7	39437	-1.10288	-0.793796	-0.994735	0	2	0	A0A0H2XGG3;S;185;185	0.265397	0.348932	0.576104	0.45726	0.239091	0.732219
A0A0H2XGV3	S	14;14	1	-1.66292	NA	NA	NA	-1.10073	-0.885643	-0.597995	-0.309831	NA	NA	-1.18157	-1.14789	89.541	78.753	0.999899	__MAGIIKEISEQNASELVELATRTFYDTFG			0	NA	NA	NA	0	0.999899	0.989663	0.943603	NA	NA	0.994971	0.996305	40191	20190215_OR15_Ag1_Prust001_SA_2mg_Stk1_2_IMAC_exp7	56250	-1.66292	-0.72355	-1.16473	3	0	2	A0A0H2XGV3;S;14;14	0.0952471	0.15635	1.02115	0.805902	0.0995118	0.438282
A0A0H2XGV3	S	30;30	1	NA	-2.68579	-2.40797	-2.04727	-2.33017	-1.24279	-1.14228	-1.34144	NA	-2.69662	-2.00249	NA	81.647	74.957	0.998391	ELVELATRTFYDTFGSYYDDKDFDQFFKDNY			NA	0	0.971444	0	0.936624	0.998391	0.996943	0.992448	NA	0.81245	0.994194	NA	167612	20190215_OR15_Ag1_Prust001_SA_2mg_Stk1_2_IMAC_exp7	53497	-2.38034	-1.51417	-2.34956	1	0	2	A0A0H2XGV3;S;30;30	0.0941943	0.155083	1.02598	0.809436	0.117795	0.997226
A0A0H2XIZ7	S	43;43	1	-1.10353	-0.988061	NA	-1.1332	-1.1853	-0.788934	NA	NA	-1.6742	NA	NA	NA	62.924	58.625	0.772093	EAWTKKDLLKQWFMTSARTNKEIEADVKEGG			0.514344	0.749999	0	0.731714	0.532574	0.772093	NA	NA	0	0.314565	0	0.483381	142737	20190215_OR15_Ag1_Prust001_SA_2mg_Stk1_2_IMAC_exp7	49575	-1.07493	-0.987118	-1.6742	1	2	3	A0A0H2XIZ7;S;43;43	0.0946178	0.15559	1.02403	0.808018	0.8518	0.113509
Q2FEG6	S	90;90;90	1	NA	-2.38124	-2.30886	NA	NA	-1.7334	-2.3983	NA	-1.70415	-1.75561	-2.08388	-1.71296	60.436	39.811	0.999607	AHTHLTFGGSREHEMSLKRQGKSYLEILEMG			NA	0	0	NA	NA	0	0	NA	0	0.999607	0	0	38473	20190215_OR15_Ag1_Prust001_SA_2mg_Stp1_2_IMAC_exp7	16767	-2.34505	-2.06585	-1.81415	2	2	0	Q2FEG6;S;90;90;90	0.140505	0.213303	0.852309	0.671004	0.554468	0.127823
A0A0H2XDX1	S	154;154	1	-1.64358	NA	NA	-1.658	-1.59227	-1.52766	-1.5574	NA	-1.46985	-1.38789	-1.13686	-1.17615	69.672	38.178	0.999888	EVDKFNWYHILRKIESYADIKVERRVNEDVA			0	NA	NA	0	0	0	0	NA	0	0.999888	0	0.934419	94023	20190215_OR15_Ag1_Prust001_SA_2mg_Stp1_2_IMAC_exp7	29400	-1.65079	-1.55911	-1.29269	2	1	0	A0A0H2XDX1;S;154;154	0.0203797	0.0495718	1.6908	1.30477	0.678735	0.0273646
A0A0H2XIT5	S	47;47	1	1.34475	1.45605	1.65517	1.41411	2.11254	2.09594	2.29376	2.17207	2.19291	2.23939	2.46374	2.42553	104.82	84.537	1	RLVLKDESKVDKDALSNNALVKGQFKADHQY			1	1	1	1	1	1	1	1	1	1	1	1	16304	20190215_OR15_Ag1_Prust001_SA_2mg_Stp1_4_IMAC_exp7	33574	1.46752	2.16858	2.33039	0	0	0	A0A0H2XIT5;S;47;47	7.39988e-06	0.000153863	5.13078	3.81287	4.80359e-05	8.81078e-06
A0A0H2XIT5	S	39;39	1	NA	-0.806313	-1.5762	-1.38995	-0.924929	0.242057	-0.361555	0.246557	0.03835	-0.107164	0.0265062	0.211906	93.598	76.473	1	ATHCVTRLRLVLKDESKVDKDALSNNALVKG			NA	0	0	0	1	0	1	1	0	0	0	1	113587	20190215_OR15_Ag1_Prust001_SA_2mg_Stp1_4_IMAC_exp7	16204	-1.25749	-0.199468	0.0423995	1	0	0	A0A0H2XIT5;S;39;39	0.00761544	0.0233368	2.1183	1.63196	0.0223969	0.00758205
A0A0H2XIT5	S	88;88	1	1.0808	1.31043	1.15371	1.00025	2.43341	2.1015	3.02269	2.43058	2.99127	2.88836	3.10429	3.3157	186.05	172.62	1	EVYKQFIDETGAQEASKDEAKQAAAQKGNPV			0.999999	0.999994	0.998556	0.999952	0.999999	0.999931	0.999999	0.999998	1	0.999999	1	0.999993	136354	20190215_OR15_Ag1_Prust001_SA_2mg_Stp1_1_IMAC_exp7	26142	1.1363	2.49705	3.0749	0	0	0	A0A0H2XIT5;S;88;88	6.24522e-06	0.000138088	5.20445	3.85984	9.8904e-05	5.56568e-06
A0A0H2XKC1	S	44;44	1	NA	-1.43869	-1.9778	-2.14072	-0.840565	NA	-2.20265	NA	NA	NA	NA	-2.3096	58.159	50.647	0.951867	AFAKSSAEVQQTQQASIPASQKANLGNQNIM			NA	0	0	0	0.951867	NA	0	NA	NA	NA	NA	0	161738	20190215_OR15_Ag1_Prust001_SA_2mg_Stk1_1_IMAC_exp7	17132	-1.85241	-1.52161	-2.3096	1	2	3	A0A0H2XKC1;S;44;44	0.636498	0.699275	0.196203	0.155352	0.842796	0.817085
A0A0H2XGI7	S	15;20	1	-0.392624	-0.419515	-0.572305	-0.192109	-0.323125	0.12007	0.0168011	0.0373802	0.163579	0.613346	0.492687	0.598082	87.308	67.531	1	_MIKQINVSNMQKFESQLMKAQSEGYTHVVP			1	1	1	1	1	1	1	1	1	1	1	1	51849	20190215_OR15_Ag1_Prust001_SA_2mg_Stp1_4_IMAC_exp7	37821	-0.394138	-0.0372186	0.466923	0	0	0	A0A0H2XGI7;S;15;20	0.000401058	0.0027127	3.39679	2.5666	0.059628	0.000306302
Q2FJQ7	S	380;380;380	1	NA	-0.336218	-0.523697	-1.20615	-0.944351	-0.989051	-0.715634	-0.902248	NA	NA	NA	-3.6314	54.436	43.068	1	KYDKLKARYERFQNQSFKNLDYDFESVRTSR			NA	1	1	0	0	0	0	0	NA	NA	NA	0	55042	20190215_OR15_Ag1_Prust001_SA_2mg_SdrE_3_IMAC_exp7	19821	-0.688687	-0.887821	-3.6314	1	0	3	Q2FJQ7;S;380;380;380	0.000934142	0.00497559	3.02959	2.30316	0.687394	0.000931375
A0A0H2XG91	S	60;72	1	-1.36396	NA	NA	NA	-1.44085	-1.51682	-1.26418	-1.81905	-1.9075	-1.89234	NA	-1.73755	45.952	25.47	0.751813	NKGILTKIHGGARSNSTFQYKEISHKEKHTR			0.751813	NA	NA	NA	0	0	0	0	0	0	NA	0	160160	20190215_OR15_Ag1_Prust001_SA_2mg_SdrE_1_IMAC_exp7	23769	-1.36396	-1.51023	-1.84579	3	0	1	A0A0H2XG91;S;60;72	0.101772	0.165321	0.992371	0.781673	0.778021	0.162452
Q2FER3	S	40;40;40	1	1.02845	1.28887	1.12348	1.19609	1.23222	1.19505	1.20945	1.32864	NA	0.874171	1.24296	1.17179	163.27	139.84	0.997472	IGTSTAQKILEEANVSADTRVKDLTDDELGR			0.994654	0.759011	0.954219	0.587398	0.659997	0.981787	0.963351	0.980648	NA	0.787704	0.990186	0.997472	85171	20190215_OR15_Ag1_Prust001_SA_2mg_Stp1_4_IMAC_exp7	27226	1.15922	1.24134	1.09631	0	0	1	Q2FER3;S;40;40;40	0.351144	0.43855	0.454515	0.357981	0.636155	0.791226
Q2FER3	S	84;84;84	1	4.25456	4.57288	4.59942	4.46784	3.91321	4.291	4.28165	4.04874	3.99639	4.48079	4.5067	4.3277	138.66	130.73	0.980262	LRRETNLNIKRLMEISSYRGIRHRRGLPVRG			0.877078	0.874604	0.893791	0.980262	0.850306	0.875956	0.847705	0.970022	0.910146	0.86601	0.87266	0.740722	147054	20190215_OR15_Ag1_Prust001_SA_2mg_SdrE_4_IMAC_exp7	36610	4.47368	4.13365	4.3279	0	0	0	Q2FER3;S;84;84;84	0.0963614	0.15781	1.0161	0.801865	0.0825954	0.561294
A0A0H2XG28	S	336;336	1	-0.542556	-0.469491	-0.12847	-0.448938	-0.0824571	0.0923522	-0.0358368	-0.288663	-0.135419	-0.0183017	0.0546206	0.00986152	191.59	161.46	1	AEVTSYDDYVQYGGESGAKEAGRQRLEGKEY			1	1	0	1	1	1	1	1	1	1	1	1	3020	20190215_OR15_Ag1_Prust001_SA_2mg_Stp1_1_IMAC_exp7	37909	-0.397364	-0.0786511	-0.0223097	0	0	0	A0A0H2XG28;S;336;336	0.0120875	0.0332317	1.91766	1.47845	0.0333004	0.014492
Q2FEQ8	S	131;131;131	1	0.25684	0.231244	0.14197	-0.374016	-0.51235	NA	-0.860321	-1.86812	NA	NA	NA	NA	88.101	70.705	0.999205	SLDKKLTVKAHKFSASAAEAIDAKGGAHEVI			0.997804	0.993704	0.999205	0.973349	0.979735	0	0	0.946296	0	NA	NA	NA	55216	20190215_OR15_Ag1_Prust001_SA_2mg_SdrE_3_IMAC_exp7	33754	0.0640094	-1.08026	NA	0	1	4	Q2FEQ8;S;131;131;131	0.0304203	0.0656844	1.51684	1.18254	0.0304203	NA
Q2FEQ8	S	116;116;116	1	NA	1.57463	NA	1.29951	1.59829	1.76118	NA	1.56407	NA	1.83813	NA	2.19402	99.568	38.658	1	VVKNEKSGIKILGNGSLDKKLTVKAHKFSAS			NA	1	NA	1	1	1	NA	1	NA	1	NA	1	85417	20190215_OR15_Ag1_Prust001_SA_2mg_Stp1_4_IMAC_exp7	25991	1.43707	1.64118	2.01608	2	1	2	Q2FEQ8;S;116;116;116	0.0685639	0.121534	1.1639	0.915303	0.478707	0.0633714
A0A0E1VNJ7	S	87;91	1	NA	2.60931	NA	NA	1.65034	1.29597	1.36177	1.39589	1.01875	0.433536	0.855328	0.44589	120.14	109.81	0.898511	KPGLYKDFDDGHVYVSRKAVEKTAFDTVAKY			0.499349	0.5	0.896869	0.499803	0.499999	0.68043	0.5	0.61359	0.499993	0.5	0.5	0.898511	18871	20190215_OR15_Ag1_Prust001_SA_2mg_Stp1_4_IMAC_exp7	29523	2.60931	1.42599	0.688376	3	0	0	A0A0E1VNJ7;S;87;91	0.000816873	0.00452261	3.08785	2.34461	0.00983301	0.000827771
A0A0E1VNJ7	S	139;143	1	2.68958	2.86934	2.37863	2.26568	2.17314	2.43471	2.72357	1.87066	2.57347	1.25923	3.22046	3.00148	337.85	306.15	0.995471	DIKTDFFVPNNVQVQSLTEAIRSDIKKNVEY			0.994336	0.991451	0.982111	0.995471	0.978603	0.98287	0.981207	0.980601	0.959732	0.972952	0.983506	0.979473	165967	20190215_OR15_Ag1_Prust001_SA_2mg_SdrE_4_IMAC_exp7	57007	2.55081	2.30052	2.51366	0	0	0	A0A0E1VNJ7;S;139;143	0.804373	0.847232	0.0945426	0.0719974	0.813713	0.995363
Q2FEQ3	S	42;42;42	1	0.261777	0.661706	0.239494	0.276067	-0.365396	0.236981	-0.50129	-0.282671	-0.155332	-1.06206	-0.0614837	-0.763175	129.71	121.98	1	LPASNIKKEIAEILKSEGFIKNVEYVEDDKQ			1	1	1	1	1	1	1	1	1	1	1	1	38985	20190215_OR15_Ag1_Prust001_SA_2mg_Stp1_4_IMAC_exp7	54825	0.359761	-0.228094	-0.510512	0	0	0	Q2FEQ3;S;42;42;42	0.0196573	0.048317	1.70648	1.3159	0.0998831	0.0174108
A0A0H2XH82	S	92;92	1	-0.938468	-0.753217	-2.38931	-0.741141	-0.700604	NA	NA	-1.65128	-0.49023	-0.589401	NA	NA	101.53	85.33	0.99999	ENSNGEWAYKVTQQKSGEESEVLVADKNKKV			0.995774	0.999929	0	0.999676	0.999984	0.999825	NA	0	0.998955	0.99999	NA	0.999952	154097	20190215_OR15_Ag1_Prust001_SA_2mg_Stp1_2_IMAC_exp7	28807	-1.20553	-1.17594	-0.539815	0	2	2	A0A0H2XH82;S;92;92	0.544686	0.615513	0.263854	0.210763	0.998631	0.543176
Q2FJN4	S	88;88	1	NA	-0.797167	NA	-0.233274	-0.0321682	0.611701	NA	0.415875	-0.403306	NA	0.282774	0.0528817	122.66	105.44	0.852934	VSTDTHFVHKAWHDHSDAISKITYTMIGDPS			0	0.799158	NA	0.752098	0.73833	0.852934	0	0.846549	0	0	0.827903	0.745199	13304	20190215_OR15_Ag1_Prust001_SA_2mg_Stk1_2_IMAC_exp7	14124	-0.515221	0.331803	-0.02255	2	1	1	Q2FJN4;S;88;88	0.113522	0.18044	0.94492	0.743668	0.0994361	0.353918
Q2FJN4	S	92;92	1	0.675083	0.939287	1.39362	1.49554	1.65184	2.02117	1.22422	1.9076	1.24504	3.6858	1.69905	1.77762	175.33	128.92	1	THFVHKAWHDHSDAISKITYTMIGDPSQTIT			0.998155	0.999917	0.9999	0.999985	0.999984	1	0.999806	0.999999	0.999998	0.999912	0.999948	0.998063	13305	20190215_OR15_Ag1_Prust001_SA_2mg_Stk1_2_IMAC_exp7	14279	1.12588	1.70121	2.10188	0	0	0	Q2FJN4;S;92;92	0.191099	0.269826	0.718742	0.568916	0.497147	0.170402
Q2FJN4	S	148;148	1	2.87335	2.24879	2.93458	NA	NA	-1.15997	NA	NA	0.0880251	2.2885	NA	NA	120.31	110.6	0.998751	VQASEINADGIGRDASTLAHKIKAAQYVRKN			0.996515	0.988141	0.998751	0.913834	NA	0.919069	NA	NA	0.990467	0.983555	NA	NA	16509	20190215_OR15_Ag1_Prust001_SA_2mg_SdrE_3_IMAC_exp7	8759	2.68557	-1.15997	1.18826	1	3	2	Q2FJN4;S;148;148	0.0834786	0.141757	1.07842	0.848455	0.0779334	0.331026
Q2FEN8	S	21;21	1	NA	-0.960032	-0.875352	-0.566568	-0.408773	-0.536265	-1.36711	-1.46336	-0.00211238	NA	-0.37449	0.513348	83.087	49.305	0.884006	IRIRLKAYDHRVIDQSAEKIVETAKRSGADV			NA	0	0	0	0.884006	0.605545	0	0	0.801443	NA	0	0	13543	20190215_OR15_Ag1_Prust001_SA_2mg_Stk1_1_IMAC_exp7	19277	-0.800651	-0.943875	0.0455817	1	0	1	Q2FEN8;S;21;21	0.0516686	0.0975345	1.28677	1.01084	0.907908	0.116363
Q2FEN8	S	47;47	1	NA	2.10377	2.18841	2.01931	1.47611	1.42113	1.73121	1.23507	NA	-2.20567	NA	-2.04027	62.338	59.939	0.999803	SGADVSGPIPLPTEKSVYTIIRAVHKYKDSR			NA	0.996695	0.999803	0.995665	0	0	0	0	0	0	NA	0	163971	20190215_OR15_Ag1_Prust001_SA_2mg_SdrE_3_IMAC_exp7	40848	2.10383	1.46588	-2.12297	1	0	2	Q2FEN8;S;47;47	2.61114e-07	1.39374e-05	6.58317	4.85582	0.00475953	4.50536e-07
Q2FEN8	S	61;61	1	0.556137	0.58835	1.06634	0.842957	0.812389	0.718229	0.870763	0.686773	0.773452	NA	0.873231	NA	102.52	88.556	0.893642	KSVYTIIRAVHKYKDSREQFEQRTHKRLIDI			0	0	0.888148	0.731746	0.841624	0	0	0	0.893642	0.496001	0	NA	196595	20190215_OR15_Ag1_Prust001_SA_2mg_Stp1_1_IMAC_exp7	13755	0.763445	0.772038	0.823342	0	0	2	Q2FEN8;S;61;61	0.915022	0.935349	0.0385683	0.0290264	0.99713	0.912219
A0A0H2XER4	S	758;758	1	NA	-1.65825	-2.27904	-0.813615	-1.51219	0.359606	-0.789036	0.598342	-1.17794	NA	NA	-0.747614	146.64	129.71	0.982201	YEIKVDQNKAAENGISASQLAMHLNENLPEK			NA	0	0	0.844542	0	0.803142	0.972231	0.982201	0	NA	NA	0	344	20190215_OR15_Ag1_Prust001_SA_2mg_Stk1_4_IMAC_exp7	49571	-1.58363	-0.335818	-0.962776	1	0	2	A0A0H2XER4;S;758;758	0.222189	0.303201	0.653277	0.518269	0.199998	0.70499
Q2FER5	S	116;116	1	2.11403	2.31719	1.48074	2.21793	1.56515	2.05914	2.44584	2.6208	2.1669	0.786961	1.8257	1.24411	206.4	200.69	0.999898	VRDEGEVTASDITHDSDVEILNPELKIATVS			0.999775	0.999789	0.984543	0.999898	0.997746	0.998258	0.999215	0.999754	0.999762	0.97957	0.99973	0.963929	17909	20190215_OR15_Ag1_Prust001_SA_2mg_SdrE_4_IMAC_exp7	52423	2.03247	2.17273	1.50592	0	0	0	Q2FER5;S;116;116	0.189206	0.268369	0.723064	0.571268	0.91621	0.334377
Q2FER5	S	188;188	1	NA	NA	NA	NA	-0.212532	0.322464	0.0916366	0.376319	0.0221787	0.126908	0.218738	NA	97.813	80.252	0.91602	VERVNYTVENTRVGQSSDFDKLTLDVWTNGS			0.5	NA	NA	NA	0.858053	0.780566	0.91602	0.907911	0.855997	0.913656	0.815795	NA	181622	20190215_OR15_Ag1_Prust001_SA_2mg_Stk1_3_IMAC_exp7	16016	NA	0.144472	0.122609	4	0	1	Q2FER5;S;188;188	0.900106	0.924982	0.0457063	0.0338665	NA	NA
A0A0H2XH09	S	202;211	1	-1.25448	NA	-1.86457	-1.70163	NA	NA	-1.27696	-1.86988	-2.08476	NA	NA	NA	43.185	16.389	0.992942	DQKGVLKNIDGSKDISDVTKDVIDILDHL__			0	NA	0	0.992942	NA	NA	0	0	0	NA	NA	NA	23481	20190215_OR15_Ag1_Prust001_SA_2mg_SdrE_4_IMAC_exp7	20446	-1.60689	-1.57342	-2.08476	1	2	3	A0A0H2XH09;S;202;211	0.52357	0.598152	0.281025	0.223188	0.994105	0.543475
A0A0H2XI99	S	30;47	1	3.86484	3.22129	3.12336	3.59907	2.76856	3.14144	2.77378	3.36918	2.59829	3.50282	3.01044	3.3385	70.552	42.129	0.998271	SQSYGQGSDQIRQILSDLTRAQGEIAANWEG			0.947832	0.936577	0.95625	0.971327	0.97206	0.992795	0.974064	0.98192	0.968765	0.960598	0.979296	0.998271	138033	20190215_OR15_Ag1_Prust001_SA_2mg_Stp1_4_IMAC_exp7	51347	3.45214	3.01324	3.11251	0	0	0	A0A0H2XI99;S;30;47	0.228603	0.309845	0.640918	0.508856	0.229536	0.390974
A0A0H2XI99	S	91;108	1	1.31692	NA	0.900083	1.13975	0.617789	0.124287	NA	NA	-0.753031	NA	-0.478723	-0.107162	82.36	77.559	0.999997	LNSTADAVQEQDQQLSNNFGLQ_________			0.991374	NA	0.99123	0.999997	0.999307	0.999947	NA	NA	0	NA	0	0	140580	20190215_OR15_Ag1_Prust001_SA_2mg_SdrE_4_IMAC_exp7	45852	1.11892	0.371038	-0.446305	1	2	1	A0A0H2XI99;S;91;108	0.0033555	0.0124753	2.47424	1.90395	0.0797222	0.0027642
Q2FEP5	S	50;50	1	-0.808399	0.0560224	0.203033	-0.166165	-0.954258	-0.502836	NA	NA	-0.714685	-1.09593	-0.867992	NA	105.03	93.881	0.999917	DLKIRKFIDNELKEASVSHVEIERAANRINI			0	0.999917	0.998271	0	0.951363	0.993477	0	NA	0	0.998901	0	0.997072	33036	20190215_OR15_Ag1_Prust001_SA_2mg_SdrE_2_IMAC_exp7	23083	-0.178877	-0.728547	-0.89287	0	2	1	Q2FEP5;S;50;50	0.087784	0.147198	1.05658	0.832098	0.257631	0.0893735
A0A0H2XGJ8	S	5;5	1	0.397964	0.743643	0.565107	0.679135	NA	NA	NA	NA	1.37059	1.11093	1.47127	1.2215	104.95	87.587	0.999945	___________MDKESVVASLARNKKIAVET			0	0	0.988736	0	NA	NA	NA	NA	0.999835	0.99971	0.999945	0.999375	115250	20190215_OR15_Ag1_Prust001_SA_2mg_Stp1_3_IMAC_exp7	35370	0.596462	NA	1.29357	0	4	0	A0A0H2XGJ8;S;5;5	0.000719069	0.00411924	3.14323	2.38518	NA	0.000719031
Q2FEP0	S	144;144	1	1.4443	1.6551	1.20566	1.32374	0.4206	0.320831	NA	0.408909	-0.694732	-0.346211	-0.109101	-0.512769	103.34	97.037	0.881752	FNFEAPKTKEFKNVLSTLEQPKKVLVVTENE			0.880123	0.806488	0.881752	0.844291	0.824325	0.868897	NA	0.780101	0	0.5	0.725945	0.5	130578	20190215_OR15_Ag1_Prust001_SA_2mg_SdrE_3_IMAC_exp7	47631	1.4072	0.383447	-0.415703	0	1	0	Q2FEP0;S;144;144	3.53487e-06	9.10311e-05	5.45163	4.04081	0.000324228	2.65581e-06
Q2FEI9	S	89;89	1	3.76664	3.73328	4.05824	3.82345	4.27958	4.15862	4.07193	3.82992	3.93894	4.33202	4.01855	4.20439	109.83	80.68	1	GAGFNNIDIEYAREKSIDVTNTPKASTNATA			0.999999	0.999982	0.999983	0.999938	1	0.999865	0.999997	0.999798	0.99962	0.999417	1	0.999972	156005	20190215_OR15_Ag1_Prust001_SA_2mg_Stk1_1_IMAC_exp7	22182	3.84541	4.08501	4.12347	0	0	0	Q2FEI9;S;89;89	0.0975753	0.159426	1.01066	0.797441	0.177142	0.110677
Q2FEI9	S	274;274	1	0.352603	0.536218	0.151534	-0.190852	0.563607	0.906032	0.700992	1.16616	0.697083	NA	0.591701	NA	123.2	117.87	1	LDVYEFEPDITDDLKSLNNVVLTPHIGNATF			1	1	1	1	0	1	1	1	1	0.999623	1	0.998369	158509	20190215_OR15_Ag1_Prust001_SA_2mg_Stk1_4_IMAC_exp7	50672	0.212376	0.834198	0.644392	0	0	2	Q2FEI9;S;274;274	0.036007	0.0742082	1.44361	1.12955	0.0317691	0.219311
Q2FEI9	S	227;227	1	2.07616	1.90772	1.98999	1.922	1.91213	2.14574	1.78544	2.48734	1.61113	1.97087	2.02	2.25735	125.23	117.55	0.89897	KMHHLIDTEQFKMMKSTAYLINASRGPIVHE			0.5	0.5	0.5	0.5	0.5	0.89897	0.5	0.755958	0.499992	0.5	0.5	0.5	162522	20190215_OR15_Ag1_Prust001_SA_2mg_Stk1_2_IMAC_exp7	34117	1.97397	2.08266	1.96484	0	0	0	Q2FEI9;S;227;227	0.748389	0.797543	0.125873	0.0982459	0.801583	0.998401
A0A0E1VNS1	S	272;277	1	-0.832533	NA	NA	0.0459413	0.478879	0.580749	0.0848775	-0.31872	NA	0.248596	-0.0395209	NA	96.153	88.349	0.863721	ENVIRSETSRQICPHSIQPQFTTQRRIGSVT			0.792757	NA	NA	0.863721	0.832852	0.847798	0	0	NA	0.5	0	NA	137676	20190215_OR15_Ag1_Prust001_SA_2mg_SdrE_4_IMAC_exp7	33139	-0.393296	0.206446	0.104537	2	0	2	A0A0E1VNS1;S;272;277	0.345423	0.433318	0.461648	0.363193	0.32659	0.526771
Q2FF95	S	319;319;319	1	NA	NA	0.442018	0.243389	0.00185666	0.58475	0.153838	-0.251486	-0.159209	NA	0.229314	NA	140.82	125.62	0.927374	GLDLKDASIDMLGTASKVEVTKDNTTVVDGD			NA	NA	0.576975	0.577671	0.927374	0.820264	0.712634	0.541203	0.744556	NA	0.75378	NA	16474	20190215_OR15_Ag1_Prust001_SA_2mg_Stk1_1_IMAC_exp7	38607	0.342703	0.12224	0.0350526	2	0	2	Q2FF95;S;319;319;319	0.604563	0.671284	0.218559	0.173093	0.699557	0.603014
Q2FF95	S	339;339;339	1	1.3452	1.20144	1.64969	1.39358	1.79264	1.96274	1.92184	1.97785	1.79003	1.60819	1.77659	1.74313	271.64	262.38	0.999249	TKDNTTVVDGDGDENSIDARVSQLKSQIEET			0.999249	0.998637	0.998916	0.999234	0.998019	0.99845	0.997873	0.998967	0.997012	0.996254	0.998864	0.99908	26868	20190215_OR15_Ag1_Prust001_SA_2mg_SdrE_1_IMAC_exp7	23089	1.39747	1.91377	1.72948	0	0	0	Q2FF95;S;339;339;339	0.000918297	0.00490983	3.03702	2.30893	0.000752959	0.0127597
Q2FF95	S	345;345;345	1	-1.05372	-1.86955	NA	-1.62895	NA	NA	-1.26844	0.517854	NA	-0.238388	NA	0.961319	115.66	109.96	0.852534	VVDGDGDENSIDARVSQLKSQIEETESDFDR			0	0	NA	0	NA	NA	0	0.725995	NA	0.852534	NA	0.776479	26908	20190215_OR15_Ag1_Prust001_SA_2mg_Stp1_2_IMAC_exp7	38810	-1.51741	-0.375294	0.361465	1	2	2	Q2FF95;S;345;345;345	0.140235	0.213008	0.853145	0.671604	0.369791	0.133238
Q2FF95	S	8;8;8	1	1.07401	1.42178	1.1191	1.09633	1.2293	1.72171	1.4233	1.58664	1.33239	0.969421	1.1378	1.5495	79.201	59.886	0.999979	________MVKQLKFSEDARQAMLRGVDQLA			0.999445	0.999962	0	0.999941	0	0.999886	0.999979	0.999932	0.999444	0	0	0.9995	138764	20190215_OR15_Ag1_Prust001_SA_2mg_Stk1_3_IMAC_exp7	25109	1.1778	1.49024	1.24728	0	0	0	Q2FF95;S;8;8;8	0.146056	0.21924	0.835481	0.65908	0.147685	0.889512
Q2FF95	S	206;206;206	1	NA	NA	NA	-1.28559	NA	0.120422	-0.180115	-0.216021	-0.718255	0.19395	0.343384	NA	136.33	96.41	0.99366	MQFDRGYQSPYMVTDSDKMVAELERPYILVT			NA	NA	NA	0.968519	NA	0.783397	0	0.836112	0	0.966236	0.675736	0.99366	67945	20190215_OR15_Ag1_Prust001_SA_2mg_Stp1_4_IMAC_exp7	33410	-1.28559	-0.0919048	-0.0603071	3	1	1	Q2FF95;S;206;206;206	0.134909	0.206483	0.869958	0.685115	0.147248	0.137997
Q2FF95	S	349;349;349	1	-0.388981	-0.519801	NA	-0.470128	-0.169062	0.259098	-0.106424	NA	NA	-0.341604	0.0481579	0.145608	277.52	257.85	1	DGDENSIDARVSQLKSQIEETESDFDREKLQ			1	1	1	0.999203	0.999712	0.999979	1	1	1	0.999999	1	0.999992	160987	20190215_OR15_Ag1_Prust001_SA_2mg_Stp1_1_IMAC_exp7	29596	-0.459637	-0.00546288	-0.0492792	1	1	1	Q2FF95;S;349;349;349	0.0628748	0.113571	1.20152	0.944732	0.0759882	0.106183
Q2FF95	S	356;356;356	1	-0.384871	-0.711089	NA	-0.35687	-0.126552	0.153239	NA	0.173359	NA	-0.150828	NA	0.328536	228.25	211.23	0.998797	DARVSQLKSQIEETESDFDREKLQERLAKLA			0	0	0.782169	0.998797	0.884955	0.499974	NA	0.951949	NA	0	NA	0.963449	160976	20190215_OR15_Ag1_Prust001_SA_2mg_SdrE_4_IMAC_exp7	29917	-0.484277	0.066682	0.0888538	1	1	2	Q2FF95;S;356;356;356	0.0481237	0.0924886	1.31764	1.03391	0.0640379	0.0809204
Q2FK46	S	489;489	1	0.98997	0.695329	NA	0.639537	0.969234	0.617032	0.816564	NA	0.912203	NA	0.963688	1.48565	106.62	82.663	0.903402	LGLNHLHNKAMIQYGSHARLHIFSKRNQGTL			0.731235	0.903301	NA	0.882049	0.885512	0.646252	0.869233	0.469671	0.903402	NA	0.894966	0.877015	8542	20190215_OR15_Ag1_Prust001_SA_2mg_Stp1_1_IMAC_exp7	21013	0.774945	0.800943	1.12051	1	1	1	Q2FK46;S;489;489	0.216997	0.298584	0.663546	0.524933	0.990044	0.250164
A0A0E1VNV1	S	202;172	1	0.405008	NA	0.422062	0.190179	-0.42045	-0.027287	-0.285629	-0.728982	-0.409708	0.42932	-0.648101	-0.152989	94.801	88.437	0.999964	KELSQLDDRFFRCHNSFVVNRHNIESIDSKE			0.909201	0	0.997005	0.999288	0.999964	0.99992	0.949588	0.995455	0.991864	0.99314	0.804724	0.976072	14638	20190215_OR15_Ag1_Prust001_SA_2mg_Stk1_1_IMAC_exp7	20397	0.339083	-0.365587	-0.19537	1	0	0	A0A0E1VNV1;S;202;172	0.0676874	0.120405	1.16949	0.919357	0.0627782	0.162387
A0A0E1VNV1	S	212;182	1	-0.483444	NA	-0.287562	-0.675886	NA	NA	0.0522678	NA	NA	-0.530769	0.100733	-0.0367818	89.561	80.09	0.999424	FRCHNSFVVNRHNIESIDSKERIVYFKNKEH			0.988738	0	0.999424	0.997903	NA	NA	0.979361	NA	0.886934	0.982111	0.990461	0.982545	73819	20190215_OR15_Ag1_Prust001_SA_2mg_SdrE_3_IMAC_exp7	21245	-0.482297	0.0522678	-0.155606	1	3	1	A0A0E1VNV1;S;212;182	0.265712	0.349182	0.575589	0.456948	0.310529	0.393603
A0A0E1VNV1	S	215;185	1	2.4602	2.55001	2.52685	2.30541	2.31706	2.29178	2.68241	2.56454	NA	NA	1.97118	NA	180.19	160.58	1	HNSFVVNRHNIESIDSKERIVYFKNKEHCYA			0.998117	0.99999	0.999999	0	0.999989	0.999741	0.998169	1	0.999963	0.999932	0.999999	1	73825	20190215_OR15_Ag1_Prust001_SA_2mg_Stk1_4_IMAC_exp7	16718	2.46062	2.46395	1.97118	0	0	3	A0A0E1VNV1;S;215;185	0.0661003	0.118105	1.1798	0.92773	0.999496	0.0688716
A0A0E1VNV1	S	139;109	1	1.08602	0.712787	0.869031	0.709804	0.752318	0.544579	0.860539	0.0610235	0.224147	0.72419	0.351572	0.377368	107.18	94.122	0.999986	LETAHTRLQLLSKDNSVETIELKRGSNSVYV;LETAHTRLQLLSRDNSVETIELKRGSNSVYV			0.999986	0.999942	0.998638	0.999936	0.999938	0.999704	0.999398	0.999976	0.999975	0.999921	0.998218	0.999656	26819	20190215_OR15_Ag1_Prust001_SA_2mg_SdrE_1_IMAC_exp7	34542	0.84441	0.554615	0.419319	0	0	0	A0A0E1VNV1;S;139;109	0.113958	0.180928	0.943255	0.742495	0.303857	0.105023
A0A0E1VNV1	S	231;201	1	0.451995	NA	0.824627	0.0537713	0.21902	0.170562	-0.017403	0.248909	-0.121844	0.0447761	-0.406917	-0.22895	219.43	202.89	0.98532	KERIVYFKNKEHCYASVRNVKKI________			0.725306	0.768466	0.846288	0.98532	0.949073	0.57692	0.545786	0.638694	0.910954	0.958072	0.839925	0.822499	38338	20190215_OR15_Ag1_Prust001_SA_2mg_SdrE_4_IMAC_exp7	13595	0.443464	0.155272	-0.178234	1	0	0	A0A0E1VNV1;S;231;201	0.0253987	0.0577684	1.59519	1.23831	0.302101	0.0214386
A0A0E1VNV1	S	190;160	1	0.0908682	0.168494	0.514649	-0.00777593	-0.190201	0.129309	0.118238	-0.051049	-0.33238	0.0176704	-0.628665	NA	71.451	45.892	0.999995	LDNRQIEFYGNLKELSQLDDRFFRCHNSFVV			0.999995	0.999909	0.999882	0.998314	0.99954	0.99999	0.999907	0.999901	0.999108	0.999949	0.999971	0.999694	42773	20190215_OR15_Ag1_Prust001_SA_2mg_SdrE_1_IMAC_exp7	30225	0.191559	0.00157412	-0.314458	0	0	1	A0A0E1VNV1;S;190;160	0.0604764	0.110018	1.21841	0.958538	0.510519	0.0508672
A0A0E1VNV2	S	113;258	1	-0.401166	-0.269374	-0.577555	-0.971966	-1.58818	-1.25099	NA	-1.23477	NA	-0.865024	-0.897076	NA	95.401	86.443	0.986202	YGYGPGVVTSRTISASQAAGYNFIH______			0.986202	0	0.854436	0	0	0	NA	0	NA	0	0	0.496513	169483	20190215_OR15_Ag1_Prust001_SA_2mg_SdrE_1_IMAC_exp7	46536	-0.555015	-1.35798	-0.88105	0	1	2	A0A0E1VNV2;S;113;258	0.0147908	0.0391307	1.83001	1.40748	0.0121415	0.34021
A0A0H2XFB6	S	722;722	1	-1.49072	-1.55602	NA	NA	-0.1032	-0.180301	NA	NA	NA	-0.963473	-0.409663	-0.556981	67.897	24.651	0.999995	GDLPRNTFINQRYIQSLEKIGFIDLLKSKKS			0	0	NA	NA	0.999577	0.999991	0.999995	NA	NA	0.999965	0.999993	0.999987	196478	20190215_OR15_Ag1_Prust001_SA_2mg_Stk1_3_IMAC_exp7	26252	-1.52337	-0.14175	-0.643372	2	2	1	A0A0H2XFB6;S;722;722	0.00628549	0.0199812	2.20166	1.69938	0.00566653	0.0204998
A0A0E1VNW7	S	67;67	1	0.862176	1.07506	1.25637	NA	0.986215	1.01282	0.87679	0.97254	0.833493	0.677919	0.880768	1.03157	221.09	210.83	1	AHYGKNGGYQIQQAQSKIALNLSETQLSALF			1	1	1	NA	1	1	1	1	1	1	1	1	124551	20190215_OR15_Ag1_Prust001_SA_2mg_Stp1_1_IMAC_exp7	17249	1.06453	0.962091	0.855936	1	0	0	A0A0E1VNW7;S;67;67	0.200045	0.279367	0.698872	0.553825	0.612933	0.178976
Q2FK44	S	644;649	1	-0.434658	-0.277508	NA	-0.132648	-0.622687	-0.550443	-0.663719	-0.981972	0.0815858	1.74726	0.374828	1.21532	134.13	125.36	0.858328	NPMHGRDQKGALSSLSSVAKIPYDCCKDGIS			0.823404	0.84756	0.494255	0.804367	0.807118	0.842247	0.80968	0.765521	0.81915	0.858328	0.716173	0.827637	57560	20190215_OR15_Ag1_Prust001_SA_2mg_Stp1_2_IMAC_exp7	38197	-0.281605	-0.704705	0.854748	1	0	0	Q2FK44;S;644;649	0.00537854	0.0175146	2.26934	1.7566	0.521565	0.0379558
Q2FK44	S	645;650	1	-1.15325	-0.922234	-1.59866	-0.609923	-1.15151	-1.38947	-0.937196	NA	NA	-2.14684	NA	-2.45996	93.162	74.784	0.88467	PMHGRDQKGALSSLSSVAKIPYDCCKDGISN			0.729779	0.818558	0.494255	0.88467	0.701574	0	0	NA	NA	0	NA	0	57551	20190215_OR15_Ag1_Prust001_SA_2mg_SdrE_4_IMAC_exp7	36514	-1.07101	-1.15939	-2.3034	0	1	2	Q2FK44;S;645;650	0.0123497	0.0337662	1.90834	1.47152	0.936841	0.0126647
A0A0H2XIF7	S	142;160	1	0.316209	0.783927	NA	0.813197	0.844181	0.454869	-0.569142	0.722957	2.78638	1.96603	2.88305	3.53195	137.94	133.54	0.992013	AIDTIVMSKDKQNIHSIPVRNEMYQGQTPQS			0.849583	0.922069	0.559035	0.950919	0.523917	0.877785	0.587388	0.909452	0.987721	0.873224	0.991725	0.992013	139920	20190215_OR15_Ag1_Prust001_SA_2mg_Stp1_4_IMAC_exp7	42837	0.637778	0.363216	2.79185	1	0	0	A0A0H2XIF7;S;142;160	0.000670696	0.00392218	3.17347	2.40647	0.810021	0.00295821
A0A0H2XFR8	S	255;255	1	0.762759	0.618285	NA	0.426524	NA	0.564201	0.437614	0.809826	0.704341	NA	NA	NA	113.24	73.615	0.887485	QDLMILTRKKGAYIRSDVTAKTDILVEGVQD			0.825353	0.799949	0.472408	0.804754	0.499503	0.499932	0.887485	0.708831	0.85079	0.498074	0.49923	0.451212	57816	20190215_OR15_Ag1_Prust001_SA_2mg_Stk1_3_IMAC_exp7	20007	0.602523	0.60388	0.704341	1	1	3	A0A0H2XFR8;S;255;255	0.876325	0.905793	0.057335	0.0429713	0.999953	0.878926
A0A0H2XFR8	S	200;200	1	0.206627	0.177627	0.396319	NA	0.0487572	-0.326509	-0.225523	-0.274001	NA	-0.645217	NA	-0.898828	78.334	62.698	1	IRFSKYSNSPTKLFDSGFQKIHMKISEINKI			1	1	1	NA	1	1	1	1	NA	1	NA	1	101195	20190215_OR15_Ag1_Prust001_SA_2mg_Stp1_4_IMAC_exp7	40585	0.260191	-0.194319	-0.772022	1	0	2	A0A0H2XFR8;S;200;200	0.00103386	0.00537418	2.98554	2.26969	0.020085	0.000828044
A0A0H2XFR8	S	129;129	1	NA	0.18864	0.60881	0.0848618	NA	0.351335	0.313226	NA	-0.0443825	NA	0.212073	0.227415	66.92	58.098	0.969791	MYVDSINIFRSFHAISSFKLENLCSLYDIDK			NA	0.969791	0.870233	0.917167	NA	0.765702	0.805489	NA	0.672016	NA	0.923373	0.636166	153244	20190215_OR15_Ag1_Prust001_SA_2mg_SdrE_2_IMAC_exp7	39479	0.294104	0.33228	0.131702	1	2	1	A0A0H2XFR8;S;129;129	0.516257	0.591242	0.287134	0.228235	0.976448	0.613037
A0A0H2XHA2	S	58;66	1	1.28822	2.18993	2.26165	2.21427	2.05159	1.87564	NA	1.74878	NA	2.39785	NA	2.47197	64.654	42.523	0.999931	LFHQQENTLPFKKIVSDLCYKQSDLVQHIKV			0	0	0.999901	0	0.99892	0.999912	NA	0.998699	NA	0.999904	NA	0.999931	90684	20190215_OR15_Ag1_Prust001_SA_2mg_Stp1_4_IMAC_exp7	38357	1.98852	1.892	2.43491	0	1	2	A0A0H2XHA2;S;58;66	0.270014	0.353677	0.568614	0.451393	0.928741	0.354142
A0A0H2XHA2	S	78;86	1	-1.15411	-0.739849	-0.217367	-1.5365	NA	-0.967972	-1.73883	-1.37483	-0.780004	-0.846188	NA	0.0121571	59.975	30.917	0.770568	KQSDLVQHIKVLVKHSYISKVRSKIDERNTY			0	0.514079	0.753516	0.691324	NA	0.657065	0	0	0	0	NA	0.770568	185418	20190215_OR15_Ag1_Prust001_SA_2mg_Stp1_4_IMAC_exp7	18396	-0.911958	-1.36054	-0.538012	0	1	1	A0A0H2XHA2;S;78;86	0.19561	0.274401	0.70861	0.561615	0.496887	0.606042
Q2FK94	S	142;142	1	NA	-2.01734	-1.76466	-1.60727	-1.57042	-1.46271	-1.78028	-1.61997	NA	NA	NA	NA	50.04	42.915	0.995965	ETEEGTVNDIDKDTMSIVRHEPIGVVGAVVA			NA	0	0.995965	0	0	0	0	0	NA	NA	NA	NA	29593	20190215_OR15_Ag1_Prust001_SA_2mg_SdrE_3_IMAC_exp7	29095	-1.79642	-1.60834	NA	1	0	4	Q2FK94;S;142;142	0.198278	0.277728	0.702724	0.55638	0.198278	NA
Q2FK94	S	351;351	1	1.34411	NA	NA	1.81766	1.86626	2.55871	1.77564	1.79158	2.32666	2.06034	2.2377	2.77912	103.02	94.203	0.999997	DQLDKIQSYIDAAKESDAQILAGGHRLTENG			0.998727	0	0	0.99784	0.999938	0.976286	0.965302	0.998895	0.999997	0.97982	0.998882	0.95565	46363	20190215_OR15_Ag1_Prust001_SA_2mg_Stp1_1_IMAC_exp7	40212	1.58089	1.99805	2.35096	2	0	0	Q2FK94;S;351;351	0.0891938	0.148674	1.04967	0.827765	0.386713	0.0799678
Q2FK94	S	475;475	1	0.959326	1.13473	1.38819	1.19831	1.31019	1.31485	1.00571	1.53067	-1.48502	NA	NA	NA	134.57	95.998	1	YKKSGIGRETYKGALSNYQQVKNIYIDTSNA			1	1	0.999998	1	0.999996	0.999999	0.999999	1	0	NA	NA	NA	57537	20190215_OR15_Ag1_Prust001_SA_2mg_SdrE_1_IMAC_exp7	28514	1.17014	1.29035	-1.48502	0	0	3	Q2FK94;S;475;475	4.0358e-05	0.000531854	4.39407	3.27421	0.682011	4.93721e-05
Q2FK94	S	215;215	1	0.0140129	0.0508247	0.4709	0.0293685	0.746452	0.782423	0.397365	0.716853	0.2217	0.123165	0.194493	0.22312	262.24	236.26	0.999227	EVLPKGVVNILTGKGSESGNAIFNHDGVDKL			0.923676	0.950718	0.96766	0.970307	0.999227	0.982032	0.958101	0.962981	0.963147	0.940084	0.834671	0.975683	65365	20190215_OR15_Ag1_Prust001_SA_2mg_Stk1_1_IMAC_exp7	30462	0.141276	0.660773	0.19062	0	0	0	Q2FK94;S;215;215	0.0028942	0.0111594	2.53847	1.95236	0.00417344	0.907731
Q2FK94	S	343;343	1	-0.202192	-0.366906	-0.197387	-0.596108	NA	0.405283	0.00372103	0.150595	-0.633448	-0.863405	-0.301088	-0.250273	90.827	62.618	0.999794	QMGSQTGKDQLDKIQSYIDAAKESDAQILAG			0.986821	0.997103	0.995712	0.875445	0.999794	0.9852	0.997885	0.997949	0.983016	0.890928	0	0.977812	87844	20190215_OR15_Ag1_Prust001_SA_2mg_Stk1_1_IMAC_exp7	29825	-0.340648	0.186533	-0.512053	0	1	0	Q2FK94;S;343;343	0.0123661	0.0337662	1.90777	1.47152	0.0439609	0.577579
Q2FK94	S	315;315	1	0.235534	-0.0404003	NA	0.0715921	1.04855	1.2521	0.86712	1.34847	0.226696	0.370769	0.716771	0.611714	86.189	74.553	1	EKIYDQLVPRLQEAFSNIKVGDPQDEATQMG;EKIYDQLVPRLQEAFSNIKVGNPQDEATQMG			1	1	NA	1	1	1	1	1	1	1	1	1	109513	20190215_OR15_Ag1_Prust001_SA_2mg_Stp1_4_IMAC_exp7	35865	0.0889084	1.12906	0.481488	1	0	0	Q2FK94;S;315;315	0.000416468	0.00277678	3.38042	2.55646	0.000377701	0.0792072
Q2FK94	S	488;488	1	-0.0636161	0.390372	-0.0152825	0.164963	0.371072	0.510257	0.262325	0.846382	NA	NA	NA	NA	113.22	81.794	0.989854	ALSNYQQVKNIYIDTSNALKGLY________			0.968451	0.988882	0.499999	0.979041	0.985942	0.622911	0.989854	0.908355	NA	NA	NA	NA	126278	20190215_OR15_Ag1_Prust001_SA_2mg_Stk1_3_IMAC_exp7	43257	0.119109	0.497509	NA	0	0	4	Q2FK94;S;488;488	0.0597675	0.109011	1.22353	0.962531	0.0597675	NA
Q2FK94	S	65;65	1	-0.560374	-0.276854	-0.550474	-0.364966	0.248913	0.313463	0.240076	0.633979	NA	-0.926511	-0.15102	-0.59737	131.53	110.69	0.987911	KDVDHAVKVAQEAFESWSLTSKSERAQMLRD			0.950754	0.978259	0.987911	0.751107	0.95392	0.987312	0.973115	0.980038	NA	0.859144	0.975929	0.977546	177194	20190215_OR15_Ag1_Prust001_SA_2mg_SdrE_3_IMAC_exp7	51720	-0.438167	0.359108	-0.5583	0	0	1	Q2FK94;S;65;65	0.00161371	0.00728103	2.79217	2.13781	0.00402651	0.796601
A0A0H2XII3	S	177;177	1	-1.66439	-1.69262	-1.67465	-1.794	-1.89738	NA	-1.20765	-1.07737	-1.12539	NA	-1.00354	NA	83.862	76.642	0.903254	YQLPNESVKFYEYPTSLIKEVPIEHNHYPKL			0.889483	0.854306	0.795793	0.903254	0.89751	0.791659	0.822039	0.852929	0.822039	NA	0.844584	NA	56718	20190215_OR15_Ag1_Prust001_SA_2mg_SdrE_4_IMAC_exp7	53588	-1.70642	-1.39413	-1.06446	0	1	2	A0A0H2XII3;S;177;177	0.0723842	0.126375	1.14036	0.89834	0.327029	0.0657278
Q2FFH6	S	206;206;206	1	-0.447699	-0.262976	NA	-0.425768	-1.21784	-1.39845	-1.45583	-1.5517	-2.47726	NA	NA	NA	87.184	74.225	0.998127	TTDKSVEFLLNMDAKSFTMGDYVTRIAQVNA			0.5	0.752115	NA	0.754159	0.998127	0.895549	0	0	0	NA	NA	NA	153912	20190215_OR15_Ag1_Prust001_SA_2mg_Stk1_1_IMAC_exp7	44963	-0.378814	-1.40596	-2.47726	1	0	3	Q2FFH6;S;206;206;206	5.98946e-05	0.000701517	4.22261	3.15396	0.000295994	6.7658e-05
A0A0H2XDU2	S	486;488	1	-1.9798	NA	-2.28021	-1.20799	-0.725271	-0.457258	NA	-1.26364	-1.12109	-0.417067	-1.00238	-0.766057	70.908	45.61	0.999968	YDKTKKDEIVERSRESFNIEHKLRKGHIKRL			0	NA	0	0.989518	0.734449	0.896106	NA	0.999968	0.943648	0	0.979567	0.995183	46483	20190215_OR15_Ag1_Prust001_SA_2mg_Stk1_4_IMAC_exp7	26519	-1.82267	-0.815389	-0.826647	1	1	0	A0A0H2XDU2;S;486;488	0.0309551	0.0665832	1.50927	1.17664	0.0508081	0.0404832
Q2FFI7	S	398;398	1	-0.769966	-0.490538	-1.0825	-0.712934	-0.28112	-0.296165	-0.214086	0.0682866	-0.39757	-1.46504	-0.740012	NA	125.53	115.73	0.98665	WETKTPFRELIEQDESITSVLTKEELDECFD			0.878008	0	0.867224	0	0	0.98665	0.839214	0	0	0.901184	0	NA	42013	20190215_OR15_Ag1_Prust001_SA_2mg_Stk1_2_IMAC_exp7	54005	-0.763984	-0.180771	-0.867541	0	0	1	Q2FFI7;S;398;398	0.0436466	0.0857955	1.36005	1.06654	0.0825935	0.911011
A0A0H2XHR8	S	133;133	1	1.35575	2.16847	NA	2.49504	1.90505	0.958939	NA	2.37838	1.48719	NA	NA	NA	158.15	152.31	0.995153	KGRTLTAVLNVRKDLSNAGAHVVDESVVVDN			0.905865	0.986388	0	0.995153	0.777723	0.794993	0	0.983851	0.991477	0	NA	NA	25272	20190215_OR15_Ag1_Prust001_SA_2mg_SdrE_4_IMAC_exp7	50935	2.00642	1.74746	1.48719	1	1	3	A0A0H2XHR8;S;133;133	0.778766	0.824282	0.108593	0.083924	0.883386	0.785253
A0A0H2XHR8	S	143;143	1	3.35376	4.04952	2.1946	4.08483	3.02214	2.62452	2.3454	3.27965	1.8494	-1.45894	0.687961	NA	172.49	158.76	1	VRKDLSNAGAHVVDESVVVDNNIVTSRVPDD			0.999282	0.999985	0.941296	0.999999	0.999996	0.990374	0.916093	1	0.99986	0	0.995612	0.464054	25283	20190215_OR15_Ag1_Prust001_SA_2mg_Stk1_4_IMAC_exp7	46169	3.42068	2.81792	0.359474	0	0	1	A0A0H2XHR8;S;143;143	0.0116788	0.0323937	1.9326	1.48954	0.697687	0.0113962
A0A0H2XHR8	S	41;41	1	1.67618	1.58786	0.905503	NA	0.547856	0.825294	0.819885	0.802351	-0.425931	-1.06868	NA	-1.13083	156.57	143.62	0.996207	ENAGFNTVVIGDTANSEVVGKHGEKVTVDVG			0.996207	0.994118	0.950829	NA	0.982892	0.907272	0.953017	0.931298	0.976645	0	0	0	32758	20190215_OR15_Ag1_Prust001_SA_2mg_SdrE_1_IMAC_exp7	51439	1.38985	0.748846	-0.875146	1	0	1	A0A0H2XHR8;S;41;41	0.000141593	0.00126577	3.84896	2.89765	0.077342	0.00013681
Q2FFK6	S	260;260	1	3.38177	3.36206	3.6784	2.9034	3.43367	3.52087	3.67685	3.32572	3.61418	4.17172	3.68234	3.71321	118.71	105.75	1	LSNIIYLPKNTRVNFSGDEKMALLKISSSIK			1	1	1	1	1	1	1	1	1	1	1	1	186174	20190215_OR15_Ag1_Prust001_SA_2mg_Stp1_4_IMAC_exp7	18019	3.33141	3.48928	3.79536	0	0	0	Q2FFK6;S;260;260	0.073732	0.128391	1.13234	0.891467	0.659971	0.0659858
Q2FKP7	S	134;134;134	1	1.11997	0.935574	1.28198	0.954924	0.826399	1.44366	1.491	1.12706	1.12493	1.43908	1.18902	1.17711	109.11	101.7	1	EDNVEVKKWGTPREFSFEPKAHWDIVEELKM			1	1	1	1	1	1	1	1	1	1	1	1	36744	20190215_OR15_Ag1_Prust001_SA_2mg_Stp1_4_IMAC_exp7	41907	1.07311	1.22203	1.23254	0	0	0	Q2FKP7;S;134;134;134	0.533817	0.606649	0.272608	0.217062	0.613095	0.573318
Q2FKP7	S	88;88;88	1	-0.993302	-0.54691	-0.89792	-0.569446	-0.353461	0.0477787	-0.334289	-0.491492	-0.424714	-0.667759	-0.577178	-0.0302929	126.32	93.092	1	IAEMRTLGDDIKEKDSQLNEIDNKMTGILCR			0	1	0	1	1	1	1	1	1	1	0	1	40849	20190215_OR15_Ag1_Prust001_SA_2mg_Stp1_4_IMAC_exp7	19641	-0.751895	-0.282866	-0.424986	0	0	0	Q2FKP7;S;88;88;88	0.0648896	0.116461	1.18783	0.93382	0.0599765	0.204182
Q2FKP7	S	43;43;43	1	-0.681773	-0.955723	NA	-1.0329	-0.557255	-0.339228	-1.28184	-0.877082	-0.807535	-0.200923	NA	-0.107531	97.456	87.191	0.997555	VDEILELDEQRRKLISATEEMKARRNKVSEE			0.997555	0.764267	0	0.798231	0.978954	0.99715	0.5	0	0.978954	0.991655	0.5	0.989143	104970	20190215_OR15_Ag1_Prust001_SA_2mg_SdrE_1_IMAC_exp7	32599	-0.890133	-0.763851	-0.371996	1	0	1	Q2FKP7;S;43;43;43	0.232683	0.314312	0.633236	0.502639	0.886604	0.234864
Q2FKP7	S	56;56;56	1	0.813073	0.941523	0.876054	0.770192	1.72966	1.32486	1.41164	1.23127	1.35077	1.19287	1.27916	1.23569	132.06	77.861	1	LISATEEMKARRNKVSEEIALKKRNKENADD			1	1	1	1	1	1	1	1	1	1	1	1	187656	20190215_OR15_Ag1_Prust001_SA_2mg_Stp1_1_IMAC_exp7	30078	0.85021	1.42436	1.26462	0	0	0	Q2FKP7;S;56;56;56	0.000649186	0.00382829	3.18763	2.417	0.000606288	0.00543632
A0A0H2XJV8	S	200;206	1	-2.03052	-1.70324	-1.94592	-1.89622	NA	NA	-1.72486	NA	-2.25354	-1.48388	-1.6506	-1.44197	56.359	49.129	0.989404	EITQNMNDTQRSEINSMVTRVISRWATEYNI			0	0	0	0	NA	NA	0	NA	0	0.906426	0	0.989404	152478	20190215_OR15_Ag1_Prust001_SA_2mg_Stp1_4_IMAC_exp7	30098	-1.89398	-1.72486	-1.7075	0	3	0	A0A0H2XJV8;S;200;206	0.647886	0.709036	0.188501	0.149332	0.857554	0.641398
A0A0H2XJV8	S	514;520	1	NA	-0.768213	-0.391706	-0.847443	-0.313503	NA	NA	-0.134301	NA	NA	0.327698	-0.00223777	72.2	59.152	0.865229	RNFTLRTGSRTFDAASYLRAHGADTILTQHF			0.499467	0.845431	0.838821	0.837251	0.558395	NA	NA	0	NA	NA	0.8612	0.865229	167190	20190215_OR15_Ag1_Prust001_SA_2mg_Stp1_4_IMAC_exp7	47761	-0.669121	-0.223902	0.16273	1	2	2	A0A0H2XJV8;S;514;520	0.033207	0.069979	1.47877	1.15503	0.176771	0.0297283
Q2FKN8	S	122;122;124	1	-0.526476	-0.105379	-0.26918	-0.387304	-0.503894	-0.224085	-0.212467	-0.401466	-1.40166	-1.97756	-1.61602	-2.50779	200.99	186.74	0.999659	RELIARVKANLRRHYSQPAQDTGNVTNEITI			0.999659	0.99865	0.984472	0.998803	0.998846	0.998674	0.998348	0.999488	0	0.81565	0.882994	0	77277	20190215_OR15_Ag1_Prust001_SA_2mg_SdrE_1_IMAC_exp7	36294	-0.322085	-0.335478	-1.87576	0	0	0	Q2FKN8;S;122;122;124	6.79305e-05	0.000759685	4.16793	3.11937	0.997928	0.00014732
A0A0H2XEN6	S	369;369	1	-0.398943	-0.00159448	1.02256	0.492877	0.845295	0.841963	0.600843	0.806381	0.499232	NA	2.35855	0.985059	124.86	117.16	0.998875	KNHYNENTRYEYDEDSNATHQRTYHVDEHPS			0	0.890225	0.978055	0.996813	0.998875	0.961944	0.95563	0.97522	0.998412	0	0.994883	0.967137	125269	20190215_OR15_Ag1_Prust001_SA_2mg_Stk1_1_IMAC_exp7	17029	0.278724	0.773621	1.28095	0	0	1	A0A0H2XEN6;S;369;369	0.164398	0.240221	0.784104	0.619389	0.520513	0.144944
A0A0H2XEN6	S	384;384	1	1.23703	NA	1.50007	0.685744	1.13906	1.1268	1.19888	1.30179	0.554724	0.800919	NA	0.0989342	137.99	132.08	0.995273	SNATHQRTYHVDEHPSDTYPEDDKNIKDKIV			0.895291	0	0.939418	0.535294	0.988793	0.918008	0.914157	0.951314	0.750864	0.995273	0.487808	0.609136	175921	20190215_OR15_Ag1_Prust001_SA_2mg_Stp1_2_IMAC_exp7	22708	1.14095	1.19163	0.484859	1	0	1	A0A0H2XEN6;S;384;384	0.0352331	0.0731401	1.45305	1.13584	0.972992	0.0695748
A0A0H2XG88	S	224;224	1	0.00677323	0.0239492	NA	0.0417674	0.0365473	0.26484	0.271944	-0.0185504	0.157802	0.474612	0.28363	0.429062	133.32	127.73	0.885371	ASFVTEGKNEWAFETSDKSFVAQIEHTVIVT			0.5	0.857574	NA	0.82859	0.83363	0.643927	0.885371	0.641808	0.83363	0.736963	0.782728	0.5	123762	20190215_OR15_Ag1_Prust001_SA_2mg_Stk1_3_IMAC_exp7	42837	0.0241633	0.138695	0.336277	1	0	0	A0A0H2XG88;S;224;224	0.0330361	0.0697236	1.48101	1.15662	0.502785	0.031034
Q2FKQ5	S	22;22;22	1	-0.630053	-0.993322	-0.420407	-0.265628	-0.388988	-0.508956	-0.305966	-0.0943983	-0.780687	-0.243246	-0.167022	-0.200102	111.63	87.779	0.985222	WEKVLEIAQEKLSAVSYSTFLKDTELYTIKD			0.967035	0.96196	0.977915	0	0.975913	0.937848	0.929615	0.90283	0.96196	0.985222	0.953478	0.936928	110633	20190215_OR15_Ag1_Prust001_SA_2mg_Stp1_2_IMAC_exp7	55906	-0.577353	-0.324577	-0.347764	0	0	0	Q2FKQ5;S;22;22;22	0.375289	0.461058	0.425634	0.336244	0.410631	0.47388
Q2FKQ5	S	87;87;87	1	-0.679033	NA	-0.444289	NA	-0.9277	-0.572951	-0.808247	NA	-0.585335	-0.541975	-0.320805	-1.21166	116.74	107.41	0.977754	EVKPHFITTEELANYSNNETATPKETTKPST			0	0.496028	0.911235	NA	0	0	0.923993	NA	0.977754	0.953388	0.653362	0.662689	132592	20190215_OR15_Ag1_Prust001_SA_2mg_Stp1_1_IMAC_exp7	41233	-0.561661	-0.769632	-0.664945	2	1	0	Q2FKQ5;S;87;87;87	0.752166	0.800656	0.123686	0.0965539	0.736118	0.916489
A0A0H2XFN6	S	121;121	1	1.09746	1.50758	1.36377	1.37236	0.426567	0.930455	1.20299	0.834028	1.43478	1.22727	1.28888	1.31055	231.4	193.03	0.993854	FPLSKKRDDNFIAGHSMGGYGTIKFALTQGD			0.966529	0.957628	0.957031	0.988793	0.983047	0.982922	0.951688	0.984112	0.993854	0.83494	0.97925	0.963522	17295	20190215_OR15_Ag1_Prust001_SA_2mg_Stp1_1_IMAC_exp7	42860	1.33529	0.848509	1.31537	0	0	0	A0A0H2XFN6;S;121;121	0.0180841	0.0455674	1.7427	1.34135	0.0273218	0.990715
A0A0H2XFN6	S	171;171	1	-1.65024	-1.53033	NA	-1.27163	-1.60278	-1.92485	-1.73426	0.315412	NA	-2.41512	0.751838	-2.64071	92.112	64.997	0.809068	LEWNDFSKEAIIGNLSSVKGTEHDPYYLLDK			0.5	0.5	0.5	0.5	0.78596	0.799624	0	0.522349	0.809068	0.5	0.5	0	32532	20190215_OR15_Ag1_Prust001_SA_2mg_Stp1_1_IMAC_exp7	43340	-1.48407	-1.23662	-1.43466	1	0	1	A0A0H2XFN6;S;171;171	0.960272	0.967858	0.0176055	0.0141883	0.962489	0.99866
A0A0H2XEP7	S	74;74	1	1.05059	0.998406	0.942021	0.651626	0.45416	0.899348	0.512562	NA	NA	NA	0.447129	0.882093	59.067	51.377	0.819739	AVVEHARENNLKIIASCSFAKHMLEKEDSYQ			0.819739	0	0	0.71808	0	0	0	NA	NA	NA	0	0	83211	20190215_OR15_Ag1_Prust001_SA_2mg_SdrE_1_IMAC_exp7	31431	0.91066	0.622024	0.664611	0	1	2	A0A0H2XEP7;S;74;74	0.273266	0.356937	0.563414	0.447408	0.290246	0.467001
A0A0H2XEP7	S	76;76	1	1.95891	1.81237	NA	1.52498	1.84494	2.11042	1.8765	2.11625	1.78222	1.90245	2.18647	2.12542	110.38	97.174	0.996736	VEHARENNLKIIASCSFAKHMLEKEDSYQDV			0.994448	0.989918	0.935999	0.929389	0.986862	0.988659	0.986862	0.919665	0.994256	0.743031	0.981965	0.996736	83224	20190215_OR15_Ag1_Prust001_SA_2mg_Stp1_4_IMAC_exp7	29484	1.76542	1.98703	1.99914	1	0	0	A0A0H2XEP7;S;76;76	0.245173	0.326781	0.610527	0.485743	0.307244	0.274485
Q2FDU4	S	87;87	1	NA	-0.409971	NA	-0.536184	-0.519871	-0.0437527	NA	-0.0012293	-0.206422	NA	-0.373487	-0.158371	124.25	110.66	0.999976	VMNDGSTDETARVARSYGATVVDVVDDTDGK			NA	0	NA	0	0	0	NA	0.999976	0	NA	0	0.999397	164457	20190215_OR15_Ag1_Prust001_SA_2mg_Stk1_4_IMAC_exp7	47316	-0.473078	-0.188284	-0.246094	2	1	1	Q2FDU4;S;87;87	0.35223	0.439621	0.453174	0.356921	0.34196	0.480263
Q2FE05	S	84;84	1	NA	0.731291	0.36964	-0.483217	NA	-0.0657366	-0.313106	0.11442	NA	-0.708535	-0.693277	NA	95.822	58.266	1	DSQKELEMVLKEKGKSELLEKVQYSTELANI			NA	1	1	1	1	1	1	1	NA	1	0	NA	62334	20190215_OR15_Ag1_Prust001_SA_2mg_Stp1_2_IMAC_exp7	18362	0.205905	-0.088141	-0.700906	1	1	2	Q2FE05;S;84;84	0.148504	0.222439	0.828262	0.65279	0.68399	0.13289
A0A0H2XJF7	S	154;154	1	-0.505978	-0.332849	-0.1707	-0.441988	-1.37788	-1.33615	-0.866154	-1.22555	-1.39734	-1.08445	-1.68531	-0.989679	109.44	92.202	0.999805	QNLDRAFVQDGTNIESKLSLAATPKLASKGA			0.893829	0.965145	0.988798	0.999805	0	0	0.999723	0	0.977799	0	0	0.962728	3888	20190215_OR15_Ag1_Prust001_SA_2mg_SdrE_4_IMAC_exp7	27402	-0.362879	-1.20143	-1.28919	0	0	0	A0A0H2XJF7;S;154;154	0.00073592	0.0041744	3.13317	2.37941	0.00218768	0.00110783
A0A0H2XHT0	S	108;108	1	1.36832	1.49127	1.09154	1.15646	0.38646	-0.285263	1.51065	-2.20179	2.49712	1.5422	2.39497	2.03642	114.69	101.86	0.999716	LLNESKNTQDIDKIVSQLHMDEYIHKKAKTY			0.999675	0.986263	0.967704	0.958923	0.904267	0.982517	0.833008	0	0.995935	0	0.892649	0.999716	90793	20190215_OR15_Ag1_Prust001_SA_2mg_Stp1_4_IMAC_exp7	44741	1.2769	-0.147487	2.11768	0	0	0	A0A0H2XHT0;S;108;108	0.0225841	0.0530047	1.6462	1.27569	0.13528	0.447253
A0A0H2XHT0	S	205;205	1	NA	NA	NA	-0.150642	NA	NA	-0.482428	-1.15819	1.09449	1.60441	1.44511	1.31565	150.06	130.27	0.970056	NSILIINKGKIVTETSEEELKQFKDNDLENV			NA	0.663506	NA	0.947434	NA	NA	0.659119	0	0	0.721828	0.674235	0.970056	90914	20190215_OR15_Ag1_Prust001_SA_2mg_Stp1_4_IMAC_exp7	25105	-0.150642	-0.820307	1.36492	3	2	0	A0A0H2XHT0;S;205;205	0.00256067	0.010181	2.59165	1.99221	0.279372	0.0239562
A0A0H2XHT0	S	57;57	1	-0.13734	0.434942	-0.740226	NA	0.435788	NA	0.423793	NA	1.73644	0.213947	0.953503	1.14276	335.54	319.6	0.999981	KTTLMKVILGYSSFQSGNFNVINSKDSKSNI			0	0	0	NA	0	NA	0	NA	0.999981	0.998846	0	0.933883	183426	20190215_OR15_Ag1_Prust001_SA_2mg_Stp1_1_IMAC_exp7	56854	-0.147541	0.429791	1.01166	1	2	0	A0A0H2XHT0;S;57;57	0.0894605	0.148942	1.04837	0.826984	0.53114	0.0775562
A0A0H2XIB2	S	10;10	1	0.170218	0.680108	1.37973	1.0036	0.7138	0.340802	0.86712	0.935054	1.1222	1.82749	1.35681	NA	171.98	167.18	0.995142	______MKRTDKYRDSYQYDNQNQNHRRQSE			0.970193	0.982771	0.982882	0.992882	0.833345	0.829341	0.963844	0.976721	0.954999	0.995142	0.965177	0.479552	199177	20190215_OR15_Ag1_Prust001_SA_2mg_Stp1_2_IMAC_exp7	14485	0.808414	0.714194	1.4355	0	0	1	A0A0H2XIB2;S;10;10	0.0947241	0.155652	1.02354	0.807845	0.940109	0.157673
A0A0H2XIB2	S	24;24	1	0.520383	0.399973	1.02553	-0.105588	0.989386	0.349234	0.107533	NA	0.807905	1.527	0.668336	-0.374403	159.44	131.92	0.999953	DSYQYDNQNQNHRRQSEDASYRQQYAKGDPE			0.980688	0.996285	0.998095	0.864518	0.989935	0	0.954514	0	0.999953	0.998815	0.990065	0	148858	20190215_OR15_Ag1_Prust001_SA_2mg_Stp1_1_IMAC_exp7	8297	0.460075	0.482051	0.657209	0	1	0	A0A0H2XIB2;S;24;24	0.884524	0.913151	0.0532905	0.0394573	0.998744	0.890294
A0A0H2XFK1	S	110;110	1	-1.19138	-1.15578	NA	-0.946499	NA	-0.268087	-0.422277	-0.492922	-0.580889	-0.929034	-0.529805	NA	63.216	59.363	0.992946	AKDTKMPSMKITLSFSKSNTTKTTVTSTSVF			0.969277	0.95387	NA	0.847744	NA	0.88507	0.992946	0.98468	0.785082	0.966698	0.992946	NA	89602	20190215_OR15_Ag1_Prust001_SA_2mg_Stp1_3_IMAC_exp7	41988	-1.09789	-0.394429	-0.679909	1	1	1	A0A0H2XFK1;S;110;110	0.0050749	0.0167987	2.29457	1.77473	0.00421662	0.0438008
Q2FFR2	S	92;92;92	1	2.60577	2.76044	2.71214	2.77221	3.22971	3.2808	3.20818	3.19509	2.94722	3.18697	3.06104	2.78423	127.17	111.97	1	IMTPLKPIGVDVEIKSGIGPVIHNPIKTIQD			1	1	1	1	1	1	1	1	1	1	1	1	154238	20190215_OR15_Ag1_Prust001_SA_2mg_Stp1_3_IMAC_exp7	38029	2.71264	3.22844	2.99486	0	0	0	Q2FFR2;S;92;92;92	0.000345954	0.00241565	3.46098	2.61697	0.00025721	0.013908
A0A0H2XDW3	S	11;11	1	1.59486	1.66932	1.78791	1.25039	1.74926	1.67008	1.74354	1.61434	1.7286	2.25331	2.13918	2.1224	65.224	56.211	1	_____MRKIQAKKGLSIECKGWEQEAVLRML			1	1	0	1	1	1	1	1	1	1	1	1	63381	20190215_OR15_Ag1_Prust001_SA_2mg_Stp1_4_IMAC_exp7	25417	1.57562	1.6943	2.06087	0	0	0	A0A0H2XDW3;S;11;11	0.0147509	0.0390621	1.83118	1.40824	0.667371	0.0146532
A0A0H2XJW7	S	120;120	1	1.42237	1.39481	1.37128	1.29238	0.965067	1.44886	1.58616	1.22148	1.3515	1.59619	1.65005	NA	138.45	107.26	1	IENLQNRGEDIGNEISK______________			1	1	0	1	1	1	1	1	1	1	0	0.971583	58509	20190215_OR15_Ag1_Prust001_SA_2mg_Stp1_2_IMAC_exp7	20143	1.37021	1.30539	1.53258	0	0	1	A0A0H2XJW7;S;120;120	0.32642	0.413662	0.486223	0.383354	0.878886	0.522778
A0A0H2XJW7	S	103;103	1	3.88659	3.90914	4.07018	4.05431	3.57576	3.70088	3.61238	3.74315	3.82283	3.75934	4.06303	4.02636	181.76	181.76	0.999858	GNFKSDINPNIERLQSHIENLQNRGEDIGNE			0.99762	0.997914	0.999278	0.999606	0.998777	0.999171	0.998816	0.999858	0.999366	0.997548	0.998242	0.997705	109945	20190215_OR15_Ag1_Prust001_SA_2mg_Stk1_4_IMAC_exp7	22915	3.98005	3.65804	3.91789	0	0	0	A0A0H2XJW7;S;103;103	0.00635105	0.0201667	2.19715	1.69536	0.00702866	0.719953
A0A0H2XJW7	S	77;77	1	1.611	1.7129	1.7587	1.56032	0.888008	0.935464	1.03614	1.21404	-0.395135	-0.421668	0.0579126	-0.272474	178.03	160.16	0.90151	LNYGVQIKNESAEFGSSIGGEIKSLLGNFKS			0	0	0	0	0.874276	0.90151	0.831959	0.832353	0.499996	0.860619	0	0	123536	20190215_OR15_Ag1_Prust001_SA_2mg_Stk1_2_IMAC_exp7	40294	1.66073	1.01841	-0.257841	0	0	0	A0A0H2XJW7;S;77;77	1.32615e-07	9.30626e-06	6.87741	5.03122	0.000822761	1.13561e-07
A0A0H2XJW7	S	78;78	1	0.407664	0.786701	0.69692	0.356972	0.557113	0.456078	0.652718	0.695214	-0.290593	-0.62833	0.266164	0.197394	203.27	135.89	0.836619	NYGVQIKNESAEFGSSIGGEIKSLLGNFKSD			0.805379	0.738078	0.821935	0.804815	0.836619	0	0.802282	0.805465	0.499996	0.754179	0.779753	0	123534	20190215_OR15_Ag1_Prust001_SA_2mg_Stk1_1_IMAC_exp7	39161	0.562064	0.590281	-0.113841	0	0	0	A0A0H2XJW7;S;78;78	0.00970423	0.0281112	2.01304	1.55112	0.988882	0.019052
A0A0H2XJW7	S	92;92	1	2.43668	2.24103	2.65731	2.60658	2.07982	2.10604	2.09985	1.93625	2.75803	2.94699	2.88597	2.99552	324.39	314.05	1	SSIGGEIKSLLGNFKSDINPNIERLQSHIEN			1	1	1	1	1	1	1	1	1	1	1	1	158353	20190215_OR15_Ag1_Prust001_SA_2mg_Stk1_2_IMAC_exp7	53104	2.4854	2.05549	2.89662	0	0	0	A0A0H2XJW7;S;92;92	3.1665e-05	0.000448908	4.49942	3.34784	0.00331838	0.00440273
A0A0H2XJW7	S	85;85	1	1.18964	1.27501	1.39993	1.27503	0.71502	1.03496	0.928742	0.90584	0.229876	NA	0.732173	0.690802	84.368	76.186	1	NESAEFGSSIGGEIKSLLGNFKSDINPNIER			1	1	1	1	1	1	1	1	1	NA	1	1	158342	20190215_OR15_Ag1_Prust001_SA_2mg_Stp1_4_IMAC_exp7	46804	1.2849	0.896139	0.550951	0	0	1	A0A0H2XJW7;S;85;85	0.00153214	0.00708193	2.8147	2.14985	0.0288504	0.00122804
A0A0H2XJW7	S	45;45	1	2.49681	2.71402	2.72887	2.41214	1.51398	1.51003	1.42295	1.47039	0.0352029	-0.242659	0.0440786	0.0415056	136.99	125.22	0.996394	VKNNTIDRTAPTGSKSELQREFETIKQSFND			0.942605	0.853581	0.974012	0.793311	0.995869	0.943537	0.992907	0.996394	0.588837	0.927433	0.966092	0.939266	165607	20190215_OR15_Ag1_Prust001_SA_2mg_Stk1_4_IMAC_exp7	10958	2.58796	1.47934	-0.030468	0	0	0	A0A0H2XJW7;S;45;45	1.02755e-09	3.03278e-07	8.9882	6.51816	1.41309e-06	1.40651e-09
A0A0H2XHP5	S	138;138	1	-0.882951	-0.494798	-0.541354	-0.931058	-0.452613	-0.991888	NA	-1.07234	NA	-2.08041	-2.02782	NA	99.407	95.091	0.957922	EKMIHPKAQDVFETVSQKPHYTNKLSKREIE			0	0.932348	0	0.957922	0	0	NA	0	NA	0	0	NA	9959	20190215_OR15_Ag1_Prust001_SA_2mg_SdrE_4_IMAC_exp7	28311	-0.71254	-0.838946	-2.05411	0	1	2	A0A0H2XHP5;S;138;138	0.00209051	0.0087977	2.67975	2.05563	0.79609	0.00207338
A0A0H2XHV9	S	202;202	1	NA	-0.178269	-0.386536	-0.815868	-0.443761	-0.520999	-0.520383	-0.562468	-0.351913	-0.23084	-0.489401	-0.18024	94.639	89.986	0.991826	YNLKPQHSDDTFKDYSQVAYNEHLHSKFNAT			NA	0.989734	0.880613	0.947512	0.874032	0	0.978698	0	0.949445	0	0.991826	0.899177	31790	20190215_OR15_Ag1_Prust001_SA_2mg_Stp1_3_IMAC_exp7	24378	-0.460224	-0.511903	-0.313099	1	0	0	A0A0H2XHV9;S;202;202	0.345159	0.433318	0.46198	0.363193	0.930032	0.575729
A0A0H2XJR5	S	138;138	1	0.716376	0.957013	0.82659	0.582208	1.00143	0.899963	0.925593	1.02223	0.0234009	-0.321807	0.164664	0.375256	87.026	74.438	0.999997	GKNRKDKLVSNIGKISKDTRFNVGVEPKDLT			0.999997	0.999664	0.999914	0	0.999359	0.990878	0.999047	0.998479	0.999624	0	0	0.990585	113815	20190215_OR15_Ag1_Prust001_SA_2mg_SdrE_1_IMAC_exp7	24608	0.770547	0.962303	0.0603784	0	0	0	A0A0H2XJR5;S;138;138	0.000262457	0.00202953	3.58094	2.69261	0.38721	0.00159306
A0A0H2XFG6	S	44;44	1	0.0259166	0.259577	0.552373	0.0801366	0.34633	0.733417	0.251635	0.327747	-0.353372	NA	-0.289873	-0.46355	123.01	108.34	0.999987	DKLKAEYNKYKQDPQSYKDNAKDKATQLGTI			0.999945	0.999428	0.99987	0.998169	0.998194	0.862495	0.999987	0.999958	0	0.999887	0.955419	0.971553	196766	20190215_OR15_Ag1_Prust001_SA_2mg_Stk1_3_IMAC_exp7	11959	0.229501	0.414782	-0.368932	0	0	1	A0A0H2XFG6;S;44;44	0.00262019	0.010359	2.58167	1.98468	0.433655	0.0114095
A0A0H2XFG6	S	91;91	1	0.714156	1.75658	1.17088	1.18169	0.720754	1.47446	1.55285	1.30916	-1.15561	-1.86144	-1.22175	-1.15188	128.01	120.63	1	NRLKNNPKAFFKEEKSKFTEYDNKTDESIEK			0	1	0.999986	0.99993	0.999838	1	0.999776	0.999997	0.999625	0	0.999903	0	157551	20190215_OR15_Ag1_Prust001_SA_2mg_Stk1_2_IMAC_exp7	16316	1.20583	1.2643	-1.34767	0	0	0	A0A0H2XFG6;S;91;91	6.10581e-06	0.000138088	5.21426	3.85984	0.974819	1.58795e-05
Q2FG49	S	160;160	1	-1.31112	-1.4133	-0.963777	NA	-0.912125	NA	NA	NA	NA	-0.544631	NA	-0.75795	57.348	34.568	0.994783	QRNNLSLEDAKARVYSQISIDKKSRMADHVI			0.991536	0	0.967285	NA	0	0	NA	NA	NA	0.994783	NA	0	191255	20190215_OR15_Ag1_Prust001_SA_2mg_Stp1_2_IMAC_exp7	36181	-1.2294	-0.912125	-0.651291	1	3	2	Q2FG49;S;160;160	0.122994	0.192229	0.910117	0.716181	0.485013	0.112859
Q2FG49	S	163;163	1	NA	NA	NA	-1.33914	NA	-1.3022	-1.29128	NA	-0.794877	-0.857027	-0.983773	-0.898892	54.343	40.534	0.993946	NLSLEDAKARVYSQISIDKKSRMADHVIDNL			NA	0	NA	0.993946	0	0	0.993535	NA	0.90043	0.980086	0.979194	0.908208	191259	20190215_OR15_Ag1_Prust001_SA_2mg_SdrE_4_IMAC_exp7	24481	-1.33914	-1.29674	-0.883642	3	2	0	Q2FG49;S;163;163	0.0032231	0.0120953	2.49173	1.91738	0.873704	0.00892168
A0A0H2XI00	S	13;13	1	-0.193454	0.402943	-0.0902232	NA	1.06066	0.971153	1.48858	1.91884	1.12851	-0.924019	1.2832	0.70043	224.59	207.96	0.997004	___MSQKVLVVDDEHSIVTLLKYNLETAGYE			0.51845	0.997004	0.700656	0.882237	0.982006	0	0.995144	0.953422	0.953347	0	0.956673	0.831011	185489	20190215_OR15_Ag1_Prust001_SA_2mg_SdrE_2_IMAC_exp7	56805	0.0397554	1.35981	0.547032	1	0	0	A0A0H2XI00;S;13;13	0.0914856	0.151415	1.03865	0.819831	0.0852715	0.62122
A8Z2L4	S	237;237;222	1	NA	-0.0681478	NA	-0.298356	-0.157683	-0.101541	-0.0167298	-0.368759	-0.486311	-0.103729	0.0383947	-0.33434	88.734	83.769	0.999959	VAEGCMTAQDCQKELSQYINVDNRVSVLGHV			NA	0.840059	NA	0.965848	0.999959	0.985726	0.980957	0.951834	0.995263	0.995248	0.99248	0.848938	42816	20190215_OR15_Ag1_Prust001_SA_2mg_Stk1_1_IMAC_exp7	44585	-0.183252	-0.161178	-0.221496	2	0	0	A8Z2L4;S;237;237;222	0.906091	0.929944	0.0428282	0.0315431	0.990354	0.971403
A0A0E1VQK2	S	329;309	1	-0.237819	-0.290223	-0.175988	-0.211212	-0.683978	-0.950126	-0.516342	-0.941012	NA	NA	NA	NA	74.46	54.131	0.993013	LPLEQPSWNPKDFAPSIYQSDDRLGKIYSSI			0.959432	0.992763	0.983161	0.991656	0.99284	0.993013	0.965729	0	0	0	NA	NA	18715	20190215_OR15_Ag1_Prust001_SA_2mg_Stk1_2_IMAC_exp7	37258	-0.228811	-0.772865	NA	0	0	4	A0A0E1VQK2;S;329;309	0.00237883	0.00960773	2.62364	2.01738	0.0023788	NA
A0A0E1VQK2	S	343;323	1	NA	-0.279039	-0.155508	NA	0.382299	0.0895989	NA	-0.0659391	-0.791564	-0.795688	-0.555931	-0.45622	80.787	66.147	0.949822	PSIYQSDDRLGKIYSSIAQKVIAATNK____			NA	0.784946	0.697184	NA	0.790613	0.949822	NA	0.787438	0.794702	0.795163	0.818512	0.810977	91533	20190215_OR15_Ag1_Prust001_SA_2mg_Stk1_2_IMAC_exp7	20376	-0.217274	0.13532	-0.649851	2	1	0	A0A0E1VQK2;S;343;323	0.00383997	0.0136787	2.41567	1.86396	0.16543	0.0749617
Q2FEW1	S	381;381	1	NA	0.414394	0.630663	0.397419	0.333458	NA	NA	-0.300308	NA	NA	NA	NA	70.555	60.798	0.999421	REEEFSPLKNKEGKDSVATATEDLRRMGLI_			NA	0	0.999421	0	0	NA	NA	0	NA	NA	NA	NA	37497	20190215_OR15_Ag1_Prust001_SA_2mg_SdrE_3_IMAC_exp7	24108	0.480825	0.0165749	NA	1	2	4	Q2FEW1;S;381;381	0.166584	0.242532	0.778366	0.615231	0.166584	NA
Q2FEW1	S	63;63	1	3.08998	2.85784	2.72734	2.81559	3.12809	3.18086	2.86741	3.00167	3.10876	3.57408	3.35004	3.47046	141.32	126.05	0.999833	DLYINKKTIDDVSAVSEVKYDIKSQMSDDEI			0.999833	0.996527	0.997368	0.998988	0.998388	0.999832	0.998144	0.998904	0.998509	0.99982	0.998853	0.997545	168941	20190215_OR15_Ag1_Prust001_SA_2mg_SdrE_1_IMAC_exp7	31854	2.87269	3.04451	3.37583	0	0	0	Q2FEW1;S;63;63	0.00627651	0.0199752	2.20228	1.69951	0.355421	0.00535956
Q2FEW1	S	269;269	1	-1.35239	-0.796443	NA	-0.791519	NA	-0.335555	-0.954859	-0.61899	-0.603105	-0.593552	-0.540458	-0.449349	81.494	76.587	0.982086	DYDITSKTIQPKPGESVGRLVNVDCKDTVLE			0	0.827411	NA	0.758544	NA	0.821744	0.872749	0.870411	0.712992	0.980267	0.82282	0.982086	169430	20190215_OR15_Ag1_Prust001_SA_2mg_Stp1_4_IMAC_exp7	14826	-0.980118	-0.636468	-0.546616	1	1	0	Q2FEW1;S;269;269	0.122291	0.191557	0.912606	0.717701	0.260795	0.116228
Q2FG18	S	45;45;45	1	2.04682	2.2595	2.21836	1.90565	1.1591	0.718384	1.15252	0.65846	NA	NA	NA	NA	94.767	85.579	0.999987	PYAPGQHGPNQRKKLSEYGLQLREKQKLRYL			0.999976	0.999859	0.999987	0.999974	0.999987	0.999896	0.999987	0.999736	NA	0	0	0	94673	20190215_OR15_Ag1_Prust001_SA_2mg_Stk1_3_IMAC_exp7	42151	2.10758	0.922117	NA	0	0	4	Q2FG18;S;45;45;45	0.000291336	0.00218075	3.53561	2.66139	0.000291288	NA
Q2FG18	S	20;20;20	1	0.671851	0.83189	0.793548	0.675819	0.10976	-0.238137	0.00968122	-0.418609	-1.33468	-2.33298	NA	-2.90078	108.35	55.859	0.963078	RGSNWKKSRRLGISLSGTGKELEKRPYAPGQ			0.955195	0.725779	0.835228	0.86035	0.83214	0.835662	0.838701	0.963078	0.818293	0	NA	0	102773	20190215_OR15_Ag1_Prust001_SA_2mg_Stk1_4_IMAC_exp7	37989	0.743277	-0.134326	-2.18948	0	0	1	Q2FG18;S;20;20;20	5.86438e-05	0.00069457	4.23178	3.15828	0.0458743	4.75307e-05
Q2FG18	S	132;132;132	1	NA	-0.626182	-1.327	-1.04355	-1.17536	-1.67096	-1.25828	NA	-1.04697	-1.9415	-1.17375	-1.52776	44.632	38.728	0.792571	GHILVDGKRVDIPSYSVKPGQTISVREKSQK			NA	0	0	0.792571	0	0	0	NA	0	0	0	0	149845	20190215_OR15_Ag1_Prust001_SA_2mg_SdrE_4_IMAC_exp7	39664	-0.998909	-1.3682	-1.4225	1	1	0	Q2FG18;S;132;132;132	0.314749	0.400499	0.502035	0.397398	0.44841	0.318412
A0A0H2XGH3	S	452;454	1	1.62077	1.8743	1.89854	1.47715	2.09979	2.30161	2.454	2.2346	5.36474	5.62793	5.34482	5.54725	261.63	236.67	0.99967	AANFDTKKADSILAASGVSDDAAKASNITEQ			0.996088	0.998419	0.989	0.99967	0.957582	0.992426	0	0.999334	0.999618	0.996157	0.993982	0.989951	91714	20190215_OR15_Ag1_Prust001_SA_2mg_SdrE_4_IMAC_exp7	31375	1.71769	2.2725	5.47119	0	0	0	A0A0H2XGH3;S;452;454	2.69383e-10	1.52282e-07	9.56963	6.81735	0.00274754	1.10069e-09
A0A0H2XGH3	S	455;457	1	2.07577	2.10557	2.35446	-1.08581	2.59109	3.07565	3.03149	3.06431	3.19168	3.55448	3.17208	3.56163	226.57	201.6	0.999965	FDTKKADSILAASGVSDDAAKASNITEQTNV			0.999495	0.999627	0.99719	0.999582	0.999965	0.998716	0.997572	0.998256	0.993383	0.994387	0.996997	0.987654	91718	20190215_OR15_Ag1_Prust001_SA_2mg_Stk1_1_IMAC_exp7	32392	1.3625	2.94064	3.36997	0	0	0	A0A0H2XGH3;S;455;457	0.0377494	0.076896	1.42309	1.1141	0.104183	0.0391792
Q2FFZ9	S	156;156	1	6.14498	6.28948	NA	5.9725	6.08378	6.16888	NA	6.22798	6.17715	5.9748	6.05303	NA	266.44	245.74	0.991826	SANYKANNVATDANHSYTSRVDK________			0.989881	0.865154	0.750637	0.869294	0.988419	0.98416	0.770001	0.991826	0.84806	0.68653	0.884393	0.977289	9260	20190215_OR15_Ag1_Prust001_SA_2mg_Stk1_4_IMAC_exp7	13310	6.13566	6.16021	6.06833	1	1	1	Q2FFZ9;S;156;156	0.630482	0.694822	0.200327	0.158127	0.964259	0.768675
Q2FFZ9	S	159;159	1	5.11286	5.51998	5.41443	4.98415	4.89546	5.08311	5.05033	5.02193	3.61367	3.6292	3.58921	3.23137	337.02	325.37	0.954885	YKANNVATDANHSYTSRVDK___________			0.812237	0.707154	0.58373	0.832875	0.754555	0.779593	0.693807	0.704687	0.954885	0.744925	0.8143	0.829273	9397	20190215_OR15_Ag1_Prust001_SA_2mg_Stp1_1_IMAC_exp7	17594	5.25786	5.01271	3.51586	0	0	0	Q2FFZ9;S;159;159	6.94316e-07	3.04522e-05	6.15844	4.51638	0.210239	9.79811e-07
Q2FFZ9	S	95;95	1	5.74482	5.79017	5.50635	5.70242	5.1413	5.27834	5.70954	5.28825	5.23664	5.37087	5.40528	5.00448	236.17	223.81	0.862326	VDAVKGIGDSVQTLNSSVDRVTNSITHNISQ			0.861263	0.856431	0.859145	0.279745	0.825884	0.858795	0.855398	0.825883	0.254116	0.475195	0.828023	0.862326	61282	20190215_OR15_Ag1_Prust001_SA_2mg_Stp1_4_IMAC_exp7	35174	5.68594	5.35436	5.25432	0	0	0	Q2FFZ9;S;95;95	0.0262086	0.0591378	1.58156	1.22813	0.0840507	0.0265221
Q2FFZ9	S	103;103	1	4.848	5.15402	4.48472	NA	4.2512	4.64526	4.59426	4.63545	5.83988	6.03335	6.16987	6.04028	327.53	307.89	0.999148	DSVQTLNSSVDRVTNSITHNISQNEDKISQV			0.781924	0.998334	0.95959	0.569016	0.999148	0.95317	0.933972	0.996382	0.942275	0.704846	0.985688	0.977885	188752	20190215_OR15_Ag1_Prust001_SA_2mg_Stk1_1_IMAC_exp7	22328	4.82891	4.53154	6.02085	1	0	0	Q2FFZ9;S;103;103	2.911e-05	0.000421195	4.53596	3.37552	0.23892	0.000263587
Q2FFZ9	S	109;109	1	7.09851	6.86178	6.64535	6.862	6.67104	6.45247	6.70763	6.73833	6.91938	7.24361	6.69302	6.67688	372.91	351.24	0.999999	NSSVDRVTNSITHNISQNEDKISQVVQWSNV			0.999999	0.999999	0.999991	0.999629	0.999999	0	0.999998	0.99802	0	0.999877	0	0.936306	188753	20190215_OR15_Ag1_Prust001_SA_2mg_Stk1_1_IMAC_exp7	22568	6.86691	6.64237	6.88322	0	0	0	Q2FFZ9;S;109;109	0.220578	0.301736	0.656438	0.520373	0.302032	0.992762
Q2FFZ9	S	78;78	1	4.11134	4.19349	4.21494	4.18114	3.86469	3.89	3.98258	4.11341	4.38503	4.32309	4.66572	4.52465	165.34	137.06	1	NRLTEDIQGKVDRLNSVVDAVKGIGDSVQTL			1	1	1	1	1	1	1	1	1	0.999636	0.996542	1	108649	20190215_OR15_Ag1_Prust001_SA_2mg_Stp1_4_IMAC_exp7	28760	4.17523	3.96267	4.47462	0	0	0	Q2FFZ9;S;78;78	0.000415931	0.00277678	3.38098	2.55646	0.0604319	0.0112202
A0A0H2XGN7	S	12;12	1	-0.650215	NA	-1.09838	-1.07941	NA	NA	NA	-0.44653	-1.4705	NA	NA	-0.789619	80.69	48.436	0.999753	____MKQLESEQQFESLKQGATVFEFTAGWC			0	NA	0	0.999753	NA	NA	NA	0.995388	0	NA	NA	0	138524	20190215_OR15_Ag1_Prust001_SA_2mg_SdrE_4_IMAC_exp7	35587	-0.942667	-0.44653	-1.13006	1	3	2	A0A0H2XGN7;S;12;12	0.390626	0.474591	0.408239	0.32368	0.51169	0.833788
Q2FG62	S	201;201;201	1	-1.78312	-1.83092	-1.79762	-1.71671	-2.16347	-2.41508	-2.22605	-2.3622	NA	NA	NA	NA	50.207	43.472	1	KIARKSENTSITRDVSGEGVQQALLKILEGT			0	0	1	1	0	0	0	0	NA	NA	NA	NA	30618	20190215_OR15_Ag1_Prust001_SA_2mg_SdrE_4_IMAC_exp7	40795	-1.78209	-2.2917	NA	0	0	4	Q2FG62;S;201;201;201	0.000193799	0.00159529	3.71265	2.79716	0.000193746	NA
Q2FG62	S	268;268;268	1	0.239053	-0.145358	0.770324	-0.332851	0.0318021	-0.210448	-0.110872	-0.901309	NA	NA	NA	NA	92.792	66.854	0.860557	EEVIKRRLGEKVIGFSSNEADKYDEQALLAQ			0.819537	0.798124	0.860557	0.785101	0.823635	0.774165	0.798124	0.766054	NA	NA	NA	NA	183051	20190215_OR15_Ag1_Prust001_SA_2mg_SdrE_3_IMAC_exp7	33668	0.132792	-0.297707	NA	0	0	4	Q2FG62;S;268;268;268	0.2269	0.308132	0.644165	0.511263	0.2269	NA
Q2FG62	S	416;416;416	1	0.281254	1.34833	NA	1.6037	1.43288	-0.289433	0.052781	1.77111	-0.34428	NA	NA	NA	162.58	156.98	1	TEPELYDAEGNLINNSKTSA___________			1	1	NA	1	1	0.999999	0.999999	1	0	NA	NA	NA	189812	20190215_OR15_Ag1_Prust001_SA_2mg_Stk1_4_IMAC_exp7	56359	1.07776	0.741834	-0.34428	1	0	3	Q2FG62;S;416;416;416	0.452059	0.531823	0.344805	0.274233	0.879898	0.423302
Q2FEV9	S	53;53	1	5.79652	6.14043	6.02864	5.51854	5.57291	5.64324	5.59335	5.38992	3.85562	4.30314	4.13798	5.13952	87.696	77.923	0.982939	HAVPKLDSKDVSRIGSTFGKTNRVIIDTEDH			0.982939	0.811651	0.916048	0.948652	0.933669	0.841724	0.909996	0.911386	0.927922	0.971	0.900719	0.567654	82284	20190215_OR15_Ag1_Prust001_SA_2mg_SdrE_1_IMAC_exp7	26062	5.87103	5.54986	4.35907	0	0	0	Q2FEV9;S;53;53	0.000547099	0.00337518	3.26193	2.4717	0.453034	0.000593287
Q2FEV9	S	26;26	1	3.55029	3.65983	3.36447	3.25637	3.02402	2.81658	2.62248	2.45389	0.508252	0.352616	0.662142	0.392197	150.53	70.314	0.999617	EVRIQWRVADIKIPTSEIKNITQDQDIHAVP			0.978996	0.664874	0.940029	0.826848	0.999617	0.691468	0.797319	0.953097	0.749474	0.837299	0.773824	0.813362	87477	20190215_OR15_Ag1_Prust001_SA_2mg_Stk1_1_IMAC_exp7	22305	3.45774	2.72924	0.478802	0	0	0	Q2FEV9;S;26;26	1.15786e-08	1.62506e-06	7.93634	5.78913	0.00126048	9.6055e-09
Q2FG57	S	53;53	1	0.0680226	NA	0.168322	-0.0243704	0.427843	0.0852787	0.307861	-0.0429706	-0.815555	NA	NA	-1.08766	71.451	60.634	0.952959	TKQKRQLRKARLVSKSDMKRVKQLLAYKK__			0.5	NA	0.858702	0	0	0.952959	0.937341	0	0	NA	NA	0	113808	20190215_OR15_Ag1_Prust001_SA_2mg_Stk1_2_IMAC_exp7	12381	0.0706582	0.194503	-0.951606	1	0	2	Q2FG57;S;53;53	0.000781482	0.00436976	3.10708	2.35954	0.655262	0.00185231
Q2FER4	S	95;95;95	1	NA	2.69824	2.21797	1.82251	1.77019	1.32083	1.40517	NA	1.37491	NA	1.05369	NA	92.856	76.654	0.993083	KTVEVTVKGPGPGRESAIRALQSAGLEVTAI			NA	0.990579	0.987969	0.981021	0.877796	0.8151	0.993083	0.479327	0.734753	NA	0.958305	0	64292	20190215_OR15_Ag1_Prust001_SA_2mg_Stk1_3_IMAC_exp7	13591	2.24624	1.49873	1.2143	1	1	2	Q2FER4;S;95;95;95	0.0378792	0.0770282	1.4216	1.11335	0.0861673	0.0424933
Q2FER4	S	73;73;73	1	2.66465	2.90282	3.08747	2.73828	2.0728	1.571	NA	NA	0.273673	0.50009	-0.78536	-1.57033	72.643	54.418	0.999632	STPFAAQMASETASKSAMEHGLKTVEVTVKG			0.9993	0.99908	0.999389	0.999632	0.995351	0.998702	NA	0	0.990498	0.995585	0.999516	0.991516	151180	20190215_OR15_Ag1_Prust001_SA_2mg_SdrE_4_IMAC_exp7	12807	2.84831	1.8219	-0.395481	0	2	0	Q2FER4;S;73;73;73	0.000641419	0.00380648	3.19286	2.41948	0.235813	0.000537656
Q2FER4	S	67;67;67	1	2.39892	2.46891	2.10215	2.00158	1.42071	0.66438	0.776809	0.368639	NA	NA	NA	NA	168.05	164.8	0.969342	FKGSKKSTPFAAQMASETASKSAMEHGLKTV			0.960777	0.899592	0.353917	0.900172	0.70709	0.746404	0.969342	0.578646	0	0	0	0	162936	20190215_OR15_Ag1_Prust001_SA_2mg_Stk1_3_IMAC_exp7	35693	2.24289	0.807634	NA	0	0	4	Q2FER4;S;67;67;67	0.00118718	0.00587729	2.92548	2.23082	0.00118715	NA
Q2FEV0	S	45;45	1	4.18783	4.19409	4.38291	4.32498	4.02242	4.18128	4.07659	4.28585	4.21641	3.88938	4.41138	4.2575	128.88	108.1	0.999984	QEQNQEPQFKNKLTFSDEVVEKIAGIAAREV			0.997949	0.998744	0.99985	0.999984	0.999522	0.999851	0.998751	0.999673	0.999969	0.999514	0.999975	0.999153	112005	20190215_OR15_Ag1_Prust001_SA_2mg_SdrE_4_IMAC_exp7	40039	4.27245	4.14154	4.19367	0	0	0	Q2FEV0;S;45;45	0.507533	0.583871	0.294536	0.233683	0.481463	0.756442
Q2FEV0	S	110;110	1;2	3.24909	2.89665	2.74564	2.95012	2.03742	2.05421	1.85212	1.55957	2.01685	3.05912	3.11782	3.62541	143.42	127.45	1	KQAAVDLKVILEYGESAPKIFRKVTELVKEQ			1	0.999999	0.99988	1	0.995492	0.999769	0.999827	0.999995	0.9934	0.999999	0.999999	1	183351	20190215_OR15_Ag1_Prust001_SA_2mg_SdrE_1_IMAC_exp7	35821	2.96037	1.87583	2.9548	0	0	0	Q2FEV0;S;110;110	0.00855285	0.0254051	2.06789	1.59508	0.0149403	0.999814
Q2FEQ4	S	124;124;124	1	-0.113614	0.179901	-0.373759	NA	-0.193319	-0.638785	-0.645953	-0.244058	-0.959282	NA	-0.927436	NA	102.62	80.389	0.996868	YSHPVEIKAEENITFSVEKNTVVKVEGISKE			0.933308	0.939468	0.937048	NA	0.94704	0.940023	0.953121	0.82135	0.996868	NA	0.978582	NA	2271	20190215_OR15_Ag1_Prust001_SA_2mg_Stp1_1_IMAC_exp7	37959	-0.10249	-0.430529	-0.943359	1	0	2	Q2FEQ4;S;124;124;124	0.0226402	0.0530677	1.64512	1.27517	0.242222	0.0187312
Q2FEQ4	S	110;110;110	1	2.72376	3.45911	2.5197	4.08595	3.28779	2.42201	3.01033	4.1336	4.09792	0.561341	2.75449	2.13708	246.27	137.7	0.957523	RAQMQGKDLILNVGYSHPVEIKAEENITFSV			0.947148	0.913401	0.916972	0.954129	0.945696	0.950627	0.952654	0.937116	0.952984	0.911867	0.957523	0.896489	24781	20190215_OR15_Ag1_Prust001_SA_2mg_Stp1_3_IMAC_exp7	54060	3.19713	3.21343	2.38771	0	0	0	Q2FEQ4;S;110;110;110	0.461818	0.541036	0.335529	0.266774	0.999723	0.53032
Q2FEQ4	S	146;146;146	1	1.94153	1.99527	2.01633	1.78934	1.31743	NA	1.29344	1.33954	0.745804	0.318886	0.659789	NA	99.669	88.456	0.970579	VKVEGISKEQVGALASNIRSVRPPEPYKGKG			0.928218	0.883031	0.850402	0.970579	0.833139	NA	0.93402	0.792372	0.793376	0.865242	0.963113	NA	45603	20190215_OR15_Ag1_Prust001_SA_2mg_SdrE_4_IMAC_exp7	32807	1.93562	1.3168	0.574826	0	1	1	Q2FEQ4;S;146;146;146	1.35107e-05	0.000238519	4.86932	3.62248	0.00158471	1.02954e-05
Q2FG69	S	157;157;157	1	-1.7523	-1.89841	-1.9956	-2.12462	-1.34639	-1.40918	-1.78032	-1.506	-1.72608	NA	NA	-1.98164	62.765	62.765	0.991482	GCYHGHSDSLLIKAGSGVATLGLPDSPGVPE			0.978616	0.991482	0	0	0	0.965755	0.886972	0	0	NA	NA	0.925094	4553	20190215_OR15_Ag1_Prust001_SA_2mg_SdrE_2_IMAC_exp7	52429	-1.94273	-1.51047	-1.85386	0	0	2	Q2FG69;S;157;157;157	0.0257984	0.0584472	1.58841	1.23324	0.0246402	0.833196
Q2FG69	S	30;30;30	1	-0.474665	-1.43793	-0.904276	-0.790013	-0.993441	-0.707705	-0.929319	-0.724416	-1.39388	-1.20359	-1.26452	-1.31966	91.62	81.839	0.999922	TLMPGGVNSPVRAFKSVDTPAIFMDHGKGSK			0.999299	0.998489	0.992587	0.999922	0.924645	0.980406	0.998783	0.996543	0	0.980326	0.972645	0.986526	163283	20190215_OR15_Ag1_Prust001_SA_2mg_SdrE_4_IMAC_exp7	45826	-0.901721	-0.83872	-1.29541	0	0	0	Q2FG69;S;30;30;30	0.0600613	0.109475	1.22141	0.960683	0.933115	0.120286
Q2FEN9	S	153;153	1	1.79826	2.122	1.70441	2.2298	2.03536	2.10067	1.70806	2.13073	1.12704	0.786032	1.19858	0.752924	183.06	164.69	1	RGPMSHGSHFHRAPGSVGMASDASRVFKGQK			1	1	1	1	1	1	1	1	1	1	1	0.999998	9684	20190215_OR15_Ag1_Prust001_SA_2mg_SdrE_2_IMAC_exp7	19138	1.96362	1.99371	0.966144	0	0	0	Q2FEN9;S;153;153	0.000165407	0.00142861	3.78145	2.84509	0.980776	0.000403968
Q2FEN9	S	158;158	1	1.18002	1.45989	1.5585	1.15677	1.25324	1.58135	1.25068	1.27771	0.444351	0.62672	0.611707	0.537277	157.68	146.78	0.983838	HGSHFHRAPGSVGMASDASRVFKGQKMPGRM			0.899443	0.913174	0.978011	0.829232	0.950042	0.965867	0.975986	0.763201	0.962655	0.978567	0.834646	0.983838	9712	20190215_OR15_Ag1_Prust001_SA_2mg_Stp1_4_IMAC_exp7	17780	1.33879	1.34074	0.555014	0	0	0	Q2FEN9;S;158;158	6.67322e-05	0.000752856	4.17566	3.12329	0.999828	0.000151112
Q2FEN9	S	142;142	1	1.52768	1.91489	2.01715	2.11811	1.91038	1.99307	1.62598	2.03803	0.963471	0.811009	1.38876	0.970704	119.39	108.44	0.922042	FQGAIKRHGQSRGPMSHGSHFHRAPGSVGMA			0.77915	0.912648	0.919335	0.762156	0.875712	0.884049	0.829622	0.883918	0.909492	0.89793	0.922042	0.888731	64516	20190215_OR15_Ag1_Prust001_SA_2mg_Stp1_3_IMAC_exp7	10791	1.89446	1.89187	1.03349	0	0	0	Q2FEN9;S;142;142	0.000687295	0.00400257	3.16286	2.39766	0.999863	0.00140124
Q2FEN9	S	145;145	1	NA	2.67026	1.46992	2.88834	2.81477	NA	NA	2.98653	NA	NA	NA	0.857811	110.38	106.33	0.89072	AIKRHGQSRGPMSHGSHFHRAPGSVGMASDA			0	0.871194	0.46373	0.865167	0.89072	0	0.472836	0.880962	0	0.443447	0.498284	0.626194	64499	20190215_OR15_Ag1_Prust001_SA_2mg_Stk1_1_IMAC_exp7	9922	2.34284	2.90065	0.857811	1	2	3	Q2FEN9;S;145;145	0.161359	0.23652	0.792206	0.626132	0.639224	0.247762
Q2FES2	S	99;99;99	1	0.849323	0.279509	NA	0.470519	NA	-0.34954	-0.519181	-0.445009	-1.40091	-1.3737	-0.98849	-1.24291	138.55	124.71	0.873645	GIARALLEADPEYRGSLKRAGLLTRDPRMKE			0.495266	0.873645	0.854069	0.835856	0	0.499977	0	0.846651	0.784038	0.701404	0	0.499262	7603	20190215_OR15_Ag1_Prust001_SA_2mg_SdrE_2_IMAC_exp7	32345	0.533117	-0.43791	-1.2515	1	1	0	Q2FES2;S;99;99;99	2.84615e-05	0.000413945	4.54574	3.38306	0.00157431	2.17045e-05
Q2FES2	S	130;130;130	1	-0.0166919	0.231766	0.815803	-0.167176	-0.943087	-1.01139	NA	NA	-1.53942	-0.899391	NA	NA	50.834	34.681	0.999953	RKKPGLKAARRSPQFSKR_____________			0	0	0.999625	0.999953	0	0	NA	NA	0	0	NA	NA	149237	20190215_OR15_Ag1_Prust001_SA_2mg_SdrE_4_IMAC_exp7	10444	0.215925	-0.97724	-1.21941	0	2	2	Q2FES2;S;130;130;130	0.0136352	0.036696	1.86534	1.43538	0.0379774	0.0187765
Q2FGJ3	S	3;3;3	1	2.92838	2.8276	3.00648	3.1755	3.08154	3.6092	3.32578	3.34057	3.18255	3.62104	3.54743	3.48721	107.21	88.227	1	_____________MISVNDFKTGLTISVDNA			1	1	1	1	1	1	1	1	1	1	1	1	117757	20190215_OR15_Ag1_Prust001_SA_2mg_Stp1_3_IMAC_exp7	37992	2.98449	3.33927	3.45956	0	0	0	Q2FGJ3;S;3;3;3	0.014892	0.039221	1.82705	1.40648	0.0595552	0.0145799
Q2FER2	S	6;6;6	1	1.69063	1.627	1.91532	1.36142	1.44899	1.14606	1.19295	1.28768	1.82647	1.73693	1.58214	1.72541	148.96	137.79	0.999968	__________MKVRPSVKPICEKCKVIKRKG			0.99966	0.998449	0.997373	0.999569	0.999796	0.999569	0.997269	0.999753	0.999689	0.983113	0.999968	0.997846	187546	20190215_OR15_Ag1_Prust001_SA_2mg_Stp1_3_IMAC_exp7	16483	1.64859	1.26892	1.71774	0	0	0	Q2FER2;S;6;6;6	0.0077408	0.0235156	2.11121	1.62864	0.0231415	0.824306
Q2FEQ7	S	33;33;33	1	NA	1.73917	1.6531	1.51503	NA	0.72179	0.63286	NA	-1.07953	-0.728034	-0.868237	-0.844774	121.76	115.98	0.842717	TQRKTVEALGLKKTNSSVVVEDNPAIRGQIN			0.388846	0.779861	0.842717	0.689815	0	0.628683	0.389771	0	0	0.333333	0	0	171685	20190215_OR15_Ag1_Prust001_SA_2mg_SdrE_3_IMAC_exp7	31776	1.63577	0.677325	-0.880145	1	2	0	Q2FEQ7;S;33;33;33	5.71822e-07	2.54778e-05	6.24274	4.59384	0.000381358	6.87153e-07
Q2FEQ7	S	34;34;34	1	2.48192	2.41239	1.89301	1.74148	1.01655	0.660594	0.475049	NA	NA	NA	NA	NA	142.85	130.88	0.968968	QRKTVEALGLKKTNSSVVVEDNPAIRGQINK			0.388846	0.879706	0.902353	0.851849	0.963991	0.968968	0.389771	0	0	0.333333	0	0	171691	20190215_OR15_Ag1_Prust001_SA_2mg_Stk1_2_IMAC_exp7	30405	2.1322	0.717399	NA	0	1	4	Q2FEQ7;S;34;34;34	0.00266237	0.0104962	2.57473	1.97897	0.00266237	NA
Q2FEQ7	S	11;11;11	1	3.38743	3.5389	3.46992	3.01914	2.01118	1.92637	2.0835	1.11375	0.189289	0.3176	0.0979548	NA	99.215	85.636	0.999998	_____MAKLQITLTRSVIGRPETQRKTVEAL			0.999998	0	0.999984	0.999992	0.999911	0.995459	0.997278	0	0	0.999441	0	NA	163479	20190215_OR15_Ag1_Prust001_SA_2mg_SdrE_1_IMAC_exp7	15534	3.35385	1.7837	0.201614	0	0	1	Q2FEQ7;S;11;11;11	3.86582e-06	9.77599e-05	5.41276	4.00984	0.000280386	2.93574e-06
A8Z349	S	12;12;16	1	NA	3.8737	3.61956	3.51149	3.66904	3.72297	NA	3.89939	NA	3.64688	3.83489	NA	190.46	146.65	0.965246	____MKAKEIRDLTTSEIEEQIKSSKEELFN			NA	0.718449	0.79985	0.860447	0.754854	0.758626	NA	0.735254	0	0.965246	0.788323	0.454044	25418	20190215_OR15_Ag1_Prust001_SA_2mg_Stp1_2_IMAC_exp7	46416	3.66825	3.7638	3.74088	1	1	2	A8Z349;S;12;12;16	0.742946	0.793505	0.129043	0.10045	0.736495	0.864023
A8Z349	S	65;65;69	1	1.7831	1.32602	1.90583	NA	NA	NA	NA	NA	-0.83047	0.347927	NA	NA	120.63	57.555	1	IARLKTVAREREIEQSKANQ___________			1	0.999996	1	NA	NA	NA	NA	NA	0.999995	1	NA	NA	45729	20190215_OR15_Ag1_Prust001_SA_2mg_SdrE_3_IMAC_exp7	6469	1.67165	NA	-0.241271	1	4	2	A8Z349;S;65;65;69	0.0305928	0.0659554	1.51438	1.18075	NA	0.0305928
Q2FEP2	S	223;223	1	0.806618	1.18719	1.34776	1.18983	0.92551	0.620602	NA	0.357871	-1.63195	-1.22248	NA	NA	104.45	100.79	1	AGRSRWKGIRPTVRGSVMNPNDHPHGGGEGR			1	1	0.999993	1	0.999968	0.9998	NA	0.999694	0	0	0	NA	65604	20190215_OR15_Ag1_Prust001_SA_2mg_SdrE_1_IMAC_exp7	11648	1.13285	0.634661	-1.42721	0	1	2	Q2FEP2;S;223;223	7.95459e-05	0.000833154	4.09938	3.07927	0.100327	6.77026e-05
Q2FEP2	S	157;157	1	0.84513	0.921793	0.952689	0.717492	1.11294	0.866297	0.494447	1.09734	0.339036	1.13456	0.618315	0.938076	105.65	93.073	0.999871	HNIELKPGKGGQIARSAGASAQVLGKEGKYV			0.999228	0.999805	0.993968	0.987191	0.997213	0.997583	0.996895	0.983766	0.99811	0.999833	0.997058	0.999871	150950	20190215_OR15_Ag1_Prust001_SA_2mg_Stp1_4_IMAC_exp7	20969	0.859276	0.892756	0.757498	0	0	0	Q2FEP2;S;157;157	0.766421	0.813055	0.115532	0.0898798	0.983114	0.856512
Q2FEP2	S	32;32	1	2.08635	2.43716	2.08806	2.01171	0.915317	NA	0.768709	NA	NA	NA	-2.89414	-2.2253	72.275	53.896	1	TSLDFAEITKTTPEKSLLKPLPKKAGRNNQG			1	1	1	1	0	NA	0	NA	NA	NA	0	0	158382	20190215_OR15_Ag1_Prust001_SA_2mg_SdrE_4_IMAC_exp7	32856	2.15582	0.842013	-2.55972	0	2	2	Q2FEP2;S;32;32	1.39479e-05	0.000241678	4.85549	3.61676	0.00503559	1.30561e-05
Q2FEP2	S	80;80	1	0.240544	0.378823	-0.136761	-0.454275	-0.527019	NA	-1.37416	NA	NA	NA	NA	NA	75.739	71.754	0.999992	IDFKRNKDGINAKVDSIQYDPNRSANIALVV			0.999822	0.999967	0.999939	0.999992	0	NA	0	NA	NA	NA	NA	NA	178732	20190215_OR15_Ag1_Prust001_SA_2mg_SdrE_4_IMAC_exp7	24802	0.00708267	-0.950589	NA	0	2	4	Q2FEP2;S;80;80	0.0670443	0.119488	1.17364	0.922676	0.0670449	NA
A0A0H2XKB1	S	120;120	1	-0.763548	-1.1211	-1.3101	-1.25738	-0.496516	-0.889913	-1.01751	-0.643629	-0.569088	NA	-1.15408	-0.567861	96.059	83.532	1	FLNKVNKGLHVANQASPNAKTTIRSLLGVLK			1	0	0.999914	1	0	1	0.999945	0.999994	0.999997	0.999976	0	0.999964	62973	20190215_OR15_Ag1_Prust001_SA_2mg_SdrE_1_IMAC_exp7	13851	-1.11303	-0.761892	-0.763677	0	0	1	A0A0H2XKB1;S;120;120	0.176911	0.25427	0.752245	0.594705	0.214874	0.261819
A0A0H2XKB1	S	23;23	1	NA	-1.72967	-1.81609	NA	-1.20922	-0.922482	-1.91109	-1.38107	NA	-2.71546	-1.78446	NA	45.207	32.847	0.900255	KIRRLEKSEEQIKLESLNEVTEAIAANKDSI			NA	0.900255	0	NA	0	0	0	0	NA	0	0	NA	100930	20190215_OR15_Ag1_Prust001_SA_2mg_SdrE_2_IMAC_exp7	55453	-1.77288	-1.35597	-2.24996	2	0	2	A0A0H2XKB1;S;23;23	0.149679	0.223602	0.824841	0.650525	0.553695	0.558942
Q2FGE4	S	13;13;13	1	-1.16823	-1.23053	-1.01902	-1.13249	-1.50897	-1.1789	-1.00245	-1.33461	-1.22317	-1.07275	-0.974239	NA	103.44	88.54	1	___MAKRDYYEVLGISKDASKDEIKKAYRKL			0.999972	1	1	1	0.999992	1	1	1	0.999997	0.999997	0.999982	NA	31898	20190215_OR15_Ag1_Prust001_SA_2mg_Stk1_2_IMAC_exp7	50087	-1.13757	-1.25623	-1.09005	0	0	1	Q2FGE4;S;13;13;13	0.382629	0.467231	0.417222	0.330468	0.55528	0.917278
Q2FGE4	S	366;366;366	1	1.29822	1.37126	1.11987	1.40719	1.0531	1.06981	1.13221	1.16795	-1.36046	-1.31742	-1.41295	-1.29087	180.1	167.83	1	KEFAQLNGEEINEQPSNFKDRAKRFFKGE__			1	1	1	1	1	1	1	1	1	0	1	0	36210	20190215_OR15_Ag1_Prust001_SA_2mg_Stp1_3_IMAC_exp7	43835	1.29913	1.10577	-1.34543	0	0	0	Q2FGE4;S;366;366;366	1.27453e-11	1.6133e-08	10.8947	7.79228	0.0269559	5.90931e-10
Q2FF75	S	218;218;218	1	NA	-1.21815	-0.848602	-1.42145	-1.07398	-0.978687	-1.17989	-0.936131	-0.461051	-0.592563	-0.577489	-0.917704	98.392	87.228	1	WLDKDSYDFSFSGLKSAVINQLHNQRQKNIP			NA	0	0.999998	0.999998	0	1	0	0	0.999997	0	1	0.999999	151353	20190215_OR15_Ag1_Prust001_SA_2mg_Stk1_2_IMAC_exp7	21478	-1.16273	-1.04217	-0.637202	1	0	0	Q2FF75;S;218;218;218	0.0177191	0.0448087	1.75156	1.34864	0.719063	0.0213012
Q2FGC5	S	23;23;23	1	-0.734391	-0.474575	-1.18693	NA	-0.627382	-0.445733	-0.917357	NA	-0.784874	-0.423251	NA	-0.656073	75.102	68.569	0.991256	MEEEVTILKNKLTQLSEISVAHVKFYTGILK			0.974409	0.969144	0.974343	NA	0.787295	0.776685	0	NA	0.874026	0.991256	NA	0.959608	112766	20190215_OR15_Ag1_Prust001_SA_2mg_Stp1_2_IMAC_exp7	41422	-0.798633	-0.663491	-0.621399	1	1	1	Q2FGC5;S;23;23;23	0.717819	0.771112	0.143985	0.112882	0.819642	0.715962
A0A0H2XGA1	S	178;178	1	-0.226949	-0.0879456	0.0728959	0.117512	-0.235988	0.00940454	-0.251979	-0.0689825	NA	-0.87424	NA	-0.444724	95.483	82.895	0.996233	TYDRSCLNDCYDKVSSIYDHLVKEESLIKTN			0.977274	0.963948	0.987429	0.996233	0.994251	0	0.95637	0.940271	NA	0	NA	0	188074	20190215_OR15_Ag1_Prust001_SA_2mg_SdrE_4_IMAC_exp7	39724	-0.0311217	-0.136886	-0.659482	0	0	2	A0A0H2XGA1;S;178;178	0.0117588	0.0325694	1.92964	1.48719	0.685099	0.0106738
A0A0H2XIU2	S	88;88	1	NA	5.79665	5.40831	NA	NA	NA	NA	NA	NA	5.62855	5.92541	5.22075	62.694	53.749	0.867508	VLDDKDRLLTTVKLKSNTLNVTLPRQTLIDI			NA	0.499922	0.867508	NA	NA	0.625198	NA	NA	NA	0.861054	0.591741	0.635734	160177	20190215_OR15_Ag1_Prust001_SA_2mg_SdrE_3_IMAC_exp7	41078	5.60248	NA	5.59157	2	4	1	A0A0H2XIU2;S;88;88	0.973341	0.978571	0.0117348	0.0094078	NA	0.973341
Q2FG96	S	74;74;74	1	-0.548704	-0.269359	-0.176586	-0.238695	-0.756099	-1.32059	-1.17805	-1.11733	NA	NA	NA	NA	46.953	36.166	0.784616	VVQKEMYTFKDKGDRSITLRPEGTAAVVRSY			0	0	0	0.784616	0	0	0	0	NA	NA	NA	NA	58268	20190215_OR15_Ag1_Prust001_SA_2mg_SdrE_4_IMAC_exp7	30910	-0.308336	-1.09302	NA	0	0	4	Q2FG96;S;74;74;74	0.00168478	0.00748287	2.77346	2.12593	0.00168475	NA
Q2FG96	S	56;56;56	1	0.260308	-1.13681	-0.186967	NA	-0.181699	-0.691965	NA	NA	NA	NA	NA	NA	101.93	68.132	0.92575	PIFESTDLFARGVGDSTDVVQKEMYTFKDKG			0.851453	0	0	NA	0.5	0.880437	0.92575	NA	NA	NA	NA	NA	66645	20190215_OR15_Ag1_Prust001_SA_2mg_Stk1_3_IMAC_exp7	15839	-0.354491	-0.436832	NA	1	2	4	Q2FG96;S;56;56;56	0.893328	0.919872	0.0489893	0.0362727	0.893328	NA
Q2FF94	S	34;34;34	1	NA	-1.6375	-1.35551	-1.6437	-1.73031	-1.30475	-1.59297	-1.24692	-1.90508	-2.56536	-2.07276	-1.84044	79.771	64.505	1	TTKSGIVLTDSAKEKSNEGVIVAVGTGRLLN			NA	0	0	1	0	0	0	0	0	0	0	0	40991	20190215_OR15_Ag1_Prust001_SA_2mg_SdrE_4_IMAC_exp7	31218	-1.54557	-1.46874	-2.09591	1	0	0	Q2FF94;S;34;34;34	0.0189999	0.0471972	1.72125	1.32608	0.92102	0.0558825
Q2FF94	S	22;22;22	1	4.62958	4.53335	4.95761	4.61806	4.53861	4.62095	4.69314	4.37436	2.42548	2.79013	2.58328	2.67589	132.25	87.825	1	NRVIIEKKEQEQTTKSGIVLTDSAKEKSNEG			0.999999	1	0.999973	0.999993	1	1	0.999999	1	1	1	0.999994	1	154290	20190215_OR15_Ag1_Prust001_SA_2mg_SdrE_2_IMAC_exp7	29392	4.68465	4.55677	2.61869	0	0	0	Q2FF94;S;22;22;22	2.95399e-08	3.07106e-06	7.52959	5.51271	0.523395	5.70195e-08
Q2FF94	S	29;29;29	1	3.80879	3.52224	3.67331	3.78586	3.72588	3.90923	3.70426	3.86637	1.86754	2.14353	1.87323	1.98415	132.17	95.487	0.998474	KEQEQTTKSGIVLTDSAKEKSNEGVIVAVGT			0.98253	0.988486	0.991714	0.992835	0.998474	0.944944	0.965317	0.991866	0.928421	0.995037	0.898059	0.998196	154298	20190215_OR15_Ag1_Prust001_SA_2mg_Stk1_1_IMAC_exp7	29046	3.69755	3.80144	1.96711	0	0	0	Q2FF94;S;29;29;29	6.92871e-09	1.29659e-06	8.15935	5.8872	0.476825	2.05521e-08
Q2FG86	S	9;9;9	1	-2.50172	NA	NA	-1.82015	NA	NA	NA	NA	3.13924	0.25019	1.54656	0.909079	189.09	184.97	0.999669	_______MNERMVDQSMHSEETDFELSLRPT			0	NA	NA	0	NA	NA	NA	NA	0.999669	0.906046	0.976169	0.995063	121046	20190215_OR15_Ag1_Prust001_SA_2mg_Stp1_1_IMAC_exp7	47467	-2.16094	NA	1.46127	2	4	0	Q2FG86;S;9;9;9	0.0189801	0.0471896	1.7217	1.32615	NA	0.0189809
Q2FG86	S	37;37;37	1	-2.22094	-2.59819	-2.08628	-2.17267	-1.57633	-1.52593	-1.8885	-1.59252	-2.48024	-2.43761	-1.97234	-2.06773	73.985	18.436	1	RPTRLRQYIGQNSIKSNLEVFIKAAKLRHEP			0	0	1	1	0	1	1	0	0	1	1	1	159903	20190215_OR15_Ag1_Prust001_SA_2mg_Stp1_4_IMAC_exp7	47374	-2.26952	-1.64582	-2.23948	0	0	0	Q2FG86;S;37;37;37	0.00471019	0.0160846	2.32696	1.79359	0.00758441	0.979547
A0A0H2XGY5	S	49;49	1	0.019481	0.00318368	-0.00175571	-0.225531	-0.122191	0.0399867	-0.219329	-0.136141	-0.960925	-1.01708	-0.815268	-1.17228	72.006	60.087	0.986253	VNGTTVTELGTKVKPSDTIEVEGIKIELEDK			0.968324	0.957626	0.835651	0.969865	0.905565	0.986253	0.845359	0.90212	0.844102	0	0	0	184122	20190215_OR15_Ag1_Prust001_SA_2mg_Stk1_2_IMAC_exp7	34312	-0.0511555	-0.109418	-0.991388	0	0	0	A0A0H2XGY5;S;49;49	3.1434e-06	8.32408e-05	5.5026	4.07966	0.793014	5.84656e-06
A0A0H2XGT2	S	15;15	1	-0.0916099	NA	0.276429	-0.0704893	-1.4973	NA	NA	-1.8232	NA	NA	NA	NA	88.496	68.709	0.762173	_MEERLNRVKQQLQQSSYKLTPQREATVRVL			0.70753	NA	0.639349	0.762173	0	NA	NA	0	0	NA	NA	0	140612	20190215_OR15_Ag1_Prust001_SA_2mg_SdrE_4_IMAC_exp7	12641	0.03811	-1.66025	NA	1	2	4	A0A0H2XGT2;S;15;15	0.00324136	0.0121313	2.48927	1.91609	0.00324136	NA
A0A0H2XGT2	S	16;16	1	-0.379938	-0.317354	-0.370529	NA	0.0711037	0.224595	NA	-1.8232	-1.13853	NA	NA	-1.11301	105.52	92.997	0.798936	MEERLNRVKQQLQQSSYKLTPQREATVRVLI			0	0.757859	0.499998	NA	0.784857	0.798936	NA	0	0	NA	NA	0	140614	20190215_OR15_Ag1_Prust001_SA_2mg_Stk1_2_IMAC_exp7	12553	-0.35594	-0.509166	-1.12577	1	1	2	A0A0H2XGT2;S;16;16	0.528785	0.602068	0.276721	0.220355	0.963682	0.518789
A0A0H2XG68	S	65;65	1	NA	-1.06268	-0.751209	-0.614834	-1.45035	NA	-1.1489	-1.18562	NA	NA	NA	-1.86239	110.12	96.46	0.999242	HGVIQRIADVFEVGKSDIDTTYKDDNDITSI			0.998944	0.999242	0.993063	0.987344	0	0.994437	0.992824	0.998354	NA	0	NA	0	77580	20190215_OR15_Ag1_Prust001_SA_2mg_SdrE_2_IMAC_exp7	49671	-0.809575	-1.26162	-1.86239	1	1	3	A0A0H2XG68;S;65;65	0.0229881	0.0537491	1.6385	1.26963	0.103825	0.0223112
A0A0H2XK21	S	6;6	1	NA	-1.88667	-1.50059	NA	NA	-1.25863	-1.19535	NA	-1.7429	-1.07788	NA	-1.04652	50.354	36.953	0.999711	__________MIDYKSLGLSEEDLKVIYKWM			NA	0	0.999303	NA	NA	0	0	NA	0.999711	0.99941	NA	0.999446	158102	20190215_OR15_Ag1_Prust001_SA_2mg_Stp1_1_IMAC_exp7	40103	-1.69363	-1.22699	-1.2891	2	2	1	A0A0H2XK21;S;6;6	0.348287	0.435475	0.458063	0.361037	0.381266	0.411525
A0A0H2XJK0	S	40;40	1	-0.732384	-0.907741	-0.934949	NA	-1.14038	-0.98771	-2.173	NA	NA	NA	NA	NA	69.672	52.307	0.991509	DLGQNMFYPKGILSQSAEAKSTTYNATIGMA			0	0.991509	0	NA	0	0.818967	0	NA	NA	NA	NA	NA	61564	20190215_OR15_Ag1_Prust001_SA_2mg_SdrE_2_IMAC_exp7	24555	-0.858358	-1.4337	NA	1	1	4	A0A0H2XJK0;S;40;40	0.202306	0.281403	0.693992	0.550671	0.202306	NA
Q2FFJ6	S	264;264;264	1	-0.548152	-0.322802	-0.0711239	-0.871498	-0.0504776	0.221208	-0.00546602	-2.93429	0.0760603	-0.145722	0.106827	-0.762187	61.435	58.58	0.997861	DESTGKTILMRVKEGSDDYRYFPEPDIVPLY			0	0	0	0	0	0.992975	0.989241	0	0	0	0.997861	0.995423	184083	20190215_OR15_Ag1_Prust001_SA_2mg_Stp1_3_IMAC_exp7	8459	-0.453394	-0.692257	-0.181256	0	0	0	Q2FFJ6;S;264;264;264	0.740633	0.791682	0.130397	0.101449	0.928612	0.908561
A0A0H2XI79	S	178;212;223		NA	6.28485	NA	NA	NA	6.30182	6.80008	5.92816	6.05997	6.40641	NA	5.87371	42.395	17.472	0.932698	VIELTKLMRGINVEKSFNHLKSLKAFNYMPY			NA	0.932698	NA	NA	NA	0	0	0	0	0	NA	0	153408	20190215_OR15_Ag1_Prust001_SA_2mg_SdrE_2_IMAC_exp7	37401	6.28485	6.34336	6.11337	3	1	1	A0A0H2XI79;S;178;212;223	0.749362	0.798277	0.125308	0.0978464	0.989381	0.914052
A8Z457	S	96;96;60	1	-0.0338366	0.480111	0.287378	0.139208	0.607977	0.816995	0.705895	0.712905	0.390335	1.10159	1.00313	0.775722	205.66	191.86	0.999935	DVTDFLRNNDVTQHVSYVASKEPVRSFAVKK			0.998299	0.660061	0.999935	0.976148	0.894002	0.984752	0.988398	0.993017	0.759523	0	0.927026	0.923334	127858	20190215_OR15_Ag1_Prust001_SA_2mg_SdrE_3_IMAC_exp7	21852	0.218215	0.710943	0.817694	0	0	0	A8Z457;S;96;96;60	0.0103469	0.0294861	1.98519	1.53038	0.0325365	0.011726
Q2FFJ1	S	640;640;640	1	-0.252317	0	NA	-0.476797	-0.0542565	0.0493813	0.092136	0.135827	-0.434681	-0.492999	-0.407391	0.0156699	148.03	137.76	1	VTKNTDVVIAGEDAGSKLTKAQSLGIEIWTE			0	0	NA	0.999999	1	0	1	1	0	1	1	0	129714	20190215_OR15_Ag1_Prust001_SA_2mg_Stk1_1_IMAC_exp7	25774	-0.243038	0.055772	-0.32985	1	0	0	Q2FFJ1;S;640;640;640	0.0529054	0.0993478	1.2765	1.00284	0.166651	0.829078
A0A0H2XGS1	S	170;170	1	NA	0.261726	NA	0.391634	NA	-0.115286	0.0517544	NA	-0.409444	-0.00674316	-0.178143	-0.360807	69.01	63.684	0.911106	YYQYQRGSGRKAFIESHWGNQNA________			NA	0.553987	NA	0.548228	NA	0.911106	0	NA	0	0	0	0	3555	20190215_OR15_Ag1_Prust001_SA_2mg_Stk1_2_IMAC_exp7	44952	0.32668	-0.0317658	-0.238784	2	2	0	A0A0H2XGS1;S;170;170	0.0240137	0.0555026	1.61954	1.25569	0.150063	0.0202712
A0A0H2XGS1	S	22;22	1	0.971046	0.899821	0.630077	0.736295	0.500658	0.625486	0.575171	0.461938	0.656146	1.07616	0.86263	0.873982	126.31	108.76	0.998539	TLAGGCFWCMVKPFTSYPGIKSVVSGYSGGH			0.98366	0.928996	0.859426	0.998539	0.974435	0.846333	0.974409	0.964779	0.997207	0.973441	0.845038	0.987561	132074	20190215_OR15_Ag1_Prust001_SA_2mg_SdrE_4_IMAC_exp7	40823	0.80931	0.540813	0.86723	0	0	0	A0A0H2XGS1;S;22;22	0.0203306	0.0494953	1.69185	1.30544	0.0565309	0.831216
Q2FFK2	S	92;92	1	-0.274577	-0.122358	0.053656	0.163803	0.468485	0.841963	0.386921	0.531442	0.836625	NA	0.592293	NA	162.49	135.34	0.999999	KIDFSSILETFKDSLSQEQEVTRRFYNLSEI			0.999999	0.999303	0.99988	0	0.998403	0.999998	0	0	0	NA	0	NA	28742	20190215_OR15_Ag1_Prust001_SA_2mg_SdrE_1_IMAC_exp7	21199	-0.0448691	0.557203	0.714459	0	0	2	Q2FFK2;S;92;92	0.00340019	0.0125418	2.4685	1.90164	0.00759545	0.00650447
Q2FFK2	S	148;148	1	0.324566	0.0583787	0.0598947	NA	-0.0142325	0.187344	0.225013	-0.0898735	-0.246707	0.507185	0.192541	0.4786	146.96	131.33	1	MFETHINYLTRIGDDSNALYLYEKELGARTF			1	0.999997	0.999711	NA	0.999999	0.999963	1	1	1	0.998862	1	0.999679	81577	20190215_OR15_Ag1_Prust001_SA_2mg_SdrE_1_IMAC_exp7	45956	0.147613	0.0770628	0.232905	1	0	0	Q2FFK2;S;148;148	0.681763	0.738883	0.166367	0.131424	0.925975	0.894139
A0A0H2XEY2	S	152;145	1	0.154942	0.320039	0.226365	0.332228	0.14844	1.31459	1.01706	1.27536	0.346575	-0.0400057	0.342328	0.586718	117.31	94.938	1	EVQKFVTDVRADKLPSKDHPDYADLEKETHL			1	1	1	1	1	1	0.976935	0.980985	1	1	0.954693	0.869035	1728	20190215_OR15_Ag1_Prust001_SA_2mg_Stp1_2_IMAC_exp7	9877	0.258394	0.938864	0.308904	0	0	0	A0A0H2XEY2;S;152;145	0.0405964	0.0809971	1.39151	1.09153	0.053968	0.977462
A0A0H2XEY2	S	186;179	1	-0.132233	-0.270674	-0.219038	-0.32895	-0.48535	-0.300508	-0.671243	-0.491084	-0.571024	-0.439865	-0.172782	NA	99.53	84.593	1	NRYKTDASFWKAVYNSILNKLENK_______			0.99664	0.996148	0.996463	0.995239	0.996963	0.999046	0.972848	1	0	0.996682	0.998799	NA	13148	20190215_OR15_Ag1_Prust001_SA_2mg_Stk1_4_IMAC_exp7	37176	-0.237724	-0.487046	-0.394557	0	0	1	A0A0H2XEY2;S;186;179	0.110127	0.17594	0.958106	0.754635	0.0972789	0.385332
A0A0H2XEY2	S	170;163	1	0.101805	0.142965	0.217416	0.166926	NA	NA	NA	0.42755	NA	0.27462	NA	0.225834	80.916	52.662	0.992654	HPDYADLEKETHLVISNRYKTDASFWKAVYN			0	0.87744	0.841446	0.992654	NA	0	0.815299	0.960299	NA	0	0	0.863043	47371	20190215_OR15_Ag1_Prust001_SA_2mg_SdrE_4_IMAC_exp7	22977	0.157278	0.42755	0.250227	0	3	2	A0A0H2XEY2;S;170;163	0.0141502	0.0377564	1.84924	1.42301	0.0129104	0.154739
A0A0H2XEY2	S	178;171	1	2.84452	2.6446	3.15317	2.91923	2.36789	2.93598	2.63363	2.46783	2.93495	3.49107	3.35183	3.51324	103.74	103.74	1	KETHLVISNRYKTDASFWKAVYNSILNKLEN			0.999972	0.999986	0.999994	0.999936	0.999908	0.999804	0.999635	0.999955	0.999908	0.999868	1	0.999999	165769	20190215_OR15_Ag1_Prust001_SA_2mg_Stp1_3_IMAC_exp7	41373	2.89038	2.60133	3.32277	0	0	0	A0A0H2XEY2;S;178;171	0.0073849	0.0227047	2.13166	1.64388	0.264819	0.0773577
A0A0H2XG38	S	50;50	1	2.26774	2.30801	2.45444	2.34916	2.3253	2.81359	2.79211	2.93902	1.88631	1.69454	2.0913	2.13255	118.4	102.2	0.999999	KKDFEDIERKTKEIISDIESKNN________			0.999995	0.999996	0.999988	0.999996	0.999988	0.999981	0.999999	0.999995	0.999921	0.999989	0.999993	0.999986	39826	20190215_OR15_Ag1_Prust001_SA_2mg_Stk1_3_IMAC_exp7	44880	2.34484	2.7175	1.95118	0	0	0	A0A0H2XG38;S;50;50	0.00146069	0.00685644	2.83544	2.1639	0.0637026	0.0505456
A0A0H2XG38	S	54;54	1	4.16377	4.13984	4.45744	3.9827	3.87349	4.40546	4.40837	4.38279	1.84242	2.30895	2.50265	2.5792	129.82	113.66	1	EDIERKTKEIISDIESKNN____________			0.999999	0.999288	0.999998	0.999995	0.999999	1	0.999997	1	0.999999	0.999995	0.999999	0.999992	39823	20190215_OR15_Ag1_Prust001_SA_2mg_Stk1_2_IMAC_exp7	32114	4.18594	4.26753	2.3083	0	0	0	A0A0H2XG38;S;54;54	3.76758e-06	9.61418e-05	5.42394	4.01709	0.90486	1.07898e-05
Q2FFN1	S	4;4;4	1	NA	-0.385008	-0.565506	-0.808804	NA	-0.467605	-0.287122	-0.701165	-1.16396	NA	-1.28012	-1.12708	63.816	60.358	0.959413	____________MNFSESERLQQLSNEYILG			NA	0.955086	0.91452	0.942358	NA	0.919016	0.779409	0.93638	0.959413	NA	0.685491	0.944576	119177	20190215_OR15_Ag1_Prust001_SA_2mg_Stp1_1_IMAC_exp7	23989	-0.586439	-0.485297	-1.19039	1	1	1	Q2FFN1;S;4;4;4	0.00567996	0.0183471	2.24565	1.73643	0.773839	0.0139812
A0A0E1VRK1	S	201;198	1	0.190632	0.461358	0.45587	0.289557	0.975207	0.488702	0.754503	0.862262	0.940817	0.039821	0.6957	0.587402	169.89	158.3	1	GNDPVENWRQHIANLSVYAQKLQQKNYHALH			0.999855	1	0.999996	0.999444	0.999965	0.999987	1	1	0.999998	0.999769	1	0.998754	137438	20190215_OR15_Ag1_Prust001_SA_2mg_SdrE_2_IMAC_exp7	32969	0.349354	0.770169	0.565935	0	0	0	A0A0E1VRK1;S;201;198	0.12989	0.200441	0.886423	0.698013	0.111644	0.498929
A0A0E1VRK1	S	166;163	1	-2.54567	-2.55109	-2.13031	-1.70734	-1.64694	-1.29096	-1.89784	-1.22537	-1.71352	-2.68739	-1.67529	-2.26206	93.823	61.547	0.987841	AFPSKAWAKRVYPELSVEEAYIKFIDEVFDI			0	0	0	0	0	0.987841	0	0.982765	0	0	0	0	150323	20190215_OR15_Ag1_Prust001_SA_2mg_Stk1_2_IMAC_exp7	49150	-2.2336	-1.51528	-2.08457	0	0	0	A0A0E1VRK1;S;166;163	0.0756581	0.130771	1.12114	0.883488	0.0785128	0.864122
A0A0E1VRK1	S	87;84	1	-0.292035	NA	-0.0647183	-0.313199	NA	-0.51328	NA	NA	NA	0.0179584	-0.117149	0.121161	56.434	46.684	0.983076	FENESVEHFANHEIKSYDVEARMDYVKRGAA;FENESVEHFANHELKSYDVEARMDYVKRGAA			0	NA	0.983076	0.959989	NA	0.975234	NA	NA	NA	0	0	0.982363	164169	20190215_OR15_Ag1_Prust001_SA_2mg_SdrE_3_IMAC_exp7	17919	-0.223317	-0.51328	0.00732344	1	3	1	A0A0E1VRK1;S;87;84	0.0536819	0.0999901	1.27017	1.00004	0.240431	0.186687
A0A0E1VRK1	S	63;60	1	0.239266	-0.0160246	0.29072	NA	0.0352927	-0.160172	-0.245355	0	-0.082265	0.0919086	-0.00634639	NA	70.028	55.246	0.978136	EEAYHCGASDVRVVYSDPTLKRLKFENESVE			0.889298	0.978136	0.915218	NA	0.868602	0.961009	0.972855	0.932884	0.784304	0.812559	0.892476	NA	190652	20190215_OR15_Ag1_Prust001_SA_2mg_SdrE_2_IMAC_exp7	29124	0.171321	-0.0925586	0.00109907	1	0	1	A0A0E1VRK1;S;63;60	0.0908275	0.150592	1.04178	0.822197	0.0784498	0.315184
A0A0H2XGC9	S	124;124	1	NA	NA	NA	NA	-2.28183	-1.9676	-1.63802	-1.81323	-1.56433	NA	-1.72628	-2.23834	44.616	36.396	1	AKDIADAVRKTSRGESVFEPEVLVKMRNRMK			NA	NA	NA	NA	0	0	0	0	0	NA	1	0	59226	20190215_OR15_Ag1_Prust001_SA_2mg_Stp1_3_IMAC_exp7	54770	NA	-1.92517	-1.84298	4	0	1	A0A0H2XGC9;S;124;124	0.740315	0.791644	0.130583	0.10147	NA	NA
A0A0H2XGC9	S	184;184	1	-1.01273	NA	NA	-0.673203	-0.956946	NA	-0.77278	-0.811603	-0.818004	NA	NA	NA	71.085	45.191	0.998834	ASASHITIKTVKTHVSNILSKLEVQDRTQAV			0.998834	NA	NA	0.99004	0.994237	NA	0.983443	0.939205	0.930467	NA	NA	NA	168755	20190215_OR15_Ag1_Prust001_SA_2mg_SdrE_1_IMAC_exp7	27812	-0.842966	-0.84711	-0.818004	2	1	3	A0A0H2XGC9;S;184;184	0.987417	0.989886	0.00549934	0.00441496	0.999555	0.991085
A0A0H2XGV7	S	149;161	1	-0.765001	-0.804792	-0.694664	-0.748385	-0.680034	-0.7937	-1.01563	-0.881294	-1.02811	-0.472465	-0.272961	-0.697681	75.479	66.191	0.999985	EITGNAGNDWFFDKMSNLGFEHTGFHKGFDP			0	0	0.999186	0.999985	0	0	0	0	0	0.998738	0	0	120561	20190215_OR15_Ag1_Prust001_SA_2mg_SdrE_4_IMAC_exp7	35280	-0.75321	-0.842664	-0.617804	0	0	0	A0A0H2XGV7;S;149;161	0.342415	0.43082	0.465447	0.365704	0.81594	0.635901
A0A0H2XGV7	S	219;231		-2.35924	-2.18341	NA	NA	NA	-2.67218	-1.8247	-2.38407	-2.74672	-2.69937	-2.49199	-2.92986	49.715	38.494	0.999639	VKVRFLSEEELPIFRSFMEDTSESKAFADRD			0	0	0	0	0	0	0.999639	0	0	0	0	0	153343	20190215_OR15_Ag1_Prust001_SA_2mg_Stk1_3_IMAC_exp7	24203	-2.27133	-2.29365	-2.71699	2	1	0	A0A0H2XGV7;S;219;231	0.155604	0.230369	0.80798	0.637576	0.995924	0.244138
Q2FHI1	S	131;131;131	1	2.19212	1.95008	1.78756	1.75755	2.44815	2.45308	2.10423	2.23488	2.02983	2.42191	2.34602	2.52697	110.38	69.658	0.99365	LPNGKSVDERIKEAISTIGEKLSVRRFAIRT			0.881299	0.913123	0.845457	0.806336	0.843758	0.926631	0.807067	0.975892	0.826004	0.878192	0.99365	0.851237	32658	20190215_OR15_Ag1_Prust001_SA_2mg_Stp1_3_IMAC_exp7	25694	1.92183	2.31008	2.33118	0	0	0	Q2FHI1;S;131;131;131	0.0267819	0.059912	1.57216	1.22249	0.0487327	0.0384082
Q2FHI1	S	138;138;138	1	-0.872693	-0.823565	-0.880773	-0.50095	-0.406422	-0.601976	-0.515106	NA	-0.566273	-1.0847	NA	-0.927024	135.58	129.92	0.989464	DERIKEAISTIGEKLSVRRFAIRTKTDNDAF			0.902619	0.846249	0.888745	0.874963	0.969772	0.848905	0.989464	0.893412	0.975907	0	0.891317	0.977675	32678	20190215_OR15_Ag1_Prust001_SA_2mg_Stk1_3_IMAC_exp7	37111	-0.769495	-0.507834	-0.859331	0	1	1	Q2FHI1;S;138;138;138	0.131508	0.20227	0.881047	0.694068	0.243149	0.818337
Q2FHI1	S	195;195;195	1	0.128963	0.194437	0.138676	0.183321	0.118607	-0.0293675	0.274147	-0.0869044	-0.213459	0.0674918	NA	NA	232.17	223.44	0.998948	DVAMHIAAINPKYVSSEQVSEEEINHEREVL			0.880139	0.885157	0.909581	0.998948	0.899446	0.969092	0.837994	0.98146	0.986869	0.875485	NA	0.499583	200588	20190215_OR15_Ag1_Prust001_SA_2mg_SdrE_4_IMAC_exp7	25405	0.161349	0.0691204	-0.0729838	0	0	2	Q2FHI1;S;195;195;195	0.18952	0.268679	0.722344	0.570767	0.604803	0.168934
Q2FHI1	S	199;199;199	1	-0.594366	-0.146172	-0.73808	-0.722512	-0.418099	-0.535378	-0.187113	-0.22984	-0.0879285	-0.158309	-0.374008	-0.676769	204.82	177.49	1	HIAAINPKYVSSEQVSEEEINHEREVLKQQA			0.999919	1	0.99996	0.999997	0.999668	0.999993	0.999917	0.999972	0.999984	0.999908	0.99992	0.997089	200575	20190215_OR15_Ag1_Prust001_SA_2mg_SdrE_2_IMAC_exp7	23933	-0.550282	-0.342607	-0.324253	0	0	0	Q2FHI1;S;199;199;199	0.376525	0.461531	0.424206	0.335799	0.470672	0.414993
Q2FHE6	S	9;9;9	1	-1.24741	-0.823739	-1.09997	-1.34676	-2.09623	-2.73794	NA	NA	NA	NA	NA	NA	54.343	42.98	0.903662	_______MNEEQRKASSVDVLAERDKKAEKD			0.903662	0.697525	0.699284	0.753936	0	0	NA	NA	NA	NA	NA	NA	92021	20190215_OR15_Ag1_Prust001_SA_2mg_SdrE_1_IMAC_exp7	28489	-1.12947	-2.41709	NA	0	2	4	Q2FHE6;S;9;9;9	0.00777953	0.0236077	2.10905	1.62695	0.00778065	NA
A0A0H2XJE4	S	109;109	1	NA	-2.49528	-2.64758	-2.33051	NA	NA	-2.51682	-1.7894	NA	-2.25423	-2.6038	-2.89669	41.283	24.651	1	KSLNTLTIFRVFIIDSQALKRSIDLIKKVEP			NA	0	0	0	NA	NA	0	0	NA	1	0	0	180318	20190215_OR15_Ag1_Prust001_SA_2mg_Stp1_2_IMAC_exp7	53823	-2.49112	-2.15311	-2.58491	1	2	1	A0A0H2XJE4;S;109;109	0.394175	0.477125	0.404311	0.321368	0.530231	0.933587
A0A0H2XHD0	S	27;27	1	-1.06614	-0.995007	NA	-1.19458	-1.33564	NA	-1.06589	NA	NA	-0.461703	NA	NA	72.531	64.621	0.998809	DNTNIEVKVNFTDVDSKGIIHIFHGMAEHME			0.989696	0.983386	NA	0.998809	0	NA	0.996556	NA	NA	0.951657	NA	NA	186177	20190215_OR15_Ag1_Prust001_SA_2mg_SdrE_4_IMAC_exp7	29712	-1.08524	-1.20076	-0.461703	1	2	3	A0A0H2XHD0;S;27;27	0.0454029	0.0885041	1.34292	1.05304	0.667	0.0588058
A0A0H2XFT2	S	71;71	1	2.6253	2.86127	2.02286	2.72026	2.99921	2.69169	2.35877	3.3179	2.57606	3.61749	2.84194	3.2298	208.68	192.14	1	EEMLRMMMMQMGQKPSQKKINQMMTMMNKNM			1	1	1	1	1	1	1	1	1	1	1	1	118741	20190215_OR15_Ag1_Prust001_SA_2mg_Stp1_4_IMAC_exp7	30700	2.55742	2.84189	3.06632	0	0	0	A0A0H2XFT2;S;71;71	0.26938	0.353176	0.569634	0.452009	0.610729	0.243024
A0A0H2XHV2	S	524;524	1	0.000754153	0.259373	0.215984	-0.271052	0.036826	-0.229367	0.288599	0.0503834	-0.283518	-0.319386	-0.137582	-0.557611	150.05	136.93	1	LTLTPNKHRLQEYIKSQQEDYESDILEKRQS			0	0	0.999991	1	0	0.999998	0	1	0	0	1	0	161241	20190215_OR15_Ag1_Prust001_SA_2mg_Stk1_4_IMAC_exp7	38644	0.0512648	0.0366104	-0.324524	0	0	0	A0A0H2XHV2;S;524;524	0.0555376	0.102697	1.25541	0.988442	0.99472	0.0770819
A0A0H2XHV2	S	531;531	1	-0.27251	-0.126768	0.188904	-0.383513	-0.268688	-0.0650695	0.21496	0.289964	-0.206279	0.0968245	0.0641896	-0.0382942	166.38	146.78	1	HRLQEYIKSQQEDYESDILEKRQSRRNIEKK			0	1	0	0	0.999999	1	0	1	0	1	0	0.999949	161238	20190215_OR15_Ag1_Prust001_SA_2mg_Stk1_2_IMAC_exp7	37497	-0.148472	0.0427915	-0.0208898	0	0	0	A0A0H2XHV2;S;531;531	0.488764	0.566457	0.310901	0.246833	0.469907	0.703056
Q2FH78	S	56;56;56	1	-0.845758	-1.566	NA	-2.1575	-1.0049	-0.691574	-1.41662	-1.15144	-1.27526	NA	-1.1349	-1.10002	60.434	52.502	0.999998	LNDQTITIEKIYKLESEQQKAHYKSLVEIAD			0	0	NA	0	0	0.999996	0	0	0	NA	0	0.999998	91398	20190215_OR15_Ag1_Prust001_SA_2mg_Stp1_4_IMAC_exp7	20939	-1.52309	-1.06613	-1.17006	1	0	1	Q2FH78;S;56;56;56	0.37304	0.459063	0.428245	0.338128	0.358626	0.563468
A0A0E1VS63	S	67;67	1	-0.162589	0.138963	-0.182703	NA	NA	NA	NA	-0.17307	-0.120089	0.170696	NA	0.120987	87.667	75.946	0.999315	RRGGGVSETFTVRKISSGVGVERTFPLHTPK			0.95084	0.999315	0.930616	NA	NA	NA	NA	0	0.995116	0.959522	NA	0.96462	94093	20190215_OR15_Ag1_Prust001_SA_2mg_SdrE_2_IMAC_exp7	16167	-0.0687762	-0.17307	0.0571979	1	3	1	A0A0E1VS63;S;67;67	0.494724	0.571949	0.305637	0.242643	0.858426	0.659759
A0A0E1VS63	S	68;68	1	NA	-0.346469	-0.676708	-1.01714	-0.65858	-0.691594	-0.904647	-0.160406	-0.629121	-0.513248	-0.61869	-0.198076	90.05	43.588	0.999814	RGGGVSETFTVRKISSGVGVERTFPLHTPKI			0.981535	0.999569	0.99204	0.843427	0.800351	0.999814	0.926928	0.970022	0.830415	0.974563	0.86527	0.995415	88912	20190215_OR15_Ag1_Prust001_SA_2mg_Stk1_2_IMAC_exp7	17178	-0.680106	-0.603807	-0.489784	1	0	0	A0A0E1VS63;S;68;68	0.681718	0.738883	0.166395	0.131424	0.934532	0.668167
A0A0E1VS63	S	21;21	1	1.89283	1.9566	NA	2.11961	1.75689	NA	2.0522	NA	1.85541	1.76971	1.83399	NA	84.365	68.424	0.974251	LIEAVTKSQLRTDLPSFRPGDTLRVHVRIIE			0.967624	0.828772	0.852155	0.865749	0.888675	NA	0.841483	0.732352	0.854536	0.949772	0.974251	0.746791	166225	20190215_OR15_Ag1_Prust001_SA_2mg_Stp1_3_IMAC_exp7	45264	1.98968	1.90455	1.8197	1	2	1	A0A0E1VS63;S;21;21	0.319526	0.405841	0.495494	0.391644	0.740352	0.292781
Q2FHN8	S	75;81;81	1	-1.54615	-1.69262	-1.31145	-1.40792	-1.39902	NA	-1.73263	-1.40274	-1.36222	-0.727141	NA	-0.648076	75.652	60.988	0.999919	TISFETSTSSVSKGESLYDTCKTLESIGCDL			0	0	0.999415	0.998928	0.99815	0.999139	0	0.999919	0.999327	0.996302	NA	0.999304	59186	20190215_OR15_Ag1_Prust001_SA_2mg_Stk1_4_IMAC_exp7	21005	-1.48954	-1.51146	-0.912479	0	1	1	Q2FHN8;S;75;81;81	0.0371202	0.0760557	1.43039	1.11887	0.993158	0.0504399
Q2FHN8	S	263;269;269	1	1.32923	1.46979	1.58662	1.3657	1.36059	NA	1.26985	1.41939	1.44161	1.33093	1.53711	1.25384	165.33	143.7	1	PVNRGVEIQSDLVEASKSRIFKQMENGVYLR			0.999999	1	1	0.999998	1	1	1	1	1	1	1	0.999999	66554	20190215_OR15_Ag1_Prust001_SA_2mg_Stp1_3_IMAC_exp7	36007	1.43783	1.34994	1.39087	0	1	0	Q2FHN8;S;263;269;269	0.597097	0.665628	0.223955	0.176769	0.573985	0.823751
Q2FHM8	S	65;65;65	1	1.43484	1.42329	0.0625043	-0.167176	1.59067	1.63381	1.57137	0.242125	0.491392	0.4252	0.718129	NA	176.89	162.33	0.881293	RALEEIADGKIRPVISSDYYGKE________			0.5	0.853959	0.667811	0.859214	0.881293	0.5	0.83758	0.752041	0.816527	0.5	0.499983	0.33295	88277	20190215_OR15_Ag1_Prust001_SA_2mg_Stk1_1_IMAC_exp7	34324	0.688365	1.25949	0.544907	0	0	1	Q2FHM8;S;65;65;65	0.362533	0.449881	0.440652	0.346902	0.487991	0.958491
Q2FHM8	S	66;66;66	1	1.43484	NA	1.71882	1.76961	1.59067	1.63381	1.57137	1.691	0.491392	0.4252	0.718129	NA	190.37	178.45	0.959444	ALEEIADGKIRPVISSDYYGKE_________			0.829682	0.799105	0.959444	0.951712	0.5	0.834611	0.725617	0.950941	0.499994	0.624631	0.781784	0.33295	88273	20190215_OR15_Ag1_Prust001_SA_2mg_SdrE_3_IMAC_exp7	35180	1.64109	1.62171	0.544907	1	0	1	Q2FHM8;S;66;66;66	2.17547e-05	0.000337378	4.66245	3.47188	0.979695	4.72153e-05
A0A0H2XGG5	S	162;162	2;3	NA	1.59551	NA	-0.666135	NA	NA	NA	NA	NA	3.60316	5.23411	4.10175	147.54	143.06	0.813453	LKIFDFGIAKALSETSLTQTNHVLGTVQYFS			0	0.813453	0	0.500618	NA	NA	NA	NA	NA	0.544729	0.629863	0.541419	7955	20190215_OR15_Ag1_Prust001_SA_2mg_SdrE_2_IMAC_exp7	55458	0.464686	NA	4.31301	2	4	1	A0A0H2XGG5;S;162;162	0.0349563	0.0727682	1.45648	1.13806	NA	0.0349563
A0A0H2XG62	S	21;21	1	NA	0.473063	-1.48328	0.450668	0.207432	NA	NA	0.506025	0.461315	NA	NA	NA	140.8	131	1	SNDYGKIDISNEVIASVVGGKAVECYGIVGM			NA	1	0	1	0.999997	NA	NA	1	1	NA	NA	NA	79285	20190215_OR15_Ag1_Prust001_SA_2mg_Stp1_1_IMAC_exp7	53195	-0.186516	0.356728	0.461315	1	2	3	A0A0H2XG62;S;21;21	0.762522	0.80946	0.117747	0.0918046	0.808851	0.826954
A0A0H2XG62	S	91;91	1	NA	NA	NA	-0.869943	-0.236846	-0.137554	-0.626533	-0.133811	-0.661553	-0.509113	-0.475719	-0.476508	128.95	118.72	0.805379	VSYGVKISEVANNVQSTVKYTLEKSLNVSVN			0	NA	NA	0.5	0.537706	0.5	0.557264	0.805379	0.5	0.5	0.5	0.5	88535	20190215_OR15_Ag1_Prust001_SA_2mg_Stk1_4_IMAC_exp7	23854	-0.869943	-0.283686	-0.530723	3	0	0	A0A0H2XG62;S;91;91	0.0525601	0.0988849	1.27934	1.00487	0.0565016	0.273963
A0A0H2XG62	S	6;6	1	1.68548	1.54082	2.02032	1.45946	1.50258	1.63635	1.33933	1.26559	0.881866	1.5817	1.36215	1.57905	108.7	61.51	1	__________MTLEISNDYGKIDISNEVIAS			0.999993	1	0.999998	0.999932	0.999993	0.999181	0.999967	0.999977	0.999899	0.999698	1	0.999666	170154	20190215_OR15_Ag1_Prust001_SA_2mg_SdrE_2_IMAC_exp7	30066	1.67652	1.43596	1.35119	0	0	0	A0A0H2XG62;S;6;6	0.231108	0.312786	0.636186	0.504752	0.416753	0.225836
A0A0H2XER6	S	59;59	1	0.923914	1.07209	1.04743	1.28155	0.850377	1.01307	1.19423	0.779561	1.70293	1.24608	1.67021	1.49425	203.81	189.58	0.999974	KQLEKVIEERDTNIKSYQDVHQSVSDALIQA			0.999571	0.99575	0.998082	0.999254	0.999557	0.999595	0.924276	0.997826	0.999974	0.999397	0.998146	0.998817	164896	20190215_OR15_Ag1_Prust001_SA_2mg_Stp1_1_IMAC_exp7	41358	1.08125	0.959311	1.52837	0	0	0	A0A0H2XER6;S;59;59	0.00408299	0.0142372	2.38902	1.84657	0.627408	0.0176142
A0A0H2XER6	S	66;66	1	0.017495	0.159742	-0.183046	-0.147978	0.0965887	-0.335555	-0.400439	0.0336745	0.955425	0.490783	0.989552	0.925952	235.24	229.33	0.999872	EERDTNIKSYQDVHQSVSDALIQAQKAGEET			0.999036	0.999146	0.997314	0.9996	0.994503	0.997124	0.999565	0.999635	0.999196	0.996098	0.999872	0.783565	164907	20190215_OR15_Ag1_Prust001_SA_2mg_Stp1_3_IMAC_exp7	36535	-0.0384468	-0.151433	0.840428	0	0	0	A0A0H2XER6;S;66;66	0.000226005	0.00179072	3.64588	2.74697	0.752971	0.000795529
A0A0H2XER6	S	68;68	1	3.66396	3.94069	3.91368	3.92497	4.24254	4.6863	4.47313	4.5325	4.66087	4.13319	4.64511	4.42663	382	375.99	0.999984	RDTNIKSYQDVHQSVSDALIQAQKAGEETKQ			0.999937	0.999914	0.999933	0.999964	0.999898	0.9999	0.999743	0.999522	0.999984	0.999868	0.999841	0.999959	164894	20190215_OR15_Ag1_Prust001_SA_2mg_Stp1_1_IMAC_exp7	39657	3.86082	4.48362	4.46645	0	0	0	A0A0H2XER6;S;68;68	0.00196451	0.00838051	2.70675	2.07673	0.00351595	0.00420023
A0A0H2XHJ3	S	106;106	1	0.673507	0.729813	0.663886	0.577388	NA	-1.29283	-0.828544	-1.79952	NA	NA	-2.41426	NA	69.825	59.518	1	YQNRGYASELIDFAKSFNMPIKAIGRNDSKD			1	1	1	1	NA	1	1	0	NA	NA	0	NA	153432	20190215_OR15_Ag1_Prust001_SA_2mg_Stk1_3_IMAC_exp7	43338	0.661149	-1.30697	-2.41426	0	1	3	A0A0H2XHJ3;S;106;106	0.000363981	0.00251649	3.43892	2.5992	0.000981529	0.000721955
A0A0E1VSD2	S	15	1	NA	NA	-0.194182	NA	-0.312385	-0.0790087	-0.363677	-0.0204753	NA	NA	-2.10569	-2.48344	145.71	133.99	0.870816	_MRNQIQKLLDSDLSSLHISKQTGVPQSTIH			NA	0.494366	0.751723	0.491741	0.848368	0.870816	0.760408	0.784445	NA	0	0	0	105575	20190215_OR15_Ag1_Prust001_SA_2mg_Stk1_2_IMAC_exp7	45252	-0.194182	-0.193886	-2.29456	3	0	2	A0A0E1VSD2;S;15	0.000594112	0.00360188	3.22613	2.44347	0.999999	0.00218704
A0A0E1VSD2	S	27	1	-0.284358	-0.718977	-0.0905453	NA	-0.712732	-0.982083	NA	NA	NA	-1.37094	-1.56172	-1.23749	59.155	47.2	0.771065	DLSSLHISKQTGVPQSTIHRMRKNERSLDNM			0	0	0.66367	NA	0	0	NA	0.771065	NA	0	0	0	141632	20190215_OR15_Ag1_Prust001_SA_2mg_Stk1_4_IMAC_exp7	14793	-0.364627	-0.847408	-1.39005	1	2	1	A0A0E1VSD2;S;27	0.00994373	0.0285691	2.00245	1.5441	0.16962	0.00828314
Q2FHT6	S	62;62	1	3.46769	3.48266	3.35999	3.24755	3.64913	3.54903	3.47301	3.46819	3.49622	4.05649	3.69859	3.84067	248.36	229.12	0.936645	EGKADILKLDVDENPSTAAKYEVMSIPTLIV			0.817933	0.936645	0.816228	0.839665	0.81808	0.795249	0.794609	0.866088	0.817026	0.798665	0.795565	0.839665	99885	20190215_OR15_Ag1_Prust001_SA_2mg_SdrE_2_IMAC_exp7	20944	3.38947	3.53484	3.77299	0	0	0	Q2FHT6;S;62;62	0.021959	0.0518411	1.65839	1.28533	0.429003	0.0184411
Q2FHT6	S	13;13	1	NA	-0.125431	-0.256223	-0.953245	-0.700743	-1.02635	-0.641006	-0.881273	-0.732564	-0.896131	-0.684903	-0.555998	110.66	85.225	1	___MAIVKVTDADFDSKVESGVQLVDFWATW			NA	0.999847	0.999977	0.999995	1	0.999991	1	0.99996	0	1	0.999995	0.997678	188320	20190215_OR15_Ag1_Prust001_SA_2mg_Stk1_3_IMAC_exp7	18010	-0.444966	-0.812344	-0.717399	1	0	0	Q2FHT6;S;13;13	0.232192	0.313951	0.634153	0.503138	0.218241	0.402891
Q2FHT6	S	71;71	1	0.906715	0.538076	0.3167	0.298778	0.826722	1.29243	1.79356	2.06922	NA	-0.947387	0.913767	0.247761	110.29	98.427	0.998683	DVDENPSTAAKYEVMSIPTLIVFKDGQPVDK			0.980136	0.997983	0.995052	0.996371	0.996965	0.985688	0.998305	0.998683	NA	0.993947	0.996243	0.99631	194386	20190215_OR15_Ag1_Prust001_SA_2mg_Stk1_4_IMAC_exp7	57043	0.515067	1.49548	0.0713804	0	0	1	Q2FHT6;S;71;71	0.035258	0.0731401	1.45274	1.13584	0.114483	0.620005
A0A0H2XHU1	S	423;423	1	1.53404	1.2626	1.61252	1.59895	1.54932	1.83365	1.65276	1.61237	1.40086	1.81059	1.88971	1.85729	166.6	155.24	1	DYISNIDRSYTDMDESIFEKRKAEEQERFDK			1	1	1	1	1	1	1	1	1	1	1	1	165051	20190215_OR15_Ag1_Prust001_SA_2mg_Stp1_2_IMAC_exp7	47410	1.50203	1.66203	1.73961	0	0	0	A0A0H2XHU1;S;423;423	0.207633	0.287673	0.682704	0.541101	0.439689	0.193494
A0A0H2XHU1	S	552;552	1	-1.30248	-0.99008	-1.62734	-1.07715	-1.15858	-1.53776	-1.4574	-0.964711	-2.31852	NA	-1.49711	-1.72	72.089	54.225	0.99959	FPERNDEEWLKTTMASFQGAFEKPQFTYDDV			0.998327	0.997683	0.992818	0.9206	0.996341	0.99959	0.993921	0	0	NA	0.949867	0.999326	174400	20190215_OR15_Ag1_Prust001_SA_2mg_Stk1_2_IMAC_exp7	48889	-1.24926	-1.27961	-1.84521	0	0	1	A0A0H2XHU1;S;552;552	0.0759845	0.131174	1.11928	0.882153	0.990098	0.0918455
A0A0H2XIK0	S	82;106	1	-1.32045	-1.20286	-1.29017	-1.59661	-1.20972	-1.09974	-1.12985	-0.929286	-1.40732	-1.86978	-1.42633	NA	104.87	89.665	1	NISKRMIAVLIPDDGSGKSYDYMLVNPKIVS			1	1	1	1	1	1	1	1	1	1	1	NA	117244	20190215_OR15_Ag1_Prust001_SA_2mg_Stp1_3_IMAC_exp7	51051	-1.35252	-1.09215	-1.56781	0	0	1	A0A0H2XIK0;S;82;106	0.0259934	0.0587467	1.58514	1.23102	0.169269	0.321284
A0A0H2XGZ2	S	66;76	1	-0.164419	0.258963	-0.276435	-0.305264	-0.0936373	-0.597667	-0.371419	-0.213817	-1.69146	-2.31314	-1.58873	-1.81339	156.67	151.18	0.99872	NRAILEGQTNPPTLNSEIKYKKRAMLEGSFV			0.995107	0.99872	0.995223	0.99438	0.996255	0.992789	0.751907	0.998436	0	0	0	0	5911	20190215_OR15_Ag1_Prust001_SA_2mg_SdrE_2_IMAC_exp7	42790	-0.121789	-0.319135	-1.85168	0	0	0	A0A0H2XGZ2;S;66;76	1.4251e-05	0.000245415	4.84615	3.6101	0.575491	2.15214e-05
A0A0H2XGZ2	S	39;49	1	-1.11975	NA	NA	-0.88933	NA	-0.905258	NA	-0.63736	-2.55197	-2.64337	-2.45513	-2.8874	69.152	54.224	0.999991	RKVSIEDLEKGVFDGSKPIDFEDNHEWNRAI			0.999193	NA	NA	0.999696	NA	0.999861	NA	0.999991	0	0	0	0	66598	20190215_OR15_Ag1_Prust001_SA_2mg_Stk1_4_IMAC_exp7	48877	-1.00454	-0.771309	-2.63447	2	2	0	A0A0H2XGZ2;S;39;49	0.000110864	0.00108054	3.95521	2.96636	0.462541	0.000342122
A0A0H2XGZ2	S	96;106	1	-0.661506	-0.589069	-0.52448	-0.878527	-0.585927	-0.4449	-0.31486	NA	NA	-0.208096	-0.638316	-0.555821	80.706	74.543	0.986095	VINMTPFFKHSEPHDSATTIRLSNEHDHLDI			0.826332	0.693274	0.837974	0.824161	0.838245	0.841813	0.88833	0.495266	NA	0.950755	0.902711	0.986095	74909	20190215_OR15_Ag1_Prust001_SA_2mg_Stp1_4_IMAC_exp7	9815	-0.663396	-0.448562	-0.467411	0	1	1	A0A0H2XGZ2;S;96;106	0.253644	0.336633	0.595775	0.472843	0.300973	0.358283
A0A0H2XHX8	S	235;235	1	-0.549716	-0.829086	NA	-0.941167	NA	-0.340213	-0.346605	-0.610557	-1.38137	-1.3921	-1.0267	-1.37227	118.87	104.66	0.881715	LPLTKQELGEEEPELSRTSKGNVTNQTKIHL			0.880555	0.881715	0	0.5	0.25	0.877717	0.881715	0.829799	0.5	0.309428	0.311283	0	136044	20190215_OR15_Ag1_Prust001_SA_2mg_Stk1_3_IMAC_exp7	29005	-0.773323	-0.432458	-1.29311	1	1	0	A0A0H2XHX8;S;235;235	0.00116476	0.00582202	2.93376	2.23493	0.115558	0.0160258
A0A0H2XIW1	S	128;128	1	0.502567	0.411632	0.565618	0.341182	1.24626	1.05492	1.10122	0.962543	0.612877	0.971207	1.03616	0.773217	130.56	90.644	1	FLVPEILQIDEDKIQSFVNSYDKLQKFAFDL			0.999999	0.99999	0.999997	1	0.999861	0.999997	0.999953	0.999962	0.999952	0.999982	0.999748	0.999934	87803	20190215_OR15_Ag1_Prust001_SA_2mg_SdrE_4_IMAC_exp7	35066	0.45525	1.09124	0.848366	0	0	0	A0A0H2XIW1;S;128;128	0.000463136	0.0030163	3.33429	2.52053	0.000365931	0.0091074
A0A0H2XIW1	S	132;132	1	-0.0564075	-0.0914677	0.150172	-0.375313	0.653479	0.676398	0.565223	0.593538	0.201542	0.337466	0.424686	0.542698	87.363	64.446	0.999983	EILQIDEDKIQSFVNSYDKLQKFAFDLKLIN			0.999128	0.992136	0.999983	0.993535	0.999229	0.999912	0.999607	0.999597	0.998414	0.999886	0.999723	0.997818	87800	20190215_OR15_Ag1_Prust001_SA_2mg_SdrE_3_IMAC_exp7	34246	-0.0932541	0.62216	0.376598	0	0	0	A0A0H2XIW1;S;132;132	0.000308358	0.00225441	3.51095	2.64697	0.000255805	0.00473898
A0A0H2XH50	S	149;149	1	0.0485827	NA	0.11317	0.408996	0.103256	0.0272811	0.226151	NA	-0.962497	-1.06813	-0.676601	-0.907448	77.776	71.392	0.999995	AADNAIFGQTGPKVGSFDAGYGSGYLARIVG			0	NA	0	0	0	0	0.999995	NA	0	0.999969	0	0	181643	20190215_OR15_Ag1_Prust001_SA_2mg_Stk1_3_IMAC_exp7	45397	0.19025	0.118896	-0.903668	1	1	0	A0A0H2XH50;S;149;149	5.71056e-05	0.000682108	4.24332	3.16615	0.849269	0.000106122
A0A0H2XH50	S	156;156	1	0.718594	0.902118	1.19625	0.949027	0.742699	0.748218	0.971646	0.865515	-0.717561	-0.444956	-0.0349395	-0.31296	138.57	128.05	0.989253	GQTGPKVGSFDAGYGSGYLARIVGHKKAREI			0	0.988287	0.966792	0.854585	0	0.989253	0.793191	0.980638	0	0.986694	0.947684	0.80705	181642	20190215_OR15_Ag1_Prust001_SA_2mg_Stk1_2_IMAC_exp7	44168	0.941497	0.83202	-0.377604	0	0	0	A0A0H2XH50;S;156;156	1.44888e-05	0.000247988	4.83897	3.60557	0.746647	2.44599e-05
A0A0H2XFA8	S	300;300	1	1.26743	1.20468	1.15459	1.16982	1.53208	1.69313	1.56935	1.70155	1.23964	1.53804	1.59007	1.34623	113.44	101.8	0.998748	KYMNEAYVERRNYLVSELTKLGFEITAQPEG			0.998748	0.998069	0.866125	0.963831	0.996651	0.98729	0.985312	0.98288	0.892253	0.997065	0.997463	0.995732	131283	20190215_OR15_Ag1_Prust001_SA_2mg_SdrE_1_IMAC_exp7	54493	1.19913	1.62403	1.42849	0	0	0	A0A0H2XFA8;S;300;300	0.00144002	0.00680495	2.84163	2.16718	0.00108729	0.0403206
Q2FI19	S	2;2	1	2.3425	2.41793	2.33687	2.06608	2.71308	2.5869	2.65709	NA	2.59501	3.48925	2.31301	1.39624	152.55	150.49	0.94735	______________MSHDTNTIDSRTHEGEL			0.588334	0.854799	0.601894	0.85012	0.586591	0.603903	0.622471	0.573749	0.840871	0.94735	0.89506	0.574115	155019	20190215_OR15_Ag1_Prust001_SA_2mg_Stp1_2_IMAC_exp7	10558	2.29085	2.65236	2.44838	0	1	0	Q2FI19;S;2;2	0.690498	0.746621	0.160837	0.1269	0.666474	0.910619
Q2FI15	S	197;197;205	1	0.457132	NA	NA	NA	0.273122	0.363477	0.669213	0.453723	-0.464234	NA	0.0950317	NA	47.574	34.367	0.982919	NASVTILHSRSKDMASYLKDADVIVSAVGKP			0.982919	NA	NA	NA	0.823981	0.738471	0.969425	0.935123	0	NA	0	NA	25617	20190215_OR15_Ag1_Prust001_SA_2mg_SdrE_1_IMAC_exp7	42014	0.457132	0.439884	-0.184601	3	0	2	Q2FI15;S;197;197;205	0.0906829	0.150441	1.04247	0.822633	0.997842	0.19945
Q2FI15	S	46;46;54	1	-0.623995	NA	NA	-0.240703	-0.692798	-2.06651	-2.07505	-0.40275	NA	NA	NA	NA	127.3	85.087	0.950724	FTPKLSVILVGNDGASQSYVRSKKKAAEKIG			0.737309	NA	0.469582	0.950724	0.759951	0	0.741197	0.821218	0	NA	NA	NA	111480	20190215_OR15_Ag1_Prust001_SA_2mg_SdrE_4_IMAC_exp7	52442	-0.432349	-1.30928	NA	2	0	4	Q2FI15;S;46;46;54	0.264139	0.347767	0.578167	0.458712	0.26414	NA
Q2FI15	S	184;184;192	1	0.777943	0.837594	1.06836	0.477723	0.170195	-0.611139	-0.341724	NA	NA	NA	NA	-1.95455	77.597	71.426	0.999923	IVGQPVSKLLLQKNASVTILHSRSKDMASYL			0.998079	0.999346	0.998527	0.994693	0.999923	0.996152	0.998994	NA	NA	0	0	0	122042	20190215_OR15_Ag1_Prust001_SA_2mg_Stk1_1_IMAC_exp7	27458	0.790405	-0.260889	-1.95455	0	1	3	Q2FI15;S;184;184;192	0.00131582	0.00636812	2.8808	2.19599	0.0162203	0.00128347
Q2FI15	S	190;190;198	1	NA	-1.95166	NA	-1.61026	-1.13623	-1.25391	NA	NA	-0.214756	-0.368341	-0.629885	NA	163.51	155.17	0.873154	SKLLLQKNASVTILHSRSKDMASYLKDADVI			NA	0	NA	0.873154	0.462529	0	NA	NA	0.66197	0	0	0.324559	122038	20190215_OR15_Ag1_Prust001_SA_2mg_SdrE_4_IMAC_exp7	25014	-1.78096	-1.19507	-0.404327	2	2	1	Q2FI15;S;190;190;198	0.00373139	0.0134801	2.42813	1.87031	0.0840227	0.00338328
Q2FI15	S	175;175;183	1	-0.0658515	0.32357	0.202376	-0.140238	-0.569652	-1.11504	-0.85634	-1.05994	NA	NA	NA	NA	94.122	84.534	1	NAVVIGRSHIVGQPVSKLLLQKNASVTILHS			0.999998	1	1	1	1	0.99992	0.999998	0.999998	NA	NA	0	0	155239	20190215_OR15_Ag1_Prust001_SA_2mg_SdrE_4_IMAC_exp7	13709	0.0799642	-0.900243	NA	0	0	4	Q2FI15;S;175;175;183	0.00101805	0.00530179	2.99223	2.27558	0.00101801	NA
Q2FID4	S	341;341	1	0.187434	0.541028	0.430392	0.435357	0.69353	1.02659	0.811569	0.975781	0.616769	0.348385	0.733069	0.394545	170.56	148.5	0.8928	GESVAKNIKRILNGESTEEFEYVDRGTVCSL			0.869804	0.87161	0.85245	0.883547	0.84655	0.873622	0.880025	0.875128	0.881202	0.875128	0.877948	0.8928	85667	20190215_OR15_Ag1_Prust001_SA_2mg_Stp1_4_IMAC_exp7	46045	0.398553	0.876868	0.523192	0	0	0	Q2FID4;S;341;341	0.00636664	0.0201934	2.19609	1.69479	0.00615771	0.545781
A0A0H2XGI5	S	3;3	1	-0.168653	-0.0735555	0.299965	-0.431154	0.0999262	0.183083	-0.0280822	-0.00683027	NA	-1.28847	-0.865414	-0.925364	99.752	83.498	0.999999	_____________MKSKYEPLFDKVELPNGV			0.999742	0.999433	0.999994	0.999512	0.998512	0.999999	0.999882	0.999764	NA	0.999915	0.998565	0.999895	157723	20190215_OR15_Ag1_Prust001_SA_2mg_Stk1_2_IMAC_exp7	34888	-0.0933494	0.0620241	-1.02642	0	0	1	A0A0H2XGI5;S;3;3	0.000535731	0.00332699	3.27105	2.47795	0.613313	0.00163685
Q2FIM6	S	5;5;5	1	-1.38989	-1.4371	NA	-1.51087	-1.83946	-1.63164	-1.91851	-1.91593	NA	NA	NA	NA	43.769	32.793	0.999731	___________MSFASEMKNELTRIDVEEMN			0.999239	0.998895	NA	0.999731	0	0.999481	0	0	NA	NA	NA	NA	153037	20190215_OR15_Ag1_Prust001_SA_2mg_SdrE_4_IMAC_exp7	32587	-1.44595	-1.82638	NA	1	0	4	Q2FIM6;S;5;5;5	0.00656896	0.0207181	2.1825	1.68365	0.00656896	NA
A0A0H2XJN3	S	39;39	1	-1.38357	-1.16466	NA	-0.631944	-1.23523	-0.727603	-1.31967	NA	-1.18126	NA	-1.37069	NA	82.543	67.392	0.97673	SILTTISKNQPVGRRSLSEHMDMTERVLRSE			0.54385	0.84491	NA	0.909898	0	0.97673	0.543848	0.877385	0	NA	0	NA	158694	20190215_OR15_Ag1_Prust001_SA_2mg_Stk1_2_IMAC_exp7	27957	-1.06006	-1.09417	-1.27598	1	1	2	A0A0H2XJN3;S;39;39	0.758357	0.805848	0.120126	0.0937471	0.990843	0.756616
Q2FIL7	S	373;373;373	1	2.62896	3.00732	1.81782	2.83015	2.26128	2.30557	2.64553	2.81193	2.56705	0.604552	1.51139	0.756174	326.8	323.61	0.999856	EMAQKAGYTAVVSHRSGETEDTTIADIAVAT			0.999478	0.999802	0.998617	0.999856	0.999695	0.999823	0.999244	0.999396	0.999714	0.983056	0.990343	0.999034	154167	20190215_OR15_Ag1_Prust001_SA_2mg_SdrE_4_IMAC_exp7	54119	2.57106	2.50607	1.35979	0	0	0	Q2FIL7;S;373;373;373	0.0374925	0.0764836	1.42606	1.11643	0.987964	0.0522213
Q2FIL7	S	42;42;42	1	1.99547	2.13562	1.80299	1.85606	2.06408	2.0162	2.05589	2.46153	1.62621	1.33625	2.01695	1.30778	195.92	181.68	0.981172	TESGAFGRALVPSGASTGEHEAVELRDGDKS			0.862252	0.96626	0.87625	0.88246	0.869478	0.981172	0.886811	0.980068	0.980631	0.866492	0.920981	0.882665	8263	20190215_OR15_Ag1_Prust001_SA_2mg_Stk1_2_IMAC_exp7	37474	1.94753	2.14942	1.5718	0	0	0	Q2FIL7;S;42;42;42	0.023069	0.0538725	1.63697	1.26863	0.491685	0.124347
Q2FIL7	S	29;29;29	1	-0.848925	-0.108547	-1.21876	0.176254	-0.55073	-1.08584	NA	0.0508148	-0.0734844	-3.11744	-1.68359	NA	186.05	177.09	0.99391	DSRGNPTVEVEVLTESGAFGRALVPSGASTG			0.922994	0.799648	0.76408	0.745625	0.99391	0.766711	NA	0.747299	0.960595	0	0	NA	64025	20190215_OR15_Ag1_Prust001_SA_2mg_Stk1_1_IMAC_exp7	54442	-0.499994	-0.528585	-1.62484	0	1	1	Q2FIL7;S;29;29;29	0.309486	0.394517	0.509359	0.403934	0.999173	0.337039
Q2FIQ3	S	226;226;226	1	NA	0.717565	NA	0.478657	-0.00185905	NA	NA	NA	-0.432736	-0.797435	NA	-1.06852	83.312	80.074	0.956005	ERRESKQPLEYPSCGSVFQRPPGHFAGKLIQ			NA	0.77934	NA	0.956005	0.95112	0	NA	NA	0	0	NA	0	140117	20190215_OR15_Ag1_Prust001_SA_2mg_SdrE_4_IMAC_exp7	42771	0.598111	-0.00185905	-0.766231	2	3	1	Q2FIQ3;S;226;226;226	0.0281942	0.0620228	1.54984	1.20745	0.320685	0.0255633
Q2FIN8	S	355;355	1	0.223954	-0.992493	NA	0.0143876	0.441903	0.25515	0.0361366	0.176328	-1.21007	NA	-1.37961	-0.874875	135.16	120.39	1	HQAIEAKEGVQIQNESKTMASITFQNYFRMY			0	0	NA	1	1	1	1	1	0	NA	0	1	37866	20190215_OR15_Ag1_Prust001_SA_2mg_Stp1_4_IMAC_exp7	16037	-0.251384	0.227379	-1.15485	1	0	1	Q2FIN8;S;355;355	0.00713848	0.0221337	2.14639	1.65495	0.303918	0.0578312
Q2FIN8	S	702;702	1	NA	-1.52151	-1.71232	NA	-0.86949	NA	NA	NA	-0.722941	-0.350405	NA	-0.671437	104.79	90.588	1	DIFEVVWAKIEAAYQSQKDILEEQMNEFERM			NA	0	0	1	0.999988	0.999978	0.999965	0.999995	0.999999	1	NA	1	79829	20190215_OR15_Ag1_Prust001_SA_2mg_Stp1_4_IMAC_exp7	13351	-1.61692	-0.86949	-0.581594	2	3	1	Q2FIN8;S;702;702	0.0190208	0.0472073	1.72077	1.32599	0.0871122	0.0170358
Q2FIN8	S	577;577	1	0.560747	0.21264	0.734043	0.157357	0.960888	0.831827	0.34741	0.346494	NA	NA	NA	NA	147.35	139.12	0.999997	KMMSRLGLDDSTPIESKMVSRAVESAQKRVE			0.995772	0.999942	0.999916	0.999921	0.999997	0.999777	0.999916	0.999983	NA	NA	NA	NA	102833	20190215_OR15_Ag1_Prust001_SA_2mg_Stk1_1_IMAC_exp7	34683	0.416197	0.621655	NA	0	0	4	Q2FIN8;S;577;577	0.370398	0.456529	0.431331	0.340531	0.370398	NA
Q2FIN8	S	410;410	1	NA	NA	1.50183	NA	1.39485	1.37729	1.2898	NA	NA	1.42959	1.4421	1.63948	69.379	59.846	0.999988	VTQIPTNKPVQRNDKSDLIYISQKGKFDAVV			NA	NA	0	NA	0	0	0.999988	NA	NA	0	0	0	122452	20190215_OR15_Ag1_Prust001_SA_2mg_Stk1_3_IMAC_exp7	33832	1.50183	1.35398	1.50372	3	1	1	Q2FIN8;S;410;410	0.222143	0.303201	0.653366	0.518269	0.427853	0.999827
Q2FIN8	S	336;336	1	-0.832802	-0.67367	-0.879103	-0.882544	-0.687794	-0.695843	-0.996996	-0.523939	-0.353277	-1.22279	-0.759733	-1.11553	153.21	134.14	0.884372	IVDQFTGRTMPGRRFSEGLHQAIEAKEGVQI			0.846613	0.856789	0	0.872718	0.870664	0	0.874843	0	0.848754	0.884372	0.43746	0.847063	144848	20190215_OR15_Ag1_Prust001_SA_2mg_Stp1_2_IMAC_exp7	30448	-0.81703	-0.726143	-0.862832	0	0	0	Q2FIN8;S;336;336	0.757845	0.805785	0.120419	0.0937809	0.875909	0.966538
Q2FIN8	S	238;238	1	NA	1.30528	0.789791	1.40432	1.55969	NA	1.24385	NA	1.60142	0.969347	1.38939	1.18843	138.75	132.45	0.999487	ARTPLIISGEAEKSTSLYTQANVFAKMLKQD			0.33327	0.727507	0.795772	0.861846	0.619944	0.333239	0.982974	0.333333	0.999487	0.998813	0.726025	0.983715	163022	20190215_OR15_Ag1_Prust001_SA_2mg_Stp1_1_IMAC_exp7	45161	1.16646	1.40177	1.28715	1	2	0	Q2FIN8;S;238;238	0.675888	0.734501	0.170125	0.134007	0.657583	0.848185
Q2FIN8	S	781;781		-0.817078	-0.817266	-0.914333	-1.4162	-1.88192	-2.18825	-1.31857	NA	NA	-1.61193	NA	-1.42439	81.494	60.193	1	MMQNIEEDTCKFILKSVVQVEDNIEREKTTE			0	1	0	0	0	0	0	NA	NA	0	NA	0	163905	20190215_OR15_Ag1_Prust001_SA_2mg_SdrE_2_IMAC_exp7	31545	-0.99122	-1.79625	-1.51816	0	1	2	Q2FIN8;S;781;781	0.0466543	0.0905662	1.33111	1.04303	0.0429253	0.234865
Q2FIN8	S	745;745	1	0.0249284	0.0580255	0.164279	-0.0307963	-0.0643077	-0.228291	-0.111015	-0.103011	-0.57742	-0.257378	-0.567441	-0.294371	132.88	122.89	0.997045	HIDTMDQLRQGIHLRSYAQQNPLRDYQNEGH			0.994362	0.988507	0.93873	0.997045	0.90545	0.958605	0.75523	0.957111	0.872124	0.898265	0.95099	0.77528	164134	20190215_OR15_Ag1_Prust001_SA_2mg_SdrE_4_IMAC_exp7	25546	0.0541091	-0.126656	-0.424153	0	0	0	Q2FIN8;S;745;745	0.000888497	0.00476866	3.05134	2.3216	0.128655	0.000709576
A0A0H2XIA4	S	451;451	1	-1.13298	-1.04154	-0.729904	-0.568822	-0.865188	-0.362399	-0.419765	-0.378427	-0.973377	-0.614135	-0.405753	-0.441183	69.423	69.423	0.999897	MYYTASGKIAREKMMSMYLRGEL________			0.999897	0.997735	0.999369	0.999875	0.999473	0.999875	0.999171	0.999806	0.998753	0.995204	0.999545	0.999545	118892	20190215_OR15_Ag1_Prust001_SA_2mg_SdrE_1_IMAC_exp7	53525	-0.86831	-0.506445	-0.608612	0	0	0	A0A0H2XIA4;S;451;451	0.17324	0.250276	0.761351	0.601582	0.165832	0.361913
A0A0H2XE39	S	385;385	1	NA	NA	NA	NA	-0.943416	-1.61467	-0.965058	-0.601834	-1.03047	NA	-1.64766	NA	85.808	79.392	0.886255	KPIHLLRQDGTIREISNQSLVIHSITGINRQ			0	0	NA	0.499843	0.499968	0	0.886255	0.537913	0.728782	NA	0	NA	40227	20190215_OR15_Ag1_Prust001_SA_2mg_Stk1_3_IMAC_exp7	52554	NA	-1.03124	-1.33906	4	0	2	A0A0H2XE39;S;385;385	0.45142	0.531517	0.345419	0.274483	NA	NA
A0A0H2XE39	S	206;206	2	-1.38269	-0.919008	-0.907848	-1.40267	-0.994921	-1.05637	-1.30368	-0.989915	-1.13182	-1.67584	-0.72144	-0.764427	53.756	41.4	0.909515	YGAFDMERILRLMRPSKDEVLIKESGMHAVE			0	NA	0	0	0	0	0	0	0	0	0.909515	0	85735	20190215_OR15_Ag1_Prust001_SA_2mg_Stp1_3_IMAC_exp7	26315	-1.15305	-1.08622	-1.07338	0	0	0	A0A0H2XE39;S;206;206	0.928559	0.945628	0.0321907	0.0242797	0.951231	0.931571
Q2FIX0	S	36;36;36	1	-0.427572	-0.609646	-0.76855	-0.836734	NA	-0.352907	NA	-0.97706	-1.07116	-0.800657	-1.11481	-1.16577	86.898	76.375	0.999998	RIYAKFGKEIYVAAKSGEPNPESNQALRLVL			0.999998	0.956633	0.997172	0.999782	NA	0.999986	NA	0	0	0.999996	0	0.999782	154128	20190215_OR15_Ag1_Prust001_SA_2mg_SdrE_1_IMAC_exp7	20842	-0.660625	-0.664983	-1.0381	0	2	0	Q2FIX0;S;36;36;36	0.104348	0.168336	0.981516	0.773823	0.999739	0.119728
A0A0H2XK60	S	34;34	1	0.937894	0.411908	0.435993	0.219438	0.476827	0.205371	0.096623	0.137554	0.248705	0.284468	0.378267	0.17295	275.99	243.26	0.980086	LGRELENITGHTIADSTGEIKRVIAHLPNFE			0.979956	0.841211	0.870755	0.980086	0.81363	0.67683	0.896158	0.86029	0.859034	0.837338	0.862891	0.877162	41461	20190215_OR15_Ag1_Prust001_SA_2mg_SdrE_4_IMAC_exp7	33034	0.501308	0.229094	0.271098	0	0	0	A0A0H2XK60;S;34;34	0.19482	0.273704	0.710365	0.562719	0.210085	0.310538
A0A0H2XET0	S	300;300	1	NA	NA	NA	NA	-1.14843	-1.33332	NA	-0.855153	NA	NA	-1.69989	-1.80624	137.19	126.34	1	QLLSESERVIVMQEDSVGQYVIDRKDIFKYL			NA	NA	NA	NA	0	0.999998	NA	1	NA	NA	0	0.978092	183886	20190215_OR15_Ag1_Prust001_SA_2mg_Stk1_4_IMAC_exp7	45629	NA	-1.1123	-1.75306	4	1	2	A0A0H2XET0;S;300;300	0.0400086	0.0802172	1.39785	1.09573	NA	NA
A0A0H2XH87	S	350;356	1	NA	-1.30826	-0.82507	NA	-0.93648	NA	-0.509279	-0.690687	-1.32581	-0.448792	-0.836106	-0.727161	90.15	82.225	0.999963	SSGRIVFAKKIEDTVSL______________			NA	0.97004	0	0.999768	0.997758	NA	0.999916	0.99794	0.999826	0.999963	0.99988	0	93934	20190215_OR15_Ag1_Prust001_SA_2mg_Stp1_2_IMAC_exp7	37685	-1.06667	-0.712149	-0.834468	2	1	0	A0A0H2XH87;S;350;356	0.513871	0.589231	0.289146	0.229715	0.48636	0.693704
A0A0H2XIQ1	S	131;131	1	0.759123	1.0022	0.664172	0.763724	0.653661	0.803543	0.802442	0.969405	-0.91048	-1.36042	-0.941601	-1.19066	145.28	119.16	0.989042	ADATGVDGVIIPKRRSVTLTQTVAKASTGAI			0.986738	0.912153	0.96455	0.950061	0.914358	0.979855	0.960954	0.989042	0.848037	0.781505	0.966524	0.940491	163839	20190215_OR15_Ag1_Prust001_SA_2mg_Stk1_4_IMAC_exp7	26695	0.797306	0.807263	-1.10079	0	0	0	A0A0H2XIQ1;S;131;131	6.35515e-08	5.09683e-06	7.19687	5.2927	0.996063	1.67899e-07
A0A0H2XEI4	S	96;96	1	1.83604	1.76013	1.01599	1.51437	1.68347	2.23009	1.98633	2.39434	1.75164	1.50565	1.70801	1.56904	175.8	169.42	0.99998	WYVVRNTPGVTGFVGSAGAGSKPNPLLPEEV			0.998744	0.999548	0.990849	0.999558	0.99998	0.999276	0.999266	0.999973	0.998657	0.99992	0.999474	0.998637	129974	20190215_OR15_Ag1_Prust001_SA_2mg_Stk1_1_IMAC_exp7	50949	1.53163	2.07356	1.63358	0	0	0	A0A0H2XEI4;S;96;96	0.0558277	0.103098	1.25315	0.986752	0.059916	0.871526
A0A0H2XEI4	S	101;101	1	NA	0.262135	0.0864935	0.0692096	0.547759	0.801569	0.507985	NA	NA	-0.092199	NA	0.170455	65.893	64.348	0.977847	NTPGVTGFVGSAGAGSKPNPLLPEEVRFILK			0.497513	0.849325	0.877103	0.952187	0.85046	0.974757	0.853391	NA	0.497496	0.878549	0.489447	0.977847	129988	20190215_OR15_Ag1_Prust001_SA_2mg_Stp1_4_IMAC_exp7	52455	0.139279	0.619104	0.0391281	1	1	2	A0A0H2XEI4;S;101;101	0.0123264	0.0337563	1.90916	1.47165	0.0233931	0.748767
A0A0H2XEI4	S	17;17	1	1.19151	1.47381	1.6312	1.49661	1.41466	2.04401	2.11572	2.11828	1.68566	1.83229	1.9303	1.67463	304.93	274.37	0.999999	SEEVGAKRWYAVHTYSGYENKVKKNLEKRVE			0.999733	0.991292	0.97321	0.999242	0.997519	0.998482	0.998336	0.986534	0.999999	0.999396	0.906978	0.987836	192425	20190215_OR15_Ag1_Prust001_SA_2mg_Stp1_1_IMAC_exp7	38204	1.44828	1.92317	1.78072	0	0	0	A0A0H2XEI4;S;17;17	0.048645	0.0932058	1.31296	1.03056	0.0449188	0.167175
Q2FJ94	S	83;83;83	1	2.74966	2.89479	3.06749	2.91021	2.35884	2.17172	2.20484	2.05633	0.930821	NA	0.94657	0.850037	159.13	135.3	1	NIMPVLEVKARRVGGSNYQVPVEVRPERRTT			0.999636	1	1	1	0.991021	1	1	1	0.97882	0	0.853591	0.996599	180954	20190215_OR15_Ag1_Prust001_SA_2mg_SdrE_4_IMAC_exp7	34552	2.90554	2.19793	0.909143	0	0	1	Q2FJ94;S;83;83;83	4.65849e-08	4.28228e-06	7.33175	5.36833	5.55436e-05	2.71313e-08
Q2FJ89	S	2;2;2	1	3.81041	4.4738	4.78698	4.49379	4.83651	5.04356	4.86472	5.20299	4.76509	4.57157	4.81377	4.87937	125.74	113.15	1	______________MSQDVNELSKQPTPDKA			1	1	1	1	1	1	1	1	1	1	1	1	160828	20190215_OR15_Ag1_Prust001_SA_2mg_Stp1_4_IMAC_exp7	16626	4.39124	4.98695	4.75745	0	0	0	Q2FJ89;S;2;2;2	0.0348327	0.0725876	1.45801	1.13914	0.0294628	0.187193
Q2FJ89	S	9;9;9	1	0.943985	1.15705	1.66641	0.937265	1.23106	1.61028	1.18578	NA	0.281356	0.33319	0.451162	0.669953	90.913	77.639	1	_______MSQDVNELSKQPTPDKAEDNAFFP			1	0.999999	1	0.999963	0.999659	0.99999	0.999999	0	0	0.999998	0.999995	0.999989	160811	20190215_OR15_Ag1_Prust001_SA_2mg_SdrE_3_IMAC_exp7	13470	1.17618	1.34237	0.433916	0	1	0	Q2FJ89;S;9;9;9	0.00337169	0.0125024	2.47215	1.90301	0.696068	0.00973911
A0A0H2XFV1	S	123;123	1	1.42331	1.63255	1.80541	1.57373	1.92517	2.0686	1.54735	1.79119	1.39719	1.65644	1.54013	1.48179	138.02	133.08	0.955485	LIDLKAKGYQLGIVTSDTKKGVEQFLAHTNA			0.911464	0.882478	0.778913	0.898361	0.955485	0.814013	0.929361	0.685936	0.737633	0.9452	0.687315	0.805112	67903	20190215_OR15_Ag1_Prust001_SA_2mg_Stk1_1_IMAC_exp7	39947	1.60875	1.83308	1.51889	0	0	0	A0A0H2XFV1;S;123;123	0.0687866	0.12182	1.1625	0.914283	0.201283	0.740635
Q2FJ80	S	162;174	1	NA	NA	0.154799	NA	0.359311	0.544667	NA	0.499955	0.540623	-0.00539628	0.353554	NA	237.4	231.16	0.999989	SDFAKNEDGSYYLNDSEFQLRARLFVDQIVS			NA	NA	0.99976	NA	0.999979	0.999989	NA	0.999905	0.99997	0.999873	0.999982	NA	122896	20190215_OR15_Ag1_Prust001_SA_2mg_Stk1_2_IMAC_exp7	54851	0.154799	0.467978	0.29626	3	1	1	Q2FJ80;S;162;174	0.437089	0.517648	0.35943	0.285965	0.464044	0.832903
A0A0H2XH68	S	177;177	1	0.520032	NA	0.421723	0.439569	0.166762	0.677195	NA	0.449148	NA	NA	-0.722496	NA	142.04	128.41	0.995281	LAMSMIKFGMDSYGHSQLPSDGLKRLNRVVE			0.88165	NA	0.994834	0.995281	0.99136	0.976273	0.714432	0.97472	NA	0	0	NA	52523	20190215_OR15_Ag1_Prust001_SA_2mg_SdrE_4_IMAC_exp7	41932	0.460441	0.431035	-0.722496	1	1	3	A0A0H2XH68;S;177;177	0.0108614	0.0306719	1.96412	1.51326	0.979334	0.0112875
A0A0H2XH68	S	249;249	1	NA	0.574752	0.42983	0.400909	NA	0.60434	NA	0.601438	-1.11462	NA	-0.722889	NA	94.692	81.655	0.88825	EFEEISVRGRVLGISSQTRYQQQEIPIYLDD			0.454324	0.513911	0.834224	0.806099	NA	0.797089	0.384413	0.88825	0.60087	NA	0.576763	NA	184730	20190215_OR15_Ag1_Prust001_SA_2mg_Stk1_4_IMAC_exp7	31400	0.468497	0.602889	-0.918755	1	2	2	A0A0H2XH68;S;249;249	0.000931785	0.00497247	3.03068	2.30343	0.636505	0.00129505
A0A0H2XH68	S	279;279	1	-1.3999	-1.55411	-1.43312	-1.60626	NA	NA	NA	-0.956472	-1.60734	-1.45721	-1.1886	-1.71302	53.775	27.881	0.994957	DLIIILTDGVTEARNSEGTFIDKQKLLEYIK			0	0	0	0.994957	NA	NA	NA	0.976413	0	0	0	0	129404	20190215_OR15_Ag1_Prust001_SA_2mg_SdrE_4_IMAC_exp7	26627	-1.49835	-0.956472	-1.49154	0	3	0	A0A0H2XH68;S;279;279	0.0723025	0.126372	1.14085	0.89835	0.0727911	0.998338
Q2FF24	S	455;455;455	1	NA	NA	NA	-1.72665	-1.11419	-0.673708	NA	-0.982082	NA	NA	-1.85701	-1.56206	97.214	77.428	1	GKYDHIPEDAFRLVGSMDDVIAKAKDMGVEV			NA	NA	NA	0	1	1	NA	0	NA	NA	0	0	113470	20190215_OR15_Ag1_Prust001_SA_2mg_Stk1_2_IMAC_exp7	40935	-1.72665	-0.923326	-1.70953	3	1	2	Q2FF24;S;455;455;455	0.0490962	0.0937504	1.30895	1.02803	0.100145	0.997787
Q2FEZ4	S	8;8;8	1	NA	-1.27721	-1.28972	-1.04437	-1.37258	NA	-0.662371	-0.680053	-3.22412	-2.60739	-2.18711	-2.7977	71.031	55.829	0.999687	________MTKMNVESFNLDHTKVVAPFIRL			NA	0.987294	0.996576	0.999687	0.992052	NA	0.992231	0.996294	0	0	0	0	119842	20190215_OR15_Ag1_Prust001_SA_2mg_SdrE_4_IMAC_exp7	41890	-1.20377	-0.905	-2.70408	1	1	0	Q2FEZ4;S;8;8;8	0.000625692	0.00376085	3.20364	2.42471	0.595306	0.00247531
A0A0H2XDE9	S	167;167	1	-1.94086	-2.26137	-1.46897	-1.6636	-1.59395	-1.48681	-1.22412	-1.64641	NA	NA	NA	-4.07456	53.569	33.807	0.999886	EGPIGKERLYYLDLDSKHVSSLKLEEESRSE			0.999886	0.999272	0.99943	0.999783	0.999832	0.99943	0.999756	0.998885	NA	NA	NA	0	114687	20190215_OR15_Ag1_Prust001_SA_2mg_SdrE_1_IMAC_exp7	52616	-1.8337	-1.48782	-4.07456	0	0	3	A0A0H2XDE9;S;167;167	0.000485858	0.00308553	3.31349	2.51067	0.259584	0.000873644
Q2FF09	S	57;57	1	1.90184	2.26775	1.77325	1.71676	2.64018	2.69039	2.52683	2.77085	NA	2.68635	3.1916	NA	218.11	204.99	0.968511	FKPAIDDRYHKEKVVSHNGNAIEAINISKAS			0.89311	0.5	0.557907	0.909603	0.956379	0.569549	0.830201	0.968511	0.531673	0.569799	0.560473	NA	190298	20190215_OR15_Ag1_Prust001_SA_2mg_Stk1_4_IMAC_exp7	36083	1.9149	2.65706	2.93897	0	0	2	Q2FF09;S;57;57	0.00168352	0.00748287	2.77378	2.12593	0.00517892	0.00266602
Q2FEX1	S	102;102;102	1	2.96186	3.91549	2.93502	3.22096	5.07725	3.15748	2.76996	5.77104	3.54756	0.681651	2.60627	1.77096	428.45	400.36	0.992415	LTRDMGAELGVMISASHNPVADNGIKFFGSD			0.909509	0.88544	0.900278	0.992415	0.910977	0.903087	0.889651	0.970729	0.953185	0.870561	0.873668	0.883618	25753	20190215_OR15_Ag1_Prust001_SA_2mg_SdrE_4_IMAC_exp7	56967	3.25833	4.19393	2.15161	0	0	0	Q2FEX1;S;102;102;102	0.0849037	0.143656	1.07107	0.842677	0.497169	0.387012
Q2FEX1	S	116;116;116	1	-1.70784	-1.88101	-1.58348	NA	-0.778845	0.0367586	NA	NA	-1.95461	NA	-1.27597	-1.41002	46.158	46.158	1	ASHNPVADNGIKFFGSDGFKLSDEQENEIEA			0	0	0	NA	0	1	NA	NA	0	NA	0	0	51940	20190215_OR15_Ag1_Prust001_SA_2mg_Stk1_2_IMAC_exp7	47323	-1.72411	-0.371043	-1.54687	1	2	1	Q2FEX1;S;116;116;116	0.0193324	0.0477273	1.71372	1.32123	0.0200858	0.821799
A0A0H2XG84	S	104;104	1	NA	-1.25941	-1.20932	-1.07472	-1.23894	-1.0355	-1.16001	-1.17307	NA	NA	NA	NA	70.373	66.218	0.996471	TMLKQAIHHANHPKESGL_____________			NA	0	0	0	0	0	0	0.996471	NA	NA	NA	NA	134742	20190215_OR15_Ag1_Prust001_SA_2mg_Stk1_4_IMAC_exp7	9303	-1.18115	-1.15188	NA	1	0	4	A0A0H2XG84;S;104;104	0.68572	0.742027	0.163853	0.12958	0.68572	NA
A0A0H2XG84	S	2;2	1	1.96523	1.92767	2.25602	1.74411	2.21247	2.53346	2.44789	2.3642	NA	1.78776	1.9142	1.70779	266.35	247.11	1	______________MSEQYSEINTDTLERVT			1	0	1	1	1	1	0	1	NA	0.986136	0.999998	1	152726	20190215_OR15_Ag1_Prust001_SA_2mg_Stp1_4_IMAC_exp7	36389	1.97326	2.3895	1.80325	0	0	1	A0A0H2XG84;S;2;2	0.00353737	0.0129289	2.45132	1.88844	0.016774	0.401502
A0A0H2XG84	S	6;6	1	1.20548	1.18352	1.24039	0.862902	1.10969	1.52478	1.38213	1.37412	-0.650889	-0.553397	-0.263533	-0.638415	279.77	273.39	1	__________MSEQYSEINTDTLERVTEIFK			0.999729	0.999996	1	0.999989	0.999978	1	1	1	0.980921	0.834743	0.987419	0	152713	20190215_OR15_Ag1_Prust001_SA_2mg_Stk1_3_IMAC_exp7	35777	1.12307	1.34768	-0.526559	0	0	0	A0A0H2XG84;S;6;6	1.95527e-07	1.1691e-05	6.70879	4.93215	0.223187	9.00944e-07
Q2FJE0	S	67;67	1	4.54803	4.50248	4.79713	4.57899	4.49656	4.77302	4.88477	4.49033	4.57455	4.73934	4.92342	5.07409	147.18	141.44	1	IREVGRNGVIELGVGSKTIKVMVADYQFDPL			1	1	1	1	1	1	1	1	1	1	1	1	124866	20190215_OR15_Ag1_Prust001_SA_2mg_Stp1_4_IMAC_exp7	39748	4.60666	4.66117	4.82785	0	0	0	Q2FJE0;S;67;67	0.267366	0.350699	0.572894	0.455066	0.910712	0.264241
A0A0H2XIW6	S	68;68	1	NA	1.20277	1.36806	0.793068	1.24482	1.3273	1.08926	1.09787	NA	-0.459597	-0.345042	NA	117.95	93.694	0.868186	QKLVTVKVTALNEHASKDNAKGMYEIIEERR			NA	0	0.868186	0.683521	0.840319	0.678235	0.815055	0.83157	NA	0	0.827758	NA	188283	20190215_OR15_Ag1_Prust001_SA_2mg_SdrE_3_IMAC_exp7	12129	1.1213	1.18981	-0.40232	1	0	2	A0A0H2XIW6;S;68;68	0.000167956	0.00144064	3.77481	2.84144	0.889284	0.000318864
A0A0H2XKB6	S	296;297	1	-3.42659	-3.06143	-3.17053	-3.32799	-2.13796	-2.93428	-2.78596	-2.38331	NA	-4.09482	-3.54794	-4.09978	54.416	50.06	0.999416	KSFVKNSNNAISKLASIELLRANMMTTNGGG			0	0	0	0	0.999416	0	0	0	NA	0	0	0	98792	20190215_OR15_Ag1_Prust001_SA_2mg_Stk1_1_IMAC_exp7	53197	-3.24664	-2.56038	-3.91418	0	0	1	A0A0H2XKB6;S;296;297	0.000976338	0.00512437	3.0104	2.29036	0.0252238	0.0407957
A0A0H2XJZ0	S	148;148	1	NA	-2.21289	-1.50239	-2.01374	NA	-1.46208	-1.5276	-2.09743	-1.48837	-2.37328	-2.04768	NA	67.153	61.547	1	AHTMQTYVFIEEKDFSNQQIVNDDVVFRLKA			NA	0	1	0	NA	0	0	0	0	0.999989	0	NA	19594	20190215_OR15_Ag1_Prust001_SA_2mg_SdrE_3_IMAC_exp7	54060	-1.90967	-1.6957	-1.96978	1	1	1	A0A0H2XJZ0;S;148;148	0.681586	0.738883	0.16648	0.131424	0.787692	0.980636
A0A0H2XJ55	S	116;116	1	2.70468	2.9716	1.99743	3.29837	2.57648	2.64231	2.56612	2.85678	2.26951	0.231438	1.38768	1.05641	295.41	285.91	0.999978	AVRDKSSHQEVHENNSAYEEIDITHFAEASK			0.999807	0.999974	0.999887	0.999978	0.999975	0.999957	0.999821	0.99979	0.999915	0.984721	0.999063	0.99928	161961	20190215_OR15_Ag1_Prust001_SA_2mg_SdrE_4_IMAC_exp7	43958	2.74302	2.66042	1.23626	0	0	0	A0A0H2XJ55;S;116;116	0.00899878	0.026367	2.04582	1.57894	0.978487	0.0137352
A0A0H2XJ55	S	130;130	1	2.91459	3.23893	2.44705	3.57408	3.27958	3.00303	2.9853	3.33028	2.61391	0.0163737	1.54962	1.07133	340.61	331.77	1	NSAYEEIDITHFAEASKGPKA__________			0.999997	1	0.999553	1	0.999983	0.999996	0.999997	1	0.999871	0.997695	0.999641	0.998285	161959	20190215_OR15_Ag1_Prust001_SA_2mg_SdrE_4_IMAC_exp7	43112	3.04366	3.14955	1.31281	0	0	0	A0A0H2XJ55;S;130;130	0.00725058	0.0223899	2.13963	1.64995	0.974402	0.0154487
A0A0H2XJ55	S	22;22	1	1.16473	1.60606	0.726201	2.26921	1.54805	1.30317	0.92356	2.21531	2.19911	-0.534396	0.737895	0.140083	249.41	235.98	1	VNDTGELYNVINQKKSEGYLESELTIISKSK			0.999998	1	0.999809	1	1	1	1	0.999999	1	0.996532	0.991574	0.999924	96448	20190215_OR15_Ag1_Prust001_SA_2mg_SdrE_4_IMAC_exp7	55816	1.44155	1.49752	0.635673	0	0	0	A0A0H2XJ55;S;22;22	0.309815	0.394757	0.508898	0.40367	0.995045	0.396687
A0A0H2XJ55	S	49;49	1	1.6606	2.31458	1.11562	3.93502	2.64795	NA	1.20668	NA	3.92184	NA	0.781145	NA	172.18	163.89	0.999626	SKSKLHLNDLHDSEISLISTSGTFSDRMTKL			0.99181	0.774172	0.919238	0.95656	0.901485	0	0.998051	0.487624	0.999626	0	0.658364	0	103604	20190215_OR15_Ag1_Prust001_SA_2mg_Stp1_1_IMAC_exp7	54085	2.25645	1.92732	2.35149	0	2	2	A0A0H2XJ55;S;49;49	0.952064	0.962349	0.0213338	0.0166673	0.962891	0.99683
A0A0H2XJ55	S	58;58	1	1.1073	1.92183	0.246013	3.71547	2.3612	NA	NA	3.24083	2.53127	-2.8725	NA	NA	180.23	177.58	0.825706	LHDSEISLISTSGTFSDRMTKLLTGEDGEHA			0.825706	0.792619	0.780189	0.726327	0.781854	0	0.317111	0.78909	0.824998	0	0.305963	0	103561	20190215_OR15_Ag1_Prust001_SA_2mg_SdrE_1_IMAC_exp7	53934	1.74765	2.80101	-0.170619	0	2	2	A0A0H2XJ55;S;58;58	0.411069	0.493318	0.386085	0.306873	0.833417	0.57206
A0A0H2XE58	S	132;132	1	0.542304	0.518613	0.508707	0.306728	0.384381	0.857739	1.05944	0.362918	3.49501	3.87077	3.54437	3.2805	132.01	97.758	0.999903	APIAGRRILLKEVRDSIFREKMVGEGLAIKA			0	0.997442	0.954866	0.989497	0.953178	0	0.981592	0	0.999001	0.993475	0.999903	0.999167	49110	20190215_OR15_Ag1_Prust001_SA_2mg_Stp1_3_IMAC_exp7	31037	0.469088	0.666119	3.54766	0	0	0	A0A0H2XE58;S;132;132	4.8663e-08	4.28228e-06	7.3128	5.36833	0.537413	9.54786e-08
Q2FKC0	S	131;131;131	1	-1.48867	-1.46997	-1.90615	-1.51033	-1.44454	-1.17962	-1.49082	NA	-1.38945	-1.65054	-1.87556	-1.52096	157.9	150.46	0.887607	IEEMTGRKVVANKPASGTQIIDEWGEHQMKT			0.527233	0.533394	0.65822	0.539796	0.5	0.5	0.553339	0.609748	0.5	0.887607	0.529498	0.499998	131707	20190215_OR15_Ag1_Prust001_SA_2mg_Stp1_2_IMAC_exp7	52459	-1.59378	-1.37166	-1.60913	0	1	0	Q2FKC0;S;131;131;131	0.287178	0.370795	0.541849	0.430866	0.356844	0.993452
Q2FKC0	S	258;258;258	1	-0.627448	-1.01536	NA	-0.700636	-0.858047	NA	-0.614545	-0.724047	-0.991088	NA	-0.377793	NA	94.122	80.543	1	DIYDGEGVTEAVRTKSNMDGMDQLMKIVKKD			1	1	NA	1	1	NA	1	1	1	NA	1	NA	159928	20190215_OR15_Ag1_Prust001_SA_2mg_Stp1_3_IMAC_exp7	44263	-0.781147	-0.732213	-0.68444	1	1	2	Q2FKC0;S;258;258;258	0.911597	0.933544	0.0401973	0.0298652	0.968038	0.904753
Q2FDE9	S	577;577;577	1	1.55768	1.46571	1.2546	1.22591	1.56578	1.59837	1.46934	1.57765	1.63043	1.75807	1.90195	1.77862	127.42	108.06	0.999999	EEKKIPEDLDYSKIDSLATEAREKLSEVKPL			0.999637	0.999813	0.999813	0.999712	0.997451	0.97109	0.999985	0.999985	0.999861	0.999991	0.999999	0.999974	79526	20190215_OR15_Ag1_Prust001_SA_2mg_Stp1_3_IMAC_exp7	21913	1.37597	1.55279	1.76727	0	0	0	Q2FDE9;S;577;577;577	0.00378582	0.0135893	2.42184	1.8668	0.140526	0.00291655
A0A0H2XHU3	S	324;324	1	1.62851	1.59124	1.64118	1.19259	1.52946	1.30822	1.39731	1.23027	NA	0.864515	0.401776	0.646063	180.74	172.52	1	GTVKEEVDANDVEGGSLKISFNSKYMMDALK			1	1	1	1	1	1	1	1	NA	1	1	1	36022	20190215_OR15_Ag1_Prust001_SA_2mg_Stp1_4_IMAC_exp7	25513	1.51338	1.36632	0.637451	0	0	1	A0A0H2XHU3;S;324;324	0.000822314	0.00452595	3.08496	2.34429	0.5501	0.000858043
A0A0H2XH33	S	40;40	1	0.629569	1.52254	1.84498	1.74617	2.16616	2.60915	2.31796	2.69873	NA	NA	NA	0.395197	89.028	73.263	0.952484	GATDVKRLEVGEEQASHFGMTKEEAQEATMH			0.952484	0.812936	0	0.811304	0.938586	0.797746	0.88332	0.866431	NA	NA	NA	0.766863	146637	20190215_OR15_Ag1_Prust001_SA_2mg_SdrE_1_IMAC_exp7	32646	1.43582	2.448	0.395197	0	0	3	A0A0H2XH33;S;40;40	0.00919239	0.0267944	2.03657	1.57196	0.0362198	0.156035
A0A0H2XHR6	S	294;301	1	NA	-0.257763	-0.824293	-0.454412	NA	-0.671614	NA	-0.209031	-0.0590541	NA	-0.464053	NA	138.71	121.35	0.984551	QNLNDYDLTHLHSAVSAGEPLNREVVEQFKK			NA	0.984551	0.938398	0.95528	NA	0.913698	NA	0.953327	0.966951	NA	0.967798	NA	109732	20190215_OR15_Ag1_Prust001_SA_2mg_SdrE_2_IMAC_exp7	47414	-0.512156	-0.440323	-0.261553	1	2	2	A0A0H2XHR6;S;294;301	0.676457	0.734836	0.16976	0.13381	0.962571	0.656791
A0A0H2XHR6	S	4;11	1	0.55588	0.734905	1.11058	0.442149	0.761705	0.625486	0.298154	0.33423	-1.13894	-0.722876	NA	NA	67.726	51.572	1	____________MQKSALFAPEKYNIISEIE			1	1	1	1	1	1	1	1	0	1	NA	NA	151086	20190215_OR15_Ag1_Prust001_SA_2mg_Stp1_2_IMAC_exp7	33787	0.710879	0.504894	-0.930909	0	0	2	A0A0H2XHR6;S;4;11	0.00049126	0.00310578	3.30869	2.50783	0.546655	0.000477872
A0A0H2XHR6	S	60;67	1	-0.512689	-0.94785	NA	-0.584147	NA	NA	-0.512104	-0.00750385	-0.504005	NA	-0.415963	NA	120.59	101.23	0.986662	QQLIEQSNKVGNVLASHGLSKGDKVLIMMPR			0.694252	0.921336	0.358061	0.914234	NA	NA	0.867417	0.986662	0.880693	0.35846	0.781753	NA	181557	20190215_OR15_Ag1_Prust001_SA_2mg_Stk1_4_IMAC_exp7	27581	-0.681562	-0.259804	-0.459984	1	2	2	A0A0H2XHR6;S;60;67	0.275368	0.358682	0.560086	0.445291	0.256387	0.620081
Q2FDV3	S	475;475;475	1	NA	1.60951	NA	1.69548	NA	1.92932	NA	2.28254	1.29215	0.902835	1.41858	1.46041	123.02	113.07	0.97482	NEFDVGNLYLNRGCTSAVVGYHPFGGFKMSG			0.75355	0.798663	NA	0.97482	NA	0.900952	NA	0.96683	0.966953	0.499999	0.847823	0.499971	57891	20190215_OR15_Ag1_Prust001_SA_2mg_SdrE_4_IMAC_exp7	48602	1.6525	2.10593	1.26849	2	2	0	Q2FDV3;S;475;475;475	0.0212855	0.0508497	1.67192	1.29371	0.209752	0.22076
Q2FDV3	S	61;61;61	1	NA	1.66677	1.51507	1.46165	1.89483	1.73211	1.64576	1.85644	1.12567	1.37032	1.49744	1.14593	169.92	157.29	0.885741	IFKDDKIKSINPADTSQVIANASKATKQDVE			NA	0	0	0	0.885741	0.5	0.711605	0	0	0	0.83916	0	156883	20190215_OR15_Ag1_Prust001_SA_2mg_Stk1_1_IMAC_exp7	37410	1.54783	1.78229	1.28484	1	0	0	Q2FDV3;S;61;61;61	0.00349313	0.0128216	2.45678	1.89206	0.135447	0.0921457
A0A0H2XJ90	S	77;87	1	-1.54245	-1.78609	-1.59911	-2.07588	-1.97279	NA	-1.64109	-2.39408	-2.14363	-2.11031	-2.25681	-2.78076	73.624	68.017	0.999745	YKRLNELGIKQIAQRSAGFDTYDLELANKYN			0	0	0.999745	0.494875	0	NA	0	0.995907	0	0.997121	0.496529	0.440355	150963	20190215_OR15_Ag1_Prust001_SA_2mg_SdrE_3_IMAC_exp7	49497	-1.75088	-2.00265	-2.32288	0	1	0	A0A0H2XJ90;S;77;87	0.0806589	0.137802	1.09335	0.860743	0.55334	0.0685714
Q2FEG1	S	324;324	1	-1.13726	-1.20628	-1.56698	-1.84733	-1.09394	-1.11523	-1.30106	-1.35692	-1.77658	-1.7243	-1.24445	NA	100.04	87.876	0.974708	GVAKNDTENTVADEPSIHEGTEKTEPQHHIG			0.831405	0.970971	0	0.799339	0.950133	0	0.945526	0.974708	0	0.813853	0.825525	NA	122650	20190215_OR15_Ag1_Prust001_SA_2mg_Stk1_4_IMAC_exp7	22296	-1.43946	-1.21679	-1.58178	0	0	1	Q2FEG1;S;324;324	0.236779	0.31861	0.625657	0.496741	0.486615	0.765172
Q2FEG1	S	397;397	1	0.348857	0.619403	0.783477	0.697454	0.298095	0.0210118	0.799769	0.549415	-0.284652	0.122496	0.0712895	-0.218166	113.76	59.498	0.805426	EQSLKEPATYKEDRRSSVVIDAEKHIEKTEE			0.805426	0.774283	0.5	0.5	0.5	0.5	0.5	0.5	0.5	0.5	0.5	0.793921	162407	20190215_OR15_Ag1_Prust001_SA_2mg_SdrE_1_IMAC_exp7	22583	0.612298	0.417073	-0.0772581	0	0	0	Q2FEG1;S;397;397	0.00994336	0.0285691	2.00247	1.5441	0.537047	0.0092666
Q2FEG1	S	398;398	1	NA	NA	0.783477	0.697454	0.298095	0.0210118	0.799769	0.549415	-0.284652	0.122496	0.0712895	-3.4131	151.3	92.602	0.953143	QSLKEPATYKEDRRSSVVIDAEKHIEKTEEQ			0	0.601191	0.587036	0.5	0.953143	0.734697	0.801763	0.806121	0.671989	0.932873	0.666891	0.394074	149286	20190215_OR15_Ag1_Prust001_SA_2mg_Stk1_1_IMAC_exp7	17287	0.740466	0.417073	-0.875993	2	0	0	Q2FEG1;S;398;398	0.221828	0.303151	0.653984	0.518342	0.94257	0.290358
Q2FEG1	S	356;356	1	-0.720133	-0.0841721	-0.048593	-0.247934	-0.100531	-0.337375	0.0439021	-0.0266067	NA	-1.02658	-0.920124	NA	65.048	57.431	0.970959	QTESNHDEDHDITSESVESAESVKQAPQSDD			0	0.676358	0.93233	0.889498	0.757448	0	0.579199	0.970959	0	0	0	NA	166910	20190215_OR15_Ag1_Prust001_SA_2mg_Stk1_4_IMAC_exp7	21275	-0.275208	-0.105153	-0.973351	0	0	2	Q2FEG1;S;356;356	0.00957148	0.027784	2.01902	1.5562	0.577489	0.0242781
Q2FEG1	S	362;362	1	-0.102367	-0.692526	0.423754	-0.558263	NA	NA	-0.266552	-0.0626687	NA	-0.747311	NA	NA	55.22	50.008	0.789806	DEDHDITSESVESAESVKQAPQSDDLTNDSN			0	0	0.748864	0.789806	NA	0	0	0	0	0	0	NA	166900	20190215_OR15_Ag1_Prust001_SA_2mg_SdrE_4_IMAC_exp7	22865	-0.232351	-0.16461	-0.747311	0	2	3	Q2FEG1;S;362;362	0.571465	0.642155	0.24301	0.19236	0.983056	0.594643
A0A0H2XI20	S	12;12	1	2.21791	2.16248	0.144025	2.37423	1.88325	1.80679	1.62749	1.14034	0.540793	0.929258	1.0078	0.930814	162.81	154.72	0.804207	____MANNHNQNGQDSTQQVINFLKVFKWRI			0.728741	0.804207	0.499967	0.714473	0.5	0.5	0.5	0.5	0.788116	0.5	0.5	0.786218	9168	20190215_OR15_Ag1_Prust001_SA_2mg_SdrE_2_IMAC_exp7	48418	1.72466	1.61447	0.852166	0	0	0	A0A0H2XI20;S;12;12	0.175329	0.252687	0.756147	0.597417	0.96908	0.195974
Q2FES1	S	112;112;112	1	-0.41158	-0.260418	-0.438845	-0.688216	-0.993413	-1.12869	-1.11418	-1.41091	-2.20734	-1.60003	NA	NA	85.676	84.234	0.850593	NPERLIENSIKGMLPSTRLGEKQGKKLFVYG			0.820588	0.815515	0.804767	0.848509	0.832566	0.850593	0.81157	0.817156	0	0.832566	NA	0.466606	63753	20190215_OR15_Ag1_Prust001_SA_2mg_Stk1_2_IMAC_exp7	28762	-0.449765	-1.1618	-1.90369	0	0	2	Q2FES1;S;112;112;112	0.00047544	0.00306566	3.3229	2.51348	0.00804793	0.00041891
Q2FES1	S	105;105;105	1	1.55567	1.56048	1.38025	0.821997	NA	-1.95934	-1.46473	-1.92995	-1.59318	NA	NA	NA	87.639	16.26	1	AGELRRTNPERLIENSIKGMLPSTRLGEKQG			1	1	1	1	NA	0	0	0	0	NA	NA	NA	104316	20190215_OR15_Ag1_Prust001_SA_2mg_SdrE_4_IMAC_exp7	21761	1.3296	-1.78467	-1.59318	0	1	3	Q2FES1;S;105;105;105	0.000117577	0.00111877	3.92968	2.95126	0.000128357	0.00108075
[truncated: 1,859 more rows]
[truncated: 12 more columns]

## Sheet: Significant over-rep pR in Stp1
Protein	Amino.acid	Positions.within.proteins	Number.of.Phospho..RHSTY.	Intensity.Ctrl_1	Intensity.Ctrl_2	Intensity.Ctrl_3	Intensity.Ctrl_4	Intensity.Stk1_1	Intensity.Stk1_2	Intensity.Stk1_3	Intensity.Stk1_4	Intensity.Stp1_1	Intensity.Stp1_2	Intensity.Stp1_3	Intensity.Stp1_4	Score	Delta.score	Localization.prob	Sequence.window	Reverse	Potential.contaminant	Localization.prob.Ctrl_1	Localization.prob.Ctrl_2	Localization.prob.Ctrl_3	Localization.prob.Ctrl_4	Localization.prob.Stk1_1	Localization.prob.Stk1_2	Localization.prob.Stk1_3	Localization.prob.Stk1_4	Localization.prob.Stp1_1	Localization.prob.Stp1_2	Localization.prob.Stp1_3	Localization.prob.Stp1_4	Best.localization.evidence.ID	Best.localization.raw.file	Best.localization.scan.number	Average intenisty Ctrl	Average intensity Stk1	Average intensity Stp1	Number of NAs Ctrl	Number of NAs Stk1	Number of NAs Stp1	name	anova.p	anova.q	log10(anova.p)	log10(anova.q)	Tukey HSD p-value Stk1-Ctrl	Tukey HSD p-value Stp1-Ctrl
[truncated: 72 more rows]
[truncated: 12 more columns]

[truncated: 1 more sheets: pArg site only ID in Stp1]
